# Supplementary material for: Kinome-wide identification of phosphorylation networks in eukaryotic proteomes
Source: Bioinformatics. 2018 Jul 17;35(3):372–9. doi: 10.1093/bioinformatics/bty545 (PMC6361239; doi:10.1093/bioinformatics/bty545)
Supplement: Supplementary Table S1 [file bty545_supplementary_table_s1.xls]

## Sheet: Table S1A
Grid search performance of the Deep Neural Network
Size of first layer	Size of second layer	Batch size	AUC
10	3	100	0.672118
10	3	200	0.704067
10	3	400	0.715718
10	3	600	0.722986
10	3	800	0.730189
10	5	100	0.703499
10	5	200	0.741222
10	5	400	0.741311
10	5	600	0.744987
10	5	800	0.748875
10	8	100	0.722214
10	8	200	0.73525
10	8	400	0.757458
10	8	600	0.752617
10	8	800	0.755403
210	53	100	0.772043
210	53	200	0.782079
210	53	400	0.786816
210	53	600	0.786489
210	53	800	0.781322
210	105	100	0.762636
210	105	200	0.775971
210	105	400	0.773098
210	105	600	0.775139
210	105	800	0.772274
210	158	100	0.761855
210	158	200	0.773175
210	158	400	0.775114
210	158	600	0.773348
210	158	800	0.769351
410	103	100	0.771763
410	103	200	0.774171
410	103	400	0.771449
410	103	600	0.775617
410	103	800	0.769775
410	205	100	0.77247
410	205	200	0.771553
410	205	400	0.77511
410	205	600	0.771491
410	205	800	0.766668
410	308	100	0.759136
410	308	200	0.763955
410	308	400	0.763575
410	308	600	0.769135
410	308	800	0.753055
610	153	100	0.773551
610	153	200	0.772367
610	153	400	0.775302
610	153	600	0.767058
610	153	800	0.767789
610	305	100	0.76756
610	305	200	0.768879
610	305	400	0.770734
610	305	600	0.762785
610	305	800	0.758079
610	458	100	0.764504
610	458	200	0.765201
610	458	400	0.759845
610	458	600	0.764213
610	458	800	0.749502
810	203	100	0.763492
810	203	200	0.770106
810	203	400	0.770558
810	203	600	0.766513
810	203	800	0.762279
810	405	100	0.759783
810	405	200	0.757538
810	405	400	0.75417
810	405	600	0.749973
810	405	800	0.752871
810	608	100	0.762705
810	608	200	0.768186
810	608	400	0.755898
810	608	600	0.748866
810	608	800	0.744856
1010	253	100	0.758412
1010	253	200	0.768667
1010	253	400	0.75576
1010	253	600	0.762345
1010	253	800	0.747777
1010	505	100	0.760468
1010	505	200	0.763475
1010	505	400	0.751953
1010	505	600	0.749025
1010	505	800	0.746001
1010	758	100	0.754305
1010	758	200	0.769034
1010	758	400	0.749441
1010	758	600	0.741975
1010	758	800	0.735708

## Sheet: Table S1B
Eukaryotes analyzed in the orthology study
Species	Class	Class Divergence time (Million Years)	Human KsP with 1:1 orthology
Anas platyrhynchos	Aves	320	2462
Anolis carolinensis	Reptilia	320	3240
Astyanax mexicanus	Actinopterygii	432	1665
Bos taurus	Mammalia	94	4845
Caenorhabditis elegans	Chromadorea	794	91
Canis lupus familiaris	Mammalia	94	5044
Cavia porcellus	Mammalia	94	4494
Ciona intestinalis	Ascidiacea	678	104
Ciona savignyi	Ascidiacea	678	163
Danio rerio	Actinopterygii	432	766
Dasypus novemcinctus	Mammalia	94	4216
Dipodomys ordii	Mammalia	94	2370
Drosophila melanogaster	Insecta	794	201
Equus caballus	Mammalia	94	4792
Felis catus	Mammalia	94	4912
Ficedula albicollis	Aves	320	2856
Gadus morhua	Actinopterygii	432	1337
Gallus gallus	Aves	320	3136
Ictidomys tridecemlineatus	Mammalia	94	4212
Latimeria chalumnae	Sarcopterygii	414	3183
Lepisosteus oculatus	Actinopterygii	432	3286
Loxodonta africana	Mammalia	94	4818
Meleagris gallopavo	Aves	320	2822
Monodelphis domestica	Mammalia	94	2880
Mus musculus	Mammalia	94	5144
Myotis lucifugus	Mammalia	94	3553
Oreochromis niloticus	Actinopterygii	432	1794
Oryctolagus cuniculus	Mammalia	94	3850
Oryzias latipes	Aves	320	1304
Pelodiscus sinensis	Reptilia	320	3351
Petromyzon marinus	Hyperoartia	601	242
Poecilia formosa	Actinopterygii	432	1384
Procavia capensis	Mammalia	94	2268
Pteropus vampyrus	Mammalia	94	2923
Rattus norvegicus	Mammalia	94	2677
Saccharomyces cerevisiae	-	1150	22
Sarcophilus harrisii	Mammalia	94	3364
Spinachia spinachia	Actinopterygii	432	1592
Sus scrofa	Mammalia	94	3150
Taeniopygia guttata	Aves	320	2160
Takifugu rubripes	Actinopterygii	432	1535
Tetraodon nigroviridis	Actinopterygii	432	1377
Tursiops truncatus	Mammalia	94	3705
Xenopus tropicalis	Amphibia	353	3286
Xiphophorus maculatus	Actinopterygii	432	1547

## Sheet: Table S1C
Detected kinases ID and domain numbering	Jaccard index		Undetected kinase ID	Kinase group
ENSP00000257290_1	1		ENSP00000376352	AGC
ENSP00000361554_1	1		ENSP00000354558	Atypical
ENSP00000377262_1	0.99835		ENSP00000341874	Atypical
ENSP00000362931_1	0.998258		ENSP00000398048	Atypical
ENSP00000359119_1	0.997947		ENSP00000352925	Atypical
ENSP00000292408_1	0.99639		ENSP00000278616	Atypical
ENSP00000359424_1	0.99635		ENSP00000313420	Atypical
ENSP00000420849_1	0.996032		ENSP00000402515	Atypical
ENSP00000462468_1	0.996		ENSP00000354991	Atypical
ENSP00000356746_1	0.995305		ENSP00000378405	Atypical
ENSP00000263791_1	0.995157		ENSP00000387536	Atypical
ENSP00000270238_1	0.993769		ENSP00000343741	Atypical
ENSP00000464030_1	0.99373		ENSP00000258888	Atypical
ENSP00000370345_1	0.993671		ENSP00000263026	Atypical
ENSP00000360120_1	0.993506		ENSP00000005178	Atypical
ENSP00000427552_1	0.993377		ENSP00000420927	Atypical
ENSP00000243349_1	0.99308		ENSP00000354006	Atypical
ENSP00000420270_1	0.992933		ENSP00000219302	NDK
ENSP00000373600_1	0.992727		ENSP00000199447	NDK
ENSP00000381958_1	0.992453		ENSP00000376886	NDK
ENSP00000317272_1	0.992395		ENSP00000356785	NDK
ENSP00000387246_1	0.992366		ENSP00000337060	NDK
ENSP00000354927_1	0.992337		ENSP00000372667	NDK
ENSP00000302530_1	0.992308		ENSP00000416658	NDK
ENSP00000375986_1	0.992308		ENSP00000265191	NDK
ENSP00000381535_1	0.992308		ENSP00000219479	NDK
ENSP00000362634_1	0.992218		ENSP00000468308	PKL
ENSP00000346671_1	0.992032		ENSP00000400223	PKL
ENSP00000363117_1	0.992032		ENSP00000263733	PKL
ENSP00000362680_1	0.992		ENSP00000322323	PKL
ENSP00000356130_1	0.991935		ENSP00000320239	TRPM7
ENSP00000316948_1	0.990596		Transcribed unprocessed pseudogene	AGC
ENSP00000364860_1	0.990291		ENSP00000353109	CAMK
ENSP00000428489_1	0.989831		ENSP00000432000	-
ENSP00000266970_1	0.989474
ENSP00000419782_1	0.989474
ENSP00000301831_1	0.989247
ENSP00000391676_2	0.989091
ENSP00000478721_1	0.988806
ENSP00000343325_1	0.98855
ENSP00000336740_1	0.988462
ENSP00000466477_1	0.988372
ENSP00000333568_1	0.988372
ENSP00000331504_1	0.988372
ENSP00000459799_1	0.988327
ENSP00000296088_1	0.988281
ENSP00000442460_1	0.988281
ENSP00000482829_1	0.988189
ENSP00000444986_1	0.988095
ENSP00000398655_1	0.988095
ENSP00000363389_1	0.98806
ENSP00000370912_1	0.988048
ENSP00000482657_1	0.987854
ENSP00000307235_1	0.987755
ENSP00000394734_1	0.9875
ENSP00000337194_1	0.987342
ENSP00000363571_1	0.985915
ENSP00000310722_1	0.985765
ENSP00000251472_1	0.98556
ENSP00000301178_1	0.98524
ENSP00000382423_1	0.98513
ENSP00000303830_1	0.98513
ENSP00000479889_1	0.984962
ENSP00000334876_1	0.984906
ENSP00000298630_1	0.984733
ENSP00000393978_1	0.984615
ENSP00000339299_1	0.984496
ENSP00000281092_1	0.984436
ENSP00000376317_1	0.984375
ENSP00000362608_1	0.984375
ENSP00000483570_1	0.984314
ENSP00000217188_1	0.98419
ENSP00000262300_1	0.98419
ENSP00000378485_1	0.983673
ENSP00000354061_1	0.983333
ENSP00000356899_1	0.982639
ENSP00000378699_1	0.982639
ENSP00000350896_1	0.982517
ENSP00000241453_1	0.982301
ENSP00000354671_1	0.982014
ENSP00000220751_1	0.98155
ENSP00000386213_1	0.98155
ENSP00000418754_1	0.981273
ENSP00000433511_1	0.981273
ENSP00000339916_1	0.981132
ENSP00000357907_1	0.981073
ENSP00000238561_1	0.980676
ENSP00000353824_1	0.98062
ENSP00000368356_1	0.98062
ENSP00000356355_1	0.980469
ENSP00000264316_1	0.980237
ENSP00000428924_1	0.980237
ENSP00000367686_1	0.980159
ENSP00000220003_1	0.98
ENSP00000257904_1	0.979661
ENSP00000355741_1	0.979275
ENSP00000265334_1	0.979167
ENSP00000442656_1	0.979104
ENSP00000370891_1	0.978723
ENSP00000431418_1	0.978571
ENSP00000324196_1	0.978417
ENSP00000460443_1	0.978328
ENSP00000370938_1	0.977987
ENSP00000075503_1	0.977941
ENSP00000268035_1	0.97786
ENSP00000357178_1	0.97786
ENSP00000365005_1	0.977695
ENSP00000253055_1	0.977612
ENSP00000263798_1	0.977528
ENSP00000322251_1	0.977444
ENSP00000282908_1	0.977444
ENSP00000465039_1	0.977099
ENSP00000362702_1	0.977011
ENSP00000365692_1	0.976923
ENSP00000229812_1	0.976667
ENSP00000364449_1	0.976654
ENSP00000469413_1	0.976378
ENSP00000364133_1	0.97619
ENSP00000337825_1	0.97619
ENSP00000259089_1	0.97619
ENSP00000481994_1	0.976096
ENSP00000364907_1	0.976096
ENSP00000354207_1	0.976027
ENSP00000222330_1	0.975945
ENSP00000400088_1	0.975779
ENSP00000430684_1	0.975089
ENSP00000262811_1	0.975
ENSP00000333896_1	0.974545
ENSP00000345997_1	0.974545
ENSP00000361186_1	0.974359
ENSP00000374323_1	0.973941
ENSP00000308413_1	0.973881
ENSP00000389715_1	0.973881
ENSP00000381070_1	0.973783
ENSP00000351475_1	0.973684
ENSP00000400312_1	0.973384
ENSP00000371341_1	0.973282
ENSP00000296474_1	0.972973
ENSP00000311684_2	0.972973
ENSP00000361107_1	0.972881
ENSP00000401907_1	0.972881
ENSP00000295709_1	0.972763
ENSP00000369390_1	0.972603
ENSP00000350224_1	0.972549
ENSP00000479116_1	0.972509
ENSP00000261211_1	0.972318
ENSP00000261233_1	0.972028
ENSP00000358997_1	0.971698
ENSP00000343204_1	0.971429
ENSP00000486786_1	0.971014
ENSP00000355731_1	0.970803
ENSP00000389015_1	0.97048
ENSP00000312262_1	0.97037
ENSP00000363092_1	0.970037
ENSP00000451263_1	0.970037
ENSP00000483093_1	0.97
ENSP00000384625_1	0.969799
ENSP00000434830_1	0.969697
ENSP00000347767_1	0.969582
ENSP00000359719_1	0.969466
ENSP00000267101_1	0.969466
ENSP00000360290_1	0.969231
ENSP00000261402_1	0.969112
ENSP00000379975_1	0.968992
ENSP00000453858_1	0.968504
ENSP00000288135_1	0.968208
ENSP00000371067_1	0.967857
ENSP00000386928_1	0.967742
ENSP00000373700_1	0.967626
ENSP00000385571_1	0.967552
ENSP00000199389_1	0.967442
ENSP00000262948_1	0.967427
ENSP00000263923_1	0.967359
ENSP00000265944_1	0.967273
ENSP00000355237_1	0.967273
ENSP00000343847_1	0.967213
ENSP00000295408_1	0.967153
ENSP00000302486_1	0.966997
ENSP00000381129_1	0.96679
ENSP00000376609_1	0.96679
ENSP00000343248_1	0.966543
ENSP00000373574_1	0.96633
ENSP00000263640_1	0.96633
ENSP00000424757_1	0.965779
ENSP00000308351_1	0.965779
ENSP00000311684_1	0.965649
ENSP00000361275_1	0.965517
ENSP00000349458_1	0.965517
ENSP00000431885_2	0.965157
ENSP00000348278_1	0.964789
ENSP00000282397_1	0.964602
ENSP00000261799_1	0.964481
ENSP00000263056_1	0.964427
ENSP00000364361_1	0.964286
ENSP00000391676_1	0.964158
ENSP00000263800_1	0.964158
ENSP00000369375_1	0.964029
ENSP00000346148_1	0.963899
ENSP00000455607_1	0.963899
ENSP00000256458_1	0.963899
ENSP00000373684_1	0.963816
ENSP00000410402_1	0.963636
ENSP00000351905_1	0.963576
ENSP00000332454_1	0.96337
ENSP00000317578_1	0.963235
ENSP00000468348_1	0.9631
ENSP00000345083_1	0.9631
ENSP00000356076_1	0.963077
ENSP00000178640_1	0.961977
ENSP00000304226_1	0.961877
ENSP00000385751_1	0.961686
ENSP00000476145_1	0.96139
ENSP00000345133_1	0.960289
ENSP00000347427_1	0.96
ENSP00000371067_2	0.96
ENSP00000336655_1	0.959752
ENSP00000277120_1	0.959707
ENSP00000382697_1	0.959707
ENSP00000291906_1	0.959259
ENSP00000341292_1	0.959108
ENSP00000166244_1	0.958955
ENSP00000346484_1	0.958904
ENSP00000405950_1	0.958647
ENSP00000269571_1	0.958647
ENSP00000339179_1	0.958621
ENSP00000455507_1	0.958333
ENSP00000455507_2	0.957854
ENSP00000356125_1	0.957854
ENSP00000357494_1	0.957447
ENSP00000361014_1	0.957265
ENSP00000216274_1	0.956835
ENSP00000250896_1	0.956229
ENSP00000437550_1	0.956113
ENSP00000401445_1	0.956044
ENSP00000423665_1	0.955782
ENSP00000261937_1	0.955752
ENSP00000339824_1	0.955017
ENSP00000309591_1	0.954887
ENSP00000261845_1	0.954839
ENSP00000275493_1	0.954717
ENSP00000483467_1	0.954545
ENSP00000291823_1	0.954545
ENSP00000365162_1	0.954545
ENSP00000411397_1	0.954373
ENSP00000302898_1	0.954198
ENSP00000233057_1	0.953901
ENSP00000286301_1	0.953488
ENSP00000431885_1	0.953237
ENSP00000262506_1	0.953177
ENSP00000270176_1	0.953125
ENSP00000343658_1	0.953069
ENSP00000412365_1	0.952862
ENSP00000378914_1	0.952727
ENSP00000355304_1	0.952542
ENSP00000359552_1	0.952206
ENSP00000479667_2	0.95203
ENSP00000362361_1	0.951768
ENSP00000378288_1	0.951493
ENSP00000262848_1	0.951311
ENSP00000342235_1	0.951128
ENSP00000274289_1	0.950943
ENSP00000353864_1	0.950758
ENSP00000429744_1	0.950758
ENSP00000325748_1	0.95057
ENSP00000313950_1	0.95057
ENSP00000340361_1	0.950495
ENSP00000229795_1	0.949833
ENSP00000399511_1	0.94964
ENSP00000445440_1	0.949367
ENSP00000442973_1	0.949275
ENSP00000378505_1	0.948949
ENSP00000309597_1	0.948718
ENSP00000346667_1	0.948529
ENSP00000013125_1	0.948339
ENSP00000194530_1	0.948171
ENSP00000355583_1	0.948097
ENSP00000358571_1	0.947977
ENSP00000314499_1	0.947917
ENSP00000310094_1	0.947566
ENSP00000261716_1	0.947566
ENSP00000264952_1	0.947368
ENSP00000361892_1	0.94717
ENSP00000259808_1	0.946996
ENSP00000377867_1	0.94697
ENSP00000324464_1	0.946768
ENSP00000380044_1	0.946768
ENSP00000257863_1	0.946708
ENSP00000315118_1	0.946237
ENSP00000355966_1	0.946043
ENSP00000310547_1	0.945545
ENSP00000298910_1	0.945525
ENSP00000396467_1	0.945455
ENSP00000363763_1	0.945255
ENSP00000381097_1	0.945255
ENSP00000368884_1	0.945255
ENSP00000176763_1	0.945055
ENSP00000381412_1	0.945055
ENSP00000408695_1	0.945055
ENSP00000311713_1	0.944828
ENSP00000467141_1	0.944238
ENSP00000217233_1	0.943775
ENSP00000262891_1	0.943609
ENSP00000215659_1	0.943522
ENSP00000322343_1	0.943522
ENSP00000276052_1	0.942953
ENSP00000376306_1	0.942652
ENSP00000225577_1	0.942238
ENSP00000369126_1	0.942029
ENSP00000344220_1	0.942029
ENSP00000319060_1	0.941606
ENSP00000339740_1	0.941606
ENSP00000383234_1	0.941558
ENSP00000340608_1	0.941392
ENSP00000358309_1	0.941176
ENSP00000388648_1	0.941176
ENSP00000158166_1	0.941003
ENSP00000270112_1	0.940959
ENSP00000265026_1	0.940945
ENSP00000366488_1	0.940741
ENSP00000362139_1	0.940741
ENSP00000295797_1	0.940351
ENSP00000301037_1	0.940299
ENSP00000483424_1	0.940075
ENSP00000367830_1	0.939929
ENSP00000365730_1	0.93985
ENSP00000441755_1	0.939683
ENSP00000343204_2	0.939502
ENSP00000263431_1	0.939394
ENSP00000358335_1	0.939163
ENSP00000361158_1	0.939163
ENSP00000311005_1	0.938907
ENSP00000306124_1	0.938628
ENSP00000372035_1	0.938462
ENSP00000332118_1	0.938406
ENSP00000379098_1	0.938182
ENSP00000267890_1	0.937984
ENSP00000259750_1	0.937984
ENSP00000263881_1	0.937956
ENSP00000294066_1	0.937956
ENSP00000274643_1	0.9375
ENSP00000333685_1	0.937294
ENSP00000479667_1	0.937282
ENSP00000378217_1	0.937269
ENSP00000241416_1	0.937086
ENSP00000298048_1	0.936803
ENSP00000358813_1	0.93662
ENSP00000261891_1	0.935714
ENSP00000419195_1	0.935714
ENSP00000256797_1	0.935484
ENSP00000333896_2	0.935252
ENSP00000459392_1	0.935154
ENSP00000263025_1	0.935065
ENSP00000487349_1	0.935018
ENSP00000329127_1	0.935018
ENSP00000356070_1	0.935018
ENSP00000452796_1	0.934911
ENSP00000246914_1	0.934783
ENSP00000427015_2	0.934545
ENSP00000312741_1	0.933555
ENSP00000261170_1	0.933333
ENSP00000416750_1	0.933099
ENSP00000314067_1	0.933086
ENSP00000367408_1	0.932862
ENSP00000317985_1	0.932384
ENSP00000300093_1	0.932075
ENSP00000297293_1	0.931741
ENSP00000288602_1	0.931655
ENSP00000358770_1	0.931408
ENSP00000305355_1	0.931408
ENSP00000479081_1	0.931159
ENSP00000429022_1	0.931159
ENSP00000379176_1	0.930921
ENSP00000211287_1	0.930921
ENSP00000347942_1	0.930921
ENSP00000378974_1	0.930599
ENSP00000352157_1	0.930599
ENSP00000268766_1	0.930403
ENSP00000282356_1	0.930403
ENSP00000216911_1	0.929368
ENSP00000215832_1	0.929032
ENSP00000421689_1	0.929032
ENSP00000278568_1	0.928571
ENSP00000251849_1	0.928315
ENSP00000451828_1	0.928058
ENSP00000402084_1	0.927835
ENSP00000356832_1	0.927798
ENSP00000375892_1	0.927798
ENSP00000353904_1	0.927757
ENSP00000478874_1	0.927536
ENSP00000356530_1	0.927536
ENSP00000009105_1	0.927007
ENSP00000305976_1	0.926199
ENSP00000351908_1	0.925
ENSP00000394560_1	0.924765
ENSP00000297954_1	0.924731
ENSP00000262752_1	0.92446
ENSP00000233027_1	0.923913
ENSP00000406472_1	0.922078
ENSP00000427015_1	0.921708
ENSP00000448689_1	0.92126
ENSP00000255448_1	0.921147
ENSP00000368884_2	0.921147
ENSP00000233557_1	0.921053
ENSP00000264972_1	0.920755
ENSP00000414055_1	0.919414
ENSP00000382544_1	0.918728
ENSP00000319192_1	0.918728
ENSP00000368080_1	0.918567
ENSP00000181839_1	0.918495
ENSP00000216639_1	0.916968
ENSP00000393312_1	0.916944
ENSP00000265734_1	0.916933
ENSP00000255641_1	0.916667
ENSP00000338673_1	0.916129
ENSP00000310649_1	0.916058
ENSP00000427562_1	0.916058
ENSP00000361423_1	0.916058
ENSP00000345629_1	0.916058
ENSP00000398880_1	0.915625
ENSP00000324856_1	0.915493
ENSP00000264399_1	0.914894
ENSP00000351209_1	0.914591
ENSP00000305777_1	0.913208
ENSP00000375081_1	0.912281
ENSP00000262752_2	0.911348
ENSP00000337451_1	0.911032
ENSP00000386135_1	0.909722
ENSP00000481109_1	0.908012
ENSP00000480763_1	0.907801
ENSP00000217244_1	0.907643
ENSP00000408002_1	0.907407
ENSP00000329967_1	0.907121
ENSP00000306678_1	0.906475
ENSP00000254854_1	0.906367
ENSP00000281821_1	0.904594
ENSP00000357669_1	0.904594
ENSP00000324806_1	0.902736
ENSP00000411099_1	0.902027
ENSP00000263125_1	0.900709
ENSP00000316512_1	0.899329
ENSP00000380638_1	0.899306
ENSP00000275815_1	0.898955
ENSP00000342105_1	0.896848
ENSP00000155926_1	0.896552
ENSP00000487349_2	0.89547
ENSP00000449381_1	0.895238
ENSP00000384442_1	0.893417
ENSP00000464036_1	0.893417
ENSP00000372857_1	0.892734
ENSP00000372023_1	0.892617
ENSP00000263955_1	0.892361
ENSP00000381932_1	0.891365
ENSP00000363708_1	0.889552
ENSP00000276616_1	0.889273
ENSP00000394484_1	0.889273
ENSP00000290277_1	0.889273
ENSP00000486377_1	0.888889
ENSP00000256460_1	0.888889
ENSP00000291041_1	0.886207
ENSP00000273980_1	0.885057
ENSP00000303887_1	0.883162
ENSP00000324560_1	0.882155
ENSP00000410294_1	0.881789
ENSP00000386456_1	0.88
ENSP00000369325_1	0.879257
ENSP00000484443_1	0.878472
ENSP00000341083_1	0.878229
ENSP00000481045_1	0.871186
ENSP00000238616_1	0.867797
ENSP00000341189_1	0.863946
ENSP00000283109_1	0.863636
ENSP00000270861_1	0.863481
ENSP00000334836_1	0.862295
ENSP00000353452_1	0.861486
ENSP00000312150_1	0.857724
ENSP00000419591_1	0.850498
ENSP00000385727_1	0.837456
ENSP00000369162_1	0.825641
ENSP00000218006_1	0.794964
ENSP00000355927_1	0.72766
ENSP00000348132_1	0.702381
ENSP00000294964_1	0.695652
ENSP00000364204_1	0.682997
ENSP00000263791_2	0.678082
ENSP00000072869_1	0.666667
ENSP00000325290_1	0.661392
ENSP00000469880_1	0.658333
ENSP00000348472_1	0.651316
ENSP00000349205_1	0.611111
ENSP00000365107_1	0.588448
ENSP00000362222_1	0.588235
ENSP00000240361_1	0.56746
ENSP00000287598_1	0.5
ENSP00000331258_1	0.448413
ENSP00000346644_1	0.397436
ENSP00000393139_1	0.304854

## Sheet: Table S1D
Performance of kinase recognition through HMM
Organism	True Positives	False Positives	False Negatives	True Negatives	Sensitivity	Specitificity
Homo sapiens	496	28	31	21961	0.94	0.99
Mus musculus	505	19	43	22004	0.92	0.99
Drosophila melanogaster	228	4	9	13690	0.96	0.99
Caenorhabditis elegans	405	30	18	20042	0.96	0.99
Saccharomyces cerevisiae	118	8	4	6574	0.96	0.99

## Sheet: Table S1E
Performance of AKID on real and background phosphosites
Kinase ID	Target	Target residue	Real or Background	AKID score
ENSP00000429744	ENSP00000361423	T754	1	0.700262
ENSP00000429744	ENSP00000379366	T79	1	0.519345
ENSP00000429744	ENSP00000324729	S36	1	0.635746
ENSP00000429744	ENSP00000355966	S406	1	0.409937
ENSP00000429744	ENSP00000379366	T40	1	0.432421
ENSP00000429744	ENSP00000437550	S909	1	0.652183
ENSP00000429744	ENSP00000429744	T208	1	0.818341
ENSP00000429744	ENSP00000324729	S269	1	0.548769
ENSP00000429744	ENSP00000437550	T1012	1	0.478935
ENSP00000429744	ENSP00000324729	T26	1	0.532275
ENSP00000429744	ENSP00000437550	T967	1	0.462702
ENSP00000429744	ENSP00000478927	S127	1	0.69518
ENSP00000429744	ENSP00000324729	S27	1	0.337841
ENSP00000429744	ENSP00000437550	T1079	1	0.652643
ENSP00000429744	ENSP00000437550	S872	1	0.751268
ENSP00000429744	ENSP00000355966	S365	1	0.491127
ENSP00000429744	ENSP00000355966	S438	1	0.517729
ENSP00000429744	ENSP00000437550	T1060	1	0.527162
ENSP00000429744	ENSP00000379364	T74	1	0.525285
ENSP00000429744	ENSP00000379366	T17	1	0.629507
ENSP00000429744	ENSP00000355966	S356	1	0.464173
ENSP00000351475	ENSP00000351475	T1172	1	0.391639
ENSP00000351475	ENSP00000351475	T1168	1	0.776209
ENSP00000351475	ENSP00000339063	T432	1	0.876976
ENSP00000270861	ENSP00000270861	S22	1	0.579345
ENSP00000270861	ENSP00000270861	T170	1	0.632601
ENSP00000270861	ENSP00000270861	S305	1	0.443263
ENSP00000270861	ENSP00000371308	S595	1	0.520563
ENSP00000270861	ENSP00000270861	Y177	1	0.0573436
ENSP00000270861	ENSP00000313034	S151	1	0.493432
ENSP00000357345	ENSP00000360683	S243	1	0.541751
ENSP00000357345	ENSP00000360683	S50	1	0.670443
ENSP00000357345	ENSP00000360683	S242	1	0.47901
ENSP00000381932	ENSP00000348602	T310	1	1.05438
ENSP00000381932	ENSP00000370527	T272	1	1.22335
ENSP00000381932	ENSP00000381932	S529	1	0.897308
ENSP00000381932	ENSP00000348602	S293	1	1.04254
ENSP00000381932	ENSP00000335321	T273	1	1.09574
ENSP00000381932	ENSP00000477703	T212	1	1.0681
ENSP00000381932	ENSP00000383611	S338	1	1.12486
ENSP00000381932	ENSP00000451812	S28	1	1.22511
ENSP00000381932	ENSP00000366306	T75	1	0.64555
ENSP00000381932	ENSP00000383611	S369	1	1.15557
ENSP00000381932	ENSP00000269305	S15	1	0.816446
ENSP00000381932	ENSP00000227507	T286	1	1.24357
ENSP00000381932	ENSP00000348602	S295	1	0.951399
ENSP00000381932	ENSP00000368880	S329	1	1.25777
ENSP00000381932	ENSP00000335321	T434	1	1.22441
ENSP00000381932	ENSP00000383611	S330	1	1.09978
ENSP00000381932	ENSP00000338345	S87	1	0.797438
ENSP00000381932	ENSP00000362014	S857	1	1.13401
ENSP00000381932	ENSP00000370527	S192	1	1.34475
ENSP00000381932	ENSP00000348602	T312	1	0.52699
ENSP00000307235	ENSP00000256383	S49	1	0.61138
ENSP00000307235	ENSP00000256383	S52	1	0.430467
ENSP00000220751	ENSP00000220751	S176	1	0.356994
ENSP00000220751	ENSP00000220751	Y474	1	0.37555
ENSP00000306124	ENSP00000347379	T404	1	0.312442
ENSP00000306124	ENSP00000306275	T383	1	0.567313
ENSP00000306124	ENSP00000393312	S810	1	0.563163
ENSP00000306124	ENSP00000362525	S432	1	0.456685
ENSP00000306124	ENSP00000477703	S352	1	0.709628
ENSP00000306124	ENSP00000442682	T287	1	0.769052
ENSP00000306124	ENSP00000415139	S16	1	0.311497
ENSP00000306124	ENSP00000229307	T78	1	0.386244
ENSP00000306124	ENSP00000378040	S75	1	0.836338
ENSP00000306124	ENSP00000309968	T735	1	0.187656
ENSP00000306124	ENSP00000477703	S258	1	0.440888
ENSP00000306124	ENSP00000312999	S144	1	0.350961
ENSP00000306124	ENSP00000387699	S133	1	0.96102
ENSP00000306124	ENSP00000229307	T200	1	0.337642
ENSP00000306124	ENSP00000484488	S415	1	0.615891
ENSP00000306124	ENSP00000229307	S135	1	0.305115
ENSP00000306124	ENSP00000308413	S473	1	0.432144
ENSP00000306124	ENSP00000373487	S53	1	1.00304
ENSP00000306124	ENSP00000312999	S44	1	0.288899
ENSP00000306124	ENSP00000306124	S316	1	0.36884
ENSP00000306124	ENSP00000306124	S729	1	0.48491
ENSP00000306124	ENSP00000229307	S79	1	0.29969
ENSP00000306124	ENSP00000312999	S302	1	0.431387
ENSP00000306124	ENSP00000378040	S118	1	0.962349
ENSP00000306124	ENSP00000301242	T38	1	0.80553
ENSP00000306124	ENSP00000268182	S1443	1	0.596557
ENSP00000306124	ENSP00000333568	S738	1	0.588462
ENSP00000306124	ENSP00000219833	S259	1	0.217075
ENSP00000306124	ENSP00000261890	S177	1	0.766327
ENSP00000306124	ENSP00000273047	T7	1	0.656904
ENSP00000306124	ENSP00000229307	T280	1	0.350368
ENSP00000306124	ENSP00000379350	T788	1	0.420387
ENSP00000306124	ENSP00000442682	S98	1	0.792561
ENSP00000306124	ENSP00000477703	S324	1	0.394849
ENSP00000306124	ENSP00000337103	S594	1	0.366093
ENSP00000306124	ENSP00000282561	S368	1	0.612533
ENSP00000306124	ENSP00000306124	S234	1	0.458945
ENSP00000306124	ENSP00000337103	S558	1	0.422945
ENSP00000306124	ENSP00000393978	S876	1	0.893012
ENSP00000306124	ENSP00000379350	T789	1	0.367412
ENSP00000306124	ENSP00000264657	S727	1	0.265895
ENSP00000306124	ENSP00000430684	S177	1	0.470464
ENSP00000306124	ENSP00000341838	S44	1	0.378183
ENSP00000306124	ENSP00000347379	T403	1	0.402586
ENSP00000306124	ENSP00000306124	S368	1	0.656354
ENSP00000306124	ENSP00000264110	T52	1	0.395073
ENSP00000306124	ENSP00000378996	S103	1	0.196862
ENSP00000306124	ENSP00000477703	S293	1	0.386174
ENSP00000306124	ENSP00000333568	S742	1	0.888332
ENSP00000306124	ENSP00000378040	S99	1	0.783153
ENSP00000306124	ENSP00000393978	S706	1	0.588462
ENSP00000306124	ENSP00000393978	S710	1	0.888332
ENSP00000306124	ENSP00000317272	S1003	1	0.767976
ENSP00000266970	ENSP00000336528	S153	1	0.414351
ENSP00000266970	ENSP00000357674	S133	1	0.931423
ENSP00000266970	ENSP00000311360	S328	1	0.747271
ENSP00000266970	ENSP00000460300	S527	1	0.744194
ENSP00000266970	ENSP00000324422	T306	1	0.142132
ENSP00000266970	ENSP00000262133	S639	1	0.823221
ENSP00000266970	ENSP00000260947	S251	1	0.766127
ENSP00000266970	ENSP00000335321	T267	1	0.727029
ENSP00000266970	ENSP00000300651	S1207	1	0.818538
ENSP00000266970	ENSP00000256015	S159	1	0.822795
ENSP00000266970	ENSP00000318195	T121	1	0.555571
ENSP00000266970	ENSP00000470034	T168	1	0.691984
ENSP00000266970	ENSP00000307940	T435	1	0.673923
ENSP00000266970	ENSP00000198767	S44	1	0.778438
ENSP00000266970	ENSP00000301019	T29	1	0.626397
ENSP00000266970	ENSP00000480987	T767	1	0.802934
ENSP00000266970	ENSP00000351416	S2401	1	0.701958
ENSP00000266970	ENSP00000444029	T388	1	0.698339
ENSP00000266970	ENSP00000313851	T1370	1	0.813136
ENSP00000266970	ENSP00000388648	S286	1	0.530296
ENSP00000266970	ENSP00000347847	T573	1	0.75392
ENSP00000266970	ENSP00000343158	S962	1	0.798985
ENSP00000266970	ENSP00000478061	S134	1	0.302477
ENSP00000266970	ENSP00000244571	T673	1	0.706669
ENSP00000266970	ENSP00000262133	T1097	1	0.811607
ENSP00000266970	ENSP00000322845	T826	1	0.778086
ENSP00000266970	ENSP00000404121	T364	1	0.464586
ENSP00000266970	ENSP00000246194	S135	1	0.822567
ENSP00000266970	ENSP00000264110	T116	1	0.726041
ENSP00000266970	ENSP00000313851	S1369	1	0.411989
ENSP00000266970	ENSP00000448598	S106	1	0.183561
ENSP00000266970	ENSP00000361363	S448	1	0.417765
ENSP00000266970	ENSP00000360133	S85	1	0.783236
ENSP00000266970	ENSP00000378254	T881	1	0.817106
ENSP00000266970	ENSP00000384849	S130	1	0.764859
ENSP00000266970	ENSP00000335321	T436	1	0.752731
ENSP00000266970	ENSP00000362978	T268	1	0.37045
ENSP00000266970	ENSP00000362978	T269	1	0.660836
ENSP00000266970	ENSP00000366050	S71	1	0.452014
ENSP00000266970	ENSP00000446880	S1183	1	0.391231
ENSP00000266970	ENSP00000265295	S513	1	0.372875
ENSP00000266970	ENSP00000326261	S773	1	0.457449
ENSP00000266970	ENSP00000262887	S226	1	0.553193
ENSP00000266970	ENSP00000367028	T983	1	0.77495
ENSP00000266970	ENSP00000311280	T643	1	0.663336
ENSP00000266970	ENSP00000420588	S124	1	0.451457
ENSP00000266970	ENSP00000373905	S764	1	0.649227
ENSP00000266970	ENSP00000349508	S531	1	0.861984
ENSP00000266970	ENSP00000368632	T156	1	0.761165
ENSP00000266970	ENSP00000320485	S1322	1	0.302054
ENSP00000266970	ENSP00000254942	S365	1	0.769038
ENSP00000266970	ENSP00000359181	S177	1	0.770711
ENSP00000266970	ENSP00000278823	S440	1	0.401326
ENSP00000266970	ENSP00000478061	S26	1	0.373528
ENSP00000266970	ENSP00000383178	T19	1	0.751387
ENSP00000266970	ENSP00000405330	S118	1	0.784365
ENSP00000266970	ENSP00000368880	S249	1	0.737099
ENSP00000266970	ENSP00000351052	S395	1	0.785755
ENSP00000266970	ENSP00000321584	S122	1	0.792177
ENSP00000266970	ENSP00000443988	T244	1	0.79739
ENSP00000266970	ENSP00000263274	T197	1	0.336514
ENSP00000266970	ENSP00000335321	T211	1	0.740994
ENSP00000266970	ENSP00000326031	T331	1	0.699494
ENSP00000266970	ENSP00000261396	S27	1	0.445028
ENSP00000266970	ENSP00000441765	T121	1	0.739164
ENSP00000266970	ENSP00000209728	S106	1	0.744
ENSP00000266970	ENSP00000375960	T1335	1	0.730591
ENSP00000266970	ENSP00000376475	S83	1	0.859259
ENSP00000266970	ENSP00000294119	S200	1	0.788065
ENSP00000266970	ENSP00000240423	T49	1	0.848418
ENSP00000266970	ENSP00000343158	T467	1	0.391071
ENSP00000266970	ENSP00000265271	T796	1	0.56199
ENSP00000266970	ENSP00000439170	S546	1	0.708638
ENSP00000266970	ENSP00000325618	T101	1	0.735949
ENSP00000266970	ENSP00000357622	S433	1	0.737336
ENSP00000266970	ENSP00000478061	T150	1	0.630785
ENSP00000266970	ENSP00000367545	T86	1	0.710481
ENSP00000266970	ENSP00000349168	S104	1	0.866115
ENSP00000266970	ENSP00000405330	S106	1	0.715725
ENSP00000266970	ENSP00000382628	T315	1	0.669384
ENSP00000266970	ENSP00000301019	S31	1	0.737753
ENSP00000266970	ENSP00000483929	S446	1	0.195461
ENSP00000266970	ENSP00000361027	S852	1	0.353502
ENSP00000266970	ENSP00000300086	S203	1	0.805641
ENSP00000266970	ENSP00000367028	S583	1	0.819931
ENSP00000266970	ENSP00000301634	S13	1	0.763468
ENSP00000266970	ENSP00000387051	T57	1	0.719441
ENSP00000266970	ENSP00000336528	S239	1	0.296932
ENSP00000266970	ENSP00000366050	S67	1	0.357422
ENSP00000266970	ENSP00000261396	T28	1	0.710715
ENSP00000266970	ENSP00000356448	S1676	1	0.4046
ENSP00000266970	ENSP00000333633	S522	1	0.764688
ENSP00000266970	ENSP00000268482	S234	1	0.768517
ENSP00000266970	ENSP00000405330	S104	1	0.759445
ENSP00000266970	ENSP00000257787	S21	1	0.78216
ENSP00000266970	ENSP00000313601	S208	1	0.811639
ENSP00000266970	ENSP00000377807	S143	1	0.90466
ENSP00000266970	ENSP00000265295	S515	1	0.699611
ENSP00000266970	ENSP00000263208	T555	1	0.612122
ENSP00000266970	ENSP00000335677	S373	1	0.888622
ENSP00000266970	ENSP00000419851	T318	1	0.789294
ENSP00000266970	ENSP00000378307	S32	1	0.355237
ENSP00000266970	ENSP00000351416	S2042	1	0.678545
ENSP00000266970	ENSP00000432786	T550	1	0.72355
ENSP00000266970	ENSP00000335321	T248	1	0.62438
ENSP00000266970	ENSP00000278612	S1100	1	0.784366
ENSP00000266970	ENSP00000263208	S584	1	0.516932
ENSP00000266970	ENSP00000215957	S619	1	0.412214
ENSP00000266970	ENSP00000329097	S155	1	0.887663
ENSP00000266970	ENSP00000258886	S157	1	0.745743
ENSP00000266970	ENSP00000260947	T299	1	0.651695
ENSP00000266970	ENSP00000263274	T195	1	0.768555
ENSP00000266970	ENSP00000437271	S437	1	0.41533
ENSP00000266970	ENSP00000405330	S294	1	0.689292
ENSP00000266970	ENSP00000375863	S716	1	0.475997
ENSP00000266970	ENSP00000262133	S688	1	0.763491
ENSP00000266970	ENSP00000354739	S38	1	0.879549
ENSP00000266970	ENSP00000360613	S120	1	0.797222
ENSP00000266970	ENSP00000319664	S136	1	0.290197
ENSP00000266970	ENSP00000342502	T301	1	0.643286
ENSP00000266970	ENSP00000417229	T518	1	0.705421
ENSP00000266970	ENSP00000378307	S25	1	0.380896
ENSP00000266970	ENSP00000342307	T649	1	0.674143
ENSP00000266970	ENSP00000262133	S1080	1	0.763921
ENSP00000266970	ENSP00000276052	S212	1	0.744503
ENSP00000266970	ENSP00000342502	S303	1	0.368272
ENSP00000266970	ENSP00000346634	T874	1	0.855722
ENSP00000266970	ENSP00000335321	T244	1	0.730858
ENSP00000266970	ENSP00000355623	S37	1	0.775636
ENSP00000266970	ENSP00000265056	S41	1	0.769624
ENSP00000266970	ENSP00000377224	S76	1	0.818506
ENSP00000266970	ENSP00000343690	T621	1	0.411118
ENSP00000266970	ENSP00000478061	S135	1	0.719287
ENSP00000266970	ENSP00000478061	S27	1	0.745024
ENSP00000266970	ENSP00000292616	S243	1	0.80607
ENSP00000266970	ENSP00000268138	S1001	1	0.771376
ENSP00000266970	ENSP00000264758	S644	1	0.500057
ENSP00000266970	ENSP00000452181	T132	1	0.66002
ENSP00000266970	ENSP00000268482	S232	1	0.823279
ENSP00000266970	ENSP00000262105	T110	1	0.700203
ENSP00000266970	ENSP00000247191	T342	1	0.438587
ENSP00000266970	ENSP00000382840	T204	1	0.690721
ENSP00000266970	ENSP00000335321	T261	1	0.742508
ENSP00000266970	ENSP00000250237	S139	1	0.823577
ENSP00000266970	ENSP00000263274	S91	1	0.805181
ENSP00000266970	ENSP00000364591	T340	1	0.680327
ENSP00000266970	ENSP00000382628	T847	1	0.701367
ENSP00000266970	ENSP00000262965	S245	1	0.814706
ENSP00000266970	ENSP00000262013	T586	1	0.635727
ENSP00000266970	ENSP00000262133	T417	1	0.650517
ENSP00000266970	ENSP00000300651	T1215	1	0.663923
ENSP00000266970	ENSP00000343158	T466	1	0.293086
ENSP00000266970	ENSP00000362978	S271	1	0.409561
ENSP00000266970	ENSP00000263208	T583	1	0.320372
ENSP00000266970	ENSP00000338157	S197	1	0.919419
ENSP00000266970	ENSP00000347602	S864	1	0.719006
ENSP00000266970	ENSP00000262105	T53	1	0.373761
ENSP00000266970	ENSP00000335321	T142	1	0.841138
ENSP00000266970	ENSP00000416255	T654	1	0.72394
ENSP00000266970	ENSP00000268802	T121	1	0.743922
ENSP00000266970	ENSP00000229179	S10	1	0.347186
ENSP00000266970	ENSP00000263102	S244	1	0.837131
ENSP00000266970	ENSP00000263274	S51	1	0.85686
ENSP00000266970	ENSP00000448598	S110	1	0.79584
ENSP00000266970	ENSP00000356448	T1677	1	0.625952
ENSP00000266970	ENSP00000367028	S582	1	0.428275
ENSP00000266970	ENSP00000345731	S443	1	0.886094
ENSP00000266970	ENSP00000258399	S628	1	0.780159
ENSP00000266970	ENSP00000265056	S13	1	0.679812
ENSP00000266970	ENSP00000318195	T76	1	0.641339
ENSP00000266970	ENSP00000269305	S313	1	0.363336
ENSP00000266970	ENSP00000350686	S528	1	0.806052
ENSP00000266970	ENSP00000372335	T168	1	0.818708
ENSP00000266970	ENSP00000358022	S64	1	0.835231
ENSP00000266970	ENSP00000404121	S384	1	0.426438
ENSP00000266970	ENSP00000458663	T583	1	0.718423
ENSP00000266970	ENSP00000361027	T848	1	0.681818
ENSP00000266970	ENSP00000263274	T233	1	0.568613
ENSP00000266970	ENSP00000160827	T463	1	0.81155
ENSP00000266970	ENSP00000297857	T568	1	0.751951
ENSP00000266970	ENSP00000472998	S226	1	0.817885
ENSP00000266970	ENSP00000160827	S462	1	0.429681
ENSP00000266970	ENSP00000483929	T455	1	0.654882
ENSP00000266970	ENSP00000347602	S1145	1	0.748331
ENSP00000266970	ENSP00000396484	T1630	1	0.726453
ENSP00000266970	ENSP00000359181	S230	1	0.767746
ENSP00000266970	ENSP00000323099	S224	1	0.700601
ENSP00000266970	ENSP00000256443	T170	1	0.441312
ENSP00000266970	ENSP00000327054	T39	1	0.375089
ENSP00000266970	ENSP00000296930	S70	1	0.900278
ENSP00000266970	ENSP00000263433	S509	1	0.928157
ENSP00000266970	ENSP00000321606	T623	1	0.789799
ENSP00000266970	ENSP00000234296	T116	1	0.68664
ENSP00000266970	ENSP00000334375	S419	1	0.678005
ENSP00000266970	ENSP00000257915	S289	1	0.789552
ENSP00000266970	ENSP00000363689	S5	1	0.791059
ENSP00000266970	ENSP00000420588	T122	1	0.747003
ENSP00000266970	ENSP00000267163	T356	1	0.709729
ENSP00000266970	ENSP00000470252	T775	1	0.766591
ENSP00000266970	ENSP00000324422	S303	1	0.350145
ENSP00000266970	ENSP00000326261	S769	1	0.79879
ENSP00000266970	ENSP00000437271	S435	1	0.6439
ENSP00000266970	ENSP00000446880	S1184	1	0.751244
ENSP00000266970	ENSP00000452181	S130	1	0.476799
ENSP00000266970	ENSP00000315379	T167	1	0.586154
ENSP00000266970	ENSP00000318195	S67	1	0.638544
ENSP00000266970	ENSP00000262105	S32	1	0.711646
ENSP00000266970	ENSP00000343158	S960	1	0.356503
ENSP00000266970	ENSP00000278612	T1270	1	0.707399
ENSP00000266970	ENSP00000359988	S209	1	0.377486
ENSP00000266970	ENSP00000397790	S49	1	0.756729
ENSP00000266970	ENSP00000443988	S236	1	0.475902
ENSP00000266970	ENSP00000335321	T432	1	0.427305
ENSP00000266970	ENSP00000311280	S648	1	0.800933
ENSP00000266970	ENSP00000396484	T341	1	0.882272
ENSP00000266970	ENSP00000361363	T445	1	0.807177
ENSP00000266970	ENSP00000416951	S642	1	0.441297
ENSP00000266970	ENSP00000378307	T28	1	0.629185
ENSP00000266970	ENSP00000444029	S386	1	0.359725
ENSP00000266970	ENSP00000360623	S273	1	0.77409
ENSP00000266970	ENSP00000449089	S629	1	0.867005
ENSP00000266970	ENSP00000448598	S96	1	0.850548
ENSP00000266970	ENSP00000362768	S650	1	0.766251
ENSP00000266970	ENSP00000242576	S12	1	0.59459
ENSP00000266970	ENSP00000260810	T848	1	0.744077
ENSP00000266970	ENSP00000436901	T176	1	0.8241
ENSP00000266970	ENSP00000446007	S55	1	0.410017
ENSP00000266970	ENSP00000348381	S423	1	0.879265
ENSP00000266970	ENSP00000458316	S191	1	0.699735
ENSP00000266970	ENSP00000312262	S670	1	0.793531
ENSP00000266970	ENSP00000357555	S27	1	0.801626
ENSP00000266970	ENSP00000393139	T376	1	0.749655
ENSP00000266970	ENSP00000478061	T133	1	0.378267
ENSP00000266970	ENSP00000266970	T160	1	0.440455
ENSP00000266970	ENSP00000267163	T826	1	0.828494
ENSP00000266970	ENSP00000460070	T558	1	0.650845
ENSP00000266970	ENSP00000361027	S855	1	0.255732
ENSP00000266970	ENSP00000377298	T1776	1	0.734045
ENSP00000266970	ENSP00000356448	S1679	1	0.372707
ENSP00000266970	ENSP00000385269	S202	1	0.796445
ENSP00000266970	ENSP00000257915	S309	1	0.87827
ENSP00000266970	ENSP00000262643	T395	1	0.767901
ENSP00000266970	ENSP00000267163	T821	1	0.802151
ENSP00000266970	ENSP00000209728	S54	1	0.775596
ENSP00000266970	ENSP00000319664	S139	1	0.691301
ENSP00000266970	ENSP00000351333	T476	1	0.800888
ENSP00000266970	ENSP00000258457	T198	1	0.668242
ENSP00000266970	ENSP00000384949	S328	1	0.754394
ENSP00000266970	ENSP00000478061	S147	1	0.346994
ENSP00000266970	ENSP00000313199	T193	1	0.63933
ENSP00000266970	ENSP00000353770	T93	1	0.711759
ENSP00000266970	ENSP00000410452	S25	1	0.759092
ENSP00000266970	ENSP00000347602	S1007	1	0.77514
ENSP00000266970	ENSP00000352257	T455	1	0.682597
ENSP00000266970	ENSP00000261531	S232	1	0.819435
ENSP00000266970	ENSP00000262133	S662	1	0.792251
ENSP00000266970	ENSP00000244573	T152	1	0.52004
ENSP00000266970	ENSP00000292330	S52	1	0.759943
ENSP00000266970	ENSP00000267163	T373	1	0.826938
ENSP00000266970	ENSP00000359181	T553	1	0.738905
ENSP00000266970	ENSP00000278612	S779	1	0.84072
ENSP00000266970	ENSP00000262965	S139	1	0.787709
ENSP00000266970	ENSP00000251900	S511	1	0.833612
ENSP00000266970	ENSP00000364591	S20	1	0.726222
ENSP00000266970	ENSP00000363676	T47	1	0.681685
ENSP00000266970	ENSP00000040738	S2909	1	0.374317
ENSP00000266970	ENSP00000437271	S691	1	0.859446
ENSP00000266970	ENSP00000264758	T645	1	0.841657
ENSP00000266970	ENSP00000351416	S2044	1	0.284868
ENSP00000266970	ENSP00000262133	S952	1	0.77391
ENSP00000266970	ENSP00000417653	S283	1	0.314678
ENSP00000266970	ENSP00000262133	S1068	1	0.828491
ENSP00000266970	ENSP00000260947	S288	1	0.774747
ENSP00000266970	ENSP00000350848	T31	1	0.70621
ENSP00000266970	ENSP00000329097	S154	1	0.368262
ENSP00000266970	ENSP00000360532	T411	1	0.744201
ENSP00000266970	ENSP00000470252	T791	1	0.727962
ENSP00000266970	ENSP00000417653	S284	1	0.636431
ENSP00000266970	ENSP00000234160	T225	1	0.732425
ENSP00000266970	ENSP00000269349	T163	1	0.703011
ENSP00000266970	ENSP00000325120	S213	1	0.732148
ENSP00000266970	ENSP00000296930	T234	1	0.734285
ENSP00000266970	ENSP00000257430	S1360	1	0.770262
ENSP00000266970	ENSP00000040738	S2908	1	0.424787
ENSP00000266970	ENSP00000370408	S283	1	0.746715
ENSP00000266970	ENSP00000262133	S1044	1	0.759309
ENSP00000266970	ENSP00000443988	S234	1	0.633162
ENSP00000266970	ENSP00000416951	S819	1	0.407753
ENSP00000266970	ENSP00000323687	S836	1	0.7651
ENSP00000266970	ENSP00000251413	S80	1	0.780543
ENSP00000266970	ENSP00000307940	S595	1	0.771268
ENSP00000266970	ENSP00000325120	S162	1	0.736193
ENSP00000266970	ENSP00000392028	T2472	1	0.746227
ENSP00000266970	ENSP00000419851	S313	1	0.485532
ENSP00000266970	ENSP00000458663	S585	1	0.402364
ENSP00000266970	ENSP00000300403	T72	1	0.697822
ENSP00000266970	ENSP00000278612	S775	1	0.792605
ENSP00000266970	ENSP00000347602	S1140	1	0.709479
ENSP00000266970	ENSP00000257915	T258	1	0.739144
ENSP00000266970	ENSP00000478061	S132	1	0.366737
ENSP00000266970	ENSP00000301067	T5374	1	0.761942
ENSP00000266970	ENSP00000268058	S518	1	0.779864
ENSP00000266970	ENSP00000377969	T445	1	0.433008
ENSP00000266970	ENSP00000229390	S216	1	0.739976
ENSP00000266970	ENSP00000354826	T730	1	0.711436
ENSP00000266970	ENSP00000367787	T191	1	0.629957
ENSP00000266970	ENSP00000365201	T1353	1	0.624023
ENSP00000266970	ENSP00000256443	S164	1	0.654121
ENSP00000266970	ENSP00000265271	S798	1	0.298837
ENSP00000266970	ENSP00000274026	S154	1	0.761663
ENSP00000266970	ENSP00000367028	S982	1	0.438994
ENSP00000266970	ENSP00000458316	T182	1	0.752462
ENSP00000266970	ENSP00000331019	S27	1	0.801626
ENSP00000266970	ENSP00000259021	T88	1	0.832291
ENSP00000266970	ENSP00000263208	T588	1	0.407221
ENSP00000266970	ENSP00000436901	S251	1	0.465544
ENSP00000266970	ENSP00000262887	S229	1	0.238885
ENSP00000266970	ENSP00000404121	S382	1	0.814159
ENSP00000266970	ENSP00000347602	T1124	1	0.705543
ENSP00000266970	ENSP00000351416	S2045	1	0.788112
ENSP00000266970	ENSP00000316527	T722	1	0.787249
ENSP00000266970	ENSP00000265056	S108	1	0.500309
ENSP00000266970	ENSP00000278823	T439	1	0.330819
ENSP00000266970	ENSP00000338157	T282	1	0.76062
ENSP00000266970	ENSP00000335321	T354	1	0.658527
ENSP00000266970	ENSP00000360623	T375	1	0.755391
ENSP00000266970	ENSP00000262878	T592	1	0.769866
ENSP00000266970	ENSP00000378254	S883	1	0.430875
ENSP00000266970	ENSP00000356840	T293	1	0.748947
ENSP00000266970	ENSP00000365147	S76	1	0.445996
ENSP00000266970	ENSP00000320485	S363	1	0.770805
ENSP00000266970	ENSP00000470252	S666	1	1.00596
ENSP00000266970	ENSP00000258457	T197	1	0.423323
ENSP00000266970	ENSP00000234296	T226	1	0.7497
ENSP00000266970	ENSP00000268138	T969	1	0.705095
ENSP00000266970	ENSP00000267163	T252	1	0.801648
ENSP00000266970	ENSP00000320147	T421	1	0.699497
ENSP00000266970	ENSP00000410452	S38	1	0.865433
ENSP00000266970	ENSP00000360532	S410	1	0.447893
ENSP00000266970	ENSP00000261531	S224	1	0.840251
ENSP00000266970	ENSP00000335321	T426	1	0.738337
ENSP00000266970	ENSP00000225388	T219	1	0.335387
ENSP00000266970	ENSP00000258457	S193	1	0.820843
ENSP00000266970	ENSP00000248098	S97	1	0.729217
ENSP00000266970	ENSP00000319104	T1523	1	0.619764
ENSP00000266970	ENSP00000336528	S389	1	0.735482
ENSP00000266970	ENSP00000370256	T68	1	0.864357
ENSP00000266970	ENSP00000384949	S330	1	0.161744
ENSP00000266970	ENSP00000478253	S358	1	0.799678
ENSP00000266970	ENSP00000479617	S674	1	0.743251
ENSP00000266970	ENSP00000262133	T642	1	0.759487
ENSP00000266970	ENSP00000271640	S1066	1	0.853457
ENSP00000266970	ENSP00000215957	T469	1	0.289517
ENSP00000266970	ENSP00000040738	S2907	1	0.36636
ENSP00000266970	ENSP00000375863	S718	1	0.838752
ENSP00000266970	ENSP00000269305	S314	1	0.336528
ENSP00000266970	ENSP00000365147	S74	1	0.870887
ENSP00000266970	ENSP00000225388	T220	1	0.709903
ENSP00000266970	ENSP00000265433	S432	1	0.964334
ENSP00000266970	ENSP00000267163	S608	1	0.811511
ENSP00000266970	ENSP00000336721	T572	1	0.571617
ENSP00000266970	ENSP00000457016	S154	1	0.749367
ENSP00000266970	ENSP00000404121	T363	1	0.411626
ENSP00000266970	ENSP00000366050	S69	1	0.746291
ENSP00000266970	ENSP00000215957	S621	1	0.773417
ENSP00000266970	ENSP00000404121	T368	1	0.89215
ENSP00000266970	ENSP00000257915	S291	1	0.677043
ENSP00000266970	ENSP00000354573	T5255	1	0.935142
ENSP00000266970	ENSP00000327054	S37	1	0.778558
ENSP00000266970	ENSP00000478061	S131	1	0.356674
ENSP00000266970	ENSP00000336721	T226	1	0.774764
ENSP00000266970	ENSP00000416951	T820	1	0.711836
ENSP00000266970	ENSP00000377969	T446	1	0.846542
ENSP00000266970	ENSP00000267163	S807	1	0.835077
ENSP00000266970	ENSP00000367787	S913	1	0.789293
ENSP00000266970	ENSP00000260947	S148	1	0.639248
ENSP00000266970	ENSP00000336721	S697	1	0.825767
ENSP00000266970	ENSP00000262643	S399	1	0.178482
ENSP00000266970	ENSP00000392028	S2471	1	0.412392
ENSP00000266970	ENSP00000265056	S40	1	0.392713
ENSP00000266970	ENSP00000349508	T529	1	0.84106
ENSP00000266970	ENSP00000262133	S1112	1	0.83987
ENSP00000266970	ENSP00000483929	S450	1	0.404726
ENSP00000266970	ENSP00000342502	S304	1	0.580903
ENSP00000266970	ENSP00000336528	T174	1	0.438064
ENSP00000266970	ENSP00000307288	S121	1	0.657603
ENSP00000266970	ENSP00000446880	S509	1	0.787791
ENSP00000266970	ENSP00000335321	S259	1	0.442497
ENSP00000266970	ENSP00000382595	S27	1	0.820904
ENSP00000266970	ENSP00000356840	S292	1	0.442547
ENSP00000266970	ENSP00000416951	S637	1	0.685589
ENSP00000266970	ENSP00000374183	S1080	1	0.797976
ENSP00000266970	ENSP00000387170	S30	1	0.961667
ENSP00000266970	ENSP00000417229	S517	1	0.477538
ENSP00000266970	ENSP00000443988	S237	1	0.68776
ENSP00000266970	ENSP00000294119	S199	1	0.36095
ENSP00000266970	ENSP00000263208	T586	1	0.859204
ENSP00000266970	ENSP00000335321	T313	1	0.70023
ENSP00000266970	ENSP00000379643	T228	1	0.516745
ENSP00000266970	ENSP00000215957	S620	1	0.403973
ENSP00000266970	ENSP00000478061	S118	1	0.881187
ENSP00000266970	ENSP00000351052	S394	1	0.380709
ENSP00000266970	ENSP00000278572	T236	1	0.450799
ENSP00000266970	ENSP00000292616	S245	1	0.376644
ENSP00000266970	ENSP00000247191	T344	1	0.840304
ENSP00000266970	ENSP00000209728	S74	1	0.764811
ENSP00000266970	ENSP00000353463	S600	1	0.392441
ENSP00000266970	ENSP00000355958	S428	1	0.390901
ENSP00000266970	ENSP00000215957	S471	1	0.858786
ENSP00000266970	ENSP00000265056	S53	1	0.41532
ENSP00000266970	ENSP00000040738	S2905	1	0.707782
ENSP00000266970	ENSP00000261396	S50	1	0.593763
ENSP00000266970	ENSP00000371475	T1617	1	0.387988
ENSP00000266970	ENSP00000267163	S567	1	0.7934
ENSP00000266970	ENSP00000357643	S357	1	0.838004
ENSP00000266970	ENSP00000264926	S99	1	0.79643
ENSP00000266970	ENSP00000307288	S365	1	0.698463
ENSP00000266970	ENSP00000265056	S139	1	0.451976
ENSP00000266970	ENSP00000352516	S170	1	0.813558
ENSP00000266970	ENSP00000263274	S76	1	0.916274
ENSP00000266970	ENSP00000301364	T490	1	0.729416
ENSP00000266970	ENSP00000267163	S249	1	0.797349
ENSP00000266970	ENSP00000360623	S258	1	0.626527
ENSP00000266970	ENSP00000355958	T429	1	0.681658
ENSP00000266970	ENSP00000335677	S428	1	0.768478
ENSP00000266970	ENSP00000360133	S72	1	0.834969
ENSP00000266970	ENSP00000470034	S166	1	0.327573
ENSP00000266970	ENSP00000262643	S387	1	0.741829
ENSP00000266970	ENSP00000388648	S301	1	0.776244
ENSP00000266970	ENSP00000483929	S451	1	0.307277
ENSP00000266970	ENSP00000343690	T623	1	0.82868
ENSP00000266970	ENSP00000378307	S27	1	0.321286
ENSP00000266970	ENSP00000336528	S206	1	0.365561
ENSP00000266970	ENSP00000335321	T434	1	0.818786
ENSP00000266970	ENSP00000371475	T1614	1	0.766422
ENSP00000266970	ENSP00000271277	S563	1	0.520878
ENSP00000266970	ENSP00000254928	S173	1	0.630076
ENSP00000266970	ENSP00000399888	S36	1	0.839731
ENSP00000266970	ENSP00000267163	S811	1	0.908394
ENSP00000266970	ENSP00000320147	T350	1	0.690382
ENSP00000266970	ENSP00000278612	T1350	1	0.756388
ENSP00000266970	ENSP00000353770	S80	1	0.834438
ENSP00000266970	ENSP00000265056	S27	1	0.770618
ENSP00000266970	ENSP00000353463	S598	1	0.680432
ENSP00000266970	ENSP00000296930	T199	1	0.696137
ENSP00000266970	ENSP00000361027	S847	1	0.329667
ENSP00000266970	ENSP00000367787	S210	1	0.715939
ENSP00000266970	ENSP00000365439	S216	1	0.825972
ENSP00000266970	ENSP00000418960	S1518	1	0.82929
ENSP00000266970	ENSP00000262133	T694	1	0.717073
ENSP00000266970	ENSP00000267163	S612	1	0.700331
ENSP00000266970	ENSP00000336528	T172	1	0.068029
ENSP00000266970	ENSP00000356110	S181	1	0.719953
ENSP00000266970	ENSP00000460070	T556	1	0.497371
ENSP00000266970	ENSP00000264731	T491	1	0.842213
ENSP00000266970	ENSP00000438527	T321	1	0.784978
ENSP00000266970	ENSP00000229179	S11	1	0.781099
ENSP00000266970	ENSP00000278823	T438	1	0.304214
ENSP00000266970	ENSP00000249396	S368	1	0.827208
ENSP00000266970	ENSP00000362978	S266	1	0.374689
ENSP00000266970	ENSP00000262133	S413	1	0.788236
ENSP00000266970	ENSP00000458316	S23	1	0.710787
ENSP00000266970	ENSP00000361927	S104	1	0.866115
ENSP00000266970	ENSP00000396484	S1068	1	0.784257
ENSP00000266970	ENSP00000351333	T478	1	0.35379
ENSP00000266970	ENSP00000261531	S234	1	0.387072
ENSP00000266970	ENSP00000215957	S470	1	0.402013
ENSP00000266970	ENSP00000436901	T248	1	0.808306
ENSP00000266970	ENSP00000278572	T237	1	0.838089
ENSP00000266970	ENSP00000292330	S47	1	0.841437
ENSP00000266970	ENSP00000264313	S48	1	0.768564
ENSP00000266970	ENSP00000324422	S308	1	0.805101
ENSP00000266970	ENSP00000274255	S64	1	0.753948
ENSP00000266970	ENSP00000269305	S315	1	0.827682
ENSP00000266970	ENSP00000483929	S445	1	0.420979
ENSP00000266970	ENSP00000363135	S215	1	0.765736
ENSP00000266970	ENSP00000278823	S435	1	0.767953
ENSP00000266970	ENSP00000263635	S1564	1	0.819724
ENSP00000266970	ENSP00000320485	S1320	1	0.888953
ENSP00000266970	ENSP00000257787	S18	1	0.769192
ENSP00000266970	ENSP00000359181	S167	1	0.898355
ENSP00000266970	ENSP00000359988	S207	1	0.741914
ENSP00000266970	ENSP00000314649	T181	1	0.714495
ENSP00000266970	ENSP00000307705	T18	1	0.712203
ENSP00000266970	ENSP00000343690	T622	1	0.453313
ENSP00000266970	ENSP00000446007	S56	1	0.74771
ENSP00000266970	ENSP00000228872	T187	1	0.617392
ENSP00000266970	ENSP00000362768	S640	1	0.859408
ENSP00000266970	ENSP00000387170	S614	1	0.624647
ENSP00000266970	ENSP00000292330	S45	1	0.424434
ENSP00000266970	ENSP00000435365	S143	1	0.792643
ENSP00000266970	ENSP00000262105	S54	1	0.891012
ENSP00000266970	ENSP00000294119	S202	1	0.339845
ENSP00000479889	ENSP00000351789	T80	1	0.520213
ENSP00000479889	ENSP00000358997	T387	1	0.444487
ENSP00000479889	ENSP00000479889	T208	1	0.431976
ENSP00000479889	ENSP00000289473	S348	1	0.214932
ENSP00000479889	ENSP00000479889	T345	1	0.467999
ENSP00000479889	ENSP00000351789	S78	1	0.48543
ENSP00000479889	ENSP00000351789	T86	1	0.504631
ENSP00000479889	ENSP00000289473	S345	1	0.255118
ENSP00000479889	ENSP00000289473	T133	1	0.520752
ENSP00000479889	ENSP00000351789	T288	1	0.381015
ENSP00000479889	ENSP00000289473	T138	1	0.441903
ENSP00000479889	ENSP00000479889	T6	1	0.25272
ENSP00000479889	ENSP00000351789	T127	1	0.433466
ENSP00000479889	ENSP00000479889	S151	1	0.475083
ENSP00000479889	ENSP00000289473	T356	1	0.551901
ENSP00000479889	ENSP00000289473	S320	1	0.411457
ENSP00000479889	ENSP00000358997	S376	1	0.32374
ENSP00000479889	ENSP00000351789	S293	1	0.432001
ENSP00000479889	ENSP00000479889	S152	1	0.302762
ENSP00000479889	ENSP00000479889	T209	1	0.51657
ENSP00000479889	ENSP00000479889	S8	1	0.404457
ENSP00000479889	ENSP00000479889	S346	1	0.419826
ENSP00000479889	ENSP00000479889	S114	1	0.398812
ENSP00000479889	ENSP00000289473	S370	1	0.43389
ENSP00000479889	ENSP00000351789	S76	1	0.484156
ENSP00000479889	ENSP00000479889	S150	1	0.372137
ENSP00000479889	ENSP00000289473	S359	1	0.452823
ENSP00000479889	ENSP00000351789	S82	1	0.458455
ENSP00000479889	ENSP00000479889	T342	1	0.547196
ENSP00000479889	ENSP00000479889	T352	1	0.460478
ENSP00000479889	ENSP00000351789	S70	1	0.497302
ENSP00000479889	ENSP00000289473	S288	1	0.429552
ENSP00000479889	ENSP00000289473	T153	1	0.397442
ENSP00000468348	ENSP00000215659	Y185	1	0.147309
ENSP00000468348	ENSP00000468348	S207	1	0.635227
ENSP00000468348	ENSP00000264009	T471	1	0.457359
ENSP00000468348	ENSP00000468348	Y219	1	0.0798172
ENSP00000468348	ENSP00000229795	T180	1	0.369573
ENSP00000468348	ENSP00000215659	T183	1	0.382586
ENSP00000468348	ENSP00000406873	Y566	1	0.0528096
ENSP00000451828	ENSP00000263980	S648	1	0.833082
ENSP00000451828	ENSP00000483570	T529	1	0.433131
ENSP00000451828	ENSP00000376943	S87	1	0.855512
ENSP00000451828	ENSP00000297494	S615	1	0.677583
ENSP00000451828	ENSP00000421592	S41	1	0.763956
ENSP00000451828	ENSP00000451828	T72	1	0.84873
ENSP00000451828	ENSP00000244007	S1249	1	0.810686
ENSP00000451828	ENSP00000357283	S404	1	0.759317
ENSP00000451828	ENSP00000418960	T509	1	0.829513
ENSP00000451828	ENSP00000309597	S674	1	0.525849
ENSP00000451828	ENSP00000330237	S196	1	0.706153
ENSP00000451828	ENSP00000338728	S1416	1	0.792481
ENSP00000451828	ENSP00000354558	T2446	1	0.804784
ENSP00000451828	ENSP00000479488	T258	1	0.808248
ENSP00000451828	ENSP00000263980	S796	1	0.833038
ENSP00000451828	ENSP00000351908	S83	1	0.726684
ENSP00000451828	ENSP00000258080	S212	1	0.651238
ENSP00000451828	ENSP00000451712	T348	1	0.741202
ENSP00000451828	ENSP00000359612	S218	1	0.512358
ENSP00000451828	ENSP00000260810	S1159	1	0.4584
ENSP00000451828	ENSP00000263980	S703	1	0.773169
ENSP00000451828	ENSP00000275493	S229	1	0.245379
ENSP00000451828	ENSP00000384849	S146	1	0.772963
ENSP00000451828	ENSP00000483570	S85	1	0.900017
ENSP00000451828	ENSP00000358997	T100	1	0.459107
ENSP00000451828	ENSP00000297494	S1177	1	0.856889
ENSP00000451828	ENSP00000326031	T331	1	0.629043
ENSP00000451828	ENSP00000268712	S1450	1	0.77864
ENSP00000451828	ENSP00000367797	T458	1	0.811212
ENSP00000451828	ENSP00000452786	T779	1	0.719786
ENSP00000451828	ENSP00000242261	S42	1	0.888017
ENSP00000451828	ENSP00000361892	T120	1	0.694035
ENSP00000451828	ENSP00000363377	S262	1	0.742187
ENSP00000451828	ENSP00000254066	S96	1	0.429383
ENSP00000451828	ENSP00000361186	S250	1	0.834765
ENSP00000451828	ENSP00000379287	S58	1	0.852826
ENSP00000451828	ENSP00000478962	S63	1	0.500579
ENSP00000451828	ENSP00000360242	S87	1	0.479373
ENSP00000451828	ENSP00000435926	S55	1	0.697045
ENSP00000451828	ENSP00000329357	S698	1	0.520955
ENSP00000451828	ENSP00000278572	T70	1	0.725357
ENSP00000451828	ENSP00000324806	S9	1	0.892436
ENSP00000451828	ENSP00000280154	S67	1	0.804897
ENSP00000451828	ENSP00000451712	S332	1	0.796447
ENSP00000451828	ENSP00000341483	S126	1	0.757429
ENSP00000451828	ENSP00000413720	T310	1	0.533682
ENSP00000451828	ENSP00000363124	S265	1	0.795945
ENSP00000451828	ENSP00000365851	S316	1	0.826894
ENSP00000451828	ENSP00000320147	S21	1	0.675922
ENSP00000451828	ENSP00000357345	S34	1	0.71718
ENSP00000451828	ENSP00000363822	S792	1	0.709751
ENSP00000451828	ENSP00000354558	S2448	1	0.758733
ENSP00000451828	ENSP00000258149	S172	1	0.726029
ENSP00000451828	ENSP00000375711	T266	1	0.747234
ENSP00000451828	ENSP00000360493	T200	1	0.572112
ENSP00000451828	ENSP00000356047	S466	1	0.976599
ENSP00000451828	ENSP00000261402	S600	1	0.690957
ENSP00000451828	ENSP00000385824	T32	1	0.713551
ENSP00000451828	ENSP00000228872	T157	1	0.804108
ENSP00000451828	ENSP00000228872	T198	1	0.920504
ENSP00000451828	ENSP00000429744	T412	1	0.727168
ENSP00000451828	ENSP00000380136	T369	1	0.714728
ENSP00000451828	ENSP00000418960	S694	1	0.815979
ENSP00000451828	ENSP00000363377	S197	1	0.791318
ENSP00000451828	ENSP00000388402	S92	1	0.648916
ENSP00000451828	ENSP00000242719	T135	1	0.65463
ENSP00000451828	ENSP00000327145	S2233	1	0.86359
ENSP00000451828	ENSP00000429744	T145	1	0.667667
ENSP00000451828	ENSP00000158762	S554	1	0.816869
ENSP00000451828	ENSP00000363124	S291	1	0.707561
ENSP00000451828	ENSP00000265560	S445	1	0.72436
ENSP00000451828	ENSP00000405330	S167	1	0.785172
ENSP00000451828	ENSP00000368880	S319	1	0.797557
ENSP00000451828	ENSP00000329357	S42	1	0.715057
ENSP00000451828	ENSP00000266970	T39	1	0.655745
ENSP00000451828	ENSP00000360493	S196	1	0.890068
ENSP00000451828	ENSP00000339004	T279	1	0.738303
ENSP00000451828	ENSP00000288602	S365	1	0.758413
ENSP00000451828	ENSP00000379838	S52	1	0.777578
ENSP00000451828	ENSP00000413720	S282	1	0.748229
ENSP00000451828	ENSP00000484121	S293	1	0.765391
ENSP00000451828	ENSP00000363377	T32	1	0.711295
ENSP00000451828	ENSP00000264444	S145	1	0.70421
ENSP00000451828	ENSP00000355231	S295	1	0.764459
ENSP00000451828	ENSP00000361626	S102	1	0.527515
ENSP00000451828	ENSP00000258149	S192	1	0.764412
ENSP00000451828	ENSP00000388648	S280	1	0.615598
ENSP00000451828	ENSP00000354952	S159	1	0.75142
ENSP00000451828	ENSP00000345681	S401	1	0.838944
ENSP00000451828	ENSP00000388402	S203	1	0.665445
ENSP00000451828	ENSP00000341189	S695	1	0.763418
ENSP00000451828	ENSP00000244769	S775	1	0.815446
ENSP00000451828	ENSP00000305372	S346	1	0.870558
ENSP00000451828	ENSP00000231509	S134	1	0.7316
ENSP00000451828	ENSP00000445772	T324	1	0.750148
ENSP00000451828	ENSP00000366863	T642	1	0.869381
ENSP00000451828	ENSP00000402084	S642	1	0.814236
ENSP00000451828	ENSP00000288602	S429	1	0.763593
ENSP00000451828	ENSP00000344666	S10	1	0.827215
ENSP00000451828	ENSP00000280154	S457	1	0.649156
ENSP00000451828	ENSP00000299300	S260	1	0.796937
ENSP00000451828	ENSP00000263056	S400	1	0.729014
ENSP00000451828	ENSP00000351777	S352	1	0.804295
ENSP00000451828	ENSP00000360493	T198	1	0.559979
ENSP00000451828	ENSP00000329357	T679	1	0.480523
ENSP00000451828	ENSP00000446007	S39	1	0.752941
ENSP00000451828	ENSP00000304102	S60	1	0.683231
ENSP00000451828	ENSP00000320503	S161	1	0.702494
ENSP00000451828	ENSP00000289473	S328	1	0.838694
ENSP00000451828	ENSP00000391481	T390	1	0.690401
ENSP00000451828	ENSP00000228872	S10	1	0.491337
ENSP00000451828	ENSP00000373952	S1149	1	0.755017
ENSP00000451828	ENSP00000306968	T242	1	0.942533
ENSP00000451828	ENSP00000391481	S395	1	0.497106
ENSP00000451828	ENSP00000324422	S142	1	0.490717
ENSP00000451828	ENSP00000263253	S1834	1	0.83576
ENSP00000451828	ENSP00000421592	T226	1	0.860922
ENSP00000451828	ENSP00000314441	S27	1	0.764269
ENSP00000451828	ENSP00000359612	S231	1	0.836965
ENSP00000451828	ENSP00000381216	S193	1	0.737696
ENSP00000451828	ENSP00000357345	T127	1	0.891819
ENSP00000451828	ENSP00000219476	S981	1	0.704312
ENSP00000451828	ENSP00000404121	S651	1	0.79568
ENSP00000451828	ENSP00000440704	S241	1	0.512357
ENSP00000451828	ENSP00000368880	S256	1	0.797391
ENSP00000451828	ENSP00000359424	T23	1	0.1798
ENSP00000451828	ENSP00000344456	S552	1	0.882914
ENSP00000451828	ENSP00000276603	T273	1	0.778261
ENSP00000451828	ENSP00000242261	S123	1	0.699384
ENSP00000451828	ENSP00000393559	S437	1	0.694466
ENSP00000451828	ENSP00000449241	S808	1	0.754882
ENSP00000451828	ENSP00000309572	S227	1	0.793181
ENSP00000451828	ENSP00000305416	T236	1	1.00454
ENSP00000451828	ENSP00000478927	S127	1	0.762163
ENSP00000451828	ENSP00000349313	T181	1	0.762595
ENSP00000451828	ENSP00000357283	S301	1	0.720726
ENSP00000451828	ENSP00000261439	T596	1	0.75334
ENSP00000451828	ENSP00000264380	S318	1	0.526274
ENSP00000451828	ENSP00000351777	S746	1	0.7219
ENSP00000451828	ENSP00000296782	T1135	1	0.745321
ENSP00000451828	ENSP00000400341	T162	1	0.739727
ENSP00000451828	ENSP00000410402	S91	1	0.728248
ENSP00000451828	ENSP00000309572	S824	1	0.751942
ENSP00000451828	ENSP00000264380	S307	1	0.729769
ENSP00000451828	ENSP00000284637	S304	1	0.801042
ENSP00000451828	ENSP00000414109	S486	1	0.888822
ENSP00000451828	ENSP00000360493	S28	1	0.602908
ENSP00000451828	ENSP00000304895	S629	1	0.619221
ENSP00000451828	ENSP00000363822	S215	1	0.654687
ENSP00000451828	ENSP00000443319	S475	1	0.842687
ENSP00000451828	ENSP00000384849	T145	1	0.833768
ENSP00000451828	ENSP00000351209	S897	1	0.757649
ENSP00000451828	ENSP00000258149	S194	1	0.564544
ENSP00000451828	ENSP00000341189	T700	1	0.744247
ENSP00000451828	ENSP00000312455	S273	1	0.479148
ENSP00000451828	ENSP00000482674	S37	1	0.795648
ENSP00000451828	ENSP00000368880	T24	1	0.72236
ENSP00000451828	ENSP00000385824	S253	1	0.85432
ENSP00000451828	ENSP00000352516	S143	1	0.664522
ENSP00000451828	ENSP00000377262	T503	1	0.725094
ENSP00000451828	ENSP00000365858	S310	1	0.703459
ENSP00000451828	ENSP00000408236	T275	1	0.776165
ENSP00000451828	ENSP00000294339	T90	1	0.682282
ENSP00000451828	ENSP00000378040	S99	1	0.834971
ENSP00000451828	ENSP00000484638	T46	1	0.737553
ENSP00000451828	ENSP00000356047	S483	1	0.680666
ENSP00000451828	ENSP00000356481	S602	1	0.833621
ENSP00000451828	ENSP00000449241	S985	1	0.844299
ENSP00000451828	ENSP00000341826	S199	1	0.658198
ENSP00000451828	ENSP00000360683	S50	1	0.490282
ENSP00000451828	ENSP00000405330	S305	1	0.592141
ENSP00000451828	ENSP00000451828	S246	1	0.840337
ENSP00000451828	ENSP00000294618	S1194	1	0.796724
ENSP00000451828	ENSP00000289473	S304	1	0.891588
ENSP00000451828	ENSP00000440864	S405	1	0.769164
ENSP00000451828	ENSP00000347184	S419	1	0.750806
ENSP00000451828	ENSP00000351777	S748	1	0.793171
ENSP00000451828	ENSP00000296474	S1394	1	0.756652
ENSP00000451828	ENSP00000348461	S71	1	0.799955
ENSP00000451828	ENSP00000357055	S137	1	0.639417
ENSP00000451828	ENSP00000222330	S21	1	0.907203
ENSP00000451828	ENSP00000248553	S82	1	0.733623
ENSP00000451828	ENSP00000381981	S378	1	0.700818
ENSP00000451828	ENSP00000216117	S188	1	0.763562
ENSP00000451828	ENSP00000286827	S231	1	0.698168
ENSP00000451828	ENSP00000356150	S367	1	0.759708
ENSP00000451828	ENSP00000412461	S16	1	0.70881
ENSP00000297293	ENSP00000326031	T331	1	0.048603
ENSP00000297293	ENSP00000003084	S737	1	0.111567
ENSP00000297293	ENSP00000216962	S15	1	0.0917186
ENSP00000257290	ENSP00000257290	Y1018	1	0.678979
ENSP00000257290	ENSP00000257290	Y988	1	0.655364
ENSP00000257290	ENSP00000257290	Y572	1	0.692106
ENSP00000257290	ENSP00000362680	Y419	1	0.699374
ENSP00000257290	ENSP00000257290	Y574	1	0.83035
ENSP00000302530	ENSP00000357858	S19	1	0.65198
ENSP00000302530	ENSP00000361540	S72	1	0.542844
ENSP00000302530	ENSP00000361540	S41	1	0.619368
ENSP00000302530	ENSP00000361540	S161	1	0.492245
ENSP00000302530	ENSP00000361540	T157	1	0.550471
ENSP00000302530	ENSP00000352119	T121	1	0.522292
ENSP00000302530	ENSP00000361540	S153	1	0.495812
ENSP00000302530	ENSP00000361540	S92	1	0.647784
ENSP00000381958	ENSP00000251849	T269	1	0.555177
ENSP00000277120	ENSP00000277120	Y532	1	0.854192
ENSP00000277120	ENSP00000358784	Y162	1	0.727811
ENSP00000277120	ENSP00000364995	Y341	1	0.772051
ENSP00000277120	ENSP00000364995	Y379	1	0.805345
ENSP00000277120	ENSP00000358784	Y499	1	0.764368
ENSP00000277120	ENSP00000364995	Y424	1	0.785434
ENSP00000277120	ENSP00000364995	Y380	1	0.757961
ENSP00000277120	ENSP00000364995	Y406	1	0.874234
ENSP00000277120	ENSP00000364995	Y342	1	0.792227
ENSP00000277120	ENSP00000358784	Y163	1	0.696974
ENSP00000277120	ENSP00000358784	Y161	1	0.789986
ENSP00000346148	ENSP00000229328	S108	1	0.506764
ENSP00000346148	ENSP00000386710	S761	1	0.642659
ENSP00000346148	ENSP00000346148	S509	1	0.423772
ENSP00000346148	ENSP00000225983	S499	1	0.706436
ENSP00000346148	ENSP00000297494	S1177	1	0.771241
ENSP00000346148	ENSP00000245932	T278	1	0.684653
ENSP00000346148	ENSP00000483300	S117	1	0.405288
ENSP00000346148	ENSP00000346148	T403	1	0.620163
ENSP00000346148	ENSP00000238994	S293	1	0.475121
ENSP00000346148	ENSP00000478927	S61	1	0.670119
ENSP00000346148	ENSP00000229328	S174	1	0.521684
ENSP00000346148	ENSP00000356489	S25	1	0.460297
ENSP00000346148	ENSP00000229328	T158	1	0.560476
ENSP00000346148	ENSP00000198767	S635	1	0.654146
ENSP00000346148	ENSP00000399403	S545	1	0.776026
ENSP00000346148	ENSP00000438483	S105	1	0.463974
ENSP00000346148	ENSP00000477703	S214	1	0.740465
ENSP00000346148	ENSP00000263026	S398	1	0.495377
ENSP00000346148	ENSP00000356047	S466	1	0.879283
ENSP00000346148	ENSP00000003084	S737	1	0.847713
ENSP00000346148	ENSP00000297494	S633	1	0.690682
ENSP00000346148	ENSP00000385824	S626	1	0.515073
ENSP00000346148	ENSP00000228872	T198	1	0.841118
ENSP00000346148	ENSP00000399403	S582	1	0.678927
ENSP00000346148	ENSP00000269305	T18	1	0.624778
ENSP00000346148	ENSP00000346148	S501	1	0.484447
ENSP00000346148	ENSP00000359000	T1337	1	0.703483
ENSP00000346148	ENSP00000269305	S20	1	0.589887
ENSP00000346148	ENSP00000341838	S23	1	0.75884
ENSP00000346148	ENSP00000307272	S792	1	0.667121
ENSP00000346148	ENSP00000346148	S511	1	0.462114
ENSP00000346148	ENSP00000379822	S130	1	0.637694
ENSP00000346148	ENSP00000412324	S329	1	0.479671
ENSP00000346148	ENSP00000312987	S313	1	0.690262
ENSP00000346148	ENSP00000346148	T198	1	0.569339
ENSP00000346148	ENSP00000380044	S389	1	0.447385
ENSP00000346148	ENSP00000229328	T80	1	0.747824
ENSP00000346148	ENSP00000324560	S638	1	0.534406
ENSP00000346148	ENSP00000385824	S555	1	0.444261
ENSP00000346148	ENSP00000238994	S33	1	0.524748
ENSP00000346148	ENSP00000229328	S177	1	0.486861
ENSP00000346148	ENSP00000391200	S475	1	0.628586
ENSP00000346148	ENSP00000367545	S426	1	0.590766
ENSP00000346148	ENSP00000244289	S855	1	0.672804
ENSP00000346148	ENSP00000385824	T179	1	0.741243
ENSP00000346148	ENSP00000385824	S588	1	0.384573
ENSP00000346148	ENSP00000412324	S367	1	0.496309
ENSP00000346148	ENSP00000385824	S413	1	0.778823
ENSP00000346148	ENSP00000349860	S261	1	0.681778
ENSP00000346148	ENSP00000348069	S426	1	0.477848
ENSP00000346148	ENSP00000263253	S89	1	0.683615
ENSP00000346148	ENSP00000003084	S768	1	0.77677
ENSP00000346148	ENSP00000261439	T596	1	0.666688
ENSP00000346148	ENSP00000385824	S399	1	0.558764
ENSP00000346148	ENSP00000225983	S260	1	0.55071
ENSP00000346148	ENSP00000414982	S521	1	0.598744
ENSP00000346148	ENSP00000229328	S24	1	0.793632
ENSP00000346148	ENSP00000443319	S475	1	0.852348
ENSP00000346148	ENSP00000346148	S375	1	0.66731
ENSP00000346148	ENSP00000271636	S137	1	0.660036
ENSP00000346148	ENSP00000290921	S158	1	0.682935
ENSP00000346148	ENSP00000261439	S237	1	0.476816
ENSP00000346148	ENSP00000229328	T148	1	0.572185
ENSP00000346148	ENSP00000341838	S150	1	0.641693
ENSP00000346148	ENSP00000003084	S813	1	0.800936
ENSP00000346148	ENSP00000364907	S178	1	0.719242
ENSP00000346148	ENSP00000341838	S24	1	0.893177
ENSP00000346148	ENSP00000341044	S222	1	0.434121
ENSP00000317272	ENSP00000317272	Y1374	1	0.922033
ENSP00000317272	ENSP00000296474	Y1353	1	0.813748
ENSP00000317272	ENSP00000341189	Y938	1	0.895477
ENSP00000317272	ENSP00000341189	Y5	1	0.814917
ENSP00000317272	ENSP00000317272	Y1367	1	0.854886
ENSP00000317272	ENSP00000341189	Y397	1	0.758397
ENSP00000317272	ENSP00000317272	Y1383	1	0.497017
ENSP00000317272	ENSP00000341189	Y861	1	0.797424
ENSP00000317272	ENSP00000341189	Y577	1	0.758719
ENSP00000317272	ENSP00000341189	Y194	1	0.754404
ENSP00000317272	ENSP00000317272	Y1252	1	0.845613
ENSP00000317272	ENSP00000296474	Y1360	1	0.76201
ENSP00000317272	ENSP00000296474	Y1238	1	1.00811
ENSP00000317272	ENSP00000341189	Y576	1	0.820142
ENSP00000317272	ENSP00000341189	Y407	1	0.959693
ENSP00000317272	ENSP00000317272	Y1248	1	0.916944
ENSP00000317272	ENSP00000317272	Y1253	1	0.818614
ENSP00000317272	ENSP00000296474	Y1239	1	0.818242
ENSP00000364361	ENSP00000364361	T162	1	0.246779
ENSP00000364361	ENSP00000364361	S165	1	0.350143
ENSP00000364361	ENSP00000372023	T68	1	0.240328
ENSP00000364361	ENSP00000484638	S29	1	0.427435
ENSP00000364361	ENSP00000364361	T161	1	0.285653
ENSP00000364204	ENSP00000364204	S402	1	0.543239
ENSP00000364204	ENSP00000364204	T257	1	0.698771
ENSP00000364204	ENSP00000364204	S228	1	0.423727
ENSP00000364204	ENSP00000351132	S156	1	0.555821
ENSP00000364204	ENSP00000355865	S65	1	0.587053
ENSP00000349458	ENSP00000397894	T1080	1	0.47749
ENSP00000349458	ENSP00000307272	T908	1	0.566934
ENSP00000310649	ENSP00000251413	S131	1	0.222072
ENSP00000310649	ENSP00000251413	S385	1	0.225066
ENSP00000310649	ENSP00000346148	T198	1	0.575558
ENSP00000310649	ENSP00000402084	S642	1	0.808018
ENSP00000310649	ENSP00000251413	S131	1	0.222072
ENSP00000310649	ENSP00000245960	S375	1	0.72121
ENSP00000310649	ENSP00000310649	S193	1	0.472528
ENSP00000229812	ENSP00000478927	S61	1	0.59165
ENSP00000229812	ENSP00000478927	S164	1	0.681511
ENSP00000229812	ENSP00000229812	T444	1	0.401516
ENSP00000229812	ENSP00000447300	S288	1	0.609915
ENSP00000229812	ENSP00000260363	S814	1	0.544204
ENSP00000229812	ENSP00000260363	S716	1	0.532395
ENSP00000229812	ENSP00000478927	S127	1	0.633576
ENSP00000229812	ENSP00000229812	S281	1	0.55201
ENSP00000229812	ENSP00000478927	S109	1	0.632354
ENSP00000372023	ENSP00000269305	S366	1	0.743033
ENSP00000372023	ENSP00000262904	S124	1	0.576284
ENSP00000372023	ENSP00000269305	S37	1	0.486191
ENSP00000372023	ENSP00000372023	S33	1	0.377441
ENSP00000372023	ENSP00000372023	S478	1	0.366205
ENSP00000372023	ENSP00000372023	S303	1	0.32497
ENSP00000372023	ENSP00000358813	T288	1	0.211198
ENSP00000372023	ENSP00000477848	S510	1	0.70689
ENSP00000372023	ENSP00000342307	S376	1	0.741992
ENSP00000372023	ENSP00000262887	S184	1	0.49792
ENSP00000372023	ENSP00000303706	S124	1	0.764576
ENSP00000372023	ENSP00000372023	S183	1	0.71184
ENSP00000372023	ENSP00000372023	S559	1	0.430522
ENSP00000372023	ENSP00000372035	S446	1	0.515085
ENSP00000372023	ENSP00000269305	T18	1	0.515841
ENSP00000372023	ENSP00000385269	T118	1	0.81142
ENSP00000372023	ENSP00000303706	S178	1	0.678352
ENSP00000372023	ENSP00000268058	S117	1	1.02255
ENSP00000372023	ENSP00000269305	S20	1	0.497189
ENSP00000372023	ENSP00000372035	S408	1	0.993956
ENSP00000372023	ENSP00000464036	S752	1	0.619822
ENSP00000372023	ENSP00000372035	S172	1	1.05225
ENSP00000372023	ENSP00000477848	S143	1	0.685911
ENSP00000372023	ENSP00000372023	S35	1	0.371
ENSP00000372023	ENSP00000345571	S364	1	0.820459
ENSP00000372023	ENSP00000339566	T92	1	0.448961
ENSP00000372023	ENSP00000339566	S36	1	0.663587
ENSP00000372023	ENSP00000418960	S988	1	0.58405
ENSP00000372023	ENSP00000256474	S111	1	0.855558
ENSP00000372023	ENSP00000339566	S55	1	0.30575
ENSP00000372023	ENSP00000372035	S380	1	0.960547
ENSP00000372023	ENSP00000269305	S378	1	0.349695
ENSP00000372023	ENSP00000372023	T68	1	0.351799
ENSP00000372023	ENSP00000262887	S210	1	0.444463
ENSP00000372023	ENSP00000372023	S19	1	0.444743
ENSP00000372023	ENSP00000253024	S473	1	0.434565
ENSP00000372023	ENSP00000339566	T167	1	0.360431
ENSP00000372023	ENSP00000385269	S100	1	0.697908
ENSP00000372023	ENSP00000356150	S342	1	0.415178
ENSP00000372023	ENSP00000372023	T430	1	0.468923
ENSP00000372023	ENSP00000372023	S422	1	0.423334
ENSP00000372023	ENSP00000372023	T475	1	0.411504
ENSP00000372023	ENSP00000339566	S89	1	0.359158
ENSP00000372023	ENSP00000269305	S15	1	0.418273
ENSP00000372023	ENSP00000414303	T144	1	0.583868
ENSP00000372023	ENSP00000262887	T284	1	0.367589
ENSP00000372023	ENSP00000372023	S163	1	0.558996
ENSP00000372023	ENSP00000477848	S477	1	0.798417
ENSP00000372023	ENSP00000267163	S612	1	0.46738
ENSP00000372023	ENSP00000372023	T268	1	0.386376
ENSP00000372023	ENSP00000303706	S279	1	0.339425
ENSP00000372023	ENSP00000303706	S293	1	0.915684
ENSP00000372023	ENSP00000351697	S1075	1	0.962676
ENSP00000372023	ENSP00000385269	S88	1	0.767398
ENSP00000372023	ENSP00000372023	T426	1	0.477953
ENSP00000372023	ENSP00000356150	S367	1	0.740851
ENSP00000356832	ENSP00000404854	T346	1	0.736567
ENSP00000356832	ENSP00000404854	T356	1	0.736567
ENSP00000356832	ENSP00000451712	T348	1	0.746213
ENSP00000356832	ENSP00000451712	T330	1	0.716556
ENSP00000356832	ENSP00000387699	S133	1	1.02961
ENSP00000356832	ENSP00000383199	T367	1	0.726177
ENSP00000356832	ENSP00000451712	S332	1	0.799498
ENSP00000356832	ENSP00000477703	S214	1	0.833305
ENSP00000356832	ENSP00000294785	S437	1	0.618774
ENSP00000356832	ENSP00000451712	S346	1	0.701093
ENSP00000356832	ENSP00000228872	T157	1	0.804469
ENSP00000356832	ENSP00000228872	T198	1	0.950666
ENSP00000356832	ENSP00000379838	S52	1	0.782458
ENSP00000356832	ENSP00000320935	S274	1	0.773049
ENSP00000356832	ENSP00000404854	S330	1	0.638483
ENSP00000356832	ENSP00000385824	S315	1	0.842597
ENSP00000356832	ENSP00000383199	S448	1	0.718284
ENSP00000356832	ENSP00000215832	S29	1	0.593911
ENSP00000356832	ENSP00000246914	S1201	1	1.05487
ENSP00000356832	ENSP00000264380	S318	1	0.5145
ENSP00000356832	ENSP00000296782	T1135	1	0.740158
ENSP00000356832	ENSP00000410402	S91	1	0.732982
ENSP00000356832	ENSP00000246914	S1190	1	0.852878
ENSP00000356832	ENSP00000430684	S181	1	0.789109
ENSP00000356832	ENSP00000404854	T366	1	0.700354
ENSP00000356832	ENSP00000404854	T328	1	0.714694
ENSP00000356832	ENSP00000347184	S419	1	0.789146
ENSP00000356832	ENSP00000281708	S227	1	0.754078
ENSP00000356832	ENSP00000216797	S32	1	0.685212
ENSP00000356832	ENSP00000246914	S1217	1	0.949921
ENSP00000229795	ENSP00000346389	S192	1	0.690351
ENSP00000229795	ENSP00000263980	S726	1	0.699718
ENSP00000229795	ENSP00000346389	S98	1	0.790046
ENSP00000229795	ENSP00000264110	T69	1	0.843964
ENSP00000229795	ENSP00000425979	S255	1	0.863179
ENSP00000229795	ENSP00000354394	S727	1	0.726093
ENSP00000229795	ENSP00000448665	S102	1	0.706632
ENSP00000229795	ENSP00000348069	S93	1	0.799301
ENSP00000229795	ENSP00000289473	S348	1	0.719797
ENSP00000229795	ENSP00000384849	S130	1	0.704818
ENSP00000229795	ENSP00000264110	T71	1	1.04114
ENSP00000229795	ENSP00000216160	S423	1	0.299881
ENSP00000229795	ENSP00000325448	T80	1	0.293285
ENSP00000229795	ENSP00000267569	T159	1	0.728454
ENSP00000229795	ENSP00000482548	S326	1	0.734189
ENSP00000229795	ENSP00000309968	T735	1	0.773584
ENSP00000229795	ENSP00000263980	S723	1	0.706054
ENSP00000229795	ENSP00000248553	S176	1	0.304748
ENSP00000229795	ENSP00000405330	S118	1	0.765085
ENSP00000229795	ENSP00000401303	S54	1	0.757421
ENSP00000229795	ENSP00000342848	S239	1	0.71624
ENSP00000229795	ENSP00000379658	S257	1	0.753824
ENSP00000229795	ENSP00000471493	S342	1	0.289093
ENSP00000229795	ENSP00000264867	T263	1	0.839984
ENSP00000229795	ENSP00000289473	S345	1	0.704724
ENSP00000229795	ENSP00000324806	T403	1	0.763218
ENSP00000229795	ENSP00000401303	T386	1	0.798169
ENSP00000229795	ENSP00000405330	S294	1	0.669504
ENSP00000229795	ENSP00000263980	S729	1	0.42809
ENSP00000229795	ENSP00000425979	S221	1	0.956786
ENSP00000229795	ENSP00000361066	S867	1	0.749553
ENSP00000229795	ENSP00000336740	S310	1	0.745868
ENSP00000229795	ENSP00000242261	S68	1	0.822009
ENSP00000229795	ENSP00000346389	T304	1	0.754505
ENSP00000229795	ENSP00000356070	T222	1	0.830174
ENSP00000229795	ENSP00000264867	T299	1	0.893636
ENSP00000229795	ENSP00000370421	S66	1	0.747123
ENSP00000229795	ENSP00000233057	T451	1	0.276284
ENSP00000229795	ENSP00000479667	S360	1	0.816998
ENSP00000229795	ENSP00000340684	S209	1	0.437311
ENSP00000229795	ENSP00000351273	S406	1	0.351562
ENSP00000229795	ENSP00000225792	T446	1	0.812155
ENSP00000229795	ENSP00000361014	T255	1	0.830808
ENSP00000229795	ENSP00000269305	S46	1	0.852661
ENSP00000229795	ENSP00000360806	S805	1	0.784464
ENSP00000229795	ENSP00000342434	S158	1	0.731536
ENSP00000229795	ENSP00000425979	S355	1	0.777822
ENSP00000229795	ENSP00000216160	S457	1	0.29408
ENSP00000229795	ENSP00000346389	T311	1	0.762985
ENSP00000229795	ENSP00000385269	T118	1	0.544496
ENSP00000229795	ENSP00000261707	T616	1	0.829993
ENSP00000229795	ENSP00000346389	S471	1	0.743098
ENSP00000229795	ENSP00000216160	T431	1	0.759121
ENSP00000229795	ENSP00000406873	S165	1	0.755308
ENSP00000229795	ENSP00000356070	S272	1	0.74512
ENSP00000229795	ENSP00000275493	S1039	1	0.330279
ENSP00000229795	ENSP00000340874	S429	1	0.69525
ENSP00000229795	ENSP00000311032	S150	1	0.415162
ENSP00000229795	ENSP00000357727	T113	1	0.819243
ENSP00000229795	ENSP00000328364	T57	1	0.77688
ENSP00000229795	ENSP00000405330	T311	1	0.359199
ENSP00000229795	ENSP00000388910	S231	1	0.701323
ENSP00000229795	ENSP00000385824	S7	1	0.737671
ENSP00000229795	ENSP00000360798	S796	1	0.741278
ENSP00000229795	ENSP00000361066	S860	1	0.719288
ENSP00000229795	ENSP00000222574	S402	1	0.663811
ENSP00000229795	ENSP00000275493	T693	1	0.775955
ENSP00000229795	ENSP00000361014	T250	1	0.377742
ENSP00000229795	ENSP00000449381	T182	1	0.882957
ENSP00000229795	ENSP00000357555	S27	1	0.725812
ENSP00000229795	ENSP00000324806	S402	1	0.345223
ENSP00000229795	ENSP00000216160	S452	1	0.389894
ENSP00000229795	ENSP00000385824	S294	1	0.69032
ENSP00000229795	ENSP00000385824	S344	1	0.754488
ENSP00000229795	ENSP00000282561	S279	1	0.776645
ENSP00000229795	ENSP00000328364	T134	1	0.738097
ENSP00000229795	ENSP00000346389	T108	1	0.804237
ENSP00000229795	ENSP00000312987	S167	1	0.706788
ENSP00000229795	ENSP00000449404	S102	1	0.729197
ENSP00000229795	ENSP00000393312	S808	1	0.722426
ENSP00000229795	ENSP00000275493	T1041	1	0.351115
ENSP00000229795	ENSP00000389377	S172	1	0.722559
ENSP00000229795	ENSP00000370408	S283	1	0.744282
ENSP00000229795	ENSP00000370421	S61	1	0.761952
ENSP00000229795	ENSP00000317955	T1392	1	0.786077
ENSP00000229795	ENSP00000216160	S456	1	0.319127
ENSP00000229795	ENSP00000334145	S290	1	0.75384
ENSP00000229795	ENSP00000333896	S196	1	0.557402
ENSP00000229795	ENSP00000388910	S233	1	0.708789
ENSP00000229795	ENSP00000282561	S282	1	0.79833
ENSP00000229795	ENSP00000357000	T153	1	0.782015
ENSP00000229795	ENSP00000216160	S453	1	0.326034
ENSP00000229795	ENSP00000356070	T25	1	0.811255
ENSP00000229795	ENSP00000340874	T310	1	0.785572
ENSP00000229795	ENSP00000269305	S33	1	0.790148
ENSP00000229795	ENSP00000361066	S543	1	0.807019
ENSP00000229795	ENSP00000363822	S651	1	0.883431
ENSP00000229795	ENSP00000216160	S438	1	0.759092
ENSP00000229795	ENSP00000356070	T334	1	0.799594
ENSP00000229795	ENSP00000479667	T581	1	0.837462
ENSP00000229795	ENSP00000346389	S223	1	0.762422
ENSP00000229795	ENSP00000270139	S532	1	0.342936
ENSP00000229795	ENSP00000264657	S727	1	0.807569
ENSP00000229795	ENSP00000342848	S282	1	0.71724
ENSP00000229795	ENSP00000385824	S425	1	0.811743
ENSP00000229795	ENSP00000381185	T56	1	0.767079
ENSP00000229795	ENSP00000261254	T280	1	0.899486
ENSP00000229795	ENSP00000346389	S400	1	0.893078
ENSP00000229795	ENSP00000247161	S383	1	0.827165
ENSP00000229795	ENSP00000269305	S15	1	0.364958
ENSP00000229795	ENSP00000379658	S22	1	0.810053
ENSP00000229795	ENSP00000425979	T274	1	0.930415
ENSP00000229795	ENSP00000345206	T339	1	0.379964
ENSP00000229795	ENSP00000263980	T718	1	0.420855
ENSP00000229795	ENSP00000302564	S62	1	0.773746
ENSP00000229795	ENSP00000253699	S215	1	0.810904
ENSP00000229795	ENSP00000306124	S350	1	0.742562
ENSP00000229795	ENSP00000334145	S285	1	0.241057
ENSP00000229795	ENSP00000433560	S59	1	0.402288
ENSP00000229795	ENSP00000225792	T564	1	0.288034
ENSP00000229795	ENSP00000267163	S567	1	0.737691
ENSP00000229795	ENSP00000320147	T372	1	0.798408
ENSP00000229795	ENSP00000348069	T456	1	0.979037
ENSP00000229795	ENSP00000400142	T85	1	0.850595
ENSP00000229795	ENSP00000264867	S266	1	0.733552
ENSP00000229795	ENSP00000369154	T136	1	0.709065
ENSP00000229795	ENSP00000384849	T57	1	0.847966
ENSP00000229795	ENSP00000448665	S105	1	0.733435
ENSP00000229795	ENSP00000381216	T692	1	0.772016
ENSP00000229795	ENSP00000425979	S300	1	0.867573
ENSP00000229795	ENSP00000304593	T103	1	0.345541
ENSP00000229795	ENSP00000256383	S52	1	0.346463
ENSP00000229795	ENSP00000385824	S12	1	0.748947
ENSP00000229795	ENSP00000340330	T191	1	0.757259
ENSP00000229795	ENSP00000231509	S226	1	0.745009
ENSP00000229795	ENSP00000361066	S505	1	0.713776
ENSP00000229795	ENSP00000231509	S211	1	0.814354
ENSP00000229795	ENSP00000346389	S486	1	0.934869
ENSP00000229795	ENSP00000381185	S87	1	0.756587
ENSP00000229795	ENSP00000340874	T303	1	0.744246
ENSP00000411099	ENSP00000311360	S328	1	0.714155
ENSP00000411099	ENSP00000484638	S11	1	1.01378
ENSP00000411099	ENSP00000311360	T355	1	0.826923
ENSP00000361186	ENSP00000269305	S15	1	0.382084
ENSP00000369390	ENSP00000484580	S87	1	0.514278
ENSP00000369390	ENSP00000357076	S104	1	0.403627
ENSP00000369390	ENSP00000357076	S184	1	0.635532
ENSP00000199389	ENSP00000256383	S52	1	0.533153
ENSP00000199389	ENSP00000256383	S49	1	0.572931
ENSP00000216274	ENSP00000363668	S668	1	0.508721
ENSP00000216274	ENSP00000308351	T357	1	0.638733
ENSP00000216274	ENSP00000308351	S358	1	0.535699
ENSP00000362361	ENSP00000470252	T814	1	0.53564
ENSP00000362361	ENSP00000426568	S195	1	0.545308
ENSP00000362361	ENSP00000426568	S187	1	0.615289
ENSP00000362361	ENSP00000362361	T186	1	0.518025
ENSP00000362361	ENSP00000321239	T217	1	0.401081
ENSP00000362361	ENSP00000332973	S208	1	0.561838
ENSP00000362361	ENSP00000321239	S211	1	0.370235
ENSP00000362361	ENSP00000470252	T784	1	0.520594
ENSP00000362361	ENSP00000244573	S183	1	0.588271
ENSP00000362361	ENSP00000470252	T806	1	0.541629
ENSP00000362361	ENSP00000479266	S400	1	0.589352
ENSP00000362361	ENSP00000362361	T362	1	0.371507
ENSP00000362361	ENSP00000470252	T775	1	0.560645
ENSP00000362361	ENSP00000287820	S112	1	0.591149
ENSP00000362361	ENSP00000470252	T799	1	0.446655
ENSP00000362361	ENSP00000362361	S353	1	0.441325
ENSP00000362361	ENSP00000470252	T768	1	0.496819
ENSP00000362361	ENSP00000470252	T791	1	0.546336
ENSP00000362361	ENSP00000426568	S206	1	0.609669
ENSP00000362361	ENSP00000399968	S493	1	0.663814
ENSP00000362361	ENSP00000267163	S795	1	0.607394
ENSP00000362361	ENSP00000269305	S392	1	0.408788
ENSP00000362361	ENSP00000269305	S33	1	0.53935
ENSP00000362361	ENSP00000362361	T363	1	0.424354
ENSP00000362361	ENSP00000267163	S807	1	0.670327
ENSP00000362361	ENSP00000362361	S347	1	0.476017
ENSP00000362361	ENSP00000399968	S499	1	0.501334
ENSP00000362361	ENSP00000399968	S487	1	0.548996
ENSP00000362361	ENSP00000426568	S214	1	0.57486
ENSP00000362361	ENSP00000332973	T179	1	0.581908
ENSP00000362361	ENSP00000267163	S811	1	0.595617
ENSP00000362361	ENSP00000332973	S213	1	0.567284
ENSP00000362361	ENSP00000269305	S315	1	0.593749
ENSP00000362361	ENSP00000399968	S469	1	0.582392
ENSP00000362361	ENSP00000362361	T354	1	0.350614
ENSP00000312262	ENSP00000384136	T564	1	0.77672
ENSP00000312262	ENSP00000234961	S363	1	0.592865
ENSP00000312262	ENSP00000356042	T567	1	0.797689
ENSP00000312262	ENSP00000305372	S396	1	0.539666
ENSP00000312262	ENSP00000299798	S712	1	0.698035
ENSP00000312262	ENSP00000305372	S411	1	0.573231
ENSP00000312262	ENSP00000305372	S355	1	0.584792
ENSP00000312262	ENSP00000399745	S311	1	0.699639
ENSP00000312262	ENSP00000394624	S470	1	0.614492
ENSP00000312262	ENSP00000399745	T287	1	0.548491
ENSP00000312262	ENSP00000380247	S398	1	0.768329
ENSP00000312262	ENSP00000399745	S294	1	0.564567
ENSP00000312262	ENSP00000393333	S239	1	0.813357
ENSP00000312262	ENSP00000399745	S250	1	0.547289
ENSP00000312262	ENSP00000399745	S288	1	0.615689
ENSP00000312262	ENSP00000399745	S251	1	0.641247
ENSP00000312262	ENSP00000399745	S283	1	0.709981
ENSP00000312262	ENSP00000299798	S702	1	0.567916
ENSP00000312262	ENSP00000309415	S205	1	0.668947
ENSP00000312262	ENSP00000305372	S401	1	0.528665
ENSP00000312262	ENSP00000399745	T310	1	0.528632
ENSP00000312262	ENSP00000399745	S234	1	0.568682
ENSP00000312262	ENSP00000299798	S711	1	0.616712
ENSP00000312262	ENSP00000229795	T123	1	0.640418
ENSP00000312262	ENSP00000353408	T558	1	0.773419
ENSP00000312262	ENSP00000305372	S356	1	0.605356
ENSP00000312262	ENSP00000399745	S286	1	0.644127
ENSP00000312262	ENSP00000295225	S95	1	0.634021
ENSP00000312262	ENSP00000399745	S290	1	0.616459
ENSP00000312262	ENSP00000341785	T24	1	0.577391
ENSP00000312262	ENSP00000299798	S709	1	0.641345
ENSP00000312262	ENSP00000262160	T197	1	0.550412
ENSP00000312262	ENSP00000305372	T384	1	0.547094
ENSP00000312262	ENSP00000268035	S1278	1	0.877732
ENSP00000312262	ENSP00000299798	T714	1	0.607068
ENSP00000312262	ENSP00000399745	T271	1	0.547832
ENSP00000312262	ENSP00000399745	S309	1	0.595657
ENSP00000312262	ENSP00000399745	S232	1	0.483123
ENSP00000312262	ENSP00000399745	T307	1	0.573052
ENSP00000312262	ENSP00000305372	S407	1	0.744533
ENSP00000312262	ENSP00000341785	S7	1	0.659322
ENSP00000312262	ENSP00000399745	T302	1	0.648207
ENSP00000312262	ENSP00000393333	S357	1	0.519499
ENSP00000312262	ENSP00000399745	S282	1	0.647457
ENSP00000312262	ENSP00000338345	S129	1	0.682678
ENSP00000312262	ENSP00000341785	T53	1	0.568274
ENSP00000380638	ENSP00000313169	Y350	1	0.919922
ENSP00000380638	ENSP00000378332	Y60	1	0.82518
ENSP00000380638	ENSP00000313169	Y46	1	0.759271
ENSP00000380638	ENSP00000338345	Y125	1	0.952804
ENSP00000380638	ENSP00000380638	Y402	1	0.712035
ENSP00000380638	ENSP00000341189	Y407	1	0.92093
ENSP00000380638	ENSP00000297494	Y657	1	0.796889
ENSP00000319192	ENSP00000269305	S20	1	0.472284
ENSP00000233057	ENSP00000233057	S242	1	0.546185
ENSP00000233057	ENSP00000233057	Y162	1	0.0161946
ENSP00000233057	ENSP00000233057	S83	1	0.464813
ENSP00000233057	ENSP00000256383	S49	1	0.522401
ENSP00000233057	ENSP00000233057	T255	1	0.497781
ENSP00000233057	ENSP00000233057	T451	1	0.471613
ENSP00000233057	ENSP00000233057	T89	1	0.528595
ENSP00000233057	ENSP00000378699	Y4	1	0.0144932
ENSP00000233057	ENSP00000233057	Y293	1	0.019671
ENSP00000233057	ENSP00000233057	T88	1	0.545678
ENSP00000233057	ENSP00000261461	S28	1	0.572904
ENSP00000233057	ENSP00000269305	S392	1	0.486484
ENSP00000233057	ENSP00000233057	T90	1	0.565095
ENSP00000233057	ENSP00000233057	T446	1	0.469647
ENSP00000233057	ENSP00000256383	S52	1	0.500706
ENSP00000233057	ENSP00000233057	Y101	1	0.0187623
ENSP00000233057	ENSP00000233057	T258	1	0.568297
ENSP00000410402	ENSP00000352157	Y223	1	0.02518
ENSP00000410402	ENSP00000229795	T180	1	0.527331
ENSP00000410402	ENSP00000378974	Y185	1	0.02518
ENSP00000410402	ENSP00000394560	Y185	1	0.0253208
ENSP00000410402	ENSP00000419692	Y249	1	0.0258503
ENSP00000410402	ENSP00000378974	S284	1	0.598918
ENSP00000410402	ENSP00000410402	S268	1	0.58903
ENSP00000410402	ENSP00000378974	T228	1	0.559727
ENSP00000410402	ENSP00000410402	T272	1	0.585597
ENSP00000302486	ENSP00000215832	T185	1	0.652663
ENSP00000302486	ENSP00000263025	T202	1	0.652663
ENSP00000302486	ENSP00000294339	S122	1	0.559394
ENSP00000302486	ENSP00000324806	Y216	1	0.0329742
ENSP00000302486	ENSP00000449404	S102	1	0.498278
ENSP00000302486	ENSP00000215832	Y187	1	0.0257067
ENSP00000302486	ENSP00000431512	S326	1	0.525887
ENSP00000302486	ENSP00000251849	S338	1	0.647669
ENSP00000302486	ENSP00000263025	Y204	1	0.0257067
ENSP00000481045	ENSP00000432660	S3	1	0.345209
ENSP00000371341	ENSP00000457230	Y287	1	1.18441
ENSP00000371341	ENSP00000363822	Y365	1	1.07166
ENSP00000371341	ENSP00000363822	Y269	1	1.03617
ENSP00000371341	ENSP00000371341	Y347	1	1.15161
ENSP00000371341	ENSP00000365891	Y291	1	1.24478
ENSP00000262300	ENSP00000378699	T14	1	0.502567
ENSP00000262300	ENSP00000378699	Y15	1	0.0323822
ENSP00000312741	ENSP00000346148	T198	1	0.817352
ENSP00000358335	ENSP00000080059	S194	1	0.425762
ENSP00000358335	ENSP00000264606	S246	1	0.431914
ENSP00000358335	ENSP00000363667	S359	1	0.510076
ENSP00000358335	ENSP00000468348	S207	1	0.432706
ENSP00000358335	ENSP00000468348	T211	1	0.460412
ENSP00000358335	ENSP00000381958	S269	1	0.569205
ENSP00000358335	ENSP00000216160	S457	1	0.297105
ENSP00000358335	ENSP00000358335	T184	1	0.339702
ENSP00000358335	ENSP00000216160	S452	1	0.424977
ENSP00000358335	ENSP00000358335	S192	1	0.381925
ENSP00000358335	ENSP00000216160	S456	1	0.373234
ENSP00000358335	ENSP00000358335	T187	1	0.344735
ENSP00000358335	ENSP00000216160	S453	1	0.335242
ENSP00000358335	ENSP00000360290	T172	1	0.609753
ENSP00000358335	ENSP00000225983	S260	1	0.431736
ENSP00000358335	ENSP00000358335	T178	1	0.425472
ENSP00000400312	ENSP00000400312	S300	1	0.501174
ENSP00000400312	ENSP00000400312	S384	1	0.411536
ENSP00000400312	ENSP00000400312	S350	1	0.437993
ENSP00000400312	ENSP00000400312	S464	1	0.514108
ENSP00000365162	ENSP00000340874	T80	1	0.385184
ENSP00000372035	ENSP00000384849	S146	1	0.787316
ENSP00000372035	ENSP00000361423	T197	1	0.649037
ENSP00000372035	ENSP00000306330	S59	1	0.90529
ENSP00000372035	ENSP00000260363	S814	1	0.692823
ENSP00000372035	ENSP00000260363	S716	1	0.70556
ENSP00000372035	ENSP00000478927	S127	1	0.794163
ENSP00000372035	ENSP00000244050	T203	1	0.601607
ENSP00000305976	ENSP00000318486	S91	1	0.488848
ENSP00000305976	ENSP00000380661	S2392	1	0.428848
ENSP00000305976	ENSP00000380661	S2394	1	0.413767
ENSP00000241453	ENSP00000241453	Y955	1	0.974252
ENSP00000241453	ENSP00000241453	Y726	1	0.725562
ENSP00000241453	ENSP00000241453	Y969	1	0.878695
ENSP00000241453	ENSP00000241453	Y591	1	0.943734
ENSP00000241453	ENSP00000241453	Y842	1	0.976849
ENSP00000241453	ENSP00000241453	Y599	1	0.975791
ENSP00000241453	ENSP00000241453	Y589	1	0.981929
ENSP00000241453	ENSP00000376352	Y263	1	0.886182
ENSP00000347942	ENSP00000428056	Y203	1	0.843463
ENSP00000347942	ENSP00000347942	Y826	1	0.838518
ENSP00000347942	ENSP00000347942	Y981	1	0.816972
ENSP00000347942	ENSP00000347942	Y1015	1	1.11049
ENSP00000347942	ENSP00000344220	Y9	1	1.05947
ENSP00000347942	ENSP00000336790	T114	1	0.0788684
ENSP00000347942	ENSP00000233668	Y398	1	0.922801
ENSP00000347942	ENSP00000341189	Y938	1	1.0043
ENSP00000347942	ENSP00000347942	Y809	1	0.787502
ENSP00000347942	ENSP00000341189	Y861	1	0.975025
ENSP00000347942	ENSP00000336790	T119	1	0.0876985
ENSP00000347942	ENSP00000347942	Y1029	1	1.10861
ENSP00000347942	ENSP00000347942	Y1090	1	0.849008
ENSP00000347942	ENSP00000336790	T107	1	0.116092
ENSP00000347942	ENSP00000347942	Y687	1	0.818679
ENSP00000347942	ENSP00000244007	Y783	1	0.93378
ENSP00000347942	ENSP00000341189	Y577	1	0.957107
ENSP00000347942	ENSP00000303042	Y54	1	0.896697
ENSP00000347942	ENSP00000336790	T115	1	0.107128
ENSP00000347942	ENSP00000394560	Y185	1	0.955189
ENSP00000347942	ENSP00000451828	Y315	1	0.867938
ENSP00000347942	ENSP00000347942	Y806	1	0.801232
ENSP00000347942	ENSP00000347942	Y1096	1	0.917928
ENSP00000347942	ENSP00000347942	Y900	1	1.01177
ENSP00000347942	ENSP00000215832	Y187	1	0.935447
ENSP00000347942	ENSP00000347942	Y905	1	1.07605
ENSP00000347942	ENSP00000341189	Y576	1	0.967099
ENSP00000347942	ENSP00000263025	Y204	1	0.935447
ENSP00000261402	ENSP00000389168	S472	1	0.855416
ENSP00000261402	ENSP00000265164	S257	1	0.877898
ENSP00000261402	ENSP00000389168	S445	1	0.657571
ENSP00000261402	ENSP00000269305	S392	1	0.592595
ENSP00000261402	ENSP00000269305	S15	1	0.596724
ENSP00000261402	ENSP00000389168	S910	1	0.799146
ENSP00000261402	ENSP00000437550	S464	1	0.914037
ENSP00000350224	ENSP00000393312	Y685	1	0.676679
ENSP00000350224	ENSP00000341189	Y938	1	0.823079
ENSP00000350224	ENSP00000393312	Y684	1	0.759779
ENSP00000350224	ENSP00000371341	Y938	1	0.845501
ENSP00000350224	ENSP00000341189	Y861	1	0.701321
ENSP00000350224	ENSP00000391669	Y58	1	0.848052
ENSP00000350224	ENSP00000341189	Y441	1	0.773298
ENSP00000350224	ENSP00000363591	Y108	1	0.745105
ENSP00000350224	ENSP00000341189	Y577	1	0.690835
ENSP00000350224	ENSP00000341189	Y1020	1	0.777717
ENSP00000350224	ENSP00000341189	Y194	1	0.690041
ENSP00000350224	ENSP00000325594	Y389	1	0.670017
ENSP00000350224	ENSP00000341189	Y908	1	0.751981
ENSP00000350224	ENSP00000371341	Y937	1	0.707183
ENSP00000350224	ENSP00000341189	Y576	1	0.870451
ENSP00000350224	ENSP00000325594	Y400	1	0.799332
ENSP00000350224	ENSP00000317272	Y1253	1	0.740325
ENSP00000350224	ENSP00000341189	Y742	1	0.658843
ENSP00000386928	ENSP00000386928	S197	1	0.14314
ENSP00000386928	ENSP00000329715	T101	1	0.187414
ENSP00000386928	ENSP00000386928	Y198	1	0.104774
ENSP00000386928	ENSP00000386928	T185	1	0.241898
ENSP00000256460	ENSP00000225983	S499	1	0.606913
ENSP00000256460	ENSP00000228872	T157	1	0.586711
ENSP00000256460	ENSP00000228872	T198	1	0.574852
ENSP00000256460	ENSP00000259803	S47	1	0.334358
ENSP00000256460	ENSP00000383274	S1192	1	0.498868
ENSP00000256460	ENSP00000279022	S20	1	0.600526
ENSP00000256460	ENSP00000244289	S855	1	0.540553
ENSP00000256460	ENSP00000381412	S332	1	0.535162
ENSP00000256460	ENSP00000225983	S260	1	0.445144
ENSP00000256460	ENSP00000470972	S59	1	0.529388
ENSP00000428489	ENSP00000484638	S11	1	0.361057
ENSP00000428489	ENSP00000385510	T457	1	0.382443
ENSP00000428489	ENSP00000262746	S32	1	0.372049
ENSP00000309591	ENSP00000228682	T374	1	0.770635
ENSP00000309591	ENSP00000353401	S1281	1	0.275188
ENSP00000309591	ENSP00000245932	S239	1	0.719587
ENSP00000309591	ENSP00000250559	S179	1	0.856937
ENSP00000309591	ENSP00000276052	S193	1	0.804742
ENSP00000309591	ENSP00000297494	T495	1	1.10348
ENSP00000309591	ENSP00000353508	S1679	1	0.504865
ENSP00000309591	ENSP00000251849	S621	1	0.906652
ENSP00000309591	ENSP00000417963	S573	1	1.01163
ENSP00000309591	ENSP00000478755	S289	1	0.857682
ENSP00000309591	ENSP00000297494	S615	1	0.786187
ENSP00000309591	ENSP00000485010	S1051	1	0.568785
ENSP00000309591	ENSP00000449381	S115	1	0.713555
ENSP00000309591	ENSP00000361066	S857	1	0.860473
ENSP00000309591	ENSP00000417963	S75	1	0.220427
ENSP00000309591	ENSP00000267163	S780	1	0.257161
ENSP00000309591	ENSP00000376808	S730	1	0.375846
ENSP00000309591	ENSP00000486315	T1548	1	0.988164
ENSP00000309591	ENSP00000379258	S980	1	0.957932
ENSP00000309591	ENSP00000340944	S189	1	0.93133
ENSP00000309591	ENSP00000244007	S1249	1	0.932111
ENSP00000309591	ENSP00000228468	S525	1	0.809986
ENSP00000309591	ENSP00000379258	S1006	1	0.937891
ENSP00000309591	ENSP00000330237	S99	1	0.346698
ENSP00000309591	ENSP00000329471	S209	1	0.40892
ENSP00000309591	ENSP00000442795	S284	1	0.934527
ENSP00000309591	ENSP00000342848	S468	1	0.581978
ENSP00000309591	ENSP00000334458	S262	1	0.995588
ENSP00000309591	ENSP00000405514	S460	1	0.37614
ENSP00000309591	ENSP00000269571	T686	1	0.992136
ENSP00000309591	ENSP00000337915	S478	1	0.421893
ENSP00000309591	ENSP00000337439	S827	1	0.675814
ENSP00000309591	ENSP00000243077	S4520	1	0.791828
ENSP00000309591	ENSP00000411397	T507	1	0.949208
ENSP00000309591	ENSP00000333496	S552	1	0.338143
ENSP00000309591	ENSP00000265717	S114	1	1.01504
ENSP00000309591	ENSP00000400175	S188	1	0.305749
ENSP00000309591	ENSP00000381333	S330	1	0.770388
ENSP00000309591	ENSP00000405963	S927	1	1.0061
ENSP00000309591	ENSP00000248553	S78	1	0.81731
ENSP00000309591	ENSP00000378040	S75	1	1.01362
ENSP00000309591	ENSP00000481244	S83	1	0.852098
ENSP00000309591	ENSP00000227507	S197	1	0.362059
ENSP00000309591	ENSP00000317997	S955	1	1.00773
ENSP00000309591	ENSP00000313811	S333	1	0.786137
ENSP00000309591	ENSP00000226574	S338	1	1.07681
ENSP00000309591	ENSP00000262186	S1137	1	0.990554
ENSP00000309591	ENSP00000350132	S16	1	0.913297
ENSP00000309591	ENSP00000229812	S10	1	0.431174
ENSP00000309591	ENSP00000478255	S667	1	0.941522
ENSP00000309591	ENSP00000362674	S39	1	0.903105
ENSP00000309591	ENSP00000442795	S311	1	0.771963
ENSP00000309591	ENSP00000341838	S39	1	0.382121
ENSP00000309591	ENSP00000353508	S1710	1	0.554116
ENSP00000309591	ENSP00000298231	S153	1	0.956877
ENSP00000309591	ENSP00000468500	S38	1	0.854514
ENSP00000309591	ENSP00000405327	S216	1	0.803833
ENSP00000309591	ENSP00000449089	S650	1	0.725554
ENSP00000309591	ENSP00000265354	T159	1	0.943591
ENSP00000309591	ENSP00000244289	S951	1	1.02567
ENSP00000309591	ENSP00000297494	S1177	1	1.0587
ENSP00000309591	ENSP00000301633	S20	1	0.779276
ENSP00000309591	ENSP00000245932	T278	1	0.847356
ENSP00000309591	ENSP00000262186	S890	1	1.11072
ENSP00000309591	ENSP00000387699	S133	1	1.29854
ENSP00000309591	ENSP00000468500	T7	1	0.853962
ENSP00000309591	ENSP00000392877	S288	1	0.3278
ENSP00000309591	ENSP00000427120	S569	1	0.847512
ENSP00000309591	ENSP00000288266	S410	1	0.935401
ENSP00000309591	ENSP00000353401	S1226	1	0.949949
ENSP00000309591	ENSP00000363071	T17	1	0.908326
ENSP00000309591	ENSP00000305372	S345	1	0.756894
ENSP00000309591	ENSP00000384084	T11	1	0.881412
ENSP00000309591	ENSP00000355533	S2031	1	1.0212
ENSP00000309591	ENSP00000383199	T367	1	0.954562
ENSP00000309591	ENSP00000433295	T199	1	0.86588
ENSP00000309591	ENSP00000485010	S835	1	0.878513
ENSP00000309591	ENSP00000421689	S246	1	0.798624
ENSP00000309591	ENSP00000379287	S58	1	1.09142
ENSP00000309591	ENSP00000323926	S9	1	0.902611
ENSP00000309591	ENSP00000393333	T332	1	0.880747
ENSP00000309591	ENSP00000371614	T306	1	0.878623
ENSP00000309591	ENSP00000324806	S9	1	1.13316
ENSP00000309591	ENSP00000448059	S16	1	0.807242
ENSP00000309591	ENSP00000379643	S306	1	1.03361
ENSP00000309591	ENSP00000358857	S49	1	0.70668
ENSP00000309591	ENSP00000282096	S318	1	1.02338
ENSP00000309591	ENSP00000361704	T455	1	0.753512
ENSP00000309591	ENSP00000389377	S245	1	0.963638
ENSP00000309591	ENSP00000264952	S23	1	0.801166
ENSP00000309591	ENSP00000380247	S398	1	0.806085
ENSP00000309591	ENSP00000356430	S216	1	0.889273
ENSP00000309591	ENSP00000481244	S88	1	1.10809
ENSP00000309591	ENSP00000229335	T27	1	0.830918
ENSP00000309591	ENSP00000228682	S640	1	0.957652
ENSP00000309591	ENSP00000347942	S696	1	0.950884
ENSP00000309591	ENSP00000379258	S907	1	1.01622
ENSP00000309591	ENSP00000003084	S753	1	0.814951
ENSP00000309591	ENSP00000418541	S239	1	0.606824
ENSP00000309591	ENSP00000332116	S133	1	0.96774
ENSP00000309591	ENSP00000393333	S330	1	0.848267
ENSP00000309591	ENSP00000331327	S433	1	0.817206
ENSP00000309591	ENSP00000281938	S57	1	0.648492
ENSP00000309591	ENSP00000428994	S873	1	0.641073
ENSP00000309591	ENSP00000282096	S296	1	0.92223
ENSP00000309591	ENSP00000351957	S428	1	0.815379
ENSP00000309591	ENSP00000229335	S38	1	0.975469
ENSP00000309591	ENSP00000248553	T143	1	0.736752
ENSP00000309591	ENSP00000433295	S412	1	0.294015
ENSP00000309591	ENSP00000442837	T41	1	0.382305
ENSP00000309591	ENSP00000227507	S90	1	0.85914
ENSP00000309591	ENSP00000344456	S675	1	0.809917
ENSP00000309591	ENSP00000477703	S214	1	1.03262
ENSP00000309591	ENSP00000360002	S189	1	0.351591
ENSP00000309591	ENSP00000356047	S466	1	1.09542
ENSP00000309591	ENSP00000003084	S737	1	1.03439
ENSP00000309591	ENSP00000478255	S671	1	1.19081
ENSP00000309591	ENSP00000299759	S273	1	1.02777
ENSP00000309591	ENSP00000248594	S39	1	1.07191
ENSP00000309591	ENSP00000427120	S464	1	0.506374
ENSP00000309591	ENSP00000251849	S43	1	0.997445
ENSP00000309591	ENSP00000389377	S269	1	0.852311
ENSP00000309591	ENSP00000297494	S633	1	0.77579
ENSP00000309591	ENSP00000257905	T35	1	0.705335
ENSP00000309591	ENSP00000262186	S283	1	0.895885
ENSP00000309591	ENSP00000334198	S1107	1	1.03246
ENSP00000309591	ENSP00000478322	S76	1	0.716697
ENSP00000309591	ENSP00000003084	S712	1	0.777606
ENSP00000309591	ENSP00000438284	T16	1	0.847518
ENSP00000309591	ENSP00000363868	S1042	1	0.833602
ENSP00000309591	ENSP00000226218	S397	1	0.979252
ENSP00000309591	ENSP00000254079	T34	1	0.730024
ENSP00000309591	ENSP00000262888	S334	1	0.724237
ENSP00000309591	ENSP00000325240	S146	1	1.04631
ENSP00000309591	ENSP00000405327	S191	1	0.7836
ENSP00000309591	ENSP00000295006	T370	1	0.68347
ENSP00000309591	ENSP00000346671	S21	1	0.00980997
ENSP00000309591	ENSP00000350928	T91	1	0.784424
ENSP00000309591	ENSP00000282096	S73	1	0.67033
ENSP00000309591	ENSP00000258962	S119	1	0.744197
ENSP00000309591	ENSP00000228682	S560	1	1.01875
ENSP00000309591	ENSP00000378040	S118	1	0.96822
ENSP00000309591	ENSP00000384537	S772	1	0.860929
ENSP00000309591	ENSP00000354775	S342	1	0.434023
ENSP00000309591	ENSP00000477703	S320	1	0.497218
ENSP00000309591	ENSP00000356042	S66	1	0.375004
ENSP00000309591	ENSP00000356331	S510	1	0.894861
ENSP00000309591	ENSP00000301242	T38	1	0.87034
ENSP00000309591	ENSP00000353785	S159	1	0.35067
ENSP00000309591	ENSP00000289473	S320	1	0.797763
ENSP00000309591	ENSP00000479617	S311	1	0.479814
ENSP00000309591	ENSP00000342848	S172	1	0.958647
ENSP00000309591	ENSP00000420588	S55	1	0.280176
ENSP00000309591	ENSP00000405330	S236	1	0.821893
ENSP00000309591	ENSP00000442795	S304	1	0.959195
ENSP00000309591	ENSP00000431512	S320	1	0.877578
ENSP00000309591	ENSP00000257905	S67	1	0.291866
ENSP00000309591	ENSP00000341838	S23	1	0.972755
ENSP00000309591	ENSP00000446007	S73	1	0.798094
ENSP00000309591	ENSP00000276052	S184	1	0.796534
ENSP00000309591	ENSP00000420588	S56	1	0.375304
ENSP00000309591	ENSP00000340944	T73	1	0.449494
ENSP00000309591	ENSP00000156109	T316	1	0.83286
ENSP00000309591	ENSP00000406191	S824	1	0.925
ENSP00000309591	ENSP00000389870	S10	1	0.737627
ENSP00000309591	ENSP00000248594	S435	1	0.980457
ENSP00000309591	ENSP00000354775	T389	1	0.757043
ENSP00000309591	ENSP00000420588	S61	1	0.696486
ENSP00000309591	ENSP00000264952	S36	1	0.925243
ENSP00000309591	ENSP00000371985	S446	1	1.07576
ENSP00000309591	ENSP00000410452	S63	1	0.971447
ENSP00000309591	ENSP00000351957	S312	1	0.971462
ENSP00000309591	ENSP00000398632	S697	1	0.583571
ENSP00000309591	ENSP00000264079	S559	1	0.299657
ENSP00000309591	ENSP00000317997	S1217	1	1.23426
ENSP00000309591	ENSP00000310572	S120	1	0.866521
ENSP00000309591	ENSP00000254066	S369	1	0.911952
ENSP00000309591	ENSP00000254066	S219	1	0.787497
ENSP00000309591	ENSP00000370527	S173	1	0.251786
ENSP00000309591	ENSP00000199280	S256	1	0.97006
ENSP00000309591	ENSP00000357320	S220	1	0.184492
ENSP00000309591	ENSP00000244289	S853	1	0.825851
ENSP00000309591	ENSP00000366109	T216	1	0.789969
ENSP00000309591	ENSP00000337439	S237	1	0.810283
ENSP00000309591	ENSP00000254722	S227	1	0.889279
ENSP00000309591	ENSP00000158166	S74	1	0.79709
ENSP00000309591	ENSP00000344456	S45	1	0.50354
ENSP00000309591	ENSP00000347689	S119	1	0.985647
ENSP00000309591	ENSP00000003084	S660	1	0.90055
ENSP00000309591	ENSP00000477703	T245	1	0.886194
ENSP00000309591	ENSP00000282412	S195	1	0.452889
ENSP00000309591	ENSP00000341838	S166	1	0.310872
ENSP00000309591	ENSP00000340820	S744	1	0.86181
ENSP00000309591	ENSP00000244769	S775	1	0.814589
ENSP00000309591	ENSP00000305372	S346	1	0.963417
ENSP00000309591	ENSP00000264705	S1859	1	0.794122
ENSP00000309591	ENSP00000329170	S360	1	0.846612
ENSP00000309591	ENSP00000388526	S337	1	0.590129
ENSP00000309591	ENSP00000265310	T708	1	0.783609
ENSP00000309591	ENSP00000358723	S180	1	0.367218
ENSP00000309591	ENSP00000445306	S943	1	0.959537
ENSP00000309591	ENSP00000268712	S70	1	0.933897
ENSP00000309591	ENSP00000384273	S276	1	1.13965
ENSP00000309591	ENSP00000286063	S117	1	1.08829
ENSP00000309591	ENSP00000229812	S11	1	0.382844
ENSP00000309591	ENSP00000363868	S2054	1	0.767405
ENSP00000309591	ENSP00000158166	S513	1	0.835219
ENSP00000309591	ENSP00000262215	S883	1	0.446621
ENSP00000309591	ENSP00000358866	S2152	1	0.938115
ENSP00000309591	ENSP00000404854	S330	1	0.86709
ENSP00000309591	ENSP00000305422	S288	1	0.797194
ENSP00000309591	ENSP00000362680	S17	1	0.96267
ENSP00000309591	ENSP00000344666	S10	1	0.798319
ENSP00000309591	ENSP00000356448	S2108	1	1.02515
ENSP00000309591	ENSP00000274364	T716	1	0.958117
ENSP00000309591	ENSP00000381958	S751	1	0.969409
ENSP00000309591	ENSP00000228682	S544	1	0.881477
ENSP00000309591	ENSP00000384537	S698	1	0.436581
ENSP00000309591	ENSP00000420588	S160	1	0.824452
ENSP00000309591	ENSP00000294339	S172	1	0.715334
ENSP00000309591	ENSP00000446007	S39	1	0.964113
ENSP00000309591	ENSP00000381581	S5	1	0.771047
ENSP00000309591	ENSP00000237596	S829	1	0.937815
ENSP00000309591	ENSP00000354111	S10	1	0.9861
ENSP00000309591	ENSP00000337915	S119	1	0.410897
ENSP00000309591	ENSP00000388526	S349	1	0.399112
ENSP00000309591	ENSP00000353408	T558	1	0.698698
ENSP00000309591	ENSP00000245479	S64	1	0.369136
ENSP00000309591	ENSP00000289473	S328	1	1.17183
ENSP00000309591	ENSP00000269321	S174	1	0.782063
ENSP00000309591	ENSP00000357320	S31	1	0.760004
ENSP00000309591	ENSP00000349860	S205	1	0.676139
ENSP00000309591	ENSP00000383199	S448	1	0.867634
ENSP00000309591	ENSP00000405327	S334	1	0.946618
ENSP00000309591	ENSP00000378577	T192	1	0.602822
ENSP00000309591	ENSP00000477703	S324	1	0.482411
ENSP00000309591	ENSP00000427120	S567	1	0.915333
ENSP00000309591	ENSP00000353508	S1782	1	0.233092
ENSP00000309591	ENSP00000355778	S11	1	0.851033
ENSP00000309591	ENSP00000385616	S54	1	0.528929
ENSP00000309591	ENSP00000355260	T73	1	0.346914
ENSP00000309591	ENSP00000269305	S378	1	0.388399
ENSP00000309591	ENSP00000220003	S364	1	0.532923
ENSP00000309591	ENSP00000337825	S42	1	0.858735
ENSP00000309591	ENSP00000365730	T18	1	0.79088
ENSP00000309591	ENSP00000329093	S19	1	0.741147
ENSP00000309591	ENSP00000349679	S73	1	0.754183
ENSP00000309591	ENSP00000349428	S16	1	0.626119
ENSP00000309591	ENSP00000295006	S369	1	0.942057
ENSP00000309591	ENSP00000400717	T203	1	0.874732
ENSP00000309591	ENSP00000380227	S1021	1	1.00358
ENSP00000309591	ENSP00000356832	T464	1	0.205158
ENSP00000309591	ENSP00000270233	S621	1	0.362122
ENSP00000309591	ENSP00000370571	S71	1	0.957934
ENSP00000309591	ENSP00000384537	S696	1	0.970978
ENSP00000309591	ENSP00000286063	S162	1	0.709404
ENSP00000309591	ENSP00000355778	S29	1	0.775312
ENSP00000309591	ENSP00000337915	S134	1	0.278824
ENSP00000309591	ENSP00000428056	S83	1	0.214919
ENSP00000309591	ENSP00000484468	S524	1	0.605584
ENSP00000309591	ENSP00000354718	S1565	1	0.971728
ENSP00000309591	ENSP00000357320	S185	1	0.376715
ENSP00000309591	ENSP00000251849	S259	1	0.912881
ENSP00000309591	ENSP00000357320	T186	1	0.389924
ENSP00000309591	ENSP00000233826	S287	1	0.922247
ENSP00000309591	ENSP00000003084	S795	1	0.771752
ENSP00000309591	ENSP00000358301	S312	1	0.808976
ENSP00000309591	ENSP00000307705	S36	1	0.564871
ENSP00000309591	ENSP00000344456	S552	1	1.095
ENSP00000309591	ENSP00000392877	S289	1	0.772249
ENSP00000309591	ENSP00000377224	T141	1	0.479646
ENSP00000309591	ENSP00000379258	S865	1	0.712177
ENSP00000309591	ENSP00000247970	S16	1	0.751592
ENSP00000309591	ENSP00000353785	T92	1	0.84444
ENSP00000309591	ENSP00000330237	S183	1	0.822638
ENSP00000309591	ENSP00000353401	S1248	1	0.275649
ENSP00000309591	ENSP00000447173	S232	1	0.297531
ENSP00000309591	ENSP00000484468	S272	1	0.877141
ENSP00000309591	ENSP00000379258	S849	1	0.914425
ENSP00000309591	ENSP00000384084	T424	1	0.813248
ENSP00000309591	ENSP00000003084	S700	1	0.636219
ENSP00000309591	ENSP00000358903	S258	1	0.899918
ENSP00000309591	ENSP00000349860	S235	1	0.373851
ENSP00000309591	ENSP00000003084	S768	1	0.9317
ENSP00000309591	ENSP00000338864	S587	1	0.805561
ENSP00000309591	ENSP00000421689	S270	1	0.242928
ENSP00000309591	ENSP00000393557	S1026	1	0.444436
ENSP00000309591	ENSP00000477703	S316	1	0.00181549
ENSP00000309591	ENSP00000227507	S234	1	0.76639
ENSP00000309591	ENSP00000446007	S72	1	0.794601
ENSP00000309591	ENSP00000468500	S13	1	0.811929
ENSP00000309591	ENSP00000313199	S87	1	0.871311
ENSP00000309591	ENSP00000363071	T76	1	0.947044
ENSP00000309591	ENSP00000358099	S176	1	0.690521
ENSP00000309591	ENSP00000344666	S518	1	0.798307
ENSP00000309591	ENSP00000369129	S2849	1	1.11005
ENSP00000309591	ENSP00000350757	T27	1	0.792489
ENSP00000309591	ENSP00000363071	S12	1	0.791243
ENSP00000309591	ENSP00000385616	S12	1	0.870267
ENSP00000309591	ENSP00000357076	S184	1	0.847632
ENSP00000309591	ENSP00000335153	T212	1	1.00003
ENSP00000309591	ENSP00000417963	S60	1	0.787296
ENSP00000309591	ENSP00000289473	S370	1	0.740908
ENSP00000309591	ENSP00000305976	S358	1	0.992602
ENSP00000309591	ENSP00000330237	S195	1	0.975366
ENSP00000309591	ENSP00000355330	S215	1	0.720242
ENSP00000309591	ENSP00000443319	S475	1	1.04638
ENSP00000309591	ENSP00000320886	S196	1	0.78946
ENSP00000309591	ENSP00000262304	S4252	1	0.822479
ENSP00000309591	ENSP00000410452	S16	1	0.675628
ENSP00000309591	ENSP00000331327	S461	1	0.626471
ENSP00000309591	ENSP00000296684	S173	1	0.787363
ENSP00000309591	ENSP00000427120	S568	1	0.978067
ENSP00000309591	ENSP00000353452	S1773	1	0.779832
ENSP00000309591	ENSP00000362680	Y419	1	0.00897208
ENSP00000309591	ENSP00000357674	S50	1	0.810146
ENSP00000309591	ENSP00000461007	S502	1	1.05531
ENSP00000309591	ENSP00000349259	T2159	1	0.333649
ENSP00000309591	ENSP00000389377	S294	1	0.904685
ENSP00000309591	ENSP00000379643	T131	1	0.787242
ENSP00000309591	ENSP00000337915	S259	1	0.340692
ENSP00000309591	ENSP00000477703	S293	1	0.434024
ENSP00000309591	ENSP00000404854	T366	1	0.907663
ENSP00000309591	ENSP00000340820	S597	1	0.411269
ENSP00000309591	ENSP00000323856	S4642	1	1.12457
ENSP00000309591	ENSP00000244050	S11	1	0.797683
ENSP00000309591	ENSP00000384537	S627	1	1.05572
ENSP00000309591	ENSP00000443631	S1105	1	0.860712
ENSP00000309591	ENSP00000293599	S156	1	0.779838
ENSP00000309591	ENSP00000340820	S549	1	1.03262
ENSP00000309591	ENSP00000478255	S683	1	0.944526
ENSP00000309591	ENSP00000378040	S99	1	0.842011
ENSP00000309591	ENSP00000470972	S59	1	0.83428
ENSP00000309591	ENSP00000280295	T41	1	0.703439
ENSP00000309591	ENSP00000225983	S280	1	0.642055
ENSP00000309591	ENSP00000348573	S43	1	0.79056
ENSP00000309591	ENSP00000216911	T288	1	1.14276
ENSP00000309591	ENSP00000263681	S458	1	0.883589
ENSP00000309591	ENSP00000257905	T75	1	0.344796
ENSP00000309591	ENSP00000355330	S216	1	0.702711
ENSP00000309591	ENSP00000340820	S691	1	0.454257
ENSP00000309591	ENSP00000348069	S368	1	0.73229
ENSP00000309591	ENSP00000245479	S181	1	1.10571
ENSP00000309591	ENSP00000289473	S359	1	0.45474
ENSP00000309591	ENSP00000328511	T601	1	0.834164
ENSP00000309591	ENSP00000427120	S135	1	0.786766
ENSP00000309591	ENSP00000379258	S877	1	1.04199
ENSP00000309591	ENSP00000245932	S157	1	0.959826
ENSP00000309591	ENSP00000405330	S305	1	0.592329
ENSP00000309591	ENSP00000385057	T32	1	0.890287
ENSP00000309591	ENSP00000357669	S529	1	0.321785
ENSP00000309591	ENSP00000264079	S557	1	0.677712
ENSP00000309591	ENSP00000156109	S27	1	0.900855
ENSP00000309591	ENSP00000468057	S16	1	0.869343
ENSP00000309591	ENSP00000350757	S83	1	0.663112
ENSP00000309591	ENSP00000257934	S1501	1	0.836303
ENSP00000309591	ENSP00000276052	S227	1	0.995377
ENSP00000309591	ENSP00000419692	S27	1	0.788721
ENSP00000309591	ENSP00000334876	S21	1	0.829906
ENSP00000309591	ENSP00000430676	S373	1	0.980474
ENSP00000309591	ENSP00000351805	S255	1	0.530832
ENSP00000309591	ENSP00000264705	S1406	1	0.97782
ENSP00000309591	ENSP00000295101	S385	1	0.896261
ENSP00000309591	ENSP00000003084	S813	1	1.08371
ENSP00000309591	ENSP00000368632	S309	1	0.944863
ENSP00000309591	ENSP00000353785	S32	1	0.788425
ENSP00000309591	ENSP00000354718	S2737	1	0.790211
ENSP00000309591	ENSP00000385616	S116	1	0.636197
ENSP00000309591	ENSP00000276052	S86	1	0.911589
ENSP00000309591	ENSP00000442795	S275	1	0.968936
ENSP00000309591	ENSP00000243457	S425	1	0.937572
ENSP00000309591	ENSP00000468500	S8	1	0.895646
ENSP00000309591	ENSP00000367608	T443	1	0.856978
ENSP00000309591	ENSP00000222330	S21	1	1.08369
ENSP00000309591	ENSP00000347046	S102	1	0.800958
ENSP00000309591	ENSP00000336687	S93	1	0.873779
ENSP00000309591	ENSP00000341838	S24	1	0.969381
ENSP00000309591	ENSP00000358918	S346	1	0.893363
ENSP00000309591	ENSP00000323926	T17	1	0.8601
ENSP00000309591	ENSP00000355533	S2808	1	1.05218
ENSP00000309591	ENSP00000248553	S82	1	0.911426
ENSP00000309591	ENSP00000477703	S416	1	0.455097
ENSP00000309591	ENSP00000299766	T312	1	0.777772
ENSP00000309591	ENSP00000306275	S393	1	0.933654
ENSP00000309591	ENSP00000155840	S27	1	0.728616
ENSP00000309591	ENSP00000477703	S305	1	0.338215
ENSP00000309591	ENSP00000306894	S367	1	0.970057
ENSP00000309591	ENSP00000360060	S188	1	1.00081
ENSP00000399511	ENSP00000384136	T564	1	0.887769
ENSP00000399511	ENSP00000356042	T567	1	0.898696
ENSP00000399511	ENSP00000353408	T558	1	0.880375
ENSP00000399511	ENSP00000358404	S154	1	0.475904
ENSP00000378485	ENSP00000382941	Y453	1	0.782848
ENSP00000378485	ENSP00000382941	Y429	1	0.589754
ENSP00000370912	ENSP00000483570	Y257	1	0.903554
ENSP00000370912	ENSP00000398655	Y180	1	0.929473
ENSP00000370912	ENSP00000175756	Y281	1	0.694185
ENSP00000370912	ENSP00000175756	Y389	1	0.822567
ENSP00000370912	ENSP00000350224	Y216	1	0.955303
ENSP00000370912	ENSP00000370912	Y206	1	0.710935
ENSP00000370912	ENSP00000175756	Y303	1	0.695225
ENSP00000370912	ENSP00000175756	Y354	1	0.782215
ENSP00000300093	ENSP00000354791	S179	1	0.405562
ENSP00000300093	ENSP00000261900	S564	1	0.698907
ENSP00000300093	ENSP00000278886	S88	1	0.407681
ENSP00000300093	ENSP00000361021	S380	1	0.78862
ENSP00000300093	ENSP00000245960	T127	1	0.569752
ENSP00000300093	ENSP00000318966	S226	1	0.432379
ENSP00000300093	ENSP00000245960	T265	1	0.424242
ENSP00000300093	ENSP00000339109	T520	1	0.540492
ENSP00000300093	ENSP00000304895	S24	1	0.591375
ENSP00000300093	ENSP00000310593	S289	1	0.649618
ENSP00000300093	ENSP00000352572	T1221	1	0.427885
ENSP00000300093	ENSP00000377793	T616	1	0.460441
ENSP00000300093	ENSP00000337289	S255	1	0.508889
ENSP00000300093	ENSP00000352572	S1241	1	0.733552
ENSP00000300093	ENSP00000385334	T680	1	0.463983
ENSP00000300093	ENSP00000283109	S335	1	0.563074
ENSP00000300093	ENSP00000385000	T592	1	0.578748
ENSP00000300093	ENSP00000434614	T209	1	0.443125
ENSP00000300093	ENSP00000479266	S572	1	0.293182
ENSP00000300093	ENSP00000368022	S177	1	0.720276
ENSP00000300093	ENSP00000339109	S373	1	0.546476
ENSP00000300093	ENSP00000312995	S30	1	0.449625
ENSP00000300093	ENSP00000247970	S65	1	0.47108
ENSP00000300093	ENSP00000257934	S1399	1	0.439198
ENSP00000300093	ENSP00000229758	S149	1	0.672028
ENSP00000300093	ENSP00000394394	S51	1	0.440295
ENSP00000300093	ENSP00000434033	S589	1	0.405519
ENSP00000300093	ENSP00000337289	T123	1	0.587574
ENSP00000300093	ENSP00000352572	T1209	1	0.46569
ENSP00000300093	ENSP00000339109	S547	1	0.531846
ENSP00000300093	ENSP00000339109	S688	1	0.398926
ENSP00000300093	ENSP00000301633	S20	1	0.717681
ENSP00000300093	ENSP00000430684	S740	1	0.33799
ENSP00000300093	ENSP00000415430	S454	1	0.752013
ENSP00000300093	ENSP00000411532	T1343	1	0.599916
ENSP00000300093	ENSP00000451211	S644	1	0.79186
ENSP00000300093	ENSP00000411532	S1525	1	0.531288
ENSP00000300093	ENSP00000353549	S112	1	0.276062
ENSP00000300093	ENSP00000434614	T205	1	0.377016
ENSP00000300093	ENSP00000360683	S286	1	0.431807
ENSP00000300093	ENSP00000268919	T125	1	0.540225
ENSP00000300093	ENSP00000005340	T206	1	0.428467
ENSP00000300093	ENSP00000380185	T574	1	0.479488
ENSP00000300093	ENSP00000337289	S248	1	0.484909
ENSP00000300093	ENSP00000360683	S393	1	0.502506
ENSP00000300093	ENSP00000384312	T2229	1	0.733442
ENSP00000300093	ENSP00000258149	S266	1	0.58284
ENSP00000300093	ENSP00000268919	S204	1	0.48923
ENSP00000300093	ENSP00000353735	S718	1	0.57459
ENSP00000300093	ENSP00000337289	S138	1	0.442637
ENSP00000300093	ENSP00000344456	S718	1	0.605014
ENSP00000300093	ENSP00000283109	S380	1	0.560017
ENSP00000300093	ENSP00000296930	S4	1	0.521754
ENSP00000300093	ENSP00000301838	S194	1	0.480221
ENSP00000300093	ENSP00000337289	T256	1	0.57045
ENSP00000300093	ENSP00000245960	S513	1	0.593965
ENSP00000300093	ENSP00000321656	S198	1	0.57984
ENSP00000300093	ENSP00000339109	S377	1	0.434633
ENSP00000300093	ENSP00000313869	S189	1	0.388594
ENSP00000300093	ENSP00000369497	T207	1	0.51994
ENSP00000300093	ENSP00000257934	T1363	1	0.490524
ENSP00000300093	ENSP00000337289	S253	1	0.59768
ENSP00000300093	ENSP00000252934	T82	1	0.426233
ENSP00000300093	ENSP00000404190	S170	1	0.548372
ENSP00000300093	ENSP00000394394	S57	1	0.679884
ENSP00000300093	ENSP00000245960	S291	1	0.52903
ENSP00000300093	ENSP00000259021	S57	1	0.409529
ENSP00000300093	ENSP00000415430	S242	1	0.90349
ENSP00000300093	ENSP00000479322	S1364	1	0.526796
ENSP00000300093	ENSP00000426654	S780	1	0.547141
ENSP00000300093	ENSP00000287598	T1008	1	0.47105
ENSP00000300093	ENSP00000451211	S433	1	0.374396
ENSP00000300093	ENSP00000385334	S22	1	0.553205
ENSP00000300093	ENSP00000339109	T291	1	0.299968
ENSP00000300093	ENSP00000256442	S133	1	0.376171
ENSP00000300093	ENSP00000281453	T78	1	0.499644
ENSP00000300093	ENSP00000318966	S117	1	0.446677
ENSP00000300093	ENSP00000352572	S1235	1	0.397256
ENSP00000300093	ENSP00000377793	S615	1	0.493064
ENSP00000300093	ENSP00000209728	T37	1	0.324202
ENSP00000300093	ENSP00000278886	T161	1	0.405268
ENSP00000300093	ENSP00000337289	S249	1	0.479704
ENSP00000300093	ENSP00000256442	S126	1	0.438448
ENSP00000300093	ENSP00000451211	T389	1	0.592706
ENSP00000300093	ENSP00000404190	S164	1	0.440604
ENSP00000300093	ENSP00000319664	S274	1	0.449868
ENSP00000300093	ENSP00000430684	S750	1	0.421022
ENSP00000300093	ENSP00000394394	S64	1	0.573196
ENSP00000300093	ENSP00000262300	T495	1	0.527513
ENSP00000300093	ENSP00000318966	T141	1	0.689254
ENSP00000300093	ENSP00000411532	S1337	1	0.40251
ENSP00000300093	ENSP00000245960	T404	1	0.55403
ENSP00000300093	ENSP00000339109	S355	1	0.568134
ENSP00000300093	ENSP00000369497	S205	1	0.536402
ENSP00000300093	ENSP00000448323	S450	1	0.287714
ENSP00000300093	ENSP00000262238	T39	1	0.581968
ENSP00000300093	ENSP00000372023	T68	1	0.49759
ENSP00000300093	ENSP00000229758	S145	1	0.436342
ENSP00000300093	ENSP00000245960	S465	1	0.665931
ENSP00000300093	ENSP00000434614	S440	1	0.521529
ENSP00000300093	ENSP00000372023	S207	1	0.288224
ENSP00000300093	ENSP00000371475	S1623	1	0.436262
ENSP00000300093	ENSP00000337289	T135	1	0.476049
ENSP00000300093	ENSP00000446007	S83	1	0.63352
ENSP00000300093	ENSP00000348128	S238	1	0.808372
ENSP00000300093	ENSP00000245960	S50	1	0.437428
ENSP00000300093	ENSP00000378350	T562	1	0.465788
ENSP00000300093	ENSP00000369497	S193	1	0.48019
ENSP00000300093	ENSP00000256442	S128	1	0.295257
ENSP00000300093	ENSP00000369497	T203	1	0.570918
ENSP00000300093	ENSP00000287598	T792	1	0.527524
ENSP00000300093	ENSP00000281453	S77	1	0.500549
ENSP00000300093	ENSP00000434614	T436	1	0.442321
ENSP00000300093	ENSP00000372023	T248	1	0.474611
ENSP00000300093	ENSP00000262300	S426	1	0.498722
ENSP00000300093	ENSP00000402084	S53	1	0.398504
ENSP00000300093	ENSP00000378350	T565	1	0.570275
ENSP00000300093	ENSP00000404190	S214	1	0.50535
ENSP00000300093	ENSP00000283109	S548	1	0.64444
ENSP00000300093	ENSP00000252934	S77	1	0.472984
ENSP00000300093	ENSP00000245960	T167	1	0.675929
ENSP00000300093	ENSP00000446215	S135	1	0.613035
ENSP00000300093	ENSP00000367208	S331	1	0.711275
ENSP00000300093	ENSP00000367545	T27	1	0.419002
ENSP00000300093	ENSP00000360540	S436	1	0.331444
ENSP00000300093	ENSP00000287598	T680	1	0.703377
ENSP00000300093	ENSP00000431512	S216	1	0.421566
ENSP00000300093	ENSP00000245960	S375	1	0.790348
ENSP00000300093	ENSP00000361021	T383	1	0.503524
ENSP00000300093	ENSP00000265729	T155	1	0.389721
ENSP00000300093	ENSP00000404190	T260	1	0.475617
ENSP00000300093	ENSP00000302564	S62	1	0.351739
ENSP00000300093	ENSP00000276603	S435	1	0.547616
ENSP00000300093	ENSP00000434614	T452	1	0.321338
ENSP00000300093	ENSP00000334675	T1063	1	0.358591
ENSP00000300093	ENSP00000319664	S326	1	0.456645
ENSP00000300093	ENSP00000308057	S118	1	0.467993
ENSP00000300093	ENSP00000479322	S312	1	0.70667
ENSP00000300093	ENSP00000287598	S676	1	0.416682
ENSP00000300093	ENSP00000479542	T379	1	0.449009
ENSP00000300093	ENSP00000369497	S206	1	0.536599
ENSP00000300093	ENSP00000318966	S110	1	0.564783
ENSP00000300093	ENSP00000339109	T701	1	0.359963
ENSP00000300093	ENSP00000339109	T530	1	0.497355
[truncated: 11,310 more rows]

## Sheet: Table S1F
Kinase group	Performance of the training of AKID (AUC)
AGC	0.784
CAMK	0.753
CK1	0.618
CMGC	0.76
Other	0.625
STE	0.681
TK	0.927
TKL	0.585
Residue type	Performance of the training of AKID (AUC)
Serine	0.75
Threonine	0.75
Tyrosine	0.91

## Sheet: Table S1G
Novel KsP affected by pathogenic missense mutations in H.sapiens
kinase	substrate	kinase_name	substrate_name	site	position	AKID_score	Site type
ENSP00000419782	ENSP00000344798	CDK5	RET	S	515	0.9	Created site
ENSP00000313950	ENSP00000438143	AURKB	TK2	S	68	0.9	Created site
ENSP00000313950	ENSP00000440898	AURKB	TK2	S	93	0.9	Created site
ENSP00000313950	ENSP00000299697	AURKB	TK2	S	93	0.9	Created site
ENSP00000313950	ENSP00000464313	AURKB	TK2	S	58	0.9	Created site
ENSP00000340608	ENSP00000416634	SGK2	SCN5A	S	572	0.9	Created site
ENSP00000340608	ENSP00000388797	SGK2	SCN5A	S	572	0.9	Created site
ENSP00000340608	ENSP00000328968	SGK2	SCN5A	S	572	0.9	Created site
ENSP00000340608	ENSP00000413996	SGK2	SCN5A	S	572	0.9	Created site
ENSP00000340608	ENSP00000410257	SGK2	SCN5A	S	572	0.9	Created site
ENSP00000340608	ENSP00000398962	SGK2	SCN5A	S	572	0.9	Created site
ENSP00000340608	ENSP00000403355	SGK2	SCN5A	S	572	0.9	Created site
ENSP00000340608	ENSP00000398266	SGK2	SCN5A	S	572	0.9	Created site
ENSP00000340608	ENSP00000399524	SGK2	SCN5A	S	572	0.9	Created site
ENSP00000373684	ENSP00000456302	STK38L	PMM2	S	150	0.9	Created site
ENSP00000479116	ENSP00000419080	CDK7	RET	S	32	0.901	Created site
ENSP00000385727	ENSP00000222139	MAST4	EPOR	S	487	0.901	Created site
ENSP00000381535	ENSP00000482078	STK32A	MSH6	S	225	0.901727	Affected site
ENSP00000464036	ENSP00000225964	CDK11B	COL1A1	S	1040	0.902	Created site
ENSP00000370345	ENSP00000039007	PAN3	OTC	S	160	0.902	Created site
ENSP00000251472	ENSP00000225964	MAST1	COL1A1	S	839	0.902	Created site
ENSP00000479116	ENSP00000225964	CDK7	COL1A1	S	1091	0.902	Created site
ENSP00000251472	ENSP00000462680	MAST1	PIK3R5	S	629	0.903	Created site
ENSP00000384442	ENSP00000225964	CDK11A	COL1A1	S	1040	0.903	Created site
ENSP00000261211	ENSP00000225964	CDK17	COL1A1	S	1181	0.903	Created site
ENSP00000379098	ENSP00000456302	CAMK2B	PMM2	S	150	0.903	Created site
ENSP00000360290	ENSP00000328968	PRKAA2	SCN5A	S	571	0.903004	Affected site
ENSP00000360290	ENSP00000398266	PRKAA2	SCN5A	S	571	0.903004	Affected site
ENSP00000370891	ENSP00000039007	STK35	OTC	S	318	0.903597	Affected site
ENSP00000416750	ENSP00000456302	STK33	PMM2	S	150	0.904	Created site
ENSP00000423665	ENSP00000419080	CDK18	RET	S	32	0.904	Created site
ENSP00000372023	ENSP00000456302	CHEK2	PMM2	S	150	0.904	Created site
ENSP00000355927	ENSP00000383221	RPS6KC1	ATP7B	S	840	0.904	Created site
ENSP00000355927	ENSP00000342559	RPS6KC1	ATP7B	S	1063	0.904	Created site
ENSP00000355927	ENSP00000393343	RPS6KC1	ATP7B	S	1205	0.904	Created site
ENSP00000368884	ENSP00000456302	RPS6KA3	PMM2	S	150	0.904	Created site
ENSP00000261211	ENSP00000274576	CDK17	GLRA1	S	370	0.904	Created site
ENSP00000261211	ENSP00000411593	CDK17	GLRA1	S	378	0.904	Created site
ENSP00000385727	ENSP00000358056	MAST4	FGFR2	S	252	0.904248	Affected site
ENSP00000478874	ENSP00000328968	CAMK1D	SCN5A	S	571	0.904714	Affected site
ENSP00000478874	ENSP00000398266	CAMK1D	SCN5A	S	571	0.904714	Affected site
ENSP00000405950	ENSP00000328968	PNCK	SCN5A	S	571	0.904833	Affected site
ENSP00000405950	ENSP00000398266	PNCK	SCN5A	S	571	0.904833	Affected site
ENSP00000423665	ENSP00000225964	CDK18	COL1A1	S	1079	0.905	Created site
ENSP00000479116	ENSP00000274576	CDK7	GLRA1	S	370	0.905	Created site
ENSP00000479116	ENSP00000225964	CDK7	COL1A1	S	1079	0.905	Created site
ENSP00000479116	ENSP00000411593	CDK7	GLRA1	S	378	0.905	Created site
ENSP00000336655	ENSP00000456302	STRADA	PMM2	S	150	0.905	Created site
ENSP00000261211	ENSP00000225964	CDK17	COL1A1	S	1187	0.905	Created site
ENSP00000240361	ENSP00000367301	TEX14	NDP	S	69	0.906	Created site
ENSP00000357907	ENSP00000438143	CDK19	TK2	S	68	0.906	Created site
ENSP00000357907	ENSP00000440898	CDK19	TK2	S	93	0.906	Created site
ENSP00000357907	ENSP00000299697	CDK19	TK2	S	93	0.906	Created site
ENSP00000357907	ENSP00000464313	CDK19	TK2	S	58	0.906	Created site
ENSP00000211287	ENSP00000155840	MAPK13	KCNQ1	S	66	0.906239	Affected site
ENSP00000263826	ENSP00000482078	AKT3	MSH6	S	225	0.906413	Affected site
ENSP00000479081	ENSP00000482078	AKT3	MSH6	S	225	0.906413	Affected site
ENSP00000211287	ENSP00000358057	MAPK13	FGFR2	S	260	0.90689	Affected site
ENSP00000251472	ENSP00000225964	MAST1	COL1A1	S	1091	0.907	Created site
ENSP00000479116	ENSP00000462680	CDK7	PIK3R5	S	629	0.907	Created site
ENSP00000375081	ENSP00000328968	TSSK1B	SCN5A	S	571	0.907005	Affected site
ENSP00000375081	ENSP00000398266	TSSK1B	SCN5A	S	571	0.907005	Affected site
ENSP00000255448	ENSP00000328968	DCLK1	SCN5A	S	571	0.907301	Affected site
ENSP00000255448	ENSP00000398266	DCLK1	SCN5A	S	571	0.907301	Affected site
ENSP00000305976	ENSP00000328968	SIK2	SCN5A	S	571	0.90755	Affected site
ENSP00000305976	ENSP00000398266	SIK2	SCN5A	S	571	0.90755	Affected site
ENSP00000376306	ENSP00000426629	CIT	KLKB1	S	191	0.907717	Affected site
ENSP00000376306	ENSP00000264690	CIT	KLKB1	S	143	0.907717	Affected site
ENSP00000376306	ENSP00000415563	CIT	KLKB1	S	105	0.907717	Affected site
ENSP00000376306	ENSP00000424469	CIT	KLKB1	S	105	0.907717	Affected site
ENSP00000445440	ENSP00000456302	PHKG1	PMM2	S	150	0.908	Created site
ENSP00000405950	ENSP00000456302	PNCK	PMM2	S	150	0.908	Created site
ENSP00000412365	ENSP00000274576	CDKL2	GLRA1	S	370	0.908	Created site
ENSP00000412365	ENSP00000411593	CDKL2	GLRA1	S	378	0.908	Created site
ENSP00000343248	ENSP00000374467	SBK1	ABCC8	S	1185	0.908351	Affected site
ENSP00000009105	ENSP00000328968	CAMK1G	SCN5A	S	571	0.908398	Affected site
ENSP00000009105	ENSP00000398266	CAMK1G	SCN5A	S	571	0.908398	Affected site
ENSP00000370345	ENSP00000384586	PAN3	MPV17	S	24	0.909	Created site
ENSP00000354671	ENSP00000419080	MAST2	RET	S	32	0.909	Created site
ENSP00000261211	ENSP00000262407	CDK17	ITGA2B	S	874	0.909	Created site
ENSP00000411099	ENSP00000328968	TLK1	SCN5A	S	571	0.909759	Affected site
ENSP00000411099	ENSP00000398266	TLK1	SCN5A	S	571	0.909759	Affected site
ENSP00000303887	ENSP00000331902	DCLK2	COL4A5	S	675	0.91	Created site
ENSP00000303887	ENSP00000354505	DCLK2	COL4A5	S	675	0.91	Created site
ENSP00000377867	ENSP00000328968	STK26	SCN5A	S	571	0.910487	Affected site
ENSP00000377867	ENSP00000398266	STK26	SCN5A	S	571	0.910487	Affected site
ENSP00000257904	ENSP00000039007	CDK4	OTC	S	318	0.910939	Affected site
ENSP00000303887	ENSP00000328968	DCLK2	SCN5A	S	571	0.910985	Affected site
ENSP00000303887	ENSP00000398266	DCLK2	SCN5A	S	571	0.910985	Affected site
ENSP00000402084	ENSP00000456302	WEE1	PMM2	S	150	0.911	Created site
ENSP00000479116	ENSP00000225964	CDK7	COL1A1	S	1187	0.912	Created site
ENSP00000282356	ENSP00000456302	CAMK4	PMM2	S	150	0.912	Created site
ENSP00000355927	ENSP00000412366	RPS6KC1	KLKB1	S	143	0.912367	Affected site
ENSP00000255641	ENSP00000438143	CSNK1G2	TK2	S	68	0.913	Created site
ENSP00000255641	ENSP00000440898	CSNK1G2	TK2	S	93	0.913	Created site
ENSP00000255641	ENSP00000299697	CSNK1G2	TK2	S	93	0.913	Created site
ENSP00000255641	ENSP00000464313	CSNK1G2	TK2	S	58	0.913	Created site
ENSP00000412365	ENSP00000297268	CDKL2	COL1A2	S	280	0.913	Created site
ENSP00000412365	ENSP00000477719	CDKL2	COL1A2	S	278	0.913	Created site
ENSP00000412365	ENSP00000225964	CDKL2	COL1A1	S	839	0.913	Created site
ENSP00000257904	ENSP00000328531	CDK4	KCNH2	S	620	0.913463	Affected site
ENSP00000265944	ENSP00000456302	MYO3A	PMM2	S	150	0.914	Created site
ENSP00000370345	ENSP00000451357	PAN3	OTX2	S	233	0.914	Created site
ENSP00000423665	ENSP00000387657	CDK18	KCNH2	S	181	0.914	Created site
ENSP00000423665	ENSP00000262186	CDK18	KCNH2	S	297	0.914	Created site
ENSP00000419782	ENSP00000387657	CDK5	KCNH2	S	181	0.914	Created site
ENSP00000419782	ENSP00000262186	CDK5	KCNH2	S	297	0.914	Created site
ENSP00000240361	ENSP00000452336	TEX14	OTX2	S	225	0.914	Created site
ENSP00000240361	ENSP00000343819	TEX14	OTX2	S	233	0.914	Created site
ENSP00000240361	ENSP00000386185	TEX14	OTX2	S	225	0.914	Created site
ENSP00000378699	ENSP00000408292	CDK1	TRIM32	S	130	0.914	Created site
ENSP00000378699	ENSP00000412603	CDK1	TRIM32	S	130	0.914	Created site
ENSP00000378699	ENSP00000363095	CDK1	TRIM32	S	130	0.914	Created site
ENSP00000304226	ENSP00000328531	HIPK3	KCNH2	S	597	0.914656	Affected site
ENSP00000464036	ENSP00000354505	CDK11B	COL4A5	S	1270	0.915	Created site
ENSP00000419782	ENSP00000274576	CDK5	GLRA1	S	370	0.915	Created site
ENSP00000419782	ENSP00000411593	CDK5	GLRA1	S	378	0.915	Created site
ENSP00000251472	ENSP00000387657	MAST1	KCNH2	S	181	0.915	Created site
ENSP00000251472	ENSP00000262186	MAST1	KCNH2	S	297	0.915	Created site
ENSP00000355927	ENSP00000460976	RPS6KC1	GCGR	S	40	0.915	Created site
ENSP00000355927	ENSP00000383558	RPS6KC1	GCGR	S	40	0.915	Created site
ENSP00000355927	ENSP00000458930	RPS6KC1	GCGR	S	40	0.915	Created site
ENSP00000479116	ENSP00000225964	CDK7	COL1A1	S	1181	0.915	Created site
ENSP00000384442	ENSP00000354505	CDK11A	COL4A5	S	1270	0.915	Created site
ENSP00000354671	ENSP00000297268	MAST2	COL1A2	S	280	0.915	Created site
ENSP00000354671	ENSP00000477719	MAST2	COL1A2	S	278	0.915	Created site
ENSP00000420270	ENSP00000225964	UHMK1	COL1A1	S	1040	0.915	Created site
ENSP00000420849	ENSP00000328968	NIM1K	SCN5A	S	571	0.915704	Affected site
ENSP00000420849	ENSP00000398266	NIM1K	SCN5A	S	571	0.915704	Affected site
ENSP00000429022	ENSP00000416634	C8orf44-SGK3	SCN5A	S	572	0.916	Created site
ENSP00000429022	ENSP00000388797	C8orf44-SGK3	SCN5A	S	572	0.916	Created site
ENSP00000429022	ENSP00000328968	C8orf44-SGK3	SCN5A	S	572	0.916	Created site
ENSP00000429022	ENSP00000413996	C8orf44-SGK3	SCN5A	S	572	0.916	Created site
ENSP00000429022	ENSP00000410257	C8orf44-SGK3	SCN5A	S	572	0.916	Created site
ENSP00000429022	ENSP00000398962	C8orf44-SGK3	SCN5A	S	572	0.916	Created site
ENSP00000429022	ENSP00000403355	C8orf44-SGK3	SCN5A	S	572	0.916	Created site
ENSP00000429022	ENSP00000398266	C8orf44-SGK3	SCN5A	S	572	0.916	Created site
ENSP00000429022	ENSP00000399524	C8orf44-SGK3	SCN5A	S	572	0.916	Created site
ENSP00000483424	ENSP00000456302	MARK1	PMM2	S	150	0.916	Created site
ENSP00000378699	ENSP00000222139	CDK1	EPOR	S	487	0.916	Created site
ENSP00000429022	ENSP00000416634	C8orf44-SGK3	SCN5A	S	572	0.916	Created site
ENSP00000429022	ENSP00000388797	C8orf44-SGK3	SCN5A	S	572	0.916	Created site
ENSP00000429022	ENSP00000328968	C8orf44-SGK3	SCN5A	S	572	0.916	Created site
ENSP00000429022	ENSP00000413996	C8orf44-SGK3	SCN5A	S	572	0.916	Created site
ENSP00000429022	ENSP00000410257	C8orf44-SGK3	SCN5A	S	572	0.916	Created site
ENSP00000429022	ENSP00000398962	C8orf44-SGK3	SCN5A	S	572	0.916	Created site
ENSP00000429022	ENSP00000403355	C8orf44-SGK3	SCN5A	S	572	0.916	Created site
ENSP00000429022	ENSP00000398266	C8orf44-SGK3	SCN5A	S	572	0.916	Created site
ENSP00000429022	ENSP00000399524	C8orf44-SGK3	SCN5A	S	572	0.916	Created site
ENSP00000343325	ENSP00000456302	PKN1	PMM2	S	150	0.916	Created site
ENSP00000368356	ENSP00000328968	PRKD3	SCN5A	S	571	0.916173	Affected site
ENSP00000368356	ENSP00000398266	PRKD3	SCN5A	S	571	0.916173	Affected site
ENSP00000240361	ENSP00000451357	TEX14	OTX2	S	233	0.917	Created site
ENSP00000479116	ENSP00000375742	CDK7	LHB	S	120	0.917	Created site
ENSP00000479116	ENSP00000221421	CDK7	LHB	S	122	0.917	Created site
ENSP00000282908	ENSP00000456302	STK32B	PMM2	S	150	0.917	Created site
ENSP00000378699	ENSP00000354505	CDK1	COL4A5	S	144	0.917	Created site
ENSP00000378699	ENSP00000331902	CDK1	COL4A5	S	144	0.917	Created site
ENSP00000261211	ENSP00000354505	CDK17	COL4A5	S	1270	0.917	Created site
ENSP00000445440	ENSP00000328968	PHKG1	SCN5A	S	571	0.917494	Affected site
ENSP00000445440	ENSP00000398266	PHKG1	SCN5A	S	571	0.917494	Affected site
ENSP00000354671	ENSP00000155840	MAST2	KCNQ1	S	66	0.917834	Affected site
ENSP00000257904	ENSP00000262407	CDK4	ITGA2B	S	874	0.918	Created site
ENSP00000276052	ENSP00000328968	CDK16	SCN5A	S	115	0.918022	Affected site
ENSP00000276052	ENSP00000388797	CDK16	SCN5A	S	115	0.918022	Affected site
ENSP00000276052	ENSP00000403355	CDK16	SCN5A	S	115	0.918022	Affected site
ENSP00000276052	ENSP00000399524	CDK16	SCN5A	S	115	0.918022	Affected site
ENSP00000276052	ENSP00000439383	CDK16	PITX3	S	13	0.918418	Affected site
ENSP00000276052	ENSP00000359019	CDK16	PITX3	S	13	0.918418	Affected site
ENSP00000354671	ENSP00000358301	MAST2	ADRB1	S	49	0.918648	Affected site
ENSP00000464036	ENSP00000225964	CDK11B	COL1A1	S	1181	0.919	Created site
ENSP00000423665	ENSP00000274576	CDK18	GLRA1	S	370	0.919	Created site
ENSP00000423665	ENSP00000411593	CDK18	GLRA1	S	378	0.919	Created site
ENSP00000251472	ENSP00000274576	MAST1	GLRA1	S	370	0.919	Created site
ENSP00000251472	ENSP00000411593	MAST1	GLRA1	S	378	0.919	Created site
ENSP00000419782	ENSP00000297268	CDK5	COL1A2	S	280	0.92	Created site
ENSP00000419782	ENSP00000477719	CDK5	COL1A2	S	278	0.92	Created site
ENSP00000263826	ENSP00000416634	AKT3	SCN5A	S	572	0.92	Created site
ENSP00000263826	ENSP00000388797	AKT3	SCN5A	S	572	0.92	Created site
ENSP00000263826	ENSP00000328968	AKT3	SCN5A	S	572	0.92	Created site
ENSP00000263826	ENSP00000413996	AKT3	SCN5A	S	572	0.92	Created site
ENSP00000263826	ENSP00000410257	AKT3	SCN5A	S	572	0.92	Created site
ENSP00000263826	ENSP00000398962	AKT3	SCN5A	S	572	0.92	Created site
ENSP00000263826	ENSP00000403355	AKT3	SCN5A	S	572	0.92	Created site
ENSP00000263826	ENSP00000398266	AKT3	SCN5A	S	572	0.92	Created site
ENSP00000263826	ENSP00000399524	AKT3	SCN5A	S	572	0.92	Created site
ENSP00000384442	ENSP00000225964	CDK11A	COL1A1	S	1181	0.92	Created site
ENSP00000217233	ENSP00000438143	TRIB3	TK2	S	68	0.92	Created site
ENSP00000217233	ENSP00000440898	TRIB3	TK2	S	93	0.92	Created site
ENSP00000217233	ENSP00000299697	TRIB3	TK2	S	93	0.92	Created site
ENSP00000217233	ENSP00000464313	TRIB3	TK2	S	58	0.92	Created site
ENSP00000256460	ENSP00000328968	CAMK1	SCN5A	S	571	0.920941	Affected site
ENSP00000256460	ENSP00000398266	CAMK1	SCN5A	S	571	0.920941	Affected site
ENSP00000479116	ENSP00000354505	CDK7	COL4A5	S	1270	0.921	Created site
ENSP00000225577	ENSP00000456302	RPS6KB1	PMM2	S	150	0.921	Created site
ENSP00000261211	ENSP00000225964	CDK17	COL1A1	S	1040	0.921	Created site
ENSP00000262811	ENSP00000408292	MAST3	TRIM32	S	130	0.921	Created site
ENSP00000262811	ENSP00000412603	MAST3	TRIM32	S	130	0.921	Created site
ENSP00000262811	ENSP00000363095	MAST3	TRIM32	S	130	0.921	Created site
ENSP00000355927	ENSP00000426629	RPS6KC1	KLKB1	S	191	0.921125	Affected site
ENSP00000355927	ENSP00000264690	RPS6KC1	KLKB1	S	143	0.921125	Affected site
ENSP00000355927	ENSP00000415563	RPS6KC1	KLKB1	S	105	0.921125	Affected site
ENSP00000355927	ENSP00000424469	RPS6KC1	KLKB1	S	105	0.921125	Affected site
ENSP00000262811	ENSP00000358056	MAST3	FGFR2	S	252	0.921271	Affected site
ENSP00000211287	ENSP00000039007	MAPK13	OTC	S	318	0.921686	Affected site
ENSP00000251472	ENSP00000225964	MAST1	COL1A1	S	1079	0.922	Created site
ENSP00000412365	ENSP00000225964	CDKL2	COL1A1	S	1091	0.922	Created site
ENSP00000473553	ENSP00000387657	CSNK2A3	KCNH2	S	204	0.922269	Affected site
ENSP00000473553	ENSP00000262186	CSNK2A3	KCNH2	S	320	0.922269	Affected site
ENSP00000217244	ENSP00000387657	CSNK2A1	KCNH2	S	204	0.922269	Affected site
ENSP00000217244	ENSP00000262186	CSNK2A1	KCNH2	S	320	0.922269	Affected site
ENSP00000215832	ENSP00000328531	MAPK1	KCNH2	S	597	0.922436	Affected site
ENSP00000376306	ENSP00000366568	CIT	UBA1	S	547	0.922621	Affected site
ENSP00000376306	ENSP00000338413	CIT	UBA1	S	547	0.922621	Affected site
ENSP00000381535	ENSP00000366568	STK32A	UBA1	S	547	0.922708	Affected site
ENSP00000381535	ENSP00000338413	STK32A	UBA1	S	547	0.922708	Affected site
ENSP00000479116	ENSP00000262407	CDK7	ITGA2B	S	874	0.923	Created site
ENSP00000423665	ENSP00000354505	CDK18	COL4A5	S	1270	0.924	Created site
ENSP00000355927	ENSP00000387657	RPS6KC1	KCNH2	S	198	0.924	Created site
ENSP00000355927	ENSP00000262186	RPS6KC1	KCNH2	S	314	0.924	Created site
ENSP00000354671	ENSP00000225964	MAST2	COL1A1	S	839	0.924	Created site
ENSP00000449381	ENSP00000456302	MAPKAPK5	PMM2	S	150	0.924	Created site
ENSP00000464036	ENSP00000331902	CDK11B	COL4A5	S	1276	0.925	Created site
ENSP00000266970	ENSP00000408292	CDK2	TRIM32	S	130	0.925	Created site
ENSP00000266970	ENSP00000412603	CDK2	TRIM32	S	130	0.925	Created site
ENSP00000266970	ENSP00000363095	CDK2	TRIM32	S	130	0.925	Created site
ENSP00000351475	ENSP00000456302	PASK	PMM2	S	150	0.925	Created site
ENSP00000375081	ENSP00000456302	TSSK1B	PMM2	S	150	0.925	Created site
ENSP00000384442	ENSP00000331902	CDK11A	COL4A5	S	1276	0.925	Created site
ENSP00000295797	ENSP00000328968	PRKCI	SCN5A	S	571	0.925501	Affected site
ENSP00000295797	ENSP00000398266	PRKCI	SCN5A	S	571	0.925501	Affected site
ENSP00000351475	ENSP00000264690	PASK	KLKB1	S	143	0.925639	Affected site
ENSP00000351475	ENSP00000415563	PASK	KLKB1	S	105	0.925639	Affected site
ENSP00000351475	ENSP00000424469	PASK	KLKB1	S	105	0.925639	Affected site
ENSP00000351475	ENSP00000426629	PASK	KLKB1	S	191	0.925639	Affected site
ENSP00000396467	ENSP00000328968	MAPKAPK3	SCN5A	S	571	0.92588	Affected site
ENSP00000396467	ENSP00000398266	MAPKAPK3	SCN5A	S	571	0.92588	Affected site
ENSP00000371614	ENSP00000328968	BRSK2	SCN5A	S	571	0.925899	Affected site
ENSP00000371614	ENSP00000398266	BRSK2	SCN5A	S	571	0.925899	Affected site
ENSP00000423665	ENSP00000225964	CDK18	COL1A1	S	1040	0.926	Created site
ENSP00000419782	ENSP00000225964	CDK5	COL1A1	S	1091	0.926	Created site
ENSP00000240361	ENSP00000333125	TEX14	MED12	S	854	0.926	Created site
ENSP00000240361	ENSP00000363193	TEX14	MED12	S	1007	0.926	Created site
ENSP00000240361	ENSP00000363215	TEX14	MED12	S	1007	0.926	Created site
ENSP00000354671	ENSP00000225964	MAST2	COL1A1	S	1091	0.926	Created site
ENSP00000217244	ENSP00000456302	CSNK2A1	PMM2	S	125	0.926	Created site
ENSP00000217244	ENSP00000268261	CSNK2A1	PMM2	S	216	0.926	Created site
ENSP00000217244	ENSP00000457956	CSNK2A1	PMM2	S	189	0.926	Created site
ENSP00000473553	ENSP00000456302	CSNK2A3	PMM2	S	125	0.926	Created site
ENSP00000473553	ENSP00000268261	CSNK2A3	PMM2	S	216	0.926	Created site
ENSP00000473553	ENSP00000457956	CSNK2A3	PMM2	S	189	0.926	Created site
ENSP00000217233	ENSP00000416634	TRIB3	SCN5A	S	572	0.926	Created site
ENSP00000217233	ENSP00000388797	TRIB3	SCN5A	S	572	0.926	Created site
ENSP00000217233	ENSP00000328968	TRIB3	SCN5A	S	572	0.926	Created site
ENSP00000217233	ENSP00000413996	TRIB3	SCN5A	S	572	0.926	Created site
ENSP00000217233	ENSP00000410257	TRIB3	SCN5A	S	572	0.926	Created site
ENSP00000217233	ENSP00000398962	TRIB3	SCN5A	S	572	0.926	Created site
ENSP00000217233	ENSP00000403355	TRIB3	SCN5A	S	572	0.926	Created site
ENSP00000217233	ENSP00000398266	TRIB3	SCN5A	S	572	0.926	Created site
ENSP00000217233	ENSP00000399524	TRIB3	SCN5A	S	572	0.926	Created site
ENSP00000358571	ENSP00000328531	HIPK1	KCNH2	S	597	0.926416	Affected site
ENSP00000276052	ENSP00000155840	CDK16	KCNQ1	S	66	0.926778	Affected site
ENSP00000276052	ENSP00000358301	CDK16	ADRB1	S	49	0.926914	Affected site
ENSP00000464036	ENSP00000262407	CDK11B	ITGA2B	S	874	0.927	Created site
ENSP00000158166	ENSP00000416634	CAMKK1	SCN5A	S	572	0.927	Created site
ENSP00000158166	ENSP00000388797	CAMKK1	SCN5A	S	572	0.927	Created site
ENSP00000158166	ENSP00000328968	CAMKK1	SCN5A	S	572	0.927	Created site
ENSP00000158166	ENSP00000413996	CAMKK1	SCN5A	S	572	0.927	Created site
ENSP00000158166	ENSP00000410257	CAMKK1	SCN5A	S	572	0.927	Created site
ENSP00000158166	ENSP00000398962	CAMKK1	SCN5A	S	572	0.927	Created site
ENSP00000158166	ENSP00000403355	CAMKK1	SCN5A	S	572	0.927	Created site
ENSP00000158166	ENSP00000398266	CAMKK1	SCN5A	S	572	0.927	Created site
ENSP00000158166	ENSP00000399524	CAMKK1	SCN5A	S	572	0.927	Created site
ENSP00000384442	ENSP00000262407	CDK11A	ITGA2B	S	874	0.928	Created site
ENSP00000262506	ENSP00000362305	CSNK2A2	PRF1	S	252	0.928	Created site
ENSP00000262506	ENSP00000398568	CSNK2A2	PRF1	S	252	0.928	Created site
ENSP00000354671	ENSP00000328531	MAST2	KCNH2	S	597	0.928956	Affected site
ENSP00000464036	ENSP00000225964	CDK11B	COL1A1	S	1187	0.929	Created site
ENSP00000240361	ENSP00000456302	TEX14	PMM2	S	135	0.929	Created site
ENSP00000240361	ENSP00000457956	TEX14	PMM2	S	199	0.929	Created site
ENSP00000240361	ENSP00000268261	TEX14	PMM2	S	226	0.929	Created site
ENSP00000384442	ENSP00000225964	CDK11A	COL1A1	S	1187	0.929	Created site
ENSP00000354671	ENSP00000462680	MAST2	PIK3R5	S	629	0.929	Created site
ENSP00000261211	ENSP00000331902	CDK17	COL4A5	S	1276	0.929	Created site
ENSP00000262811	ENSP00000375742	MAST3	LHB	S	120	0.929	Created site
ENSP00000262811	ENSP00000221421	MAST3	LHB	S	122	0.929	Created site
ENSP00000264399	ENSP00000456302	PRKG2	PMM2	S	150	0.93	Created site
ENSP00000420270	ENSP00000375742	UHMK1	LHB	S	120	0.93	Created site
ENSP00000420270	ENSP00000221421	UHMK1	LHB	S	122	0.93	Created site
ENSP00000379176	ENSP00000374620	CDKL1	CYP2D6	S	12	0.93	Created site
ENSP00000262811	ENSP00000344798	MAST3	RET	S	515	0.93	Created site
ENSP00000385727	ENSP00000456302	MAST4	PMM2	S	150	0.93	Created site
ENSP00000343248	ENSP00000328968	SBK1	SCN5A	S	571	0.930363	Affected site
ENSP00000343248	ENSP00000398266	SBK1	SCN5A	S	571	0.930363	Affected site
ENSP00000344220	ENSP00000328968	PDPK1	SCN5A	S	571	0.930508	Affected site
ENSP00000344220	ENSP00000398266	PDPK1	SCN5A	S	571	0.930508	Affected site
ENSP00000365730	ENSP00000328968	STK24	SCN5A	S	571	0.930817	Affected site
ENSP00000365730	ENSP00000398266	STK24	SCN5A	S	571	0.930817	Affected site
ENSP00000419782	ENSP00000225964	CDK5	COL1A1	S	839	0.931	Created site
ENSP00000270861	ENSP00000374620	PLK4	CYP2D6	S	12	0.931	Created site
ENSP00000412365	ENSP00000225964	CDKL2	COL1A1	S	1079	0.931	Created site
ENSP00000251472	ENSP00000439383	MAST1	PITX3	S	13	0.931352	Affected site
ENSP00000251472	ENSP00000359019	MAST1	PITX3	S	13	0.931352	Affected site
ENSP00000340608	ENSP00000328968	SGK2	SCN5A	S	571	0.931366	Affected site
ENSP00000340608	ENSP00000398266	SGK2	SCN5A	S	571	0.931366	Affected site
ENSP00000262848	ENSP00000456302	PRKX	PMM2	S	150	0.932	Created site
ENSP00000211287	ENSP00000354505	MAPK13	COL4A5	S	1270	0.932	Created site
ENSP00000479116	ENSP00000331902	CDK7	COL4A5	S	1276	0.932	Created site
ENSP00000479116	ENSP00000225964	CDK7	COL1A1	S	1040	0.932	Created site
ENSP00000402084	ENSP00000438143	WEE1	TK2	S	68	0.932	Created site
ENSP00000402084	ENSP00000440898	WEE1	TK2	S	93	0.932	Created site
ENSP00000402084	ENSP00000299697	WEE1	TK2	S	93	0.932	Created site
ENSP00000402084	ENSP00000464313	WEE1	TK2	S	58	0.932	Created site
ENSP00000347767	ENSP00000456302	NEK5	PMM2	S	150	0.933	Created site
ENSP00000412365	ENSP00000419080	CDKL2	RET	S	32	0.933	Created site
ENSP00000217233	ENSP00000331902	TRIB3	COL4A5	S	675	0.933	Created site
ENSP00000217233	ENSP00000354505	TRIB3	COL4A5	S	675	0.933	Created site
ENSP00000381535	ENSP00000374467	STK32A	ABCC8	S	1185	0.933093	Affected site
ENSP00000355927	ENSP00000398266	RPS6KC1	SCN5A	S	1078	0.933181	Affected site
ENSP00000333896	ENSP00000328968	RPS6KA4	SCN5A	S	571	0.933474	Affected site
ENSP00000333896	ENSP00000398266	RPS6KA4	SCN5A	S	571	0.933474	Affected site
ENSP00000251472	ENSP00000328968	MAST1	SCN5A	S	115	0.933959	Affected site
ENSP00000251472	ENSP00000388797	MAST1	SCN5A	S	115	0.933959	Affected site
ENSP00000251472	ENSP00000403355	MAST1	SCN5A	S	115	0.933959	Affected site
ENSP00000251472	ENSP00000399524	MAST1	SCN5A	S	115	0.933959	Affected site
ENSP00000464036	ENSP00000374620	CDK11B	CYP2D6	S	12	0.934	Created site
ENSP00000423665	ENSP00000331902	CDK18	COL4A5	S	1276	0.934	Created site
ENSP00000419782	ENSP00000462680	CDK5	PIK3R5	S	629	0.934	Created site
ENSP00000419782	ENSP00000225964	CDK5	COL1A1	S	1079	0.934	Created site
ENSP00000354671	ENSP00000274576	MAST2	GLRA1	S	370	0.934	Created site
ENSP00000354671	ENSP00000411593	MAST2	GLRA1	S	378	0.934	Created site
ENSP00000396467	ENSP00000456302	MAPKAPK3	PMM2	S	150	0.934	Created site
ENSP00000478874	ENSP00000456302	CAMK1D	PMM2	S	150	0.934	Created site
ENSP00000376306	ENSP00000374467	CIT	ABCC8	S	1185	0.934297	Affected site
ENSP00000354671	ENSP00000387657	MAST2	KCNH2	S	181	0.935	Created site
ENSP00000354671	ENSP00000262186	MAST2	KCNH2	S	297	0.935	Created site
ENSP00000266970	ENSP00000222139	CDK2	EPOR	S	487	0.936	Created site
ENSP00000424757	ENSP00000456302	NEK1	PMM2	S	150	0.936	Created site
ENSP00000378288	ENSP00000456302	MYLK3	PMM2	S	150	0.936	Created site
ENSP00000384442	ENSP00000374620	CDK11A	CYP2D6	S	12	0.936	Created site
ENSP00000370345	ENSP00000387657	PAN3	KCNH2	S	204	0.93602	Affected site
ENSP00000370345	ENSP00000262186	PAN3	KCNH2	S	320	0.93602	Affected site
ENSP00000375892	ENSP00000328968	AKT2	SCN5A	S	571	0.936347	Affected site
ENSP00000375892	ENSP00000398266	AKT2	SCN5A	S	571	0.936347	Affected site
ENSP00000263025	ENSP00000439383	MAPK3	PITX3	S	13	0.936493	Affected site
ENSP00000263025	ENSP00000359019	MAPK3	PITX3	S	13	0.936493	Affected site
ENSP00000211287	ENSP00000328531	MAPK13	KCNH2	S	620	0.936902	Affected site
ENSP00000412365	ENSP00000462680	CDKL2	PIK3R5	S	629	0.937	Created site
ENSP00000211287	ENSP00000331902	MAPK13	COL4A5	S	1276	0.938	Created site
ENSP00000211287	ENSP00000438143	MAPK13	TK2	S	68	0.938	Created site
ENSP00000211287	ENSP00000440898	MAPK13	TK2	S	93	0.938	Created site
ENSP00000211287	ENSP00000299697	MAPK13	TK2	S	93	0.938	Created site
ENSP00000211287	ENSP00000464313	MAPK13	TK2	S	58	0.938	Created site
ENSP00000251472	ENSP00000225964	MAST1	COL1A1	S	1040	0.938	Created site
ENSP00000359552	ENSP00000456302	PKN2	PMM2	S	150	0.939	Created site
ENSP00000310649	ENSP00000328968	BRSK1	SCN5A	S	571	0.939963	Affected site
ENSP00000310649	ENSP00000398266	BRSK1	SCN5A	S	571	0.939963	Affected site
ENSP00000351475	ENSP00000482078	PASK	MSH6	S	225	0.940254	Affected site
ENSP00000393978	ENSP00000328968	PRKD2	SCN5A	S	571	0.94063	Affected site
ENSP00000393978	ENSP00000398266	PRKD2	SCN5A	S	571	0.94063	Affected site
ENSP00000419782	ENSP00000419080	CDK5	RET	S	32	0.941	Created site
ENSP00000303887	ENSP00000416634	DCLK2	SCN5A	S	572	0.941	Created site
ENSP00000303887	ENSP00000388797	DCLK2	SCN5A	S	572	0.941	Created site
ENSP00000303887	ENSP00000328968	DCLK2	SCN5A	S	572	0.941	Created site
ENSP00000303887	ENSP00000413996	DCLK2	SCN5A	S	572	0.941	Created site
ENSP00000303887	ENSP00000410257	DCLK2	SCN5A	S	572	0.941	Created site
ENSP00000303887	ENSP00000398962	DCLK2	SCN5A	S	572	0.941	Created site
ENSP00000303887	ENSP00000403355	DCLK2	SCN5A	S	572	0.941	Created site
ENSP00000303887	ENSP00000398266	DCLK2	SCN5A	S	572	0.941	Created site
ENSP00000303887	ENSP00000399524	DCLK2	SCN5A	S	572	0.941	Created site
ENSP00000420270	ENSP00000438143	UHMK1	TK2	S	68	0.941	Created site
ENSP00000420270	ENSP00000440898	UHMK1	TK2	S	93	0.941	Created site
ENSP00000420270	ENSP00000299697	UHMK1	TK2	S	93	0.941	Created site
ENSP00000420270	ENSP00000464313	UHMK1	TK2	S	58	0.941	Created site
ENSP00000370345	ENSP00000410257	PAN3	SCN5A	S	1968	0.942	Created site
ENSP00000370345	ENSP00000403355	PAN3	SCN5A	S	1914	0.942	Created site
ENSP00000370345	ENSP00000399524	PAN3	SCN5A	S	1935	0.942	Created site
ENSP00000370345	ENSP00000398962	PAN3	SCN5A	S	1950	0.942	Created site
ENSP00000370345	ENSP00000416634	PAN3	SCN5A	S	1950	0.942	Created site
ENSP00000370345	ENSP00000413996	PAN3	SCN5A	S	1914	0.942	Created site
ENSP00000370345	ENSP00000388797	PAN3	SCN5A	S	1914	0.942	Created site
ENSP00000370345	ENSP00000328968	PAN3	SCN5A	S	1968	0.942	Created site
ENSP00000370345	ENSP00000398266	PAN3	SCN5A	S	1967	0.942	Created site
ENSP00000423665	ENSP00000225964	CDK18	COL1A1	S	1181	0.942	Created site
ENSP00000378699	ENSP00000344798	CDK1	RET	S	515	0.942	Created site
ENSP00000009105	ENSP00000456302	CAMK1G	PMM2	S	150	0.942	Created site
ENSP00000262811	ENSP00000354505	MAST3	COL4A5	S	144	0.942	Created site
ENSP00000262811	ENSP00000331902	MAST3	COL4A5	S	144	0.942	Created site
ENSP00000263025	ENSP00000155840	MAPK3	KCNQ1	S	66	0.942488	Affected site
ENSP00000158166	ENSP00000456302	CAMKK1	PMM2	S	150	0.943	Created site
ENSP00000370345	ENSP00000421540	PAN3	TGFBI	S	97	0.943	Created site
ENSP00000408695	ENSP00000456302	PRKCA	PMM2	S	150	0.943	Created site
ENSP00000355927	ENSP00000426944	RPS6KC1	ANK2	S	930	0.94319	Affected site
ENSP00000355927	ENSP00000378044	RPS6KC1	ANK2	S	1754	0.94319	Affected site
ENSP00000355927	ENSP00000349588	RPS6KC1	ANK2	S	3839	0.94319	Affected site
ENSP00000355927	ENSP00000421067	RPS6KC1	ANK2	S	1745	0.94319	Affected site
ENSP00000355927	ENSP00000422853	RPS6KC1	ANK2	S	756	0.94319	Affected site
ENSP00000355927	ENSP00000264366	RPS6KC1	ANK2	S	3806	0.94319	Affected site
ENSP00000355927	ENSP00000422498	RPS6KC1	ANK2	S	849	0.94319	Affected site
ENSP00000355927	ENSP00000421023	RPS6KC1	ANK2	S	406	0.94319	Affected site
ENSP00000324806	ENSP00000439383	GSK3B	PITX3	S	13	0.943535	Affected site
ENSP00000324806	ENSP00000359019	GSK3B	PITX3	S	13	0.943535	Affected site
ENSP00000420270	ENSP00000328531	UHMK1	KCNH2	S	597	0.943666	Affected site
ENSP00000423665	ENSP00000262407	CDK18	ITGA2B	S	874	0.944	Created site
ENSP00000412365	ENSP00000374620	CDKL2	CYP2D6	S	12	0.944	Created site
ENSP00000262506	ENSP00000387657	CSNK2A2	KCNH2	S	204	0.94402	Affected site
ENSP00000262506	ENSP00000262186	CSNK2A2	KCNH2	S	320	0.94402	Affected site
ENSP00000423665	ENSP00000225964	CDK18	COL1A1	S	1187	0.945	Created site
ENSP00000240361	ENSP00000039007	TEX14	OTC	S	336	0.945	Created site
ENSP00000256460	ENSP00000456302	CAMK1	PMM2	S	150	0.945	Created site
ENSP00000419782	ENSP00000374620	CDK5	CYP2D6	S	12	0.946	Created site
ENSP00000354671	ENSP00000225964	MAST2	COL1A1	S	1079	0.946	Created site
ENSP00000351475	ENSP00000366568	PASK	UBA1	S	547	0.946315	Affected site
ENSP00000351475	ENSP00000338413	PASK	UBA1	S	547	0.946315	Affected site
ENSP00000370345	ENSP00000388797	PAN3	SCN5A	S	298	0.948	Created site
ENSP00000370345	ENSP00000410257	PAN3	SCN5A	S	298	0.948	Created site
ENSP00000370345	ENSP00000398266	PAN3	SCN5A	S	298	0.948	Created site
ENSP00000370345	ENSP00000328968	PAN3	SCN5A	S	298	0.948	Created site
ENSP00000370345	ENSP00000403355	PAN3	SCN5A	S	298	0.948	Created site
ENSP00000355927	ENSP00000416634	RPS6KC1	SCN5A	S	572	0.948	Created site
ENSP00000355927	ENSP00000388797	RPS6KC1	SCN5A	S	572	0.948	Created site
ENSP00000355927	ENSP00000328968	RPS6KC1	SCN5A	S	572	0.948	Created site
ENSP00000355927	ENSP00000413996	RPS6KC1	SCN5A	S	572	0.948	Created site
ENSP00000355927	ENSP00000410257	RPS6KC1	SCN5A	S	572	0.948	Created site
ENSP00000355927	ENSP00000398962	RPS6KC1	SCN5A	S	572	0.948	Created site
ENSP00000355927	ENSP00000403355	RPS6KC1	SCN5A	S	572	0.948	Created site
ENSP00000355927	ENSP00000398266	RPS6KC1	SCN5A	S	572	0.948	Created site
ENSP00000355927	ENSP00000399524	RPS6KC1	SCN5A	S	572	0.948	Created site
ENSP00000419782	ENSP00000225964	CDK5	COL1A1	S	1040	0.949	Created site
ENSP00000479116	ENSP00000374620	CDK7	CYP2D6	S	12	0.949	Created site
ENSP00000377867	ENSP00000456302	STK26	PMM2	S	150	0.949	Created site
ENSP00000263025	ENSP00000328968	MAPK3	SCN5A	S	115	0.949052	Affected site
ENSP00000263025	ENSP00000388797	MAPK3	SCN5A	S	115	0.949052	Affected site
ENSP00000263025	ENSP00000403355	MAPK3	SCN5A	S	115	0.949052	Affected site
ENSP00000263025	ENSP00000399524	MAPK3	SCN5A	S	115	0.949052	Affected site
ENSP00000263025	ENSP00000372547	MAPK3	SRY	S	18	0.949517	Affected site
ENSP00000381535	ENSP00000328968	STK32A	SCN5A	S	571	0.951096	Affected site
ENSP00000381535	ENSP00000398266	STK32A	SCN5A	S	571	0.951096	Affected site
ENSP00000378699	ENSP00000274576	CDK1	GLRA1	S	370	0.952	Created site
ENSP00000378699	ENSP00000411593	CDK1	GLRA1	S	378	0.952	Created site
ENSP00000375892	ENSP00000456302	AKT2	PMM2	S	150	0.953	Created site
ENSP00000360290	ENSP00000456302	PRKAA2	PMM2	S	150	0.953	Created site
ENSP00000276052	ENSP00000372547	CDK16	SRY	S	18	0.953158	Affected site
ENSP00000276052	ENSP00000358057	CDK16	FGFR2	S	260	0.953188	Affected site
ENSP00000344220	ENSP00000456302	PDPK1	PMM2	S	150	0.954	Created site
ENSP00000333568	ENSP00000328968	PRKD1	SCN5A	S	571	0.954288	Affected site
ENSP00000333568	ENSP00000398266	PRKD1	SCN5A	S	571	0.954288	Affected site
ENSP00000263025	ENSP00000358301	MAPK3	ADRB1	S	49	0.954318	Affected site
ENSP00000251472	ENSP00000358301	MAST1	ADRB1	S	49	0.95435	Affected site
ENSP00000370345	ENSP00000410257	PAN3	SCN5A	S	289	0.955	Created site
ENSP00000370345	ENSP00000398266	PAN3	SCN5A	S	289	0.955	Created site
ENSP00000370345	ENSP00000328968	PAN3	SCN5A	S	289	0.955	Created site
ENSP00000370345	ENSP00000403355	PAN3	SCN5A	S	289	0.955	Created site
ENSP00000370345	ENSP00000413996	PAN3	SCN5A	S	289	0.955	Created site
ENSP00000370345	ENSP00000388797	PAN3	SCN5A	S	289	0.955	Created site
ENSP00000370345	ENSP00000399524	PAN3	SCN5A	S	289	0.955	Created site
ENSP00000302898	ENSP00000328968	AURKC	SCN5A	S	571	0.955255	Affected site
ENSP00000302898	ENSP00000398266	AURKC	SCN5A	S	571	0.955255	Affected site
ENSP00000354671	ENSP00000358057	MAST2	FGFR2	S	260	0.955415	Affected site
ENSP00000368356	ENSP00000456302	PRKD3	PMM2	S	150	0.956	Created site
ENSP00000217244	ENSP00000362305	CSNK2A1	PRF1	S	252	0.956	Created site
ENSP00000217244	ENSP00000398568	CSNK2A1	PRF1	S	252	0.956	Created site
ENSP00000473553	ENSP00000362305	CSNK2A3	PRF1	S	252	0.956	Created site
ENSP00000473553	ENSP00000398568	CSNK2A3	PRF1	S	252	0.956	Created site
ENSP00000251472	ENSP00000155840	MAST1	KCNQ1	S	66	0.956964	Affected site
ENSP00000266970	ENSP00000354505	CDK2	COL4A5	S	144	0.957	Created site
ENSP00000266970	ENSP00000331902	CDK2	COL4A5	S	144	0.957	Created site
ENSP00000355927	ENSP00000262186	RPS6KC1	KCNH2	S	29	0.957	Created site
ENSP00000412365	ENSP00000375742	CDKL2	LHB	S	120	0.957	Created site
ENSP00000412365	ENSP00000221421	CDKL2	LHB	S	122	0.957	Created site
ENSP00000412365	ENSP00000225964	CDKL2	COL1A1	S	1040	0.957	Created site
ENSP00000355927	ENSP00000366568	RPS6KC1	UBA1	S	547	0.957082	Affected site
ENSP00000355927	ENSP00000338413	RPS6KC1	UBA1	S	547	0.957082	Affected site
ENSP00000276052	ENSP00000328531	CDK16	KCNH2	S	620	0.957714	Affected site
ENSP00000354671	ENSP00000328531	MAST2	KCNH2	S	620	0.957821	Affected site
ENSP00000340608	ENSP00000438143	SGK2	TK2	S	68	0.958	Created site
ENSP00000340608	ENSP00000440898	SGK2	TK2	S	93	0.958	Created site
ENSP00000340608	ENSP00000299697	SGK2	TK2	S	93	0.958	Created site
ENSP00000340608	ENSP00000464313	SGK2	TK2	S	58	0.958	Created site
ENSP00000263025	ENSP00000358057	MAPK3	FGFR2	S	260	0.960654	Affected site
ENSP00000282356	ENSP00000328968	CAMK4	SCN5A	S	571	0.960939	Affected site
ENSP00000282356	ENSP00000398266	CAMK4	SCN5A	S	571	0.960939	Affected site
ENSP00000333896	ENSP00000456302	RPS6KA4	PMM2	S	150	0.962	Created site
ENSP00000316845	ENSP00000410257	ARHGEF4	SCN5A	S	289	0.962	Created site
ENSP00000316845	ENSP00000398266	ARHGEF4	SCN5A	S	289	0.962	Created site
ENSP00000316845	ENSP00000328968	ARHGEF4	SCN5A	S	289	0.962	Created site
ENSP00000316845	ENSP00000403355	ARHGEF4	SCN5A	S	289	0.962	Created site
ENSP00000316845	ENSP00000413996	ARHGEF4	SCN5A	S	289	0.962	Created site
ENSP00000316845	ENSP00000388797	ARHGEF4	SCN5A	S	289	0.962	Created site
ENSP00000316845	ENSP00000399524	ARHGEF4	SCN5A	S	289	0.962	Created site
ENSP00000385727	ENSP00000439383	MAST4	PITX3	S	13	0.962955	Affected site
ENSP00000385727	ENSP00000359019	MAST4	PITX3	S	13	0.962955	Affected site
ENSP00000354671	ENSP00000225964	MAST2	COL1A1	S	1040	0.963	Created site
ENSP00000240361	ENSP00000413908	TEX14	BCS1L	S	78	0.963383	Affected site
ENSP00000240361	ENSP00000397293	TEX14	BCS1L	S	78	0.963383	Affected site
ENSP00000240361	ENSP00000398957	TEX14	BCS1L	S	78	0.963383	Affected site
ENSP00000240361	ENSP00000375959	TEX14	BCS1L	S	78	0.963383	Affected site
ENSP00000240361	ENSP00000406494	TEX14	BCS1L	S	78	0.963383	Affected site
ENSP00000240361	ENSP00000395440	TEX14	BCS1L	S	78	0.963383	Affected site
ENSP00000240361	ENSP00000352219	TEX14	BCS1L	S	78	0.963383	Affected site
ENSP00000240361	ENSP00000375958	TEX14	BCS1L	S	78	0.963383	Affected site
ENSP00000240361	ENSP00000375957	TEX14	BCS1L	S	78	0.963383	Affected site
ENSP00000240361	ENSP00000404999	TEX14	BCS1L	S	78	0.963383	Affected site
ENSP00000251472	ENSP00000354505	MAST1	COL4A5	S	1270	0.964	Created site
ENSP00000419782	ENSP00000375742	CDK5	LHB	S	120	0.965	Created site
ENSP00000419782	ENSP00000221421	CDK5	LHB	S	122	0.965	Created site
ENSP00000411099	ENSP00000456302	TLK1	PMM2	S	150	0.965	Created site
ENSP00000355927	ENSP00000328968	RPS6KC1	SCN5A	S	571	0.966471	Affected site
ENSP00000355927	ENSP00000398266	RPS6KC1	SCN5A	S	571	0.966471	Affected site
ENSP00000378699	ENSP00000297268	CDK1	COL1A2	S	280	0.969	Created site
ENSP00000378699	ENSP00000477719	CDK1	COL1A2	S	278	0.969	Created site
ENSP00000420270	ENSP00000354505	UHMK1	COL4A5	S	1270	0.969	Created site
ENSP00000262811	ENSP00000297268	MAST3	COL1A2	S	280	0.969	Created site
ENSP00000262811	ENSP00000477719	MAST3	COL1A2	S	278	0.969	Created site
ENSP00000378699	ENSP00000387657	CDK1	KCNH2	S	181	0.97	Created site
ENSP00000378699	ENSP00000262186	CDK1	KCNH2	S	297	0.97	Created site
ENSP00000261211	ENSP00000374620	CDK17	CYP2D6	S	12	0.97	Created site
ENSP00000240361	ENSP00000387657	TEX14	KCNH2	S	198	0.971	Created site
ENSP00000240361	ENSP00000262186	TEX14	KCNH2	S	314	0.971	Created site
ENSP00000355927	ENSP00000388797	RPS6KC1	SCN5A	S	298	0.971	Created site
ENSP00000355927	ENSP00000410257	RPS6KC1	SCN5A	S	298	0.971	Created site
ENSP00000355927	ENSP00000398266	RPS6KC1	SCN5A	S	298	0.971	Created site
ENSP00000355927	ENSP00000328968	RPS6KC1	SCN5A	S	298	0.971	Created site
ENSP00000355927	ENSP00000403355	RPS6KC1	SCN5A	S	298	0.971	Created site
ENSP00000262811	ENSP00000419080	MAST3	RET	S	32	0.971	Created site
ENSP00000356832	ENSP00000328968	SGK1	SCN5A	S	571	0.971163	Affected site
ENSP00000356832	ENSP00000398266	SGK1	SCN5A	S	571	0.971163	Affected site
ENSP00000263025	ENSP00000328531	MAPK3	KCNH2	S	620	0.971458	Affected site
ENSP00000255448	ENSP00000438143	DCLK1	TK2	S	68	0.972	Created site
ENSP00000255448	ENSP00000440898	DCLK1	TK2	S	93	0.972	Created site
ENSP00000255448	ENSP00000299697	DCLK1	TK2	S	93	0.972	Created site
ENSP00000255448	ENSP00000464313	DCLK1	TK2	S	58	0.972	Created site
ENSP00000412365	ENSP00000354505	CDKL2	COL4A5	S	1270	0.972	Created site
ENSP00000257904	ENSP00000328531	CDK4	KCNH2	S	597	0.97317	Affected site
ENSP00000251472	ENSP00000328531	MAST1	KCNH2	S	597	0.9732	Affected site
ENSP00000351475	ENSP00000374467	PASK	ABCC8	S	1185	0.974302	Affected site
ENSP00000419782	ENSP00000354505	CDK5	COL4A5	S	1270	0.975	Created site
ENSP00000262811	ENSP00000439383	MAST3	PITX3	S	13	0.975034	Affected site
ENSP00000262811	ENSP00000359019	MAST3	PITX3	S	13	0.975034	Affected site
ENSP00000356832	ENSP00000456302	SGK1	PMM2	S	150	0.977	Created site
ENSP00000263431	ENSP00000456302	PRKCG	PMM2	S	150	0.978	Created site
ENSP00000251472	ENSP00000331902	MAST1	COL4A5	S	1276	0.978	Created site
ENSP00000365730	ENSP00000456302	STK24	PMM2	S	150	0.978	Created site
ENSP00000310649	ENSP00000456302	BRSK1	PMM2	S	150	0.978	Created site
ENSP00000420270	ENSP00000331902	UHMK1	COL4A5	S	1276	0.978	Created site
ENSP00000355927	ENSP00000374467	RPS6KC1	ABCC8	S	1185	0.978049	Affected site
ENSP00000385727	ENSP00000328968	MAST4	SCN5A	S	115	0.978904	Affected site
ENSP00000385727	ENSP00000388797	MAST4	SCN5A	S	115	0.978904	Affected site
ENSP00000385727	ENSP00000403355	MAST4	SCN5A	S	115	0.978904	Affected site
ENSP00000385727	ENSP00000399524	MAST4	SCN5A	S	115	0.978904	Affected site
ENSP00000410561	ENSP00000222139	CDK3	EPOR	S	487	0.979	Created site
ENSP00000410561	ENSP00000222139	CDK3	EPOR	S	487	0.979	Created site
ENSP00000412365	ENSP00000225964	CDKL2	COL1A1	S	1181	0.979	Created site
ENSP00000371614	ENSP00000456302	BRSK2	PMM2	S	150	0.979	Created site
ENSP00000355927	ENSP00000421540	RPS6KC1	TGFBI	S	97	0.98	Created site
ENSP00000262811	ENSP00000225964	MAST3	COL1A1	S	1091	0.98	Created site
ENSP00000262811	ENSP00000462680	MAST3	PIK3R5	S	629	0.98	Created site
ENSP00000276052	ENSP00000039007	CDK16	OTC	S	318	0.980869	Affected site
ENSP00000412365	ENSP00000331902	CDKL2	COL4A5	S	1276	0.981	Created site
ENSP00000262811	ENSP00000225964	MAST3	COL1A1	S	839	0.981	Created site
ENSP00000394484	ENSP00000328968	DCLK3	SCN5A	S	571	0.982274	Affected site
ENSP00000394484	ENSP00000398266	DCLK3	SCN5A	S	571	0.982274	Affected site
ENSP00000419782	ENSP00000331902	CDK5	COL4A5	S	1276	0.983	Created site
ENSP00000251472	ENSP00000262407	MAST1	ITGA2B	S	874	0.983	Created site
ENSP00000419195	ENSP00000456302	CAMKV	PMM2	S	150	0.983	Created site
ENSP00000276052	ENSP00000328531	CDK16	KCNH2	S	597	0.983752	Affected site
ENSP00000393978	ENSP00000456302	PRKD2	PMM2	S	150	0.984	Created site
ENSP00000412365	ENSP00000225964	CDKL2	COL1A1	S	1187	0.984	Created site
ENSP00000240361	ENSP00000418845	TEX14	MITF	S	347	0.984055	Affected site
ENSP00000240361	ENSP00000324443	TEX14	MITF	S	383	0.984055	Affected site
ENSP00000240361	ENSP00000327867	TEX14	MITF	S	398	0.984055	Affected site
ENSP00000240361	ENSP00000295600	TEX14	MITF	S	399	0.984055	Affected site
ENSP00000240361	ENSP00000324246	TEX14	MITF	S	292	0.984055	Affected site
ENSP00000240361	ENSP00000377880	TEX14	MITF	S	298	0.984055	Affected site
ENSP00000240361	ENSP00000435909	TEX14	MITF	S	236	0.984055	Affected site
ENSP00000240361	ENSP00000391803	TEX14	MITF	S	405	0.984055	Affected site
ENSP00000240361	ENSP00000039007	TEX14	OTC	S	160	0.985	Created site
ENSP00000305976	ENSP00000456302	SIK2	PMM2	S	150	0.985	Created site
ENSP00000354671	ENSP00000372547	MAST2	SRY	S	18	0.985743	Affected site
ENSP00000410561	ENSP00000408292	CDK3	TRIM32	S	130	0.986	Created site
ENSP00000410561	ENSP00000412603	CDK3	TRIM32	S	130	0.986	Created site
ENSP00000410561	ENSP00000363095	CDK3	TRIM32	S	130	0.986	Created site
ENSP00000410561	ENSP00000408292	CDK3	TRIM32	S	130	0.986	Created site
ENSP00000410561	ENSP00000412603	CDK3	TRIM32	S	130	0.986	Created site
ENSP00000410561	ENSP00000363095	CDK3	TRIM32	S	130	0.986	Created site
ENSP00000354671	ENSP00000354505	MAST2	COL4A5	S	1270	0.986	Created site
ENSP00000262811	ENSP00000274576	MAST3	GLRA1	S	370	0.986	Created site
ENSP00000262811	ENSP00000387657	MAST3	KCNH2	S	181	0.986	Created site
ENSP00000262811	ENSP00000262186	MAST3	KCNH2	S	297	0.986	Created site
ENSP00000262811	ENSP00000411593	MAST3	GLRA1	S	378	0.986	Created site
ENSP00000378699	ENSP00000225964	CDK1	COL1A1	S	839	0.987	Created site
ENSP00000263025	ENSP00000039007	MAPK3	OTC	S	318	0.987812	Affected site
ENSP00000333568	ENSP00000456302	PRKD1	PMM2	S	150	0.988	Created site
ENSP00000412365	ENSP00000262407	CDKL2	ITGA2B	S	874	0.989	Created site
ENSP00000378699	ENSP00000419080	CDK1	RET	S	32	0.991	Created site
ENSP00000262811	ENSP00000328968	MAST3	SCN5A	S	115	0.992337	Affected site
ENSP00000262811	ENSP00000388797	MAST3	SCN5A	S	115	0.992337	Affected site
ENSP00000262811	ENSP00000403355	MAST3	SCN5A	S	115	0.992337	Affected site
ENSP00000262811	ENSP00000399524	MAST3	SCN5A	S	115	0.992337	Affected site
ENSP00000385727	ENSP00000358301	MAST4	ADRB1	S	49	0.993463	Affected site
ENSP00000251472	ENSP00000225964	MAST1	COL1A1	S	1187	0.994	Created site
ENSP00000378699	ENSP00000225964	CDK1	COL1A1	S	1091	0.994	Created site
ENSP00000385727	ENSP00000375742	MAST4	LHB	S	120	0.994	Created site
ENSP00000385727	ENSP00000221421	MAST4	LHB	S	122	0.994	Created site
ENSP00000385727	ENSP00000408292	MAST4	TRIM32	S	130	0.995	Created site
ENSP00000385727	ENSP00000412603	MAST4	TRIM32	S	130	0.995	Created site
ENSP00000385727	ENSP00000363095	MAST4	TRIM32	S	130	0.995	Created site
ENSP00000354671	ENSP00000039007	MAST2	OTC	S	318	0.995721	Affected site
ENSP00000251472	ENSP00000358057	MAST1	FGFR2	S	260	0.995974	Affected site
ENSP00000266970	ENSP00000274576	CDK2	GLRA1	S	370	0.996	Created site
ENSP00000266970	ENSP00000411593	CDK2	GLRA1	S	378	0.996	Created site
ENSP00000343248	ENSP00000456302	SBK1	PMM2	S	150	0.996	Created site
ENSP00000251472	ENSP00000328531	MAST1	KCNH2	S	620	0.996008	Affected site
ENSP00000378699	ENSP00000462680	CDK1	PIK3R5	S	629	0.997	Created site
ENSP00000211287	ENSP00000328531	MAPK13	KCNH2	S	597	0.997092	Affected site
ENSP00000251472	ENSP00000225964	MAST1	COL1A1	S	1181	0.998	Created site
ENSP00000378699	ENSP00000225964	CDK1	COL1A1	S	1079	0.998	Created site
ENSP00000385727	ENSP00000155840	MAST4	KCNQ1	S	66	0.998144	Affected site
ENSP00000464036	ENSP00000438143	CDK11B	TK2	S	68	0.999	Created site
ENSP00000464036	ENSP00000440898	CDK11B	TK2	S	93	0.999	Created site
ENSP00000464036	ENSP00000299697	CDK11B	TK2	S	93	0.999	Created site
ENSP00000464036	ENSP00000464313	CDK11B	TK2	S	58	0.999	Created site
ENSP00000270861	ENSP00000438143	PLK4	TK2	S	68	0.999	Created site
ENSP00000270861	ENSP00000440898	PLK4	TK2	S	93	0.999	Created site
ENSP00000270861	ENSP00000299697	PLK4	TK2	S	93	0.999	Created site
ENSP00000270861	ENSP00000464313	PLK4	TK2	S	58	0.999	Created site
ENSP00000262811	ENSP00000225964	MAST3	COL1A1	S	1079	0.999	Created site
ENSP00000354671	ENSP00000331902	MAST2	COL4A5	S	1276	1	Created site
ENSP00000385727	ENSP00000344798	MAST4	RET	S	515	1	Created site
ENSP00000313950	ENSP00000328968	AURKB	SCN5A	S	571	1.00113	Affected site
ENSP00000313950	ENSP00000398266	AURKB	SCN5A	S	571	1.00113	Affected site
ENSP00000376306	ENSP00000328968	CIT	SCN5A	S	571	1.00197	Affected site
ENSP00000376306	ENSP00000398266	CIT	SCN5A	S	571	1.00197	Affected site
ENSP00000378699	ENSP00000374620	CDK1	CYP2D6	S	12	1.002	Created site
ENSP00000419782	ENSP00000225964	CDK5	COL1A1	S	1181	1.003	Created site
ENSP00000385571	ENSP00000262407	HIPK2	ITGA2B	S	874	1.004	Created site
ENSP00000410561	ENSP00000354505	CDK3	COL4A5	S	144	1.004	Created site
ENSP00000410561	ENSP00000331902	CDK3	COL4A5	S	144	1.004	Created site
ENSP00000384442	ENSP00000438143	CDK11A	TK2	S	68	1.004	Created site
ENSP00000384442	ENSP00000440898	CDK11A	TK2	S	93	1.004	Created site
ENSP00000384442	ENSP00000299697	CDK11A	TK2	S	93	1.004	Created site
ENSP00000384442	ENSP00000464313	CDK11A	TK2	S	58	1.004	Created site
ENSP00000410561	ENSP00000354505	CDK3	COL4A5	S	144	1.004	Created site
ENSP00000410561	ENSP00000331902	CDK3	COL4A5	S	144	1.004	Created site
ENSP00000266970	ENSP00000344798	CDK2	RET	S	515	1.005	Created site
ENSP00000429022	ENSP00000328968	C8orf44-SGK3	SCN5A	S	571	1.00543	Affected site
ENSP00000429022	ENSP00000398266	C8orf44-SGK3	SCN5A	S	571	1.00543	Affected site
ENSP00000379842	ENSP00000328968	SGK3	SCN5A	S	571	1.00543	Affected site
ENSP00000379842	ENSP00000398266	SGK3	SCN5A	S	571	1.00543	Affected site
ENSP00000240361	ENSP00000388797	TEX14	SCN5A	S	1895	1.006	Created site
ENSP00000240361	ENSP00000403355	TEX14	SCN5A	S	1895	1.006	Created site
ENSP00000295797	ENSP00000456302	PRKCI	PMM2	S	150	1.006	Created site
ENSP00000324806	ENSP00000328531	GSK3B	KCNH2	S	597	1.00617	Affected site
ENSP00000419782	ENSP00000225964	CDK5	COL1A1	S	1187	1.007	Created site
ENSP00000420849	ENSP00000456302	NIM1K	PMM2	S	150	1.007	Created site
ENSP00000229812	ENSP00000328968	STK38	SCN5A	S	571	1.00739	Affected site
ENSP00000229812	ENSP00000398266	STK38	SCN5A	S	571	1.00739	Affected site
ENSP00000240361	ENSP00000423298	TEX14	SMN1	S	195	1.00793	Affected site
ENSP00000240361	ENSP00000428128	TEX14	SMN1	S	230	1.00793	Affected site
ENSP00000262811	ENSP00000155840	MAST3	KCNQ1	S	66	1.00797	Affected site
ENSP00000303887	ENSP00000438143	DCLK2	TK2	S	68	1.008	Created site
ENSP00000303887	ENSP00000440898	DCLK2	TK2	S	93	1.008	Created site
ENSP00000303887	ENSP00000299697	DCLK2	TK2	S	93	1.008	Created site
ENSP00000303887	ENSP00000464313	DCLK2	TK2	S	58	1.008	Created site
ENSP00000385727	ENSP00000328531	MAST4	KCNH2	S	597	1.00858	Affected site
ENSP00000266970	ENSP00000387657	CDK2	KCNH2	S	181	1.009	Created site
ENSP00000266970	ENSP00000262186	CDK2	KCNH2	S	297	1.009	Created site
ENSP00000385727	ENSP00000354505	MAST4	COL4A5	S	144	1.009	Created site
ENSP00000385727	ENSP00000331902	MAST4	COL4A5	S	144	1.009	Created site
ENSP00000376306	ENSP00000456302	CIT	PMM2	S	150	1.01	Created site
ENSP00000262811	ENSP00000358301	MAST3	ADRB1	S	49	1.01061	Affected site
ENSP00000354671	ENSP00000262407	MAST2	ITGA2B	S	874	1.011	Created site
ENSP00000378699	ENSP00000375742	CDK1	LHB	S	120	1.013	Created site
ENSP00000378699	ENSP00000221421	CDK1	LHB	S	122	1.013	Created site
ENSP00000378699	ENSP00000225964	CDK1	COL1A1	S	1040	1.013	Created site
ENSP00000378699	ENSP00000354505	CDK1	COL4A5	S	1270	1.014	Created site
ENSP00000263025	ENSP00000328531	MAPK3	KCNH2	S	597	1.01575	Affected site
ENSP00000412365	ENSP00000438143	CDKL2	TK2	S	68	1.016	Created site
ENSP00000412365	ENSP00000440898	CDKL2	TK2	S	93	1.016	Created site
ENSP00000412365	ENSP00000299697	CDKL2	TK2	S	93	1.016	Created site
ENSP00000412365	ENSP00000464313	CDKL2	TK2	S	58	1.016	Created site
ENSP00000385571	ENSP00000225964	HIPK2	COL1A1	S	1181	1.017	Created site
ENSP00000385571	ENSP00000225964	HIPK2	COL1A1	S	1187	1.017	Created site
ENSP00000265334	ENSP00000438143	CDKL3	TK2	S	68	1.018	Created site
ENSP00000265334	ENSP00000440898	CDKL3	TK2	S	93	1.018	Created site
ENSP00000265334	ENSP00000299697	CDKL3	TK2	S	93	1.018	Created site
ENSP00000265334	ENSP00000464313	CDKL3	TK2	S	58	1.018	Created site
ENSP00000262811	ENSP00000225964	MAST3	COL1A1	S	1040	1.018	Created site
ENSP00000266970	ENSP00000225964	CDK2	COL1A1	S	1091	1.019	Created site
ENSP00000266970	ENSP00000297268	CDK2	COL1A2	S	280	1.02	Created site
ENSP00000266970	ENSP00000477719	CDK2	COL1A2	S	278	1.02	Created site
ENSP00000423665	ENSP00000374620	CDK18	CYP2D6	S	12	1.021	Created site
ENSP00000251472	ENSP00000372547	MAST1	SRY	S	18	1.02151	Affected site
ENSP00000354671	ENSP00000225964	MAST2	COL1A1	S	1187	1.022	Created site
ENSP00000379176	ENSP00000438143	CDKL1	TK2	S	68	1.022	Created site
ENSP00000379176	ENSP00000440898	CDKL1	TK2	S	93	1.022	Created site
ENSP00000379176	ENSP00000299697	CDKL1	TK2	S	93	1.022	Created site
ENSP00000379176	ENSP00000464313	CDKL1	TK2	S	58	1.022	Created site
ENSP00000262811	ENSP00000328531	MAST3	KCNH2	S	597	1.02334	Affected site
ENSP00000378699	ENSP00000331902	CDK1	COL4A5	S	1276	1.025	Created site
ENSP00000266970	ENSP00000225964	CDK2	COL1A1	S	839	1.026	Created site
ENSP00000419782	ENSP00000438143	CDK5	TK2	S	68	1.026	Created site
ENSP00000419782	ENSP00000440898	CDK5	TK2	S	93	1.026	Created site
ENSP00000419782	ENSP00000299697	CDK5	TK2	S	93	1.026	Created site
ENSP00000419782	ENSP00000464313	CDK5	TK2	S	58	1.026	Created site
ENSP00000266970	ENSP00000462680	CDK2	PIK3R5	S	629	1.027	Created site
ENSP00000419782	ENSP00000262407	CDK5	ITGA2B	S	874	1.027	Created site
ENSP00000354671	ENSP00000225964	MAST2	COL1A1	S	1181	1.028	Created site
ENSP00000385727	ENSP00000358057	MAST4	FGFR2	S	260	1.02806	Affected site
ENSP00000266970	ENSP00000374620	CDK2	CYP2D6	S	12	1.029	Created site
ENSP00000355927	ENSP00000456302	RPS6KC1	PMM2	S	150	1.029	Created site
ENSP00000355927	ENSP00000331902	RPS6KC1	COL4A5	S	675	1.03	Created site
ENSP00000355927	ENSP00000354505	RPS6KC1	COL4A5	S	675	1.03	Created site
ENSP00000358571	ENSP00000262407	HIPK1	ITGA2B	S	874	1.03	Created site
ENSP00000266970	ENSP00000438143	CDK2	TK2	S	68	1.032	Created site
ENSP00000266970	ENSP00000440898	CDK2	TK2	S	93	1.032	Created site
ENSP00000266970	ENSP00000299697	CDK2	TK2	S	93	1.032	Created site
ENSP00000266970	ENSP00000464313	CDK2	TK2	S	58	1.032	Created site
ENSP00000437550	ENSP00000328968	LATS1	SCN5A	S	571	1.03273	Affected site
ENSP00000437550	ENSP00000398266	LATS1	SCN5A	S	571	1.03273	Affected site
ENSP00000410561	ENSP00000344798	CDK3	RET	S	515	1.033	Created site
ENSP00000410561	ENSP00000344798	CDK3	RET	S	515	1.033	Created site
ENSP00000479116	ENSP00000438143	CDK7	TK2	S	68	1.034	Created site
ENSP00000479116	ENSP00000440898	CDK7	TK2	S	93	1.034	Created site
ENSP00000479116	ENSP00000299697	CDK7	TK2	S	93	1.034	Created site
ENSP00000479116	ENSP00000464313	CDK7	TK2	S	58	1.034	Created site
ENSP00000251472	ENSP00000039007	MAST1	OTC	S	318	1.03478	Affected site
ENSP00000251472	ENSP00000374620	MAST1	CYP2D6	S	12	1.035	Created site
ENSP00000385727	ENSP00000297268	MAST4	COL1A2	S	280	1.036	Created site
ENSP00000385727	ENSP00000477719	MAST4	COL1A2	S	278	1.036	Created site
ENSP00000261211	ENSP00000438143	CDK17	TK2	S	68	1.037	Created site
ENSP00000261211	ENSP00000440898	CDK17	TK2	S	93	1.037	Created site
ENSP00000261211	ENSP00000299697	CDK17	TK2	S	93	1.037	Created site
ENSP00000261211	ENSP00000464313	CDK17	TK2	S	58	1.037	Created site
ENSP00000358571	ENSP00000225964	HIPK1	COL1A1	S	1187	1.037	Created site
ENSP00000351475	ENSP00000328968	PASK	SCN5A	S	571	1.03719	Affected site
ENSP00000351475	ENSP00000398266	PASK	SCN5A	S	571	1.03719	Affected site
ENSP00000266970	ENSP00000225964	CDK2	COL1A1	S	1040	1.038	Created site
ENSP00000385727	ENSP00000328531	MAST4	KCNH2	S	620	1.03836	Affected site
ENSP00000266970	ENSP00000225964	CDK2	COL1A1	S	1079	1.039	Created site
ENSP00000437550	ENSP00000456302	LATS1	PMM2	S	150	1.039	Created site
ENSP00000385727	ENSP00000419080	MAST4	RET	S	32	1.039	Created site
ENSP00000262811	ENSP00000354505	MAST3	COL4A5	S	1270	1.04	Created site
ENSP00000358571	ENSP00000225964	HIPK1	COL1A1	S	1181	1.041	Created site
ENSP00000340608	ENSP00000456302	SGK2	PMM2	S	150	1.042	Created site
ENSP00000378699	ENSP00000262407	CDK1	ITGA2B	S	874	1.042	Created site
ENSP00000262811	ENSP00000358057	MAST3	FGFR2	S	260	1.04226	Affected site
ENSP00000211287	ENSP00000262407	MAPK13	ITGA2B	S	874	1.043	Created site
ENSP00000372035	ENSP00000328968	LATS2	SCN5A	S	571	1.04452	Affected site
ENSP00000372035	ENSP00000398266	LATS2	SCN5A	S	571	1.04452	Affected site
ENSP00000385727	ENSP00000462680	MAST4	PIK3R5	S	629	1.045	Created site
ENSP00000451828	ENSP00000328968	AKT1	SCN5A	S	571	1.04521	Affected site
ENSP00000451828	ENSP00000398266	AKT1	SCN5A	S	571	1.04521	Affected site
ENSP00000410561	ENSP00000274576	CDK3	GLRA1	S	370	1.047	Created site
ENSP00000410561	ENSP00000411593	CDK3	GLRA1	S	378	1.047	Created site
ENSP00000410561	ENSP00000274576	CDK3	GLRA1	S	370	1.047	Created site
ENSP00000410561	ENSP00000411593	CDK3	GLRA1	S	378	1.047	Created site
ENSP00000385727	ENSP00000225964	MAST4	COL1A1	S	1091	1.047	Created site
ENSP00000410561	ENSP00000387657	CDK3	KCNH2	S	181	1.048	Created site
ENSP00000410561	ENSP00000262186	CDK3	KCNH2	S	297	1.048	Created site
ENSP00000410561	ENSP00000387657	CDK3	KCNH2	S	181	1.048	Created site
ENSP00000410561	ENSP00000262186	CDK3	KCNH2	S	297	1.048	Created site
ENSP00000385727	ENSP00000225964	MAST4	COL1A1	S	839	1.048	Created site
ENSP00000385727	ENSP00000372547	MAST4	SRY	S	18	1.04935	Affected site
ENSP00000266970	ENSP00000419080	CDK2	RET	S	32	1.05	Created site
ENSP00000394484	ENSP00000456302	DCLK3	PMM2	S	150	1.05	Created site
ENSP00000304226	ENSP00000262407	HIPK3	ITGA2B	S	874	1.052	Created site
ENSP00000410561	ENSP00000375742	CDK3	LHB	S	120	1.052	Created site
ENSP00000410561	ENSP00000221421	CDK3	LHB	S	122	1.052	Created site
ENSP00000372035	ENSP00000456302	LATS2	PMM2	S	150	1.052	Created site
ENSP00000410561	ENSP00000375742	CDK3	LHB	S	120	1.052	Created site
ENSP00000410561	ENSP00000221421	CDK3	LHB	S	122	1.052	Created site
ENSP00000262811	ENSP00000328531	MAST3	KCNH2	S	620	1.05261	Affected site
ENSP00000262811	ENSP00000331902	MAST3	COL4A5	S	1276	1.053	Created site
ENSP00000266970	ENSP00000375742	CDK2	LHB	S	120	1.054	Created site
ENSP00000266970	ENSP00000221421	CDK2	LHB	S	122	1.054	Created site
ENSP00000263826	ENSP00000328968	AKT3	SCN5A	S	571	1.05459	Affected site
ENSP00000263826	ENSP00000398266	AKT3	SCN5A	S	571	1.05459	Affected site
ENSP00000479081	ENSP00000328968	AKT3	SCN5A	S	571	1.05459	Affected site
ENSP00000479081	ENSP00000398266	AKT3	SCN5A	S	571	1.05459	Affected site
ENSP00000378699	ENSP00000438143	CDK1	TK2	S	68	1.055	Created site
ENSP00000378699	ENSP00000440898	CDK1	TK2	S	93	1.055	Created site
ENSP00000378699	ENSP00000299697	CDK1	TK2	S	93	1.055	Created site
ENSP00000378699	ENSP00000464313	CDK1	TK2	S	58	1.055	Created site
ENSP00000359719	ENSP00000328968	PRKACB	SCN5A	S	571	1.05559	Affected site
ENSP00000359719	ENSP00000398266	PRKACB	SCN5A	S	571	1.05559	Affected site
ENSP00000240361	ENSP00000410257	TEX14	SCN5A	S	289	1.057	Created site
ENSP00000240361	ENSP00000398266	TEX14	SCN5A	S	289	1.057	Created site
ENSP00000240361	ENSP00000328968	TEX14	SCN5A	S	289	1.057	Created site
ENSP00000240361	ENSP00000403355	TEX14	SCN5A	S	289	1.057	Created site
ENSP00000240361	ENSP00000413996	TEX14	SCN5A	S	289	1.057	Created site
ENSP00000240361	ENSP00000388797	TEX14	SCN5A	S	289	1.057	Created site
ENSP00000240361	ENSP00000399524	TEX14	SCN5A	S	289	1.057	Created site
ENSP00000410561	ENSP00000297268	CDK3	COL1A2	S	280	1.058	Created site
ENSP00000410561	ENSP00000477719	CDK3	COL1A2	S	278	1.058	Created site
ENSP00000410561	ENSP00000462680	CDK3	PIK3R5	S	629	1.058	Created site
ENSP00000410561	ENSP00000297268	CDK3	COL1A2	S	280	1.058	Created site
ENSP00000410561	ENSP00000477719	CDK3	COL1A2	S	278	1.058	Created site
ENSP00000410561	ENSP00000462680	CDK3	PIK3R5	S	629	1.058	Created site
ENSP00000385727	ENSP00000274576	MAST4	GLRA1	S	370	1.06	Created site
ENSP00000385727	ENSP00000411593	MAST4	GLRA1	S	378	1.06	Created site
ENSP00000304226	ENSP00000225964	HIPK3	COL1A1	S	1187	1.061	Created site
ENSP00000217233	ENSP00000456302	TRIB3	PMM2	S	150	1.061	Created site
ENSP00000266970	ENSP00000354505	CDK2	COL4A5	S	1270	1.064	Created site
ENSP00000423665	ENSP00000438143	CDK18	TK2	S	68	1.064	Created site
ENSP00000423665	ENSP00000440898	CDK18	TK2	S	93	1.064	Created site
ENSP00000423665	ENSP00000299697	CDK18	TK2	S	93	1.064	Created site
ENSP00000423665	ENSP00000464313	CDK18	TK2	S	58	1.064	Created site
ENSP00000385727	ENSP00000387657	MAST4	KCNH2	S	181	1.064	Created site
ENSP00000385727	ENSP00000262186	MAST4	KCNH2	S	297	1.064	Created site
ENSP00000304226	ENSP00000225964	HIPK3	COL1A1	S	1181	1.065	Created site
ENSP00000410561	ENSP00000225964	CDK3	COL1A1	S	839	1.065	Created site
ENSP00000410561	ENSP00000225964	CDK3	COL1A1	S	839	1.065	Created site
ENSP00000262811	ENSP00000372547	MAST3	SRY	S	18	1.0663	Affected site
ENSP00000266970	ENSP00000331902	CDK2	COL4A5	S	1276	1.067	Created site
ENSP00000359719	ENSP00000456302	PRKACB	PMM2	S	150	1.067	Created site
ENSP00000410561	ENSP00000225964	CDK3	COL1A1	S	1091	1.068	Created site
ENSP00000429022	ENSP00000456302	C8orf44-SGK3	PMM2	S	150	1.068	Created site
ENSP00000410561	ENSP00000225964	CDK3	COL1A1	S	1091	1.068	Created site
ENSP00000354671	ENSP00000374620	MAST2	CYP2D6	S	12	1.068	Created site
ENSP00000429022	ENSP00000456302	C8orf44-SGK3	PMM2	S	150	1.068	Created site
ENSP00000385727	ENSP00000225964	MAST4	COL1A1	S	1079	1.068	Created site
ENSP00000378699	ENSP00000225964	CDK1	COL1A1	S	1181	1.069	Created site
ENSP00000385727	ENSP00000039007	MAST4	OTC	S	318	1.06915	Affected site
ENSP00000309591	ENSP00000328968	PRKACA	SCN5A	S	571	1.0701	Affected site
ENSP00000309591	ENSP00000398266	PRKACA	SCN5A	S	571	1.0701	Affected site
ENSP00000211287	ENSP00000225964	MAPK13	COL1A1	S	1181	1.071	Created site
ENSP00000378699	ENSP00000225964	CDK1	COL1A1	S	1187	1.074	Created site
ENSP00000262811	ENSP00000262407	MAST3	ITGA2B	S	874	1.074	Created site
ENSP00000366488	ENSP00000328968	PRKACG	SCN5A	S	571	1.07743	Affected site
ENSP00000366488	ENSP00000398266	PRKACG	SCN5A	S	571	1.07743	Affected site
ENSP00000410561	ENSP00000225964	CDK3	COL1A1	S	1079	1.079	Created site
ENSP00000410561	ENSP00000225964	CDK3	COL1A1	S	1079	1.079	Created site
ENSP00000385727	ENSP00000225964	MAST4	COL1A1	S	1040	1.08	Created site
ENSP00000211287	ENSP00000225964	MAPK13	COL1A1	S	1187	1.081	Created site
ENSP00000309591	ENSP00000456302	PRKACA	PMM2	S	150	1.082	Created site
ENSP00000255448	ENSP00000456302	DCLK1	PMM2	S	150	1.084	Created site
ENSP00000410561	ENSP00000419080	CDK3	RET	S	32	1.085	Created site
ENSP00000410561	ENSP00000419080	CDK3	RET	S	32	1.085	Created site
ENSP00000262811	ENSP00000225964	MAST3	COL1A1	S	1187	1.087	Created site
ENSP00000262811	ENSP00000039007	MAST3	OTC	S	318	1.0876	Affected site
ENSP00000262811	ENSP00000225964	MAST3	COL1A1	S	1181	1.09	Created site
ENSP00000373684	ENSP00000328968	STK38L	SCN5A	S	571	1.09022	Affected site
ENSP00000373684	ENSP00000398266	STK38L	SCN5A	S	571	1.09022	Affected site
ENSP00000410561	ENSP00000225964	CDK3	COL1A1	S	1040	1.092	Created site
ENSP00000410561	ENSP00000225964	CDK3	COL1A1	S	1040	1.092	Created site
ENSP00000451828	ENSP00000456302	AKT1	PMM2	S	150	1.095	Created site
ENSP00000266970	ENSP00000262407	CDK2	ITGA2B	S	874	1.097	Created site
ENSP00000410561	ENSP00000374620	CDK3	CYP2D6	S	12	1.098	Created site
ENSP00000410561	ENSP00000374620	CDK3	CYP2D6	S	12	1.098	Created site
ENSP00000262811	ENSP00000374620	MAST3	CYP2D6	S	12	1.101	Created site
ENSP00000240361	ENSP00000398266	TEX14	SCN5A	S	1078	1.10143	Affected site
ENSP00000313950	ENSP00000456302	AURKB	PMM2	S	150	1.102	Created site
ENSP00000385727	ENSP00000354505	MAST4	COL4A5	S	1270	1.105	Created site
ENSP00000420270	ENSP00000262407	UHMK1	ITGA2B	S	874	1.108	Created site
ENSP00000302898	ENSP00000456302	AURKC	PMM2	S	150	1.11	Created site
ENSP00000410561	ENSP00000354505	CDK3	COL4A5	S	1270	1.113	Created site
ENSP00000410561	ENSP00000354505	CDK3	COL4A5	S	1270	1.113	Created site
ENSP00000266970	ENSP00000225964	CDK2	COL1A1	S	1181	1.115	Created site
ENSP00000303887	ENSP00000456302	DCLK2	PMM2	S	150	1.115	Created site
ENSP00000266970	ENSP00000225964	CDK2	COL1A1	S	1187	1.116	Created site
ENSP00000366488	ENSP00000456302	PRKACG	PMM2	S	150	1.116	Created site
ENSP00000385727	ENSP00000331902	MAST4	COL4A5	S	1276	1.118	Created site
ENSP00000410561	ENSP00000331902	CDK3	COL4A5	S	1276	1.119	Created site
ENSP00000410561	ENSP00000331902	CDK3	COL4A5	S	1276	1.119	Created site
ENSP00000263826	ENSP00000456302	AKT3	PMM2	S	150	1.12	Created site
ENSP00000385727	ENSP00000262407	MAST4	ITGA2B	S	874	1.132	Created site
ENSP00000410561	ENSP00000438143	CDK3	TK2	S	68	1.138	Created site
ENSP00000410561	ENSP00000440898	CDK3	TK2	S	93	1.138	Created site
ENSP00000410561	ENSP00000299697	CDK3	TK2	S	93	1.138	Created site
ENSP00000410561	ENSP00000464313	CDK3	TK2	S	58	1.138	Created site
ENSP00000410561	ENSP00000438143	CDK3	TK2	S	68	1.138	Created site
ENSP00000410561	ENSP00000440898	CDK3	TK2	S	93	1.138	Created site
ENSP00000410561	ENSP00000299697	CDK3	TK2	S	93	1.138	Created site
ENSP00000410561	ENSP00000464313	CDK3	TK2	S	58	1.138	Created site
ENSP00000385727	ENSP00000225964	MAST4	COL1A1	S	1187	1.146	Created site
ENSP00000385727	ENSP00000225964	MAST4	COL1A1	S	1181	1.151	Created site
ENSP00000251472	ENSP00000438143	MAST1	TK2	S	68	1.154	Created site
ENSP00000251472	ENSP00000440898	MAST1	TK2	S	93	1.154	Created site
ENSP00000251472	ENSP00000299697	MAST1	TK2	S	93	1.154	Created site
ENSP00000251472	ENSP00000464313	MAST1	TK2	S	58	1.154	Created site
ENSP00000420270	ENSP00000225964	UHMK1	COL1A1	S	1181	1.168	Created site
ENSP00000354671	ENSP00000438143	MAST2	TK2	S	68	1.17	Created site
ENSP00000354671	ENSP00000440898	MAST2	TK2	S	93	1.17	Created site
ENSP00000354671	ENSP00000299697	MAST2	TK2	S	93	1.17	Created site
ENSP00000354671	ENSP00000464313	MAST2	TK2	S	58	1.17	Created site
ENSP00000420270	ENSP00000225964	UHMK1	COL1A1	S	1187	1.187	Created site
ENSP00000385727	ENSP00000374620	MAST4	CYP2D6	S	12	1.189	Created site
ENSP00000262811	ENSP00000438143	MAST3	TK2	S	68	1.197	Created site
ENSP00000262811	ENSP00000440898	MAST3	TK2	S	93	1.197	Created site
ENSP00000262811	ENSP00000299697	MAST3	TK2	S	93	1.197	Created site
ENSP00000262811	ENSP00000464313	MAST3	TK2	S	58	1.197	Created site
ENSP00000410561	ENSP00000262407	CDK3	ITGA2B	S	874	1.234	Created site
ENSP00000410561	ENSP00000262407	CDK3	ITGA2B	S	874	1.234	Created site
ENSP00000410561	ENSP00000225964	CDK3	COL1A1	S	1181	1.246	Created site
ENSP00000410561	ENSP00000225964	CDK3	COL1A1	S	1181	1.246	Created site
ENSP00000410561	ENSP00000225964	CDK3	COL1A1	S	1187	1.249	Created site
ENSP00000410561	ENSP00000225964	CDK3	COL1A1	S	1187	1.249	Created site
ENSP00000385727	ENSP00000438143	MAST4	TK2	S	68	1.275	Created site
ENSP00000385727	ENSP00000440898	MAST4	TK2	S	93	1.275	Created site
ENSP00000385727	ENSP00000299697	MAST4	TK2	S	93	1.275	Created site
ENSP00000385727	ENSP00000464313	MAST4	TK2	S	58	1.275	Created site
ENSP00000251472	ENSP00000295030	MAST1	PEX13	T	326	0.86	Created site
ENSP00000355927	ENSP00000324648	RPS6KC1	CYP2B6	T	114	0.86	Created site
ENSP00000355927	ENSP00000470582	RPS6KC1	CYP2B6	T	38	0.86	Created site
ENSP00000355927	ENSP00000252677	RPS6KC1	BMP15	T	180	0.86	Created site
ENSP00000442656	ENSP00000432839	ACVR1B	GALT	T	114	0.86	Created site
ENSP00000411099	ENSP00000452188	TLK1	CFL2	T	18	0.86	Created site
ENSP00000411099	ENSP00000298159	TLK1	CFL2	T	35	0.86	Created site
ENSP00000411099	ENSP00000452451	TLK1	CFL2	T	18	0.86	Created site
ENSP00000411099	ENSP00000340635	TLK1	CFL2	T	35	0.86	Created site
ENSP00000370345	ENSP00000413905	PAN3	TFR2	T	310	0.860067	Affected site
ENSP00000470087	ENSP00000328968	AC006486.9	SCN5A	T	1488	0.860448	Affected site
ENSP00000470087	ENSP00000398962	AC006486.9	SCN5A	T	1470	0.860448	Affected site
ENSP00000470087	ENSP00000416634	AC006486.9	SCN5A	T	1470	0.860448	Affected site
ENSP00000470087	ENSP00000413996	AC006486.9	SCN5A	T	1434	0.860448	Affected site
ENSP00000370345	ENSP00000341940	PAN3	CAV3	T	63	0.860825	Affected site
ENSP00000370345	ENSP00000380525	PAN3	CAV3	T	63	0.860825	Affected site
ENSP00000251472	ENSP00000326765	MAST1	HR	T	1022	0.86093	Affected site
ENSP00000251472	ENSP00000370826	MAST1	HR	T	1022	0.86093	Affected site
ENSP00000455607	ENSP00000453970	PHKG2	ZEB1	T	78	0.861	Created site
ENSP00000455607	ENSP00000452787	PHKG2	ZEB1	T	78	0.861	Created site
ENSP00000455607	ENSP00000453674	PHKG2	ZEB1	T	61	0.861	Created site
ENSP00000455607	ENSP00000391612	PHKG2	ZEB1	T	61	0.861	Created site
ENSP00000455607	ENSP00000354487	PHKG2	ZEB1	T	78	0.861	Created site
ENSP00000455607	ENSP00000319248	PHKG2	ZEB1	T	78	0.861	Created site
ENSP00000455607	ENSP00000415961	PHKG2	ZEB1	T	78	0.861	Created site
ENSP00000315118	ENSP00000453970	ADCK4	ZEB1	T	78	0.861	Created site
ENSP00000315118	ENSP00000452787	ADCK4	ZEB1	T	78	0.861	Created site
ENSP00000315118	ENSP00000453674	ADCK4	ZEB1	T	61	0.861	Created site
ENSP00000315118	ENSP00000391612	ADCK4	ZEB1	T	61	0.861	Created site
ENSP00000315118	ENSP00000354487	ADCK4	ZEB1	T	78	0.861	Created site
ENSP00000315118	ENSP00000319248	ADCK4	ZEB1	T	78	0.861	Created site
ENSP00000315118	ENSP00000415961	ADCK4	ZEB1	T	78	0.861	Created site
ENSP00000211287	ENSP00000295030	MAPK13	PEX13	T	326	0.861	Created site
ENSP00000355927	ENSP00000039007	RPS6KC1	OTC	T	137	0.861	Created site
ENSP00000340608	ENSP00000412366	SGK2	KLKB1	T	143	0.861	Created site
ENSP00000466248	ENSP00000225275	PLK5	MPO	T	251	0.861	Created site
ENSP00000396467	ENSP00000452188	MAPKAPK3	CFL2	T	18	0.861	Created site
ENSP00000396467	ENSP00000298159	MAPKAPK3	CFL2	T	35	0.861	Created site
ENSP00000396467	ENSP00000452451	MAPKAPK3	CFL2	T	18	0.861	Created site
ENSP00000396467	ENSP00000340635	MAPKAPK3	CFL2	T	35	0.861	Created site
ENSP00000402084	ENSP00000447148	WEE1	AQP2	T	190	0.861	Created site
ENSP00000402084	ENSP00000199280	WEE1	AQP2	T	190	0.861	Created site
ENSP00000402084	ENSP00000450022	WEE1	AQP2	T	232	0.861	Created site
ENSP00000478874	ENSP00000453970	CAMK1D	ZEB1	T	78	0.861	Created site
ENSP00000478874	ENSP00000452787	CAMK1D	ZEB1	T	78	0.861	Created site
ENSP00000478874	ENSP00000453674	CAMK1D	ZEB1	T	61	0.861	Created site
ENSP00000478874	ENSP00000391612	CAMK1D	ZEB1	T	61	0.861	Created site
ENSP00000478874	ENSP00000354487	CAMK1D	ZEB1	T	78	0.861	Created site
ENSP00000478874	ENSP00000319248	CAMK1D	ZEB1	T	78	0.861	Created site
ENSP00000478874	ENSP00000415961	CAMK1D	ZEB1	T	78	0.861	Created site
ENSP00000356125	ENSP00000349969	NUAK2	SYNE2	T	6176	0.861267	Affected site
ENSP00000356125	ENSP00000452570	NUAK2	SYNE2	T	6170	0.861267	Affected site
ENSP00000158166	ENSP00000414027	CAMKK1	ALK	T	47	0.861281	Affected site
ENSP00000316845	ENSP00000039007	ARHGEF4	OTC	T	264	0.861337	Affected site
ENSP00000372023	ENSP00000349969	CHEK2	SYNE2	T	6176	0.86197	Affected site
ENSP00000372023	ENSP00000452570	CHEK2	SYNE2	T	6170	0.86197	Affected site
ENSP00000368356	ENSP00000361512	PRKD3	PRPS1	T	87	0.862	Created site
ENSP00000368356	ENSP00000361496	PRKD3	PRPS1	T	87	0.862	Created site
ENSP00000393978	ENSP00000432839	PRKD2	GALT	T	114	0.862	Created site
ENSP00000372035	ENSP00000432839	LATS2	GALT	T	114	0.862	Created site
ENSP00000378699	ENSP00000328531	CDK1	KCNH2	T	623	0.862	Created site
ENSP00000354671	ENSP00000295030	MAST2	PEX13	T	326	0.862	Created site
ENSP00000468837	ENSP00000407365	AC011530.4	GLB1	T	52	0.862051	Affected site
ENSP00000468837	ENSP00000305920	AC011530.4	GLB1	T	82	0.862051	Affected site
ENSP00000368356	ENSP00000349969	PRKD3	SYNE2	T	6176	0.86237	Affected site
ENSP00000368356	ENSP00000452570	PRKD3	SYNE2	T	6170	0.86237	Affected site
ENSP00000361014	ENSP00000328968	MKNK1	SCN5A	T	1488	0.862854	Affected site
ENSP00000361014	ENSP00000398962	MKNK1	SCN5A	T	1470	0.862854	Affected site
ENSP00000361014	ENSP00000416634	MKNK1	SCN5A	T	1470	0.862854	Affected site
ENSP00000361014	ENSP00000413996	MKNK1	SCN5A	T	1434	0.862854	Affected site
ENSP00000264399	ENSP00000453970	PRKG2	ZEB1	T	78	0.863	Created site
ENSP00000264399	ENSP00000452787	PRKG2	ZEB1	T	78	0.863	Created site
ENSP00000264399	ENSP00000453674	PRKG2	ZEB1	T	61	0.863	Created site
ENSP00000264399	ENSP00000391612	PRKG2	ZEB1	T	61	0.863	Created site
ENSP00000264399	ENSP00000354487	PRKG2	ZEB1	T	78	0.863	Created site
ENSP00000264399	ENSP00000319248	PRKG2	ZEB1	T	78	0.863	Created site
ENSP00000264399	ENSP00000415961	PRKG2	ZEB1	T	78	0.863	Created site
ENSP00000158166	ENSP00000435956	CAMKK1	DHCR7	T	155	0.863	Created site
ENSP00000416750	ENSP00000453970	STK33	ZEB1	T	78	0.863	Created site
ENSP00000416750	ENSP00000452787	STK33	ZEB1	T	78	0.863	Created site
ENSP00000416750	ENSP00000453674	STK33	ZEB1	T	61	0.863	Created site
ENSP00000416750	ENSP00000391612	STK33	ZEB1	T	61	0.863	Created site
ENSP00000416750	ENSP00000354487	STK33	ZEB1	T	78	0.863	Created site
ENSP00000416750	ENSP00000319248	STK33	ZEB1	T	78	0.863	Created site
ENSP00000416750	ENSP00000415961	STK33	ZEB1	T	78	0.863	Created site
ENSP00000356746	ENSP00000361512	SCYL3	PRPS1	T	87	0.863	Created site
ENSP00000356746	ENSP00000361496	SCYL3	PRPS1	T	87	0.863	Created site
ENSP00000313950	ENSP00000225275	AURKB	MPO	T	251	0.863	Created site
ENSP00000251472	ENSP00000432839	MAST1	GALT	T	114	0.863	Created site
ENSP00000255641	ENSP00000447148	CSNK1G2	AQP2	T	190	0.863	Created site
ENSP00000255641	ENSP00000199280	CSNK1G2	AQP2	T	190	0.863	Created site
ENSP00000255641	ENSP00000450022	CSNK1G2	AQP2	T	232	0.863	Created site
ENSP00000333896	ENSP00000452188	RPS6KA4	CFL2	T	18	0.863	Created site
ENSP00000333896	ENSP00000298159	RPS6KA4	CFL2	T	35	0.863	Created site
ENSP00000333896	ENSP00000452451	RPS6KA4	CFL2	T	18	0.863	Created site
ENSP00000333896	ENSP00000340635	RPS6KA4	CFL2	T	35	0.863	Created site
ENSP00000371614	ENSP00000452188	BRSK2	CFL2	T	18	0.863	Created site
ENSP00000371614	ENSP00000298159	BRSK2	CFL2	T	35	0.863	Created site
ENSP00000371614	ENSP00000452451	BRSK2	CFL2	T	18	0.863	Created site
ENSP00000371614	ENSP00000340635	BRSK2	CFL2	T	35	0.863	Created site
ENSP00000310649	ENSP00000432839	BRSK1	GALT	T	114	0.863	Created site
ENSP00000466248	ENSP00000477094	PLK5	SH2D1A	T	32	0.863	Created site
ENSP00000355237	ENSP00000453970	CDC42BPB	ZEB1	T	78	0.863	Created site
ENSP00000355237	ENSP00000452787	CDC42BPB	ZEB1	T	78	0.863	Created site
ENSP00000355237	ENSP00000453674	CDC42BPB	ZEB1	T	61	0.863	Created site
ENSP00000355237	ENSP00000391612	CDC42BPB	ZEB1	T	61	0.863	Created site
ENSP00000355237	ENSP00000354487	CDC42BPB	ZEB1	T	78	0.863	Created site
ENSP00000355237	ENSP00000319248	CDC42BPB	ZEB1	T	78	0.863	Created site
ENSP00000355237	ENSP00000415961	CDC42BPB	ZEB1	T	78	0.863	Created site
ENSP00000366488	ENSP00000361512	PRKACG	PRPS1	T	87	0.863	Created site
ENSP00000366488	ENSP00000361496	PRKACG	PRPS1	T	87	0.863	Created site
ENSP00000251472	ENSP00000204679	MAST1	GNPTG	T	286	0.863098	Affected site
ENSP00000346644	ENSP00000349969	RPS6KL1	SYNE2	T	6176	0.863147	Affected site
ENSP00000346644	ENSP00000452570	RPS6KL1	SYNE2	T	6170	0.863147	Affected site
ENSP00000353824	ENSP00000349969	PIM3	SYNE2	T	6176	0.863205	Affected site
ENSP00000353824	ENSP00000452570	PIM3	SYNE2	T	6170	0.863205	Affected site
ENSP00000372035	ENSP00000414027	LATS2	ALK	T	47	0.863451	Affected site
ENSP00000375892	ENSP00000452188	AKT2	CFL2	T	18	0.864	Created site
ENSP00000375892	ENSP00000298159	AKT2	CFL2	T	35	0.864	Created site
ENSP00000375892	ENSP00000452451	AKT2	CFL2	T	18	0.864	Created site
ENSP00000375892	ENSP00000340635	AKT2	CFL2	T	35	0.864	Created site
ENSP00000178640	ENSP00000453970	MAP2K5	ZEB1	T	78	0.864	Created site
ENSP00000178640	ENSP00000452787	MAP2K5	ZEB1	T	78	0.864	Created site
ENSP00000178640	ENSP00000453674	MAP2K5	ZEB1	T	61	0.864	Created site
ENSP00000178640	ENSP00000391612	MAP2K5	ZEB1	T	61	0.864	Created site
ENSP00000178640	ENSP00000354487	MAP2K5	ZEB1	T	78	0.864	Created site
ENSP00000178640	ENSP00000319248	MAP2K5	ZEB1	T	78	0.864	Created site
ENSP00000178640	ENSP00000415961	MAP2K5	ZEB1	T	78	0.864	Created site
ENSP00000356832	ENSP00000225275	SGK1	MPO	T	251	0.864	Created site
ENSP00000225577	ENSP00000453970	RPS6KB1	ZEB1	T	78	0.864	Created site
ENSP00000225577	ENSP00000452787	RPS6KB1	ZEB1	T	78	0.864	Created site
ENSP00000225577	ENSP00000453674	RPS6KB1	ZEB1	T	61	0.864	Created site
ENSP00000225577	ENSP00000391612	RPS6KB1	ZEB1	T	61	0.864	Created site
ENSP00000225577	ENSP00000354487	RPS6KB1	ZEB1	T	78	0.864	Created site
ENSP00000225577	ENSP00000319248	RPS6KB1	ZEB1	T	78	0.864	Created site
ENSP00000225577	ENSP00000415961	RPS6KB1	ZEB1	T	78	0.864	Created site
ENSP00000381535	ENSP00000361512	STK32A	PRPS1	T	87	0.864	Created site
ENSP00000381535	ENSP00000361496	STK32A	PRPS1	T	87	0.864	Created site
ENSP00000406472	ENSP00000432839	CDK15	GALT	T	114	0.864	Created site
ENSP00000375892	ENSP00000349969	AKT2	SYNE2	T	6176	0.864005	Affected site
ENSP00000375892	ENSP00000452570	AKT2	SYNE2	T	6170	0.864005	Affected site
ENSP00000072869	ENSP00000398266	ADCK2	SCN5A	T	1069	0.864171	Affected site
ENSP00000370345	ENSP00000290310	PAN3	KCNE2	T	10	0.864228	Affected site
ENSP00000370345	ENSP00000389119	PAN3	CFTR	T	1190	0.864266	Affected site
ENSP00000370345	ENSP00000419254	PAN3	CFTR	T	162	0.864266	Affected site
ENSP00000370345	ENSP00000003084	PAN3	CFTR	T	1220	0.864266	Affected site
ENSP00000437550	ENSP00000414027	LATS1	ALK	T	47	0.864417	Affected site
ENSP00000406472	ENSP00000407365	CDK15	GLB1	T	52	0.864871	Affected site
ENSP00000406472	ENSP00000305920	CDK15	GLB1	T	82	0.864871	Affected site
ENSP00000266970	ENSP00000328531	CDK2	KCNH2	T	623	0.865	Created site
ENSP00000344220	ENSP00000225275	PDPK1	MPO	T	251	0.865	Created site
ENSP00000370345	ENSP00000364554	PAN3	SCN1A	T	145	0.865	Created site
ENSP00000370345	ENSP00000407030	PAN3	SCN1A	T	145	0.865	Created site
ENSP00000370345	ENSP00000473895	PAN3	TP53	T	126	0.865	Created site
ENSP00000370345	ENSP00000386312	PAN3	SCN1A	T	145	0.865	Created site
ENSP00000370345	ENSP00000303540	PAN3	SCN1A	T	145	0.865	Created site
ENSP00000368884	ENSP00000361512	RPS6KA3	PRPS1	T	87	0.865	Created site
ENSP00000368884	ENSP00000361496	RPS6KA3	PRPS1	T	87	0.865	Created site
ENSP00000216911	ENSP00000432839	AURKA	GALT	T	114	0.865	Created site
ENSP00000373684	ENSP00000414027	STK38L	ALK	T	47	0.865672	Affected site
ENSP00000370345	ENSP00000313776	PAN3	HFE	T	105	0.866	Created site
ENSP00000356746	ENSP00000324648	SCYL3	CYP2B6	T	114	0.866	Created site
ENSP00000356746	ENSP00000470582	SCYL3	CYP2B6	T	38	0.866	Created site
ENSP00000261211	ENSP00000386765	CDK17	GIGYF2	T	479	0.866	Created site
ENSP00000261211	ENSP00000410297	CDK17	GIGYF2	T	451	0.866	Created site
ENSP00000261211	ENSP00000362664	CDK17	GIGYF2	T	457	0.866	Created site
ENSP00000261211	ENSP00000404195	CDK17	GIGYF2	T	400	0.866	Created site
ENSP00000261211	ENSP00000487548	CDK17	GIGYF2	T	479	0.866	Created site
ENSP00000261211	ENSP00000386537	CDK17	GIGYF2	T	457	0.866	Created site
ENSP00000261211	ENSP00000387070	CDK17	GIGYF2	T	451	0.866	Created site
ENSP00000261211	ENSP00000387170	CDK17	GIGYF2	T	478	0.866	Created site
ENSP00000357907	ENSP00000447148	CDK19	AQP2	T	190	0.866	Created site
ENSP00000357907	ENSP00000199280	CDK19	AQP2	T	190	0.866	Created site
ENSP00000357907	ENSP00000450022	CDK19	AQP2	T	232	0.866	Created site
ENSP00000316845	ENSP00000477094	ARHGEF4	SH2D1A	T	32	0.866	Created site
ENSP00000217233	ENSP00000412366	TRIB3	KLKB1	T	143	0.866	Created site
ENSP00000449381	ENSP00000453970	MAPKAPK5	ZEB1	T	78	0.866	Created site
ENSP00000449381	ENSP00000452787	MAPKAPK5	ZEB1	T	78	0.866	Created site
ENSP00000449381	ENSP00000453674	MAPKAPK5	ZEB1	T	61	0.866	Created site
ENSP00000449381	ENSP00000391612	MAPKAPK5	ZEB1	T	61	0.866	Created site
ENSP00000449381	ENSP00000354487	MAPKAPK5	ZEB1	T	78	0.866	Created site
ENSP00000449381	ENSP00000319248	MAPKAPK5	ZEB1	T	78	0.866	Created site
ENSP00000449381	ENSP00000415961	MAPKAPK5	ZEB1	T	78	0.866	Created site
ENSP00000340608	ENSP00000414027	SGK2	ALK	T	47	0.866286	Affected site
ENSP00000420849	ENSP00000414027	NIM1K	ALK	T	47	0.866292	Affected site
ENSP00000303887	ENSP00000349969	DCLK2	SYNE2	T	6176	0.866475	Affected site
ENSP00000303887	ENSP00000452570	DCLK2	SYNE2	T	6170	0.866475	Affected site
ENSP00000343847	ENSP00000361512	NEK10	PRPS1	T	87	0.867	Created site
ENSP00000343847	ENSP00000361496	NEK10	PRPS1	T	87	0.867	Created site
ENSP00000445440	ENSP00000453970	PHKG1	ZEB1	T	78	0.867	Created site
ENSP00000445440	ENSP00000452787	PHKG1	ZEB1	T	78	0.867	Created site
ENSP00000445440	ENSP00000453674	PHKG1	ZEB1	T	61	0.867	Created site
ENSP00000445440	ENSP00000391612	PHKG1	ZEB1	T	61	0.867	Created site
ENSP00000445440	ENSP00000354487	PHKG1	ZEB1	T	78	0.867	Created site
ENSP00000445440	ENSP00000319248	PHKG1	ZEB1	T	78	0.867	Created site
ENSP00000445440	ENSP00000415961	PHKG1	ZEB1	T	78	0.867	Created site
ENSP00000355927	ENSP00000477094	RPS6KC1	SH2D1A	T	32	0.867	Created site
ENSP00000355927	ENSP00000484043	RPS6KC1	FTL	T	96	0.867	Created site
ENSP00000009105	ENSP00000453970	CAMK1G	ZEB1	T	78	0.867	Created site
ENSP00000009105	ENSP00000452787	CAMK1G	ZEB1	T	78	0.867	Created site
ENSP00000009105	ENSP00000453674	CAMK1G	ZEB1	T	61	0.867	Created site
ENSP00000009105	ENSP00000391612	CAMK1G	ZEB1	T	61	0.867	Created site
ENSP00000009105	ENSP00000354487	CAMK1G	ZEB1	T	78	0.867	Created site
ENSP00000009105	ENSP00000319248	CAMK1G	ZEB1	T	78	0.867	Created site
ENSP00000009105	ENSP00000415961	CAMK1G	ZEB1	T	78	0.867	Created site
ENSP00000261211	ENSP00000419572	CDK17	CYP21A2	T	105	0.867	Created site
ENSP00000437550	ENSP00000225275	LATS1	MPO	T	251	0.867	Created site
ENSP00000217233	ENSP00000421067	TRIB3	ANK2	T	1745	0.867	Created site
ENSP00000217233	ENSP00000264366	TRIB3	ANK2	T	3806	0.867	Created site
ENSP00000217233	ENSP00000426944	TRIB3	ANK2	T	930	0.867	Created site
ENSP00000217233	ENSP00000378044	TRIB3	ANK2	T	1754	0.867	Created site
ENSP00000217233	ENSP00000422498	TRIB3	ANK2	T	849	0.867	Created site
ENSP00000217233	ENSP00000422853	TRIB3	ANK2	T	756	0.867	Created site
ENSP00000217233	ENSP00000421023	TRIB3	ANK2	T	406	0.867	Created site
ENSP00000217233	ENSP00000349588	TRIB3	ANK2	T	3839	0.867	Created site
ENSP00000411099	ENSP00000349969	TLK1	SYNE2	T	6176	0.867585	Affected site
ENSP00000411099	ENSP00000452570	TLK1	SYNE2	T	6170	0.867585	Affected site
ENSP00000370345	ENSP00000323588	PAN3	SOX2	T	191	0.868	Created site
ENSP00000370345	ENSP00000435956	PAN3	DHCR7	T	155	0.868	Created site
ENSP00000315118	ENSP00000477094	ADCK4	SH2D1A	T	32	0.868	Created site
ENSP00000283109	ENSP00000453970	RIOK2	ZEB1	T	78	0.868	Created site
ENSP00000283109	ENSP00000452787	RIOK2	ZEB1	T	78	0.868	Created site
ENSP00000283109	ENSP00000453674	RIOK2	ZEB1	T	61	0.868	Created site
ENSP00000283109	ENSP00000391612	RIOK2	ZEB1	T	61	0.868	Created site
ENSP00000283109	ENSP00000354487	RIOK2	ZEB1	T	78	0.868	Created site
ENSP00000283109	ENSP00000319248	RIOK2	ZEB1	T	78	0.868	Created site
ENSP00000283109	ENSP00000415961	RIOK2	ZEB1	T	78	0.868	Created site
ENSP00000483424	ENSP00000453970	MARK1	ZEB1	T	78	0.868	Created site
ENSP00000483424	ENSP00000452787	MARK1	ZEB1	T	78	0.868	Created site
ENSP00000483424	ENSP00000453674	MARK1	ZEB1	T	61	0.868	Created site
ENSP00000483424	ENSP00000391612	MARK1	ZEB1	T	61	0.868	Created site
ENSP00000483424	ENSP00000354487	MARK1	ZEB1	T	78	0.868	Created site
ENSP00000483424	ENSP00000319248	MARK1	ZEB1	T	78	0.868	Created site
ENSP00000483424	ENSP00000415961	MARK1	ZEB1	T	78	0.868	Created site
ENSP00000215832	ENSP00000410257	MAPK1	SCN5A	T	1186	0.868	Created site
ENSP00000215832	ENSP00000416634	MAPK1	SCN5A	T	1186	0.868	Created site
ENSP00000215832	ENSP00000399524	MAPK1	SCN5A	T	1185	0.868	Created site
ENSP00000215832	ENSP00000328968	MAPK1	SCN5A	T	1186	0.868	Created site
ENSP00000215832	ENSP00000403355	MAPK1	SCN5A	T	1132	0.868	Created site
ENSP00000215832	ENSP00000398962	MAPK1	SCN5A	T	1186	0.868	Created site
ENSP00000215832	ENSP00000413996	MAPK1	SCN5A	T	1132	0.868	Created site
ENSP00000215832	ENSP00000388797	MAPK1	SCN5A	T	1132	0.868	Created site
ENSP00000215832	ENSP00000398266	MAPK1	SCN5A	T	1185	0.868	Created site
ENSP00000158166	ENSP00000371425	CAMKK1	IFNGR2	T	187	0.868664	Affected site
ENSP00000158166	ENSP00000459965	CAMKK1	IFNGR2	T	163	0.868664	Affected site
ENSP00000158166	ENSP00000385044	CAMKK1	IFNGR2	T	89	0.868664	Affected site
ENSP00000158166	ENSP00000461231	CAMKK1	IFNGR2	T	161	0.868664	Affected site
ENSP00000158166	ENSP00000458487	CAMKK1	IFNGR2	T	144	0.868664	Affected site
ENSP00000158166	ENSP00000290219	CAMKK1	IFNGR2	T	168	0.868664	Affected site
ENSP00000340608	ENSP00000447148	SGK2	AQP2	T	190	0.869	Created site
ENSP00000340608	ENSP00000199280	SGK2	AQP2	T	190	0.869	Created site
ENSP00000340608	ENSP00000450022	SGK2	AQP2	T	232	0.869	Created site
ENSP00000367830	ENSP00000453970	PRKCZ	ZEB1	T	78	0.869	Created site
ENSP00000367830	ENSP00000452787	PRKCZ	ZEB1	T	78	0.869	Created site
ENSP00000367830	ENSP00000453674	PRKCZ	ZEB1	T	61	0.869	Created site
ENSP00000367830	ENSP00000391612	PRKCZ	ZEB1	T	61	0.869	Created site
ENSP00000367830	ENSP00000354487	PRKCZ	ZEB1	T	78	0.869	Created site
ENSP00000367830	ENSP00000319248	PRKCZ	ZEB1	T	78	0.869	Created site
ENSP00000367830	ENSP00000415961	PRKCZ	ZEB1	T	78	0.869	Created site
ENSP00000402084	ENSP00000225275	WEE1	MPO	T	251	0.869	Created site
ENSP00000349205	ENSP00000407365	PIK3R4	GLB1	T	52	0.869125	Affected site
ENSP00000349205	ENSP00000305920	PIK3R4	GLB1	T	82	0.869125	Affected site
ENSP00000365692	ENSP00000349969	PIM2	SYNE2	T	6176	0.869152	Affected site
ENSP00000365692	ENSP00000452570	PIM2	SYNE2	T	6170	0.869152	Affected site
ENSP00000349205	ENSP00000414027	PIK3R4	ALK	T	47	0.869168	Affected site
ENSP00000370345	ENSP00000268261	PAN3	PMM2	T	226	0.869918	Affected site
ENSP00000370345	ENSP00000457956	PAN3	PMM2	T	199	0.869918	Affected site
ENSP00000370345	ENSP00000456302	PAN3	PMM2	T	135	0.869918	Affected site
ENSP00000347427	ENSP00000361512	MINK1	PRPS1	T	87	0.87	Created site
ENSP00000347427	ENSP00000361496	MINK1	PRPS1	T	87	0.87	Created site
ENSP00000356530	ENSP00000407492	RNASEL	TRPM4	T	432	0.87	Created site
ENSP00000351475	ENSP00000361512	PASK	PRPS1	T	87	0.87	Created site
ENSP00000351475	ENSP00000361496	PASK	PRPS1	T	87	0.87	Created site
ENSP00000340608	ENSP00000426629	SGK2	KLKB1	T	191	0.87	Created site
ENSP00000340608	ENSP00000264690	SGK2	KLKB1	T	143	0.87	Created site
ENSP00000340608	ENSP00000424469	SGK2	KLKB1	T	105	0.87	Created site
ENSP00000340608	ENSP00000415563	SGK2	KLKB1	T	105	0.87	Created site
ENSP00000316845	ENSP00000398266	ARHGEF4	SCN5A	T	1069	0.870864	Affected site
ENSP00000365730	ENSP00000349969	STK24	SYNE2	T	6176	0.870975	Affected site
ENSP00000365730	ENSP00000452570	STK24	SYNE2	T	6170	0.870975	Affected site
ENSP00000370345	ENSP00000483618	PAN3	SLC3A1	T	467	0.871	Created site
ENSP00000405950	ENSP00000453970	PNCK	ZEB1	T	78	0.871	Created site
ENSP00000405950	ENSP00000452787	PNCK	ZEB1	T	78	0.871	Created site
ENSP00000405950	ENSP00000453674	PNCK	ZEB1	T	61	0.871	Created site
ENSP00000405950	ENSP00000391612	PNCK	ZEB1	T	61	0.871	Created site
ENSP00000405950	ENSP00000354487	PNCK	ZEB1	T	78	0.871	Created site
ENSP00000405950	ENSP00000319248	PNCK	ZEB1	T	78	0.871	Created site
ENSP00000405950	ENSP00000415961	PNCK	ZEB1	T	78	0.871	Created site
ENSP00000263826	ENSP00000421067	AKT3	ANK2	T	1745	0.871	Created site
ENSP00000263826	ENSP00000264366	AKT3	ANK2	T	3806	0.871	Created site
ENSP00000263826	ENSP00000426944	AKT3	ANK2	T	930	0.871	Created site
ENSP00000263826	ENSP00000378044	AKT3	ANK2	T	1754	0.871	Created site
ENSP00000263826	ENSP00000422498	AKT3	ANK2	T	849	0.871	Created site
ENSP00000263826	ENSP00000422853	AKT3	ANK2	T	756	0.871	Created site
ENSP00000263826	ENSP00000421023	AKT3	ANK2	T	406	0.871	Created site
ENSP00000263826	ENSP00000349588	AKT3	ANK2	T	3839	0.871	Created site
ENSP00000372035	ENSP00000225275	LATS2	MPO	T	251	0.871	Created site
ENSP00000394484	ENSP00000225275	DCLK3	MPO	T	251	0.871	Created site
ENSP00000316845	ENSP00000371425	ARHGEF4	IFNGR2	T	187	0.871942	Affected site
ENSP00000316845	ENSP00000459965	ARHGEF4	IFNGR2	T	163	0.871942	Affected site
ENSP00000316845	ENSP00000385044	ARHGEF4	IFNGR2	T	89	0.871942	Affected site
ENSP00000316845	ENSP00000461231	ARHGEF4	IFNGR2	T	161	0.871942	Affected site
ENSP00000316845	ENSP00000458487	ARHGEF4	IFNGR2	T	144	0.871942	Affected site
ENSP00000316845	ENSP00000290219	ARHGEF4	IFNGR2	T	168	0.871942	Affected site
ENSP00000306124	ENSP00000453970	PRKCE	ZEB1	T	78	0.872	Created site
ENSP00000306124	ENSP00000452787	PRKCE	ZEB1	T	78	0.872	Created site
ENSP00000306124	ENSP00000453674	PRKCE	ZEB1	T	61	0.872	Created site
ENSP00000306124	ENSP00000391612	PRKCE	ZEB1	T	61	0.872	Created site
ENSP00000306124	ENSP00000354487	PRKCE	ZEB1	T	78	0.872	Created site
ENSP00000306124	ENSP00000319248	PRKCE	ZEB1	T	78	0.872	Created site
ENSP00000306124	ENSP00000415961	PRKCE	ZEB1	T	78	0.872	Created site
ENSP00000355927	ENSP00000467636	RPS6KC1	NPC1	T	754	0.872	Created site
ENSP00000355927	ENSP00000269228	RPS6KC1	NPC1	T	1061	0.872	Created site
ENSP00000302898	ENSP00000225275	AURKC	MPO	T	251	0.872	Created site
ENSP00000393978	ENSP00000452188	PRKD2	CFL2	T	18	0.872	Created site
ENSP00000393978	ENSP00000298159	PRKD2	CFL2	T	35	0.872	Created site
ENSP00000393978	ENSP00000452451	PRKD2	CFL2	T	18	0.872	Created site
ENSP00000393978	ENSP00000340635	PRKD2	CFL2	T	35	0.872	Created site
ENSP00000354671	ENSP00000354687	MAST2	MT-ND1	T	1	0.872	Created site
ENSP00000257904	ENSP00000386765	CDK4	GIGYF2	T	479	0.872	Created site
ENSP00000257904	ENSP00000410297	CDK4	GIGYF2	T	451	0.872	Created site
ENSP00000257904	ENSP00000362664	CDK4	GIGYF2	T	457	0.872	Created site
ENSP00000257904	ENSP00000404195	CDK4	GIGYF2	T	400	0.872	Created site
ENSP00000257904	ENSP00000487548	CDK4	GIGYF2	T	479	0.872	Created site
ENSP00000257904	ENSP00000386537	CDK4	GIGYF2	T	457	0.872	Created site
ENSP00000257904	ENSP00000387070	CDK4	GIGYF2	T	451	0.872	Created site
ENSP00000257904	ENSP00000387170	CDK4	GIGYF2	T	478	0.872	Created site
ENSP00000470087	ENSP00000407365	AC006486.9	GLB1	T	52	0.872247	Affected site
ENSP00000470087	ENSP00000305920	AC006486.9	GLB1	T	82	0.872247	Affected site
ENSP00000370345	ENSP00000334497	PAN3	KCNQ1	T	473	0.872361	Affected site
ENSP00000370345	ENSP00000155840	PAN3	KCNQ1	T	600	0.872361	Affected site
ENSP00000360290	ENSP00000349969	PRKAA2	SYNE2	T	6176	0.872842	Affected site
ENSP00000360290	ENSP00000452570	PRKAA2	SYNE2	T	6170	0.872842	Affected site
ENSP00000343847	ENSP00000432839	NEK10	GALT	T	114	0.873	Created site
ENSP00000263826	ENSP00000412366	AKT3	KLKB1	T	143	0.873	Created site
ENSP00000072869	ENSP00000407492	ADCK2	TRPM4	T	432	0.873	Created site
ENSP00000256460	ENSP00000453970	CAMK1	ZEB1	T	78	0.873	Created site
ENSP00000256460	ENSP00000452787	CAMK1	ZEB1	T	78	0.873	Created site
ENSP00000256460	ENSP00000453674	CAMK1	ZEB1	T	61	0.873	Created site
ENSP00000256460	ENSP00000391612	CAMK1	ZEB1	T	61	0.873	Created site
ENSP00000256460	ENSP00000354487	CAMK1	ZEB1	T	78	0.873	Created site
ENSP00000256460	ENSP00000319248	CAMK1	ZEB1	T	78	0.873	Created site
ENSP00000256460	ENSP00000415961	CAMK1	ZEB1	T	78	0.873	Created site
ENSP00000316845	ENSP00000476935	ARHGEF4	GLA	T	65	0.873	Created site
ENSP00000229812	ENSP00000414027	STK38	ALK	T	47	0.873075	Affected site
ENSP00000283109	ENSP00000349969	RIOK2	SYNE2	T	6176	0.87308	Affected site
ENSP00000283109	ENSP00000452570	RIOK2	SYNE2	T	6170	0.87308	Affected site
ENSP00000365107	ENSP00000349969	MASTL	SYNE2	T	6176	0.873562	Affected site
ENSP00000365107	ENSP00000452570	MASTL	SYNE2	T	6170	0.873562	Affected site
ENSP00000466248	ENSP00000407365	PLK5	GLB1	T	52	0.873612	Affected site
ENSP00000466248	ENSP00000305920	PLK5	GLB1	T	82	0.873612	Affected site
ENSP00000368884	ENSP00000349969	RPS6KA3	SYNE2	T	6176	0.873685	Affected site
ENSP00000368884	ENSP00000452570	RPS6KA3	SYNE2	T	6170	0.873685	Affected site
ENSP00000343847	ENSP00000452188	NEK10	CFL2	T	18	0.874	Created site
ENSP00000343847	ENSP00000298159	NEK10	CFL2	T	35	0.874	Created site
ENSP00000343847	ENSP00000452451	NEK10	CFL2	T	18	0.874	Created site
ENSP00000343847	ENSP00000340635	NEK10	CFL2	T	35	0.874	Created site
ENSP00000356746	ENSP00000039007	SCYL3	OTC	T	137	0.874	Created site
ENSP00000240361	ENSP00000405223	TEX14	ELAC2	T	501	0.874	Created site
ENSP00000240361	ENSP00000463740	TEX14	ELAC2	T	341	0.874	Created site
ENSP00000240361	ENSP00000337445	TEX14	ELAC2	T	541	0.874	Created site
ENSP00000240361	ENSP00000379291	TEX14	ELAC2	T	522	0.874	Created site
ENSP00000355927	ENSP00000250124	RPS6KC1	MPDU1	T	1	0.874	Created site
ENSP00000355927	ENSP00000462500	RPS6KC1	MPDU1	T	1	0.874	Created site
ENSP00000355927	ENSP00000461183	RPS6KC1	MPDU1	T	1	0.874	Created site
ENSP00000303887	ENSP00000421067	DCLK2	ANK2	T	1745	0.874	Created site
ENSP00000303887	ENSP00000264366	DCLK2	ANK2	T	3806	0.874	Created site
ENSP00000303887	ENSP00000426944	DCLK2	ANK2	T	930	0.874	Created site
ENSP00000303887	ENSP00000378044	DCLK2	ANK2	T	1754	0.874	Created site
ENSP00000303887	ENSP00000422498	DCLK2	ANK2	T	849	0.874	Created site
ENSP00000303887	ENSP00000422853	DCLK2	ANK2	T	756	0.874	Created site
ENSP00000303887	ENSP00000421023	DCLK2	ANK2	T	406	0.874	Created site
ENSP00000303887	ENSP00000349588	DCLK2	ANK2	T	3839	0.874	Created site
ENSP00000429022	ENSP00000412366	C8orf44-SGK3	KLKB1	T	143	0.874	Created site
ENSP00000429022	ENSP00000412366	C8orf44-SGK3	KLKB1	T	143	0.874	Created site
ENSP00000400312	ENSP00000361512	ULK3	PRPS1	T	87	0.874	Created site
ENSP00000400312	ENSP00000361496	ULK3	PRPS1	T	87	0.874	Created site
ENSP00000376306	ENSP00000412366	CIT	KLKB1	T	143	0.874	Created site
ENSP00000402084	ENSP00000453970	WEE1	ZEB1	T	78	0.874	Created site
ENSP00000402084	ENSP00000452787	WEE1	ZEB1	T	78	0.874	Created site
ENSP00000402084	ENSP00000453674	WEE1	ZEB1	T	61	0.874	Created site
ENSP00000402084	ENSP00000391612	WEE1	ZEB1	T	61	0.874	Created site
ENSP00000402084	ENSP00000354487	WEE1	ZEB1	T	78	0.874	Created site
ENSP00000402084	ENSP00000319248	WEE1	ZEB1	T	78	0.874	Created site
ENSP00000402084	ENSP00000415961	WEE1	ZEB1	T	78	0.874	Created site
ENSP00000437550	ENSP00000361512	LATS1	PRPS1	T	87	0.874	Created site
ENSP00000437550	ENSP00000361496	LATS1	PRPS1	T	87	0.874	Created site
ENSP00000217233	ENSP00000426629	TRIB3	KLKB1	T	191	0.874	Created site
ENSP00000217233	ENSP00000264690	TRIB3	KLKB1	T	143	0.874	Created site
ENSP00000217233	ENSP00000424469	TRIB3	KLKB1	T	105	0.874	Created site
ENSP00000217233	ENSP00000415563	TRIB3	KLKB1	T	105	0.874	Created site
ENSP00000240361	ENSP00000248553	TEX14	HSPB1	T	151	0.874261	Affected site
ENSP00000347427	ENSP00000414027	MINK1	ALK	T	47	0.874445	Affected site
ENSP00000158166	ENSP00000328968	CAMKK1	SCN5A	T	1488	0.874461	Affected site
ENSP00000158166	ENSP00000398962	CAMKK1	SCN5A	T	1470	0.874461	Affected site
ENSP00000158166	ENSP00000416634	CAMKK1	SCN5A	T	1470	0.874461	Affected site
ENSP00000158166	ENSP00000413996	CAMKK1	SCN5A	T	1434	0.874461	Affected site
ENSP00000331258	ENSP00000349969	POMK	SYNE2	T	6176	0.874586	Affected site
ENSP00000331258	ENSP00000452570	POMK	SYNE2	T	6170	0.874586	Affected site
ENSP00000336655	ENSP00000414027	STRADA	ALK	T	47	0.874964	Affected site
ENSP00000347427	ENSP00000432839	MINK1	GALT	T	114	0.875	Created site
ENSP00000375081	ENSP00000225275	TSSK1B	MPO	T	251	0.875	Created site
ENSP00000468837	ENSP00000477094	AC011530.4	SH2D1A	T	32	0.875	Created site
ENSP00000155926	ENSP00000453970	TRIB2	ZEB1	T	78	0.875	Created site
ENSP00000155926	ENSP00000452787	TRIB2	ZEB1	T	78	0.875	Created site
ENSP00000155926	ENSP00000453674	TRIB2	ZEB1	T	61	0.875	Created site
ENSP00000155926	ENSP00000391612	TRIB2	ZEB1	T	61	0.875	Created site
ENSP00000155926	ENSP00000354487	TRIB2	ZEB1	T	78	0.875	Created site
ENSP00000155926	ENSP00000319248	TRIB2	ZEB1	T	78	0.875	Created site
ENSP00000155926	ENSP00000415961	TRIB2	ZEB1	T	78	0.875	Created site
ENSP00000378288	ENSP00000453970	MYLK3	ZEB1	T	78	0.875	Created site
ENSP00000378288	ENSP00000452787	MYLK3	ZEB1	T	78	0.875	Created site
ENSP00000378288	ENSP00000453674	MYLK3	ZEB1	T	61	0.875	Created site
ENSP00000378288	ENSP00000391612	MYLK3	ZEB1	T	61	0.875	Created site
ENSP00000378288	ENSP00000354487	MYLK3	ZEB1	T	78	0.875	Created site
ENSP00000378288	ENSP00000319248	MYLK3	ZEB1	T	78	0.875	Created site
ENSP00000378288	ENSP00000415961	MYLK3	ZEB1	T	78	0.875	Created site
ENSP00000347767	ENSP00000452188	NEK5	CFL2	T	18	0.875	Created site
ENSP00000347767	ENSP00000298159	NEK5	CFL2	T	35	0.875	Created site
ENSP00000347767	ENSP00000452451	NEK5	CFL2	T	18	0.875	Created site
ENSP00000347767	ENSP00000340635	NEK5	CFL2	T	35	0.875	Created site
ENSP00000429022	ENSP00000426629	C8orf44-SGK3	KLKB1	T	191	0.875	Created site
ENSP00000429022	ENSP00000264690	C8orf44-SGK3	KLKB1	T	143	0.875	Created site
ENSP00000429022	ENSP00000424469	C8orf44-SGK3	KLKB1	T	105	0.875	Created site
ENSP00000429022	ENSP00000415563	C8orf44-SGK3	KLKB1	T	105	0.875	Created site
ENSP00000354671	ENSP00000432839	MAST2	GALT	T	114	0.875	Created site
ENSP00000429022	ENSP00000426629	C8orf44-SGK3	KLKB1	T	191	0.875	Created site
ENSP00000429022	ENSP00000264690	C8orf44-SGK3	KLKB1	T	143	0.875	Created site
ENSP00000429022	ENSP00000424469	C8orf44-SGK3	KLKB1	T	105	0.875	Created site
ENSP00000429022	ENSP00000415563	C8orf44-SGK3	KLKB1	T	105	0.875	Created site
ENSP00000371614	ENSP00000225275	BRSK2	MPO	T	251	0.875	Created site
ENSP00000371614	ENSP00000361512	BRSK2	PRPS1	T	87	0.875	Created site
ENSP00000371614	ENSP00000361496	BRSK2	PRPS1	T	87	0.875	Created site
ENSP00000313950	ENSP00000349969	AURKB	SYNE2	T	6176	0.875327	Affected site
ENSP00000313950	ENSP00000452570	AURKB	SYNE2	T	6170	0.875327	Affected site
ENSP00000356530	ENSP00000328968	RNASEL	SCN5A	T	1488	0.875606	Affected site
ENSP00000356530	ENSP00000398962	RNASEL	SCN5A	T	1470	0.875606	Affected site
ENSP00000356530	ENSP00000416634	RNASEL	SCN5A	T	1470	0.875606	Affected site
ENSP00000356530	ENSP00000413996	RNASEL	SCN5A	T	1434	0.875606	Affected site
ENSP00000375892	ENSP00000432839	AKT2	GALT	T	114	0.876	Created site
ENSP00000309591	ENSP00000453970	PRKACA	ZEB1	T	78	0.876	Created site
ENSP00000309591	ENSP00000452787	PRKACA	ZEB1	T	78	0.876	Created site
ENSP00000309591	ENSP00000453674	PRKACA	ZEB1	T	61	0.876	Created site
ENSP00000309591	ENSP00000391612	PRKACA	ZEB1	T	61	0.876	Created site
ENSP00000309591	ENSP00000354487	PRKACA	ZEB1	T	78	0.876	Created site
ENSP00000309591	ENSP00000319248	PRKACA	ZEB1	T	78	0.876	Created site
ENSP00000309591	ENSP00000415961	PRKACA	ZEB1	T	78	0.876	Created site
ENSP00000303887	ENSP00000412366	DCLK2	KLKB1	T	143	0.876	Created site
ENSP00000419195	ENSP00000453970	CAMKV	ZEB1	T	78	0.876	Created site
ENSP00000419195	ENSP00000452787	CAMKV	ZEB1	T	78	0.876	Created site
ENSP00000419195	ENSP00000453674	CAMKV	ZEB1	T	61	0.876	Created site
ENSP00000419195	ENSP00000391612	CAMKV	ZEB1	T	61	0.876	Created site
ENSP00000419195	ENSP00000354487	CAMKV	ZEB1	T	78	0.876	Created site
ENSP00000419195	ENSP00000319248	CAMKV	ZEB1	T	78	0.876	Created site
ENSP00000419195	ENSP00000415961	CAMKV	ZEB1	T	78	0.876	Created site
ENSP00000372035	ENSP00000361512	LATS2	PRPS1	T	87	0.876	Created site
ENSP00000372035	ENSP00000361496	LATS2	PRPS1	T	87	0.876	Created site
ENSP00000381535	ENSP00000452188	STK32A	CFL2	T	18	0.876	Created site
ENSP00000381535	ENSP00000298159	STK32A	CFL2	T	35	0.876	Created site
ENSP00000381535	ENSP00000452451	STK32A	CFL2	T	18	0.876	Created site
ENSP00000381535	ENSP00000340635	STK32A	CFL2	T	35	0.876	Created site
ENSP00000215832	ENSP00000419572	MAPK1	CYP21A2	T	105	0.876	Created site
ENSP00000316845	ENSP00000432839	ARHGEF4	GALT	T	114	0.876	Created site
ENSP00000378288	ENSP00000349969	MYLK3	SYNE2	T	6176	0.876668	Affected site
ENSP00000378288	ENSP00000452570	MYLK3	SYNE2	T	6170	0.876668	Affected site
ENSP00000305976	ENSP00000349969	SIK2	SYNE2	T	6176	0.876882	Affected site
ENSP00000305976	ENSP00000452570	SIK2	SYNE2	T	6170	0.876882	Affected site
ENSP00000370345	ENSP00000349446	PAN3	ARG1	T	298	0.876983	Affected site
ENSP00000370345	ENSP00000357066	PAN3	ARG1	T	290	0.876983	Affected site
ENSP00000333568	ENSP00000452188	PRKD1	CFL2	T	18	0.877	Created site
ENSP00000333568	ENSP00000298159	PRKD1	CFL2	T	35	0.877	Created site
ENSP00000333568	ENSP00000452451	PRKD1	CFL2	T	18	0.877	Created site
ENSP00000333568	ENSP00000340635	PRKD1	CFL2	T	35	0.877	Created site
ENSP00000370345	ENSP00000272371	PAN3	OTOF	T	515	0.877	Created site
ENSP00000365730	ENSP00000453970	STK24	ZEB1	T	78	0.877	Created site
ENSP00000365730	ENSP00000452787	STK24	ZEB1	T	78	0.877	Created site
ENSP00000365730	ENSP00000453674	STK24	ZEB1	T	61	0.877	Created site
ENSP00000365730	ENSP00000391612	STK24	ZEB1	T	61	0.877	Created site
ENSP00000365730	ENSP00000354487	STK24	ZEB1	T	78	0.877	Created site
ENSP00000365730	ENSP00000319248	STK24	ZEB1	T	78	0.877	Created site
ENSP00000365730	ENSP00000415961	STK24	ZEB1	T	78	0.877	Created site
ENSP00000217233	ENSP00000361512	TRIB3	PRPS1	T	87	0.877	Created site
ENSP00000217233	ENSP00000361496	TRIB3	PRPS1	T	87	0.877	Created site
ENSP00000381535	ENSP00000351905	STK32A	TGFBR2	T	340	0.877041	Affected site
ENSP00000381535	ENSP00000295754	STK32A	TGFBR2	T	315	0.877041	Affected site
ENSP00000333896	ENSP00000349969	RPS6KA4	SYNE2	T	6176	0.877483	Affected site
ENSP00000333896	ENSP00000452570	RPS6KA4	SYNE2	T	6170	0.877483	Affected site
ENSP00000276052	ENSP00000326765	CDK16	HR	T	1022	0.877551	Affected site
ENSP00000276052	ENSP00000370826	CDK16	HR	T	1022	0.877551	Affected site
ENSP00000347427	ENSP00000453970	MINK1	ZEB1	T	78	0.878	Created site
ENSP00000347427	ENSP00000452787	MINK1	ZEB1	T	78	0.878	Created site
ENSP00000347427	ENSP00000453674	MINK1	ZEB1	T	61	0.878	Created site
ENSP00000347427	ENSP00000391612	MINK1	ZEB1	T	61	0.878	Created site
ENSP00000347427	ENSP00000354487	MINK1	ZEB1	T	78	0.878	Created site
ENSP00000347427	ENSP00000319248	MINK1	ZEB1	T	78	0.878	Created site
ENSP00000347427	ENSP00000415961	MINK1	ZEB1	T	78	0.878	Created site
ENSP00000408695	ENSP00000453970	PRKCA	ZEB1	T	78	0.878	Created site
ENSP00000408695	ENSP00000452787	PRKCA	ZEB1	T	78	0.878	Created site
ENSP00000408695	ENSP00000453674	PRKCA	ZEB1	T	61	0.878	Created site
ENSP00000408695	ENSP00000391612	PRKCA	ZEB1	T	61	0.878	Created site
ENSP00000408695	ENSP00000354487	PRKCA	ZEB1	T	78	0.878	Created site
ENSP00000408695	ENSP00000319248	PRKCA	ZEB1	T	78	0.878	Created site
ENSP00000408695	ENSP00000415961	PRKCA	ZEB1	T	78	0.878	Created site
ENSP00000451828	ENSP00000361512	AKT1	PRPS1	T	87	0.878	Created site
ENSP00000451828	ENSP00000361496	AKT1	PRPS1	T	87	0.878	Created site
ENSP00000368884	ENSP00000432839	RPS6KA3	GALT	T	114	0.878	Created site
ENSP00000381535	ENSP00000413905	STK32A	TFR2	T	310	0.878085	Affected site
ENSP00000370345	ENSP00000422853	PAN3	ANK2	T	761	0.878509	Affected site
ENSP00000370345	ENSP00000426944	PAN3	ANK2	T	935	0.878509	Affected site
ENSP00000370345	ENSP00000378044	PAN3	ANK2	T	1759	0.878509	Affected site
ENSP00000370345	ENSP00000422498	PAN3	ANK2	T	854	0.878509	Affected site
ENSP00000370345	ENSP00000349588	PAN3	ANK2	T	3844	0.878509	Affected site
ENSP00000370345	ENSP00000421023	PAN3	ANK2	T	411	0.878509	Affected site
ENSP00000370345	ENSP00000421067	PAN3	ANK2	T	1750	0.878509	Affected site
ENSP00000370345	ENSP00000264366	PAN3	ANK2	T	3811	0.878509	Affected site
ENSP00000343248	ENSP00000414027	SBK1	ALK	T	47	0.878757	Affected site
ENSP00000155926	ENSP00000432839	TRIB2	GALT	T	114	0.879	Created site
ENSP00000282908	ENSP00000452188	STK32B	CFL2	T	18	0.879	Created site
ENSP00000282908	ENSP00000298159	STK32B	CFL2	T	35	0.879	Created site
ENSP00000282908	ENSP00000452451	STK32B	CFL2	T	18	0.879	Created site
ENSP00000282908	ENSP00000340635	STK32B	CFL2	T	35	0.879	Created site
ENSP00000347767	ENSP00000453970	NEK5	ZEB1	T	78	0.879	Created site
ENSP00000347767	ENSP00000452787	NEK5	ZEB1	T	78	0.879	Created site
ENSP00000347767	ENSP00000453674	NEK5	ZEB1	T	61	0.879	Created site
ENSP00000347767	ENSP00000391612	NEK5	ZEB1	T	61	0.879	Created site
ENSP00000347767	ENSP00000354487	NEK5	ZEB1	T	78	0.879	Created site
ENSP00000347767	ENSP00000319248	NEK5	ZEB1	T	78	0.879	Created site
ENSP00000347767	ENSP00000415961	NEK5	ZEB1	T	78	0.879	Created site
ENSP00000336655	ENSP00000225275	STRADA	MPO	T	251	0.879	Created site
ENSP00000261211	ENSP00000295030	CDK17	PEX13	T	326	0.879	Created site
ENSP00000394484	ENSP00000349969	DCLK3	SYNE2	T	6176	0.87971	Affected site
ENSP00000394484	ENSP00000452570	DCLK3	SYNE2	T	6170	0.87971	Affected site
ENSP00000369162	ENSP00000349969	RIOK1	SYNE2	T	6176	0.879759	Affected site
ENSP00000369162	ENSP00000452570	RIOK1	SYNE2	T	6170	0.879759	Affected site
ENSP00000276052	ENSP00000204679	CDK16	GNPTG	T	286	0.879887	Affected site
ENSP00000370345	ENSP00000401956	PAN3	GALT	T	33	0.88	Created site
ENSP00000370345	ENSP00000431538	PAN3	MPZ	T	89	0.88	Created site
ENSP00000370345	ENSP00000368119	PAN3	GALT	T	142	0.88	Created site
ENSP00000370345	ENSP00000457140	PAN3	EPB42	T	490	0.88	Created site
ENSP00000370345	ENSP00000432943	PAN3	MPZ	T	89	0.88	Created site
ENSP00000313950	ENSP00000452188	AURKB	CFL2	T	18	0.88	Created site
ENSP00000313950	ENSP00000298159	AURKB	CFL2	T	35	0.88	Created site
ENSP00000313950	ENSP00000452451	AURKB	CFL2	T	18	0.88	Created site
ENSP00000313950	ENSP00000340635	AURKB	CFL2	T	35	0.88	Created site
ENSP00000479116	ENSP00000410257	CDK7	SCN5A	T	1186	0.88	Created site
ENSP00000479116	ENSP00000416634	CDK7	SCN5A	T	1186	0.88	Created site
ENSP00000479116	ENSP00000399524	CDK7	SCN5A	T	1185	0.88	Created site
ENSP00000479116	ENSP00000328968	CDK7	SCN5A	T	1186	0.88	Created site
ENSP00000479116	ENSP00000403355	CDK7	SCN5A	T	1132	0.88	Created site
ENSP00000479116	ENSP00000398962	CDK7	SCN5A	T	1186	0.88	Created site
ENSP00000479116	ENSP00000413996	CDK7	SCN5A	T	1132	0.88	Created site
ENSP00000479116	ENSP00000388797	CDK7	SCN5A	T	1132	0.88	Created site
ENSP00000479116	ENSP00000398266	CDK7	SCN5A	T	1185	0.88	Created site
ENSP00000429022	ENSP00000421067	C8orf44-SGK3	ANK2	T	1745	0.88	Created site
ENSP00000429022	ENSP00000264366	C8orf44-SGK3	ANK2	T	3806	0.88	Created site
ENSP00000429022	ENSP00000426944	C8orf44-SGK3	ANK2	T	930	0.88	Created site
ENSP00000429022	ENSP00000378044	C8orf44-SGK3	ANK2	T	1754	0.88	Created site
ENSP00000429022	ENSP00000422498	C8orf44-SGK3	ANK2	T	849	0.88	Created site
ENSP00000429022	ENSP00000422853	C8orf44-SGK3	ANK2	T	756	0.88	Created site
ENSP00000429022	ENSP00000421023	C8orf44-SGK3	ANK2	T	406	0.88	Created site
ENSP00000429022	ENSP00000349588	C8orf44-SGK3	ANK2	T	3839	0.88	Created site
ENSP00000429022	ENSP00000421067	C8orf44-SGK3	ANK2	T	1745	0.88	Created site
ENSP00000429022	ENSP00000264366	C8orf44-SGK3	ANK2	T	3806	0.88	Created site
ENSP00000429022	ENSP00000426944	C8orf44-SGK3	ANK2	T	930	0.88	Created site
ENSP00000429022	ENSP00000378044	C8orf44-SGK3	ANK2	T	1754	0.88	Created site
ENSP00000429022	ENSP00000422498	C8orf44-SGK3	ANK2	T	849	0.88	Created site
ENSP00000429022	ENSP00000422853	C8orf44-SGK3	ANK2	T	756	0.88	Created site
ENSP00000429022	ENSP00000421023	C8orf44-SGK3	ANK2	T	406	0.88	Created site
ENSP00000429022	ENSP00000349588	C8orf44-SGK3	ANK2	T	3839	0.88	Created site
ENSP00000376306	ENSP00000421067	CIT	ANK2	T	1745	0.88	Created site
ENSP00000376306	ENSP00000264366	CIT	ANK2	T	3806	0.88	Created site
ENSP00000376306	ENSP00000426944	CIT	ANK2	T	930	0.88	Created site
ENSP00000376306	ENSP00000378044	CIT	ANK2	T	1754	0.88	Created site
ENSP00000376306	ENSP00000422498	CIT	ANK2	T	849	0.88	Created site
ENSP00000376306	ENSP00000422853	CIT	ANK2	T	756	0.88	Created site
ENSP00000376306	ENSP00000421023	CIT	ANK2	T	406	0.88	Created site
ENSP00000376306	ENSP00000349588	CIT	ANK2	T	3839	0.88	Created site
ENSP00000215832	ENSP00000447148	MAPK1	AQP2	T	190	0.88	Created site
ENSP00000215832	ENSP00000199280	MAPK1	AQP2	T	190	0.88	Created site
ENSP00000215832	ENSP00000450022	MAPK1	AQP2	T	232	0.88	Created site
ENSP00000155926	ENSP00000349969	TRIB2	SYNE2	T	6176	0.880267	Affected site
ENSP00000155926	ENSP00000452570	TRIB2	SYNE2	T	6170	0.880267	Affected site
ENSP00000215832	ENSP00000399524	MAPK1	SCN5A	T	632	0.880344	Affected site
ENSP00000215832	ENSP00000398266	MAPK1	SCN5A	T	632	0.880344	Affected site
ENSP00000215832	ENSP00000403355	MAPK1	SCN5A	T	632	0.880344	Affected site
ENSP00000215832	ENSP00000388797	MAPK1	SCN5A	T	632	0.880344	Affected site
ENSP00000072869	ENSP00000349969	ADCK2	SYNE2	T	6176	0.880397	Affected site
ENSP00000072869	ENSP00000452570	ADCK2	SYNE2	T	6170	0.880397	Affected site
ENSP00000370345	ENSP00000439155	PAN3	GNE	T	712	0.881	Created site
ENSP00000370345	ENSP00000414760	PAN3	GNE	T	638	0.881	Created site
ENSP00000370345	ENSP00000379839	PAN3	GNE	T	743	0.881	Created site
ENSP00000370345	ENSP00000367134	PAN3	GNE	T	712	0.881	Created site
ENSP00000370345	ENSP00000445117	PAN3	GNE	T	602	0.881	Created site
ENSP00000370345	ENSP00000437765	PAN3	GNE	T	707	0.881	Created site
ENSP00000303887	ENSP00000426629	DCLK2	KLKB1	T	191	0.881	Created site
ENSP00000303887	ENSP00000264690	DCLK2	KLKB1	T	143	0.881	Created site
ENSP00000303887	ENSP00000424469	DCLK2	KLKB1	T	105	0.881	Created site
ENSP00000303887	ENSP00000415563	DCLK2	KLKB1	T	105	0.881	Created site
ENSP00000360290	ENSP00000453970	PRKAA2	ZEB1	T	78	0.881	Created site
ENSP00000360290	ENSP00000452787	PRKAA2	ZEB1	T	78	0.881	Created site
ENSP00000360290	ENSP00000453674	PRKAA2	ZEB1	T	61	0.881	Created site
ENSP00000360290	ENSP00000391612	PRKAA2	ZEB1	T	61	0.881	Created site
ENSP00000360290	ENSP00000354487	PRKAA2	ZEB1	T	78	0.881	Created site
ENSP00000360290	ENSP00000319248	PRKAA2	ZEB1	T	78	0.881	Created site
ENSP00000360290	ENSP00000415961	PRKAA2	ZEB1	T	78	0.881	Created site
ENSP00000295797	ENSP00000225275	PRKCI	MPO	T	251	0.881	Created site
ENSP00000316845	ENSP00000359652	ARHGEF4	EYS	T	3070	0.881	Created site
ENSP00000316845	ENSP00000359650	ARHGEF4	EYS	T	3091	0.881	Created site
ENSP00000316845	ENSP00000424243	ARHGEF4	EYS	T	3070	0.881	Created site
ENSP00000316845	ENSP00000359655	ARHGEF4	EYS	T	3091	0.881	Created site
ENSP00000356832	ENSP00000349969	SGK1	SYNE2	T	6176	0.881223	Affected site
ENSP00000356832	ENSP00000452570	SGK1	SYNE2	T	6170	0.881223	Affected site
ENSP00000276052	ENSP00000399524	CDK16	SCN5A	T	632	0.881914	Affected site
ENSP00000276052	ENSP00000398266	CDK16	SCN5A	T	632	0.881914	Affected site
ENSP00000276052	ENSP00000403355	CDK16	SCN5A	T	632	0.881914	Affected site
ENSP00000276052	ENSP00000388797	CDK16	SCN5A	T	632	0.881914	Affected site
ENSP00000333568	ENSP00000225275	PRKD1	MPO	T	251	0.883	Created site
ENSP00000282908	ENSP00000225275	STK32B	MPO	T	251	0.883	Created site
ENSP00000263826	ENSP00000426629	AKT3	KLKB1	T	191	0.883	Created site
ENSP00000263826	ENSP00000264690	AKT3	KLKB1	T	143	0.883	Created site
ENSP00000263826	ENSP00000424469	AKT3	KLKB1	T	105	0.883	Created site
ENSP00000263826	ENSP00000415563	AKT3	KLKB1	T	105	0.883	Created site
ENSP00000394484	ENSP00000452188	DCLK3	CFL2	T	18	0.883	Created site
ENSP00000394484	ENSP00000298159	DCLK3	CFL2	T	35	0.883	Created site
ENSP00000394484	ENSP00000452451	DCLK3	CFL2	T	18	0.883	Created site
ENSP00000394484	ENSP00000340635	DCLK3	CFL2	T	35	0.883	Created site
ENSP00000336655	ENSP00000361512	STRADA	PRPS1	T	87	0.883	Created site
ENSP00000336655	ENSP00000361496	STRADA	PRPS1	T	87	0.883	Created site
ENSP00000370345	ENSP00000453970	PAN3	ZEB1	T	78	0.884	Created site
ENSP00000370345	ENSP00000452787	PAN3	ZEB1	T	78	0.884	Created site
ENSP00000370345	ENSP00000453674	PAN3	ZEB1	T	61	0.884	Created site
ENSP00000370345	ENSP00000391612	PAN3	ZEB1	T	61	0.884	Created site
ENSP00000370345	ENSP00000354487	PAN3	ZEB1	T	78	0.884	Created site
ENSP00000370345	ENSP00000319248	PAN3	ZEB1	T	78	0.884	Created site
ENSP00000370345	ENSP00000415961	PAN3	ZEB1	T	78	0.884	Created site
ENSP00000356746	ENSP00000476935	SCYL3	GLA	T	65	0.884	Created site
ENSP00000251472	ENSP00000354687	MAST1	MT-ND1	T	1	0.884	Created site
ENSP00000355927	ENSP00000260116	RPS6KC1	TTPA	T	120	0.884	Created site
ENSP00000255448	ENSP00000452188	DCLK1	CFL2	T	18	0.884	Created site
ENSP00000255448	ENSP00000298159	DCLK1	CFL2	T	35	0.884	Created site
ENSP00000255448	ENSP00000452451	DCLK1	CFL2	T	18	0.884	Created site
ENSP00000255448	ENSP00000340635	DCLK1	CFL2	T	35	0.884	Created site
ENSP00000356746	ENSP00000453970	SCYL3	ZEB1	T	78	0.885	Created site
ENSP00000356746	ENSP00000452787	SCYL3	ZEB1	T	78	0.885	Created site
ENSP00000356746	ENSP00000453674	SCYL3	ZEB1	T	61	0.885	Created site
ENSP00000356746	ENSP00000391612	SCYL3	ZEB1	T	61	0.885	Created site
ENSP00000356746	ENSP00000354487	SCYL3	ZEB1	T	78	0.885	Created site
ENSP00000356746	ENSP00000319248	SCYL3	ZEB1	T	78	0.885	Created site
ENSP00000356746	ENSP00000415961	SCYL3	ZEB1	T	78	0.885	Created site
ENSP00000384442	ENSP00000354687	CDK11A	MT-ND1	T	1	0.885	Created site
ENSP00000316845	ENSP00000396835	ARHGEF4	CASP10	T	147	0.885	Created site
ENSP00000316845	ENSP00000272879	ARHGEF4	CASP10	T	147	0.885	Created site
ENSP00000316845	ENSP00000353250	ARHGEF4	CASP10	T	147	0.885	Created site
ENSP00000316845	ENSP00000286186	ARHGEF4	CASP10	T	147	0.885	Created site
ENSP00000316845	ENSP00000237865	ARHGEF4	CASP10	T	147	0.885	Created site
ENSP00000316845	ENSP00000363781	ARHGEF4	CASP10	T	147	0.885	Created site
ENSP00000316845	ENSP00000314599	ARHGEF4	CASP10	T	147	0.885	Created site
ENSP00000158166	ENSP00000407492	CAMKK1	TRPM4	T	432	0.886	Created site
ENSP00000333568	ENSP00000361512	PRKD1	PRPS1	T	87	0.886	Created site
ENSP00000333568	ENSP00000361496	PRKD1	PRPS1	T	87	0.886	Created site
ENSP00000375081	ENSP00000432839	TSSK1B	GALT	T	114	0.886	Created site
ENSP00000384442	ENSP00000295030	CDK11A	PEX13	T	326	0.886	Created site
ENSP00000295797	ENSP00000452188	PRKCI	CFL2	T	18	0.886	Created site
ENSP00000295797	ENSP00000298159	PRKCI	CFL2	T	35	0.886	Created site
ENSP00000295797	ENSP00000452451	PRKCI	CFL2	T	18	0.886	Created site
ENSP00000295797	ENSP00000340635	PRKCI	CFL2	T	35	0.886	Created site
ENSP00000376306	ENSP00000426629	CIT	KLKB1	T	191	0.886	Created site
ENSP00000376306	ENSP00000264690	CIT	KLKB1	T	143	0.886	Created site
ENSP00000376306	ENSP00000424469	CIT	KLKB1	T	105	0.886	Created site
ENSP00000376306	ENSP00000415563	CIT	KLKB1	T	105	0.886	Created site
ENSP00000420270	ENSP00000410257	UHMK1	SCN5A	T	1186	0.886	Created site
ENSP00000420270	ENSP00000416634	UHMK1	SCN5A	T	1186	0.886	Created site
ENSP00000420270	ENSP00000399524	UHMK1	SCN5A	T	1185	0.886	Created site
ENSP00000420270	ENSP00000328968	UHMK1	SCN5A	T	1186	0.886	Created site
ENSP00000420270	ENSP00000403355	UHMK1	SCN5A	T	1132	0.886	Created site
ENSP00000420270	ENSP00000398962	UHMK1	SCN5A	T	1186	0.886	Created site
ENSP00000420270	ENSP00000413996	UHMK1	SCN5A	T	1132	0.886	Created site
ENSP00000420270	ENSP00000388797	UHMK1	SCN5A	T	1132	0.886	Created site
ENSP00000420270	ENSP00000398266	UHMK1	SCN5A	T	1185	0.886	Created site
ENSP00000215832	ENSP00000386765	MAPK1	GIGYF2	T	479	0.886	Created site
ENSP00000215832	ENSP00000410297	MAPK1	GIGYF2	T	451	0.886	Created site
ENSP00000215832	ENSP00000362664	MAPK1	GIGYF2	T	457	0.886	Created site
ENSP00000215832	ENSP00000404195	MAPK1	GIGYF2	T	400	0.886	Created site
ENSP00000215832	ENSP00000487548	MAPK1	GIGYF2	T	479	0.886	Created site
ENSP00000215832	ENSP00000386537	MAPK1	GIGYF2	T	457	0.886	Created site
ENSP00000215832	ENSP00000387070	MAPK1	GIGYF2	T	451	0.886	Created site
ENSP00000215832	ENSP00000387170	MAPK1	GIGYF2	T	478	0.886	Created site
ENSP00000331258	ENSP00000453970	POMK	ZEB1	T	78	0.886	Created site
ENSP00000331258	ENSP00000452787	POMK	ZEB1	T	78	0.886	Created site
ENSP00000331258	ENSP00000453674	POMK	ZEB1	T	61	0.886	Created site
ENSP00000331258	ENSP00000391612	POMK	ZEB1	T	61	0.886	Created site
ENSP00000331258	ENSP00000354487	POMK	ZEB1	T	78	0.886	Created site
ENSP00000331258	ENSP00000319248	POMK	ZEB1	T	78	0.886	Created site
ENSP00000331258	ENSP00000415961	POMK	ZEB1	T	78	0.886	Created site
ENSP00000369162	ENSP00000328968	RIOK1	SCN5A	T	1488	0.886156	Affected site
ENSP00000369162	ENSP00000398962	RIOK1	SCN5A	T	1470	0.886156	Affected site
ENSP00000369162	ENSP00000416634	RIOK1	SCN5A	T	1470	0.886156	Affected site
ENSP00000369162	ENSP00000413996	RIOK1	SCN5A	T	1434	0.886156	Affected site
ENSP00000251472	ENSP00000441090	MAST1	CENPJ	T	821	0.886227	Affected site
ENSP00000251472	ENSP00000477511	MAST1	CENPJ	T	821	0.886227	Affected site
ENSP00000251472	ENSP00000371308	MAST1	CENPJ	T	821	0.886227	Affected site
ENSP00000295797	ENSP00000349969	PRKCI	SYNE2	T	6176	0.88669	Affected site
ENSP00000295797	ENSP00000452570	PRKCI	SYNE2	T	6170	0.88669	Affected site
ENSP00000347427	ENSP00000349969	MINK1	SYNE2	T	6176	0.886789	Affected site
ENSP00000347427	ENSP00000452570	MINK1	SYNE2	T	6170	0.886789	Affected site
ENSP00000356746	ENSP00000414027	SCYL3	ALK	T	47	0.886868	Affected site
ENSP00000393978	ENSP00000225275	PRKD2	MPO	T	251	0.887	Created site
ENSP00000072869	ENSP00000477094	ADCK2	SH2D1A	T	32	0.887	Created site
ENSP00000385727	ENSP00000326765	MAST4	HR	T	1022	0.887165	Affected site
ENSP00000385727	ENSP00000370826	MAST4	HR	T	1022	0.887165	Affected site
ENSP00000464036	ENSP00000295030	CDK11B	PEX13	T	326	0.888	Created site
ENSP00000400312	ENSP00000453970	ULK3	ZEB1	T	78	0.888	Created site
ENSP00000400312	ENSP00000452787	ULK3	ZEB1	T	78	0.888	Created site
ENSP00000400312	ENSP00000453674	ULK3	ZEB1	T	61	0.888	Created site
ENSP00000400312	ENSP00000391612	ULK3	ZEB1	T	61	0.888	Created site
ENSP00000400312	ENSP00000354487	ULK3	ZEB1	T	78	0.888	Created site
ENSP00000400312	ENSP00000319248	ULK3	ZEB1	T	78	0.888	Created site
ENSP00000400312	ENSP00000415961	ULK3	ZEB1	T	78	0.888	Created site
ENSP00000261211	ENSP00000354687	CDK17	MT-ND1	T	1	0.888	Created site
ENSP00000215832	ENSP00000295030	MAPK1	PEX13	T	326	0.888	Created site
ENSP00000178640	ENSP00000349969	MAP2K5	SYNE2	T	6176	0.888047	Affected site
ENSP00000178640	ENSP00000452570	MAP2K5	SYNE2	T	6170	0.888047	Affected site
ENSP00000370345	ENSP00000477013	PAN3	ARSA	T	34	0.888625	Affected site
ENSP00000356746	ENSP00000422853	SCYL3	ANK2	T	761	0.888701	Affected site
ENSP00000356746	ENSP00000426944	SCYL3	ANK2	T	935	0.888701	Affected site
ENSP00000356746	ENSP00000378044	SCYL3	ANK2	T	1759	0.888701	Affected site
ENSP00000356746	ENSP00000422498	SCYL3	ANK2	T	854	0.888701	Affected site
ENSP00000356746	ENSP00000349588	SCYL3	ANK2	T	3844	0.888701	Affected site
ENSP00000356746	ENSP00000421023	SCYL3	ANK2	T	411	0.888701	Affected site
ENSP00000356746	ENSP00000421067	SCYL3	ANK2	T	1750	0.888701	Affected site
ENSP00000356746	ENSP00000264366	SCYL3	ANK2	T	3811	0.888701	Affected site
ENSP00000158166	ENSP00000459280	CAMKK1	SGSH	T	210	0.889	Created site
ENSP00000158166	ENSP00000458200	CAMKK1	SGSH	T	257	0.889	Created site
ENSP00000370345	ENSP00000373288	PAN3	BTD	T	469	0.889	Created site
ENSP00000370345	ENSP00000400995	PAN3	BTD	T	491	0.889	Created site
ENSP00000370345	ENSP00000306477	PAN3	BTD	T	489	0.889	Created site
ENSP00000370345	ENSP00000388212	PAN3	BTD	T	491	0.889	Created site
ENSP00000370345	ENSP00000316842	PAN3	SIX5	T	296	0.889	Created site
ENSP00000442656	ENSP00000453970	ACVR1B	ZEB1	T	78	0.889	Created site
ENSP00000442656	ENSP00000452787	ACVR1B	ZEB1	T	78	0.889	Created site
ENSP00000442656	ENSP00000453674	ACVR1B	ZEB1	T	61	0.889	Created site
ENSP00000442656	ENSP00000391612	ACVR1B	ZEB1	T	61	0.889	Created site
ENSP00000442656	ENSP00000354487	ACVR1B	ZEB1	T	78	0.889	Created site
ENSP00000442656	ENSP00000319248	ACVR1B	ZEB1	T	78	0.889	Created site
ENSP00000442656	ENSP00000415961	ACVR1B	ZEB1	T	78	0.889	Created site
ENSP00000393978	ENSP00000361512	PRKD2	PRPS1	T	87	0.889	Created site
ENSP00000393978	ENSP00000361496	PRKD2	PRPS1	T	87	0.889	Created site
ENSP00000072869	ENSP00000432839	ADCK2	GALT	T	114	0.889	Created site
ENSP00000464036	ENSP00000354687	CDK11B	MT-ND1	T	1	0.89	Created site
ENSP00000370345	ENSP00000240185	PAN3	TARDBP	T	315	0.89	Created site
ENSP00000410561	ENSP00000328531	CDK3	KCNH2	T	623	0.89	Created site
ENSP00000410561	ENSP00000328531	CDK3	KCNH2	T	623	0.89	Created site
ENSP00000366488	ENSP00000225275	PRKACG	MPO	T	251	0.89	Created site
ENSP00000429022	ENSP00000414027	C8orf44-SGK3	ALK	T	47	0.890204	Affected site
ENSP00000379842	ENSP00000414027	SGK3	ALK	T	47	0.890204	Affected site
ENSP00000371614	ENSP00000349969	BRSK2	SYNE2	T	6176	0.89046	Affected site
ENSP00000371614	ENSP00000452570	BRSK2	SYNE2	T	6170	0.89046	Affected site
ENSP00000333568	ENSP00000349969	PRKD1	SYNE2	T	6176	0.89193	Affected site
ENSP00000333568	ENSP00000452570	PRKD1	SYNE2	T	6170	0.89193	Affected site
ENSP00000270861	ENSP00000447148	PLK4	AQP2	T	190	0.892	Created site
ENSP00000270861	ENSP00000199280	PLK4	AQP2	T	190	0.892	Created site
ENSP00000270861	ENSP00000450022	PLK4	AQP2	T	232	0.892	Created site
ENSP00000305976	ENSP00000453970	SIK2	ZEB1	T	78	0.892	Created site
ENSP00000305976	ENSP00000452787	SIK2	ZEB1	T	78	0.892	Created site
ENSP00000305976	ENSP00000453674	SIK2	ZEB1	T	61	0.892	Created site
ENSP00000305976	ENSP00000391612	SIK2	ZEB1	T	61	0.892	Created site
ENSP00000305976	ENSP00000354487	SIK2	ZEB1	T	78	0.892	Created site
ENSP00000305976	ENSP00000319248	SIK2	ZEB1	T	78	0.892	Created site
ENSP00000305976	ENSP00000415961	SIK2	ZEB1	T	78	0.892	Created site
ENSP00000262506	ENSP00000252677	CSNK2A2	BMP15	T	180	0.892	Created site
ENSP00000340608	ENSP00000361512	SGK2	PRPS1	T	87	0.892	Created site
ENSP00000340608	ENSP00000361496	SGK2	PRPS1	T	87	0.892	Created site
ENSP00000371614	ENSP00000432839	BRSK2	GALT	T	114	0.892	Created site
ENSP00000368884	ENSP00000453970	RPS6KA3	ZEB1	T	78	0.892	Created site
ENSP00000368884	ENSP00000452787	RPS6KA3	ZEB1	T	78	0.892	Created site
ENSP00000368884	ENSP00000453674	RPS6KA3	ZEB1	T	61	0.892	Created site
ENSP00000368884	ENSP00000391612	RPS6KA3	ZEB1	T	61	0.892	Created site
ENSP00000368884	ENSP00000354487	RPS6KA3	ZEB1	T	78	0.892	Created site
ENSP00000368884	ENSP00000319248	RPS6KA3	ZEB1	T	78	0.892	Created site
ENSP00000368884	ENSP00000415961	RPS6KA3	ZEB1	T	78	0.892	Created site
ENSP00000467141	ENSP00000349969	TTN	SYNE2	T	6176	0.892474	Affected site
ENSP00000467141	ENSP00000452570	TTN	SYNE2	T	6170	0.892474	Affected site
ENSP00000355927	ENSP00000328968	RPS6KC1	SCN5A	T	1488	0.892722	Affected site
ENSP00000355927	ENSP00000398962	RPS6KC1	SCN5A	T	1470	0.892722	Affected site
ENSP00000355927	ENSP00000416634	RPS6KC1	SCN5A	T	1470	0.892722	Affected site
ENSP00000355927	ENSP00000413996	RPS6KC1	SCN5A	T	1434	0.892722	Affected site
ENSP00000400312	ENSP00000349969	ULK3	SYNE2	T	6176	0.892951	Affected site
ENSP00000400312	ENSP00000452570	ULK3	SYNE2	T	6170	0.892951	Affected site
ENSP00000355927	ENSP00000396835	RPS6KC1	CASP10	T	147	0.893	Created site
ENSP00000355927	ENSP00000272879	RPS6KC1	CASP10	T	147	0.893	Created site
ENSP00000355927	ENSP00000353250	RPS6KC1	CASP10	T	147	0.893	Created site
ENSP00000355927	ENSP00000286186	RPS6KC1	CASP10	T	147	0.893	Created site
ENSP00000355927	ENSP00000237865	RPS6KC1	CASP10	T	147	0.893	Created site
ENSP00000355927	ENSP00000363781	RPS6KC1	CASP10	T	147	0.893	Created site
ENSP00000355927	ENSP00000314599	RPS6KC1	CASP10	T	147	0.893	Created site
ENSP00000451828	ENSP00000225275	AKT1	MPO	T	251	0.893	Created site
ENSP00000437550	ENSP00000452188	LATS1	CFL2	T	18	0.893	Created site
ENSP00000437550	ENSP00000298159	LATS1	CFL2	T	35	0.893	Created site
ENSP00000437550	ENSP00000452451	LATS1	CFL2	T	18	0.893	Created site
ENSP00000437550	ENSP00000340635	LATS1	CFL2	T	35	0.893	Created site
ENSP00000316845	ENSP00000415504	ARHGEF4	FSHR	T	160	0.893	Created site
ENSP00000262811	ENSP00000326765	MAST3	HR	T	1022	0.893295	Affected site
ENSP00000262811	ENSP00000370826	MAST3	HR	T	1022	0.893295	Affected site
ENSP00000355927	ENSP00000413905	RPS6KC1	TFR2	T	310	0.893421	Affected site
ENSP00000310649	ENSP00000349969	BRSK1	SYNE2	T	6176	0.893647	Affected site
ENSP00000310649	ENSP00000452570	BRSK1	SYNE2	T	6170	0.893647	Affected site
ENSP00000344220	ENSP00000432839	PDPK1	GALT	T	114	0.894	Created site
ENSP00000370345	ENSP00000394917	PAN3	ALG3	T	85	0.894	Created site
ENSP00000372035	ENSP00000452188	LATS2	CFL2	T	18	0.894	Created site
ENSP00000372035	ENSP00000298159	LATS2	CFL2	T	35	0.894	Created site
ENSP00000372035	ENSP00000452451	LATS2	CFL2	T	18	0.894	Created site
ENSP00000372035	ENSP00000340635	LATS2	CFL2	T	35	0.894	Created site
ENSP00000412365	ENSP00000354687	CDKL2	MT-ND1	T	1	0.894	Created site
ENSP00000396467	ENSP00000453970	MAPKAPK3	ZEB1	T	78	0.894	Created site
ENSP00000396467	ENSP00000452787	MAPKAPK3	ZEB1	T	78	0.894	Created site
ENSP00000396467	ENSP00000453674	MAPKAPK3	ZEB1	T	61	0.894	Created site
ENSP00000396467	ENSP00000391612	MAPKAPK3	ZEB1	T	61	0.894	Created site
ENSP00000396467	ENSP00000354487	MAPKAPK3	ZEB1	T	78	0.894	Created site
ENSP00000396467	ENSP00000319248	MAPKAPK3	ZEB1	T	78	0.894	Created site
ENSP00000396467	ENSP00000415961	MAPKAPK3	ZEB1	T	78	0.894	Created site
ENSP00000344220	ENSP00000349969	PDPK1	SYNE2	T	6176	0.894363	Affected site
ENSP00000344220	ENSP00000452570	PDPK1	SYNE2	T	6170	0.894363	Affected site
ENSP00000370345	ENSP00000418918	PAN3	HESX1	T	147	0.894981	Affected site
ENSP00000370345	ENSP00000295934	PAN3	HESX1	T	181	0.894981	Affected site
ENSP00000158166	ENSP00000225275	CAMKK1	MPO	T	251	0.895	Created site
ENSP00000369162	ENSP00000407365	RIOK1	GLB1	T	52	0.895458	Affected site
ENSP00000369162	ENSP00000305920	RIOK1	GLB1	T	82	0.895458	Affected site
ENSP00000072869	ENSP00000328968	ADCK2	SCN5A	T	1488	0.895697	Affected site
ENSP00000072869	ENSP00000398962	ADCK2	SCN5A	T	1470	0.895697	Affected site
ENSP00000072869	ENSP00000416634	ADCK2	SCN5A	T	1470	0.895697	Affected site
ENSP00000072869	ENSP00000413996	ADCK2	SCN5A	T	1434	0.895697	Affected site
ENSP00000356832	ENSP00000452188	SGK1	CFL2	T	18	0.896	Created site
ENSP00000356832	ENSP00000298159	SGK1	CFL2	T	35	0.896	Created site
ENSP00000356832	ENSP00000452451	SGK1	CFL2	T	18	0.896	Created site
ENSP00000356832	ENSP00000340635	SGK1	CFL2	T	35	0.896	Created site
ENSP00000370345	ENSP00000393397	PAN3	AVPR2	T	39	0.896	Created site
ENSP00000355927	ENSP00000412366	RPS6KC1	KLKB1	T	143	0.896	Created site
ENSP00000412365	ENSP00000295030	CDKL2	PEX13	T	326	0.896	Created site
ENSP00000368356	ENSP00000453970	PRKD3	ZEB1	T	78	0.897	Created site
ENSP00000368356	ENSP00000452787	PRKD3	ZEB1	T	78	0.897	Created site
ENSP00000368356	ENSP00000453674	PRKD3	ZEB1	T	61	0.897	Created site
ENSP00000368356	ENSP00000391612	PRKD3	ZEB1	T	61	0.897	Created site
ENSP00000368356	ENSP00000354487	PRKD3	ZEB1	T	78	0.897	Created site
ENSP00000368356	ENSP00000319248	PRKD3	ZEB1	T	78	0.897	Created site
ENSP00000368356	ENSP00000415961	PRKD3	ZEB1	T	78	0.897	Created site
ENSP00000359552	ENSP00000452188	PKN2	CFL2	T	18	0.897	Created site
ENSP00000359552	ENSP00000298159	PKN2	CFL2	T	35	0.897	Created site
ENSP00000359552	ENSP00000452451	PKN2	CFL2	T	18	0.897	Created site
ENSP00000359552	ENSP00000340635	PKN2	CFL2	T	35	0.897	Created site
ENSP00000385727	ENSP00000410257	MAST4	SCN5A	T	1186	0.897	Created site
ENSP00000385727	ENSP00000416634	MAST4	SCN5A	T	1186	0.897	Created site
ENSP00000385727	ENSP00000399524	MAST4	SCN5A	T	1185	0.897	Created site
ENSP00000385727	ENSP00000328968	MAST4	SCN5A	T	1186	0.897	Created site
ENSP00000385727	ENSP00000403355	MAST4	SCN5A	T	1132	0.897	Created site
ENSP00000385727	ENSP00000398962	MAST4	SCN5A	T	1186	0.897	Created site
ENSP00000385727	ENSP00000413996	MAST4	SCN5A	T	1132	0.897	Created site
ENSP00000385727	ENSP00000388797	MAST4	SCN5A	T	1132	0.897	Created site
ENSP00000385727	ENSP00000398266	MAST4	SCN5A	T	1185	0.897	Created site
ENSP00000451828	ENSP00000349969	AKT1	SYNE2	T	6176	0.897076	Affected site
ENSP00000451828	ENSP00000452570	AKT1	SYNE2	T	6170	0.897076	Affected site
ENSP00000370345	ENSP00000400995	PAN3	BTD	T	351	0.898	Created site
ENSP00000370345	ENSP00000388212	PAN3	BTD	T	351	0.898	Created site
ENSP00000370345	ENSP00000373288	PAN3	BTD	T	329	0.898	Created site
ENSP00000370345	ENSP00000306477	PAN3	BTD	T	349	0.898	Created site
ENSP00000355927	ENSP00000426629	RPS6KC1	KLKB1	T	191	0.898	Created site
ENSP00000355927	ENSP00000264690	RPS6KC1	KLKB1	T	143	0.898	Created site
ENSP00000355927	ENSP00000424469	RPS6KC1	KLKB1	T	105	0.898	Created site
ENSP00000355927	ENSP00000415563	RPS6KC1	KLKB1	T	105	0.898	Created site
ENSP00000340608	ENSP00000452188	SGK2	CFL2	T	18	0.898	Created site
ENSP00000340608	ENSP00000298159	SGK2	CFL2	T	35	0.898	Created site
ENSP00000340608	ENSP00000452451	SGK2	CFL2	T	18	0.898	Created site
ENSP00000340608	ENSP00000340635	SGK2	CFL2	T	35	0.898	Created site
ENSP00000420849	ENSP00000412366	NIM1K	KLKB1	T	143	0.898	Created site
ENSP00000316845	ENSP00000407492	ARHGEF4	TRPM4	T	432	0.898	Created site
ENSP00000445440	ENSP00000349969	PHKG1	SYNE2	T	6176	0.898464	Affected site
ENSP00000445440	ENSP00000452570	PHKG1	SYNE2	T	6170	0.898464	Affected site
ENSP00000370345	ENSP00000406320	PAN3	KCNJ1	T	338	0.899	Created site
ENSP00000370345	ENSP00000316233	PAN3	KCNJ1	T	338	0.899	Created site
ENSP00000370345	ENSP00000376432	PAN3	KCNJ1	T	357	0.899	Created site
ENSP00000370345	ENSP00000376434	PAN3	KCNJ1	T	338	0.899	Created site
ENSP00000370345	ENSP00000376433	PAN3	KCNJ1	T	338	0.899	Created site
ENSP00000370345	ENSP00000324648	PAN3	CYP2B6	T	114	0.9	Created site
ENSP00000370345	ENSP00000470582	PAN3	CYP2B6	T	38	0.9	Created site
ENSP00000072869	ENSP00000407365	ADCK2	GLB1	T	52	0.900383	Affected site
ENSP00000072869	ENSP00000305920	ADCK2	GLB1	T	82	0.900383	Affected site
ENSP00000370345	ENSP00000220676	PAN3	RP1	T	373	0.900523	Affected site
ENSP00000263025	ENSP00000204679	MAPK3	GNPTG	T	286	0.900656	Affected site
ENSP00000370345	ENSP00000305920	PAN3	GLB1	T	51	0.901	Created site
ENSP00000370345	ENSP00000407365	PAN3	GLB1	T	21	0.901	Created site
ENSP00000336655	ENSP00000452188	STRADA	CFL2	T	18	0.901	Created site
ENSP00000336655	ENSP00000298159	STRADA	CFL2	T	35	0.901	Created site
ENSP00000336655	ENSP00000452451	STRADA	CFL2	T	18	0.901	Created site
ENSP00000336655	ENSP00000340635	STRADA	CFL2	T	35	0.901	Created site
ENSP00000370345	ENSP00000457757	PAN3	EPB42	T	112	0.902	Created site
ENSP00000419782	ENSP00000410257	CDK5	SCN5A	T	1186	0.902	Created site
ENSP00000419782	ENSP00000416634	CDK5	SCN5A	T	1186	0.902	Created site
ENSP00000419782	ENSP00000399524	CDK5	SCN5A	T	1185	0.902	Created site
ENSP00000419782	ENSP00000328968	CDK5	SCN5A	T	1186	0.902	Created site
ENSP00000419782	ENSP00000403355	CDK5	SCN5A	T	1132	0.902	Created site
ENSP00000419782	ENSP00000398962	CDK5	SCN5A	T	1186	0.902	Created site
ENSP00000419782	ENSP00000413996	CDK5	SCN5A	T	1132	0.902	Created site
ENSP00000419782	ENSP00000388797	CDK5	SCN5A	T	1132	0.902	Created site
ENSP00000419782	ENSP00000398266	CDK5	SCN5A	T	1185	0.902	Created site
ENSP00000303887	ENSP00000447148	DCLK2	AQP2	T	190	0.902	Created site
ENSP00000303887	ENSP00000199280	DCLK2	AQP2	T	190	0.902	Created site
ENSP00000303887	ENSP00000450022	DCLK2	AQP2	T	232	0.902	Created site
ENSP00000412365	ENSP00000386765	CDKL2	GIGYF2	T	479	0.902	Created site
ENSP00000412365	ENSP00000410297	CDKL2	GIGYF2	T	451	0.902	Created site
ENSP00000412365	ENSP00000362664	CDKL2	GIGYF2	T	457	0.902	Created site
ENSP00000412365	ENSP00000404195	CDKL2	GIGYF2	T	400	0.902	Created site
ENSP00000412365	ENSP00000487548	CDKL2	GIGYF2	T	479	0.902	Created site
ENSP00000412365	ENSP00000386537	CDKL2	GIGYF2	T	457	0.902	Created site
ENSP00000412365	ENSP00000387070	CDKL2	GIGYF2	T	451	0.902	Created site
ENSP00000412365	ENSP00000387170	CDKL2	GIGYF2	T	478	0.902	Created site
ENSP00000423665	ENSP00000295030	CDK18	PEX13	T	326	0.903	Created site
ENSP00000283109	ENSP00000432839	RIOK2	GALT	T	114	0.903	Created site
ENSP00000420849	ENSP00000421067	NIM1K	ANK2	T	1745	0.903	Created site
ENSP00000420849	ENSP00000264366	NIM1K	ANK2	T	3806	0.903	Created site
ENSP00000420849	ENSP00000426944	NIM1K	ANK2	T	930	0.903	Created site
ENSP00000420849	ENSP00000378044	NIM1K	ANK2	T	1754	0.903	Created site
ENSP00000420849	ENSP00000422498	NIM1K	ANK2	T	849	0.903	Created site
ENSP00000420849	ENSP00000422853	NIM1K	ANK2	T	756	0.903	Created site
ENSP00000420849	ENSP00000421023	NIM1K	ANK2	T	406	0.903	Created site
ENSP00000420849	ENSP00000349588	NIM1K	ANK2	T	3839	0.903	Created site
ENSP00000394484	ENSP00000453970	DCLK3	ZEB1	T	78	0.903	Created site
ENSP00000394484	ENSP00000452787	DCLK3	ZEB1	T	78	0.903	Created site
ENSP00000394484	ENSP00000453674	DCLK3	ZEB1	T	61	0.903	Created site
ENSP00000394484	ENSP00000391612	DCLK3	ZEB1	T	61	0.903	Created site
ENSP00000394484	ENSP00000354487	DCLK3	ZEB1	T	78	0.903	Created site
ENSP00000394484	ENSP00000319248	DCLK3	ZEB1	T	78	0.903	Created site
ENSP00000394484	ENSP00000415961	DCLK3	ZEB1	T	78	0.903	Created site
ENSP00000366488	ENSP00000452188	PRKACG	CFL2	T	18	0.903	Created site
ENSP00000366488	ENSP00000298159	PRKACG	CFL2	T	35	0.903	Created site
ENSP00000366488	ENSP00000452451	PRKACG	CFL2	T	18	0.903	Created site
ENSP00000366488	ENSP00000340635	PRKACG	CFL2	T	35	0.903	Created site
ENSP00000393978	ENSP00000349969	PRKD2	SYNE2	T	6176	0.903976	Affected site
ENSP00000393978	ENSP00000452570	PRKD2	SYNE2	T	6170	0.903976	Affected site
ENSP00000344220	ENSP00000453970	PDPK1	ZEB1	T	78	0.904	Created site
ENSP00000344220	ENSP00000452787	PDPK1	ZEB1	T	78	0.904	Created site
ENSP00000344220	ENSP00000453674	PDPK1	ZEB1	T	61	0.904	Created site
ENSP00000344220	ENSP00000391612	PDPK1	ZEB1	T	61	0.904	Created site
ENSP00000344220	ENSP00000354487	PDPK1	ZEB1	T	78	0.904	Created site
ENSP00000344220	ENSP00000319248	PDPK1	ZEB1	T	78	0.904	Created site
ENSP00000344220	ENSP00000415961	PDPK1	ZEB1	T	78	0.904	Created site
ENSP00000240361	ENSP00000465001	TEX14	APOC2	T	41	0.904	Created site
ENSP00000240361	ENSP00000252490	TEX14	APOC4-APOC2	T	41	0.904	Created site
ENSP00000240361	ENSP00000476835	TEX14	APOC2	T	41	0.904	Created site
ENSP00000240361	ENSP00000468139	TEX14	APOC4-APOC2	T	118	0.904	Created site
ENSP00000240361	ENSP00000466775	TEX14	APOC2	T	41	0.904	Created site
ENSP00000295797	ENSP00000361512	PRKCI	PRPS1	T	87	0.904	Created site
ENSP00000295797	ENSP00000361496	PRKCI	PRPS1	T	87	0.904	Created site
ENSP00000370345	ENSP00000349969	PAN3	SYNE2	T	6176	0.904175	Affected site
ENSP00000370345	ENSP00000452570	PAN3	SYNE2	T	6170	0.904175	Affected site
ENSP00000343248	ENSP00000225275	SBK1	MPO	T	251	0.905	Created site
ENSP00000351475	ENSP00000432839	PASK	GALT	T	114	0.905	Created site
ENSP00000313950	ENSP00000453970	AURKB	ZEB1	T	78	0.905	Created site
ENSP00000313950	ENSP00000452787	AURKB	ZEB1	T	78	0.905	Created site
ENSP00000313950	ENSP00000453674	AURKB	ZEB1	T	61	0.905	Created site
ENSP00000313950	ENSP00000391612	AURKB	ZEB1	T	61	0.905	Created site
ENSP00000313950	ENSP00000354487	AURKB	ZEB1	T	78	0.905	Created site
ENSP00000313950	ENSP00000319248	AURKB	ZEB1	T	78	0.905	Created site
ENSP00000313950	ENSP00000415961	AURKB	ZEB1	T	78	0.905	Created site
ENSP00000355927	ENSP00000305920	RPS6KC1	GLB1	T	51	0.905	Created site
ENSP00000355927	ENSP00000407365	RPS6KC1	GLB1	T	21	0.905	Created site
ENSP00000263025	ENSP00000326765	MAPK3	HR	T	1022	0.905715	Affected site
ENSP00000263025	ENSP00000370826	MAPK3	HR	T	1022	0.905715	Affected site
ENSP00000423665	ENSP00000354687	CDK18	MT-ND1	T	1	0.906	Created site
ENSP00000240361	ENSP00000309572	TEX14	TERT	T	202	0.906	Created site
ENSP00000240361	ENSP00000425003	TEX14	TERT	T	202	0.906	Created site
ENSP00000240361	ENSP00000334346	TEX14	TERT	T	202	0.906	Created site
ENSP00000240361	ENSP00000426042	TEX14	TERT	T	202	0.906	Created site
ENSP00000302898	ENSP00000453970	AURKC	ZEB1	T	78	0.906	Created site
ENSP00000302898	ENSP00000452787	AURKC	ZEB1	T	78	0.906	Created site
ENSP00000302898	ENSP00000453674	AURKC	ZEB1	T	61	0.906	Created site
ENSP00000302898	ENSP00000391612	AURKC	ZEB1	T	61	0.906	Created site
ENSP00000302898	ENSP00000354487	AURKC	ZEB1	T	78	0.906	Created site
ENSP00000302898	ENSP00000319248	AURKC	ZEB1	T	78	0.906	Created site
ENSP00000302898	ENSP00000415961	AURKC	ZEB1	T	78	0.906	Created site
ENSP00000366488	ENSP00000349969	PRKACG	SYNE2	T	6176	0.906057	Affected site
ENSP00000366488	ENSP00000452570	PRKACG	SYNE2	T	6170	0.906057	Affected site
ENSP00000370345	ENSP00000262186	PAN3	KCNH2	T	983	0.906575	Affected site
ENSP00000370345	ENSP00000328531	PAN3	KCNH2	T	643	0.906575	Affected site
ENSP00000370345	ENSP00000388392	PAN3	OR2J3	T	113	0.90699	Affected site
ENSP00000370345	ENSP00000366374	PAN3	OR2J3	T	113	0.90699	Affected site
ENSP00000370345	ENSP00000400546	PAN3	OR2J3	T	113	0.90699	Affected site
ENSP00000370345	ENSP00000408783	PAN3	OR2J3	T	113	0.90699	Affected site
ENSP00000370345	ENSP00000390144	PAN3	OR2J3	T	113	0.90699	Affected site
ENSP00000370345	ENSP00000393371	PAN3	OR2J3	T	113	0.90699	Affected site
ENSP00000370345	ENSP00000480572	PAN3	OR2J3	T	113	0.90699	Affected site
ENSP00000370345	ENSP00000388205	PAN3	OR2J3	T	113	0.90699	Affected site
ENSP00000370345	ENSP00000373147	PAN3	OR2J3	T	113	0.90699	Affected site
ENSP00000251472	ENSP00000386765	MAST1	GIGYF2	T	479	0.907	Created site
ENSP00000251472	ENSP00000410297	MAST1	GIGYF2	T	451	0.907	Created site
ENSP00000251472	ENSP00000362664	MAST1	GIGYF2	T	457	0.907	Created site
ENSP00000251472	ENSP00000404195	MAST1	GIGYF2	T	400	0.907	Created site
ENSP00000251472	ENSP00000487548	MAST1	GIGYF2	T	479	0.907	Created site
ENSP00000251472	ENSP00000386537	MAST1	GIGYF2	T	457	0.907	Created site
ENSP00000251472	ENSP00000387070	MAST1	GIGYF2	T	451	0.907	Created site
ENSP00000251472	ENSP00000387170	MAST1	GIGYF2	T	478	0.907	Created site
ENSP00000255448	ENSP00000225275	DCLK1	MPO	T	251	0.907	Created site
ENSP00000466248	ENSP00000453970	PLK5	ZEB1	T	78	0.907	Created site
ENSP00000466248	ENSP00000452787	PLK5	ZEB1	T	78	0.907	Created site
ENSP00000466248	ENSP00000453674	PLK5	ZEB1	T	61	0.907	Created site
ENSP00000466248	ENSP00000391612	PLK5	ZEB1	T	61	0.907	Created site
ENSP00000466248	ENSP00000354487	PLK5	ZEB1	T	78	0.907	Created site
ENSP00000466248	ENSP00000319248	PLK5	ZEB1	T	78	0.907	Created site
ENSP00000466248	ENSP00000415961	PLK5	ZEB1	T	78	0.907	Created site
ENSP00000370345	ENSP00000039007	PAN3	OTC	T	247	0.90714	Affected site
ENSP00000385727	ENSP00000204679	MAST4	GNPTG	T	286	0.907286	Affected site
ENSP00000355927	ENSP00000470064	RPS6KC1	PIGL	T	65	0.907801	Affected site
ENSP00000355927	ENSP00000379185	RPS6KC1	PIGL	T	207	0.907801	Affected site
ENSP00000370345	ENSP00000387657	PAN3	KCNH2	T	463	0.908	Created site
ENSP00000370345	ENSP00000328531	PAN3	KCNH2	T	239	0.908	Created site
ENSP00000370345	ENSP00000262186	PAN3	KCNH2	T	579	0.908	Created site
ENSP00000282908	ENSP00000361512	STK32B	PRPS1	T	87	0.908	Created site
ENSP00000282908	ENSP00000361496	STK32B	PRPS1	T	87	0.908	Created site
ENSP00000381535	ENSP00000432839	STK32A	GALT	T	114	0.908	Created site
ENSP00000316845	ENSP00000328968	ARHGEF4	SCN5A	T	1488	0.908281	Affected site
ENSP00000316845	ENSP00000398962	ARHGEF4	SCN5A	T	1470	0.908281	Affected site
ENSP00000316845	ENSP00000416634	ARHGEF4	SCN5A	T	1470	0.908281	Affected site
ENSP00000316845	ENSP00000413996	ARHGEF4	SCN5A	T	1434	0.908281	Affected site
ENSP00000340608	ENSP00000225275	SGK2	MPO	T	251	0.909	Created site
ENSP00000420849	ENSP00000426629	NIM1K	KLKB1	T	191	0.909	Created site
ENSP00000420849	ENSP00000264690	NIM1K	KLKB1	T	143	0.909	Created site
ENSP00000420849	ENSP00000424469	NIM1K	KLKB1	T	105	0.909	Created site
ENSP00000420849	ENSP00000415563	NIM1K	KLKB1	T	105	0.909	Created site
ENSP00000451828	ENSP00000432839	AKT1	GALT	T	114	0.909	Created site
ENSP00000402084	ENSP00000361512	WEE1	PRPS1	T	87	0.909	Created site
ENSP00000402084	ENSP00000361496	WEE1	PRPS1	T	87	0.909	Created site
ENSP00000370345	ENSP00000298386	PAN3	RXFP2	T	222	0.909027	Affected site
ENSP00000349205	ENSP00000349969	PIK3R4	SYNE2	T	6176	0.90984	Affected site
ENSP00000349205	ENSP00000452570	PIK3R4	SYNE2	T	6170	0.90984	Affected site
ENSP00000315118	ENSP00000432839	ADCK4	GALT	T	114	0.91	Created site
ENSP00000381535	ENSP00000453970	STK32A	ZEB1	T	78	0.91	Created site
ENSP00000381535	ENSP00000452787	STK32A	ZEB1	T	78	0.91	Created site
ENSP00000381535	ENSP00000453674	STK32A	ZEB1	T	61	0.91	Created site
ENSP00000381535	ENSP00000391612	STK32A	ZEB1	T	61	0.91	Created site
ENSP00000381535	ENSP00000354487	STK32A	ZEB1	T	78	0.91	Created site
ENSP00000381535	ENSP00000319248	STK32A	ZEB1	T	78	0.91	Created site
ENSP00000381535	ENSP00000415961	STK32A	ZEB1	T	78	0.91	Created site
ENSP00000262811	ENSP00000204679	MAST3	GNPTG	T	286	0.910661	Affected site
ENSP00000343248	ENSP00000361512	SBK1	PRPS1	T	87	0.911	Created site
ENSP00000343248	ENSP00000361496	SBK1	PRPS1	T	87	0.911	Created site
ENSP00000310649	ENSP00000453970	BRSK1	ZEB1	T	78	0.911	Created site
ENSP00000310649	ENSP00000452787	BRSK1	ZEB1	T	78	0.911	Created site
ENSP00000310649	ENSP00000453674	BRSK1	ZEB1	T	61	0.911	Created site
ENSP00000310649	ENSP00000391612	BRSK1	ZEB1	T	61	0.911	Created site
ENSP00000310649	ENSP00000354487	BRSK1	ZEB1	T	78	0.911	Created site
ENSP00000310649	ENSP00000319248	BRSK1	ZEB1	T	78	0.911	Created site
ENSP00000310649	ENSP00000415961	BRSK1	ZEB1	T	78	0.911	Created site
ENSP00000217244	ENSP00000252677	CSNK2A1	BMP15	T	180	0.911	Created site
ENSP00000473553	ENSP00000252677	CSNK2A3	BMP15	T	180	0.911	Created site
ENSP00000343248	ENSP00000432839	SBK1	GALT	T	114	0.912	Created site
ENSP00000282908	ENSP00000453970	STK32B	ZEB1	T	78	0.912	Created site
ENSP00000282908	ENSP00000452787	STK32B	ZEB1	T	78	0.912	Created site
ENSP00000282908	ENSP00000453674	STK32B	ZEB1	T	61	0.912	Created site
ENSP00000282908	ENSP00000391612	STK32B	ZEB1	T	61	0.912	Created site
ENSP00000282908	ENSP00000354487	STK32B	ZEB1	T	78	0.912	Created site
ENSP00000282908	ENSP00000319248	STK32B	ZEB1	T	78	0.912	Created site
ENSP00000282908	ENSP00000415961	STK32B	ZEB1	T	78	0.912	Created site
ENSP00000343248	ENSP00000452188	SBK1	CFL2	T	18	0.913	Created site
ENSP00000343248	ENSP00000298159	SBK1	CFL2	T	35	0.913	Created site
ENSP00000343248	ENSP00000452451	SBK1	CFL2	T	18	0.913	Created site
ENSP00000343248	ENSP00000340635	SBK1	CFL2	T	35	0.913	Created site
ENSP00000423665	ENSP00000419572	CDK18	CYP21A2	T	105	0.913	Created site
ENSP00000276052	ENSP00000441090	CDK16	CENPJ	T	821	0.913426	Affected site
ENSP00000276052	ENSP00000477511	CDK16	CENPJ	T	821	0.913426	Affected site
ENSP00000276052	ENSP00000371308	CDK16	CENPJ	T	821	0.913426	Affected site
ENSP00000381535	ENSP00000422853	STK32A	ANK2	T	761	0.913823	Affected site
ENSP00000381535	ENSP00000426944	STK32A	ANK2	T	935	0.913823	Affected site
ENSP00000381535	ENSP00000378044	STK32A	ANK2	T	1759	0.913823	Affected site
ENSP00000381535	ENSP00000422498	STK32A	ANK2	T	854	0.913823	Affected site
ENSP00000381535	ENSP00000349588	STK32A	ANK2	T	3844	0.913823	Affected site
ENSP00000381535	ENSP00000421023	STK32A	ANK2	T	411	0.913823	Affected site
ENSP00000381535	ENSP00000421067	STK32A	ANK2	T	1750	0.913823	Affected site
ENSP00000381535	ENSP00000264366	STK32A	ANK2	T	3811	0.913823	Affected site
ENSP00000370345	ENSP00000405223	PAN3	ELAC2	T	501	0.914	Created site
ENSP00000370345	ENSP00000463740	PAN3	ELAC2	T	341	0.914	Created site
ENSP00000370345	ENSP00000337445	PAN3	ELAC2	T	541	0.914	Created site
ENSP00000370345	ENSP00000379291	PAN3	ELAC2	T	522	0.914	Created site
ENSP00000355927	ENSP00000387657	RPS6KC1	KCNH2	T	37	0.914	Created site
ENSP00000333896	ENSP00000453970	RPS6KA4	ZEB1	T	78	0.914	Created site
ENSP00000333896	ENSP00000452787	RPS6KA4	ZEB1	T	78	0.914	Created site
ENSP00000333896	ENSP00000453674	RPS6KA4	ZEB1	T	61	0.914	Created site
ENSP00000333896	ENSP00000391612	RPS6KA4	ZEB1	T	61	0.914	Created site
ENSP00000333896	ENSP00000354487	RPS6KA4	ZEB1	T	78	0.914	Created site
ENSP00000333896	ENSP00000319248	RPS6KA4	ZEB1	T	78	0.914	Created site
ENSP00000333896	ENSP00000415961	RPS6KA4	ZEB1	T	78	0.914	Created site
ENSP00000394484	ENSP00000432839	DCLK3	GALT	T	114	0.914	Created site
ENSP00000336655	ENSP00000349969	STRADA	SYNE2	T	6176	0.914	Affected site
ENSP00000336655	ENSP00000452570	STRADA	SYNE2	T	6170	0.914	Affected site
ENSP00000423665	ENSP00000386765	CDK18	GIGYF2	T	479	0.915	Created site
ENSP00000423665	ENSP00000410297	CDK18	GIGYF2	T	451	0.915	Created site
ENSP00000423665	ENSP00000362664	CDK18	GIGYF2	T	457	0.915	Created site
ENSP00000423665	ENSP00000404195	CDK18	GIGYF2	T	400	0.915	Created site
ENSP00000423665	ENSP00000487548	CDK18	GIGYF2	T	479	0.915	Created site
[truncated: 1,789 more rows]
