# Supplementary material for: Kinome-wide identification of phosphorylation networks in eukaryotic proteomes
Source: Bioinformatics. 2018 Jul 17;35(3):372–9. doi: 10.1093/bioinformatics/bty545 (PMC6361239; doi:10.1093/bioinformatics/bty545)
Supplement: Supplementary Table S2 [file bty545_supplementary_table_s2.xls]

## Sheet: roc_curves_data1
kinase	target	target_residue	iGPS_score	real_site	AKID_score
YAR019C	YGR092W	S374	2.2	1	0.750046
YAR019C	YGR092W	T544	0	1	0.585799
YAR019C	YLL021W	S1076	0	0	0.611301
YBL016W	YBR083W	T273	2.03	1	0.872296
YBL016W	YBR196C	T535	0.31	0	0.220214
YBL016W	YLR452C	S539	2.14	1	0.882203
YBL016W	YMR232W	S100	1.82	1	0.815627
YBL016W	YMR232W	S84	1.47	1	0.791791
YBL016W	YOR212W	S335	2.69	1	0.864631
YBL016W	YOR212W	T320	2.02	1	0.999836
YBL016W	YPR115W	S866	0.27	0	0.165732
YBL105C	YBL039C	S330	2	1	0.555673
YBL105C	YBL039C	S354	0.85	1	0.538415
YBL105C	YBL039C	S36	0.52	1	0.564148
YBL105C	YBL039C	S454	2.4	1	0.539973
YBL105C	YHL020C	S26	1.65	1	0.449271
YBR160W	YAL024C	S212	2.49	1	0.940787
YBR160W	YAL024C	S573	0.12	0	0.186665
YBR160W	YAL024C	T614	4.86	1	0.850668
YBR160W	YAL038W	T372	2.73	0	0.960683
YBR160W	YAR002W	S222	2.74	1	1.11033
YBR160W	YAR002W	S312	2.95	1	0.956778
YBR160W	YAR002W	S382	3.52	1	0.929787
YBR160W	YBL035C	T111	3.64	1	0.964327
YBR160W	YBL047C	T238	3.82	1	0.950789
YBR160W	YBL084C	S328	3.99	1	0.878304
YBR160W	YBL084C	T304	3.4	1	0.826172
YBR160W	YBL084C	T397	2.79	1	0.917165
YBR160W	YBR038W	S100	3.63	1	0.950326
YBR160W	YBR038W	S133	3.09	1	0.966537
YBR160W	YBR038W	S60	3.72	1	0.954268
YBR160W	YBR038W	S86	2.69	1	0.941767
YBR160W	YBR060C	S16	4.24	1	0.978081
YBR160W	YBR060C	S188	2.45	1	0.927622
YBR160W	YBR060C	S206	4.23	1	0.968158
YBR160W	YBR060C	T217	3.18	1	1.10998
YBR160W	YBR060C	T24	4.1	1	1.02453
YBR160W	YBR102C	S470	0.71	0	0.137196
YBR160W	YBR102C	T28	6.34	1	0.834967
YBR160W	YBR160W	S46	0.86	0	0.174715
YBR160W	YBR200W	S72	3.97	1	0.91717
YBR160W	YBR274W	S183	3.2	0	1.01629
YBR160W	YBR279W	T35	0.86	0	0.25641
YBR160W	YBR279W	T422	3.69	0	0.851103
YBR160W	YCL014W	S1515	2.98	1	0.955288
YBR160W	YCL014W	S1549	2.48	1	0.982209
YBR160W	YCL014W	T1440	3.56	1	0.861254
YBR160W	YCL029C	T90	1.05	0	0.367694
YBR160W	YDL017W	S83	2.96	1	0.977463
YBR160W	YDL028C	S332	0.43	0	0.169776
YBR160W	YDL089W	S441	4.68	1	0.982325
YBR160W	YDL220C	S336	2.66	1	0.944268
YBR160W	YDL220C	T308	4.81	1	0.868002
YBR160W	YDL226C	T161	4.64	1	0.986098
YBR160W	YDL226C	T67	0.21	0	0.276879
YBR160W	YDR001C	S66	1.79	1	0.926927
YBR160W	YDR052C	S11	3.48	1	0.903173
YBR160W	YDR052C	S319	0.43	0	0.196317
YBR160W	YDR097C	S228	2.86	1	0.908272
YBR160W	YDR103W	S11	2.18	1	0.935527
YBR160W	YDR103W	S329	1.48	1	0.900471
YBR160W	YDR103W	T102	3.4	1	0.881643
YBR160W	YDR103W	T29	2.49	1	0.830978
YBR160W	YDR130C	S117	3.14	1	1.07453
YBR160W	YDR130C	S148	2.75	1	0.917038
YBR160W	YDR130C	S54	3.21	1	0.991334
YBR160W	YDR130C	S74	1.43	1	1.02884
YBR160W	YDR130C	T68	3.37	1	0.895925
YBR160W	YDR146C	S261	5.19	1	0.988228
YBR160W	YDR146C	S300	2.62	1	0.944341
YBR160W	YDR146C	S492	3.17	1	1.04493
YBR160W	YDR146C	S505	1.56	1	0.871584
YBR160W	YDR146C	S702	3.71	1	0.978349
YBR160W	YDR159W	S866	2.29	1	1.01741
YBR160W	YDR217C	S11	3.15	1	0.894922
YBR160W	YDR217C	S26	1.66	1	0.926298
YBR160W	YDR217C	S56	3.73	1	0.935058
YBR160W	YDR227W	S389	3.28	1	0.935979
YBR160W	YDR285W	S763	4.73	1	0.991848
YBR160W	YDR285W	S783	4.28	1	0.934647
YBR160W	YDR285W	S828	2.68	1	0.98321
YBR160W	YDR285W	S89	5.03	1	0.971892
YBR160W	YDR309C	S337	2.84	1	0.954687
YBR160W	YDR348C	S121	3.26	1	0.93724
YBR160W	YDR356W	S36	5.14	1	1.03515
YBR160W	YDR356W	S91	3	1	1.01135
YBR160W	YDR379W	S380	3.09	1	0.905227
YBR160W	YDR379W	S770	4.26	1	0.999971
YBR160W	YDR379W	S772	2.8	1	1.04443
YBR160W	YDR389W	S16	3.36	1	0.935001
YBR160W	YDR422C	S630	0.38	0	0.290638
YBR160W	YDR439W	S146	2.08	1	0.921583
YBR160W	YDR439W	S333	0.83	0	0.210383
YBR160W	YDR443C	S608	0.54	0	0.312577
YBR160W	YDR443C	S748	4.38	1	1.02316
YBR160W	YDR507C	S460	4.57	1	0.986338
YBR160W	YDR507C	T462	4.02	1	0.885393
YBR160W	YDR507C	T685	0.83	0	0.335563
YBR160W	YEL030W	T478	0.41	0	0.190808
YBR160W	YEL032W	S781	6	1	1.02093
YBR160W	YER008C	T285	0.71	0	0.213391
YBR160W	YER032W	S225	2.5	1	0.97455
YBR160W	YER032W	S399	6.44	1	1.11719
YBR160W	YER032W	S84	2.51	1	0.974819
YBR160W	YER075C	S272	3.75	1	0.920917
YBR160W	YER111C	S806	2.93	1	0.923506
YBR160W	YER111C	T20	2.97	1	0.827734
YBR160W	YER120W	T204	4.92	1	0.899051
YBR160W	YER155C	S129	0.78	0	0.166407
YBR160W	YER155C	T1038	4.11	1	0.871944
YBR160W	YER167W	S418	4.72	1	1.00843
YBR160W	YER167W	S757	0.33	0	0.218508
YBR160W	YER177W	S65	0.43	0	0.235896
YBR160W	YFR028C	S429	4.47	1	0.891963
YBR160W	YGL003C	S169	2.49	1	0.942221
YBR160W	YGL003C	S227	3.63	1	0.904797
YBR160W	YGL003C	S239	3.92	1	0.950985
YBR160W	YGL003C	S418	1.91	1	0.941249
YBR160W	YGL003C	S436	2.24	1	0.895127
YBR160W	YGL003C	T12	3.83	1	0.886797
YBR160W	YGL003C	T173	4.14	1	0.879338
YBR160W	YGL003C	T176	4.7	1	0.912273
YBR160W	YGL035C	S179	3.43	0	0.93167
YBR160W	YGL035C	S264	3.5	1	0.961393
YBR160W	YGL035C	S379	0.71	0	0.198842
YBR160W	YGL175C	S267	1.82	1	1.07082
YBR160W	YGL201C	T66	0.51	0	0.232904
YBR160W	YGL201C	T766	0.5	0	0.192937
YBR160W	YGR092W	S51	3.66	1	1.00286
YBR160W	YGR092W	S53	2.83	1	1.13049
YBR160W	YGR125W	S42	2.4	1	0.969846
YBR160W	YGR125W	T845	0.67	0	0.380355
YBR160W	YGR155W	T126	1.81	0	0.921946
YBR160W	YGR270W	S941	1	0	0.230119
YBR160W	YHL007C	S206	1.21	1	0.228849
YBR160W	YHL007C	S502	4.49	1	0.9098
YBR160W	YHL007C	T512	5.59	1	0.900266
YBR160W	YHR098C	S105	2.61	0	1.00232
YBR160W	YHR118C	S106	3.37	1	1.00848
YBR160W	YHR118C	S116	4.65	1	0.949011
YBR160W	YHR118C	S123	4.29	1	0.918027
YBR160W	YHR118C	T114	3.39	1	0.792514
YBR160W	YHR118C	T146	3.63	1	0.910816
YBR160W	YHR149C	S126	1.31	1	0.964237
YBR160W	YHR149C	T232	3.19	1	0.827841
YBR160W	YHR152W	S125	2.39	1	1.08175
YBR160W	YHR158C	S613	3.25	1	0.923367
YBR160W	YHR158C	S67	4.1	1	0.947899
YBR160W	YHR159W	S244	2.82	1	1.04568
YBR160W	YHR159W	S286	3.7	1	1.10232
YBR160W	YHR159W	S29	3.87	1	0.948417
YBR160W	YHR159W	T236	3.15	1	0.854448
YBR160W	YHR164C	S237	4.48	1	0.995359
YBR160W	YHR166C	S59	3.4	1	0.943102
YBR160W	YHR174W	T313	0.01	0	0.164566
YBR160W	YIL031W	S795	3.01	1	0.9144
YBR160W	YIL031W	S984	2.9	1	0.993176
YBR160W	YIL101C	S551	4.09	1	1.03844
YBR160W	YIL106W	S80	3.21	1	0.952574
YBR160W	YIL112W	S290	5.43	1	0.950604
YBR160W	YIL153W	S341	4.95	1	0.87175
YBR160W	YIR023W	T867	4.86	1	0.909851
YBR160W	YJL076W	S1024	1.44	0	0.232142
YBR160W	YJL076W	S1056	4.56	1	0.909677
YBR160W	YJL076W	S166	3.81	1	0.92153
YBR160W	YJL076W	S169	0.9	1	0.22502
YBR160W	YJL076W	S224	1.17	0	0.244258
YBR160W	YJL076W	S301	0.41	0	0.235363
YBR160W	YJL076W	S447	4.17	1	0.95863
YBR160W	YJL076W	S452	3.57	1	0.986374
YBR160W	YJL076W	S830	2.64	1	0.95147
YBR160W	YJL076W	T1042	3.14	1	0.896487
YBR160W	YJL076W	T676	3.27	1	0.850774
YBR160W	YJL084C	S213	3.1	1	1.05374
YBR160W	YJL092W	S893	3.78	1	1.12263
YBR160W	YJL092W	S965	4.19	1	1.15039
YBR160W	YJL092W	T604	2.91	1	0.836318
YBR160W	YJL157C	S341	1.9	0	0.954464
YBR160W	YJL157C	S8	0.62	1	0.229593
YBR160W	YJL157C	T15	2.98	1	0.856677
YBR160W	YJL187C	S105	0.74	1	0.229995
YBR160W	YJL187C	S111	2.08	1	0.969669
YBR160W	YJL187C	S133	3.12	1	1.00302
YBR160W	YJL187C	S136	0.55	1	0.210259
YBR160W	YJL187C	S201	3.11	1	0.969053
YBR160W	YJL187C	S263	3.13	1	0.960414
YBR160W	YJL187C	S266	1.03	1	0.206091
YBR160W	YJL187C	T121	4.52	1	0.834557
YBR160W	YJL187C	T196	4.72	1	0.916253
YBR160W	YJL187C	T367	0.43	1	0.203276
YBR160W	YJL187C	T373	4.65	1	0.943127
YBR160W	YJL187C	T45	2.49	1	0.892802
YBR160W	YJL194W	S372	5.26	1	1.0469
YBR160W	YJL194W	T23	4.07	0	0.890755
YBR160W	YJL194W	T368	4.89	1	0.932753
YBR160W	YJL194W	T39	3.6	0	0.872086
YBR160W	YJR033C	S1211	3.87	1	1.05975
YBR160W	YJR059W	T727	3.76	1	0.875461
YBR160W	YJR059W	T730	4.66	1	0.961543
YBR160W	YJR083C	S62	3.99	1	0.92769
YBR160W	YJR083C	S71	4.49	1	0.928668
YBR160W	YJR091C	S913	3.96	0	0.874003
YBR160W	YKL014C	S386	0.17	0	0.175693
YBR160W	YKL022C	S103	2.86	1	0.963076
YBR160W	YKL022C	S44	3.98	1	0.864857
YBR160W	YKL022C	S59	2.91	1	0.95286
YBR160W	YKL022C	S95	4.34	1	0.976874
YBR160W	YKL022C	T115	3.64	1	0.779569
YBR160W	YKL022C	T406	1.99	1	0.82886
YBR160W	YKL035W	S183	0.39	0	0.297076
YBR160W	YKL035W	T12	0.33	0	0.205287
YBR160W	YKL092C	S1066	2.32	1	1.11456
YBR160W	YKL101W	S629	0.75	0	0.291874
YBR160W	YKL108W	S100	2.55	1	0.916388
YBR160W	YKL108W	S172	4.8	1	1.07419
YBR160W	YKL108W	S208	2.87	1	0.974191
YBR160W	YKL108W	T168	4.61	1	0.911893
YBR160W	YKL108W	T241	4.78	1	0.885135
YBR160W	YKL108W	T84	1.87	1	0.935017
YBR160W	YKL145W	S164	1.36	0	1.22639
YBR160W	YKL185W	S253	4.42	1	1.04599
YBR160W	YKL185W	S452	3.49	1	1.00378
YBR160W	YKL185W	S455	2.55	1	0.940006
YBR160W	YKL185W	T450	3.7	1	0.991257
YBR160W	YKR089C	S890	5.57	1	0.940591
YBR160W	YKR089C	T675	3.56	1	0.941194
YBR160W	YKR091W	S212	2.27	1	0.971164
YBR160W	YLL021W	S1080	4.12	1	0.966379
YBR160W	YLL021W	S1087	4.3	1	0.874261
YBR160W	YLL021W	S254	1.42	1	0.916136
YBR160W	YLL021W	S274	4.08	1	0.954811
YBR160W	YLL021W	S585	4.08	1	0.931331
YBR160W	YLL021W	S599	3.29	1	0.884345
YBR160W	YLL021W	S883	2.89	1	0.941804
YBR160W	YLL021W	S910	2.98	1	1.0148
YBR160W	YLL021W	S937	3.65	1	0.992969
YBR160W	YLL021W	S979	2.62	1	0.931554
YBR160W	YLR006C	S195	1.63	1	0.937569
YBR160W	YLR006C	S673	4.6	1	0.914291
YBR160W	YLR079W	S191	3.27	1	0.92146
YBR160W	YLR079W	S69	2.88	1	0.870854
YBR160W	YLR079W	S80	2.36	1	0.930978
YBR160W	YLR096W	S609	5.17	1	1.0183
YBR160W	YLR096W	S643	2.93	1	1.01716
YBR160W	YLR131C	S253	4.17	1	0.971453
YBR160W	YLR131C	S303	4.62	1	0.967412
YBR160W	YLR131C	S385	1.41	1	0.911491
YBR160W	YLR131C	S392	2.41	1	0.945851
YBR160W	YLR131C	S428	3.82	1	0.928784
YBR160W	YLR131C	S483	0.81	1	0.211304
YBR160W	YLR131C	S564	2.62	1	0.955736
YBR160W	YLR131C	T259	2.95	1	0.856228
YBR160W	YLR131C	T486	4.36	1	0.928618
YBR160W	YLR182W	S160	3.23	1	0.921396
YBR160W	YLR187W	S597	0.6	0	0.249059
YBR160W	YLR187W	S694	0.97	0	0.184526
YBR160W	YLR190W	S37	3.62	1	1.06193
YBR160W	YLR219W	T573	4.3	0	0.833521
YBR160W	YLR314C	S509	4.79	1	0.973544
YBR160W	YLR314C	S77	0.79	0	0.233342
YBR160W	YLR319C	S327	2.82	1	0.919433
YBR160W	YLR319C	S689	0.59	0	0.288358
YBR160W	YLR425W	S27	1.06	0	0.214349
YBR160W	YLR457C	S251	2.71	1	0.985029
YBR160W	YLR457C	S253	3.48	1	1.04583
YBR160W	YML027W	T324	5.57	1	0.972834
YBR160W	YML034W	T241	3.57	1	0.915774
YBR160W	YML034W	T291	3.06	1	0.858588
YBR160W	YMR001C	T70	3.08	1	0.820326
YBR160W	YMR005W	S36	3.74	1	0.893106
YBR160W	YMR036C	S27	2.51	1	0.880369
YBR160W	YMR165C	S602	4.38	1	0.972731
YBR160W	YMR165C	S744	2.18	1	0.978495
YBR160W	YMR165C	S810	0.41	0	0.214008
YBR160W	YMR167W	S441	0.89	0	0.216771
YBR160W	YNL058C	S276	0.27	0	0.196005
YBR160W	YNL068C	S683	2.29	1	0.971762
YBR160W	YNL068C	S708	3.67	1	1.06051
YBR160W	YNL068C	S833	4.11	1	0.956451
YBR160W	YNL068C	T697	3.47	1	0.861026
YBR160W	YNL102W	S170	4.46	1	0.990425
YBR160W	YNL102W	S205	0.41	0	0.232323
YBR160W	YNL102W	S215	3.37	1	0.952063
YBR160W	YNL102W	S305	3.61	1	0.985284
YBR160W	YNL102W	T313	2.04	1	0.871324
YBR160W	YNL197C	S228	0.34	0	0.230649
YBR160W	YNL225C	T121	3.15	1	0.824252
YBR160W	YNL271C	S1140	0.65	0	0.217703
YBR160W	YNL271C	T1138	0.87	0	0.301503
YBR160W	YNL271C	T1893	1.02	0	0.231142
YBR160W	YNL271C	T324	0.89	0	0.195392
YBR160W	YNL278W	S518	3.22	1	0.967347
YBR160W	YNL278W	S871	3.68	1	0.912523
YBR160W	YNL298W	S351	2.52	0	1.05239
YBR160W	YNL298W	S445	3.16	1	1.04842
YBR160W	YNL309W	S72	3.96	1	0.945644
YBR160W	YNL309W	T99	4.52	1	0.915936
YBR160W	YNL321W	S121	5.58	1	0.985098
YBR160W	YNL321W	T118	4.34	1	0.878134
YBR160W	YNR047W	S198	3.42	1	1.00892
YBR160W	YNR047W	S339	4.13	1	0.953203
YBR160W	YNR047W	T201	3.71	1	0.869335
YBR160W	YOL070C	T403	3.72	1	0.855026
YBR160W	YOR058C	S64	2.48	1	0.949022
YBR160W	YOR058C	S803	4.72	1	0.903463
YBR160W	YOR058C	S819	3.39	1	0.971234
YBR160W	YOR058C	T55	2.41	1	0.889855
YBR160W	YOR058C	T675	4.14	1	0.83923
YBR160W	YOR083W	S88	2.94	1	0.948516
YBR160W	YOR083W	T57	3.66	1	0.884198
YBR160W	YOR098C	S767	2.42	1	1.05559
YBR160W	YOR127W	S291	3.4	1	0.961384
YBR160W	YOR127W	T278	3.86	1	0.873594
YBR160W	YOR151C	T498	0.32	0	0.289435
YBR160W	YOR178C	S66	3.59	1	0.908291
YBR160W	YOR372C	T319	3.49	1	0.826999
YBR160W	YPL070W	S245	3.35	1	0.957998
YBR160W	YPL070W	S67	3.7	1	0.926407
YBR160W	YPL115C	S254	2.91	1	0.910873
YBR160W	YPL115C	S324	4.02	1	0.945168
YBR160W	YPL153C	S350	0.14	0	0.179852
YBR160W	YPL153C	S560	0.61	0	0.201913
YBR160W	YPL153C	S774	2.08	1	0.901979
YBR160W	YPL194W	T342	0.23	0	0.236801
YBR160W	YPL255W	S29	2.46	0	0.878345
YBR160W	YPL256C	S427	3.73	1	0.922143
YBR160W	YPL267W	S102	3.1	1	0.994802
YBR160W	YPL267W	S126	0.12	1	0.188933
YBR160W	YPL267W	S155	0.53	1	0.176364
YBR160W	YPL267W	S166	0.23	1	0.22667
YBR160W	YPL267W	S37	0.84	1	0.294187
YBR160W	YPL267W	S48	3.43	1	0.919586
YBR160W	YPL267W	T161	3.5	1	0.85571
YBR160W	YPL267W	T173	0.58	1	0.248022
YBR160W	YPL269W	S197	3.79	1	0.974304
YBR160W	YPL269W	S496	2.48	1	0.938635
YBR160W	YPR019W	S69	2.72	1	0.91505
YBR160W	YPR141C	S18	0.65	0	0.247297
YBR160W	YPR141C	S21	3.32	1	1.02372
YBR160W	YPR162C	S9	2.81	1	0.986943
YBR160W	YPR171W	S39	4.36	1	1.00392
YBR160W	YPR171W	T535	0.87	0	0.257619
YBR160W	YPR174C	S175	4.39	1	0.965941
YBR274W	YDR113C	S121	2.29	1	0.380709
YBR274W	YDR113C	S158	0.79	1	0.390411
YBR274W	YDR113C	T289	0.14	1	0.365071
YDL079C	YDR207C	S107	3.01	1	0.696686
YDL079C	YDR207C	T103	4.63	1	0.736512
YDL079C	YDR207C	T99	3.63	1	0.646487
YDL101C	YBL039C	S454	0.29	0	0.428678
YDL101C	YDL056W	S215	0.94	0	0.419024
YDL101C	YDR432W	S224	2.29	1	0.516364
YDL101C	YIL066C	S806	0	1	0.707408
YDL101C	YLR437C	S108	0.12	1	0.451873
YDL101C	YLR437C	S109	0.35	1	0.423703
YDL108W	YCL024W	T436	0.32	0	0.616794
YDL108W	YNL064C	S342	0.58	0	0.582654
YDL108W	YOR174W	T237	2.07	1	0.805502
YDR477W	YAL005C	T12	0	0	0.443341
YDR477W	YBR127C	S503	1.51	1	0.464778
YDR477W	YDR216W	S401	0.7	0	0.840806
YDR477W	YDR216W	S98	0.54	1	0.710334
YDR477W	YER027C	S64	1.03	1	0.834165
YDR477W	YER027C	S65	1.38	1	0.497879
YDR477W	YER123W	T410	0.22	0	0.359747
YDR477W	YER155C	S97	2.32	0	0.535976
YDR477W	YGL035C	S278	0.95	1	0.815231
YDR477W	YGL180W	S474	0.65	0	0.451534
YDR477W	YGR252W	S204	0.78	1	0.74163
YDR477W	YGR252W	T203	0	1	0.570899
YDR477W	YGR252W	T211	0.08	1	0.431537
YDR477W	YJR059W	T760	0.51	0	0.507407
YDR477W	YKR071C	S283	0.89	0	0.45986
YDR477W	YMR205C	S167	0.08	1	0.449909
YDR477W	YMR205C	S171	0.84	1	0.576544
YDR477W	YMR219W	S1348	0.49	1	0.491797
YDR477W	YMR219W	S1354	0.27	1	0.442752
YDR477W	YMR280C	S562	0.24	1	0.768394
YDR477W	YNL272C	S515	0.76	1	0.499514
YDR477W	YPR049C	S370	0.51	0	0.455634
YER123W	YDR080W	S372	1.75	1	0.596366
YER123W	YIL151C	S670	0.27	0	0.486077
YFL029C	YDL108W	T162	0.57	1	0.535455
YFL033C	YNL157W	S64	1.11	1	0.413987
YGR092W	YFR028C	S531	4.44	1	0.525304
YHL007C	YDR507C	S682	0.25	0	0.508846
YHL007C	YER094C	S31	0.6	0	0.599804
YHL007C	YKL129C	S357	1.47	1	0.579914
YHL007C	YLR362W	S281	0.38	1	0.621818
YHL007C	YLR362W	S285	0.35	1	0.576861
YHL007C	YLR362W	T286	0.4	1	0.48436
YHR030C	YDR217C	T398	0.97	0	0.224475
YHR030C	YLR182W	S238	2.07	1	0.653681
YHR030C	YLR442C	S275	2.19	1	0.644829
YHR030C	YPL089C	S427	1.26	1	0.721157
YHR030C	YPL089C	T439	1.94	1	0.613647
YHR135C	YBR021W	S45	1.56	1	0.560809
YHR135C	YBR021W	S55	1.56	1	0.414663
YHR135C	YCL032W	T42	0.23	1	0.611699
YHR135C	YGL008C	S507	0.71	1	0.398694
YHR135C	YJR134C	S336	2.43	0	0.429586
YHR135C	YNL096C	T119	0.25	0	0.821364
YHR135C	YPR019W	S112	0.69	0	0.433964
YIL035C	YDR043C	S163	10.87	1	0.715395
YIL035C	YDR043C	T161	7.15	1	0.839074
YIL035C	YDR054C	S207	10.79	1	0.773744
YIL035C	YDR135C	S251	3.7	1	0.772106
YIL035C	YDR207C	S316	2.19	0	0.623381
YIL035C	YDR496C	S31	5.75	1	0.629627
YIL035C	YGR116W	S148	4.87	0	0.75701
YIL035C	YHL020C	S239	1.43	1	0.711029
YIL035C	YHL020C	S38	6.04	1	0.692584
YIL035C	YIL033C	T150	1.19	0	0.651719
YIL035C	YJL080C	S60	0.79	0	0.564532
YIL035C	YLR362W	S323	1.2	0	0.668975
YIL035C	YML074C	S186	7.47	1	0.738986
YIL035C	YNL088W	T1365	6.86	1	0.771866
YIL035C	YOR119C	S402	5.42	1	0.573146
YIL035C	YOR119C	S403	7.09	1	0.682759
YJL106W	YLR079W	S145	1.29	1	0.607048
YJL106W	YLR079W	T45	4.17	1	0.634493
YJL106W	YLR079W	T48	1.1	1	0.511963
YJL128C	YDL223C	S43	0.5	1	0.582077
YJL128C	YDL223C	T949	0.1	1	0.385161
YJL128C	YDR475C	S510	0.45	1	0.408865
YJL141C	YNR052C	T97	1.17	1	0.491779
YJL164C	YAL038W	S22	4.68	1	0.916941
YJL164C	YAL038W	S70	1.31	0	0.646717
YJL164C	YBL039C	S424	2.27	1	0.902716
YJL164C	YBR130C	S28	0.18	0	0.444964
YJL164C	YDR001C	S83	5.65	1	0.950047
YJL164C	YDR239C	S283	0.06	0	0.524888
YJL164C	YDR443C	S608	5.14	1	0.951358
YJL164C	YFL033C	S1094	5.59	1	1.036
YJL164C	YFL033C	S1416	5.97	1	0.872347
YJL164C	YFL033C	S709	3.75	1	0.719637
YJL164C	YGL116W	S88	3.05	1	0.921018
YJL164C	YGL180W	S508	5.44	1	0.929629
YJL164C	YGL253W	S15	4.42	1	0.855469
YJL164C	YHL020C	S251	2.19	1	0.679174
YJL164C	YIL107C	T157	4.79	1	0.876196
YJL164C	YKL038W	S202	3.48	1	0.864965
YJL164C	YKL038W	S96	2.08	1	0.884943
YJL164C	YLR133W	S85	6.04	1	1.08817
YJL164C	YLR377C	S12	4.33	1	0.99377
YJL164C	YML118W	S62	6.69	0	0.916285
YJL164C	YMR037C	S288	4.37	0	0.918338
YJL164C	YOR347C	S24	5.41	1	0.907865
YJL164C	YPL232W	S79	2.35	1	0.697941
YJL164C	YPR160W	T27	1.34	1	0.644781
YJL164C	YPR160W	T9	0.46	1	0.508462
YKL101W	YBR133C	S753	0.38	1	0.408693
YKL139W	YCR066W	S464	0.47	0	0.574617
YKL139W	YDL140C	S1543	2.15	1	0.563548
YKL139W	YDL140C	S1718	3.39	1	0.584139
YKL139W	YDR172W	S571	2.23	0	0.547272
YKL139W	YGR274C	S478	1.29	0	0.540303
YKL139W	YKL062W	S169	0.43	1	0.498034
YKL139W	YLR430W	T1487	0.65	0	0.463592
YKL139W	YNL312W	S122	0.58	0	0.455172
YKL166C	YFR017C	S95	1.56	1	0.706255
YLL019C	YBL058W	S106	1.26	1	0.754753
YLL019C	YGR103W	S529	0.43	0	0.798718
YLR113W	YBR112C	S866	2.48	0	0.675576
YLR113W	YBR125C	T73	0.08	0	0.364071
YLR113W	YBR182C	T365	2.42	1	0.819181
YLR113W	YCL032W	S155	1.84	1	0.780391
YLR113W	YCL032W	S196	1.96	1	0.724449
YLR113W	YER118C	S166	1.38	1	0.624515
YLR113W	YKL062W	S22	0.53	0	0.33185
YLR113W	YKL101W	S1220	1.96	1	0.720602
YLR113W	YLL043W	S537	0.62	1	0.747926
YLR113W	YLL043W	T231	3.31	1	0.790261
YLR113W	YLR248W	T379	1.4	1	0.852042
YLR113W	YNL167C	T113	1.21	1	0.809903
YMR001C	YDL003W	S175	0.19	1	0.54929
YMR001C	YDL003W	S263	0.88	1	0.584321
YMR001C	YDR052C	S40	0.62	0	0.541552
YMR001C	YEL017W	T120	1.73	0	0.508484
YMR001C	YGL003C	S259	0.06	1	0.559018
YMR001C	YJL076W	S223	0.31	1	0.489423
YMR001C	YJL076W	S224	0.88	1	0.543364
YMR001C	YJL076W	S242	0.67	1	0.605958
YMR001C	YJL076W	S259	0.98	1	0.687878
YMR001C	YJL076W	S280	1.46	1	0.578319
YMR001C	YJL076W	S295	0.44	1	0.771906
YMR001C	YJL076W	S30	0.92	1	0.51994
YMR001C	YJL076W	S301	0.44	1	0.564261
YMR001C	YJL076W	S31	1.35	1	0.512976
YMR001C	YJL076W	S64	0.35	1	0.526969
YMR001C	YJL076W	T16	0.29	1	0.599384
YMR001C	YJL076W	T288	1.77	1	0.513714
YMR001C	YJL076W	T302	0.4	1	0.5502
YMR001C	YJL187C	S111	0.58	1	0.53584
YMR001C	YJL187C	S118	0.69	1	0.47889
YMR001C	YJL187C	S254	1.02	1	0.445647
YMR001C	YJL187C	S36	0.71	1	0.572407
YMR001C	YJL187C	S438	0.42	1	0.5942
YMR001C	YJL187C	S610	0.75	1	0.595716
YMR001C	YJL187C	T280	1.17	1	0.521156
YMR001C	YJL187C	T629	0.21	1	0.533742
YMR001C	YJL187C	T688	0.79	1	0.503863
YMR001C	YJR053W	S17	0.75	1	0.593105
YMR001C	YJR053W	S30	0.38	1	0.81559
YMR001C	YJR053W	S424	0.69	1	0.828138
YMR001C	YJR053W	S447	1.54	1	0.606728
YMR001C	YJR053W	S54	0.31	1	0.540376
YMR001C	YJR053W	S69	0.35	1	0.519338
YMR001C	YJR053W	T24	0.5	1	0.581661
YMR001C	YJR053W	T35	0.5	1	0.599623
YMR001C	YJR053W	T47	0.62	1	0.541378
YMR001C	YMR032W	S478	1.25	0	0.740074
YMR001C	YOL081W	T635	1.08	0	0.560677
YMR001C	YPR007C	S215	0.96	0	0.582614
YMR104C	YMR109W	S357	0.52	1	0.778334
YMR139W	YDR207C	S107	3.01	1	0.635112
YMR139W	YDR207C	T103	4.63	1	0.661434
YMR139W	YDR207C	T99	3.63	1	0.567306
YMR139W	YJR094C	S302	2.63	1	0.658819
YMR139W	YJR094C	S306	2.12	1	0.391903
YMR139W	YLR340W	S68	0.56	0	0.285416
YNL154C	YDL229W	S591	1.47	0	0.471664
YNL154C	YGL008C	S507	0.71	1	0.390605
YNL154C	YNL136W	S143	1.27	0	0.869494
YNL161W	YAR002W	S312	3.18	0	0.637581
YNL161W	YDR293C	S126	2.25	1	0.591124
YNL161W	YDR293C	S152	1.6	1	0.598171
YNL161W	YDR293C	S164	3.74	1	0.879206
YNL161W	YDR293C	S228	2.05	1	0.84497
YNL161W	YDR293C	S293	2.43	1	0.722675
YNL161W	YDR293C	S319	2.09	1	0.69265
YNL161W	YDR293C	S42	2.21	1	0.813433
YNL161W	YDR293C	T261	2.78	1	0.789978
YNL161W	YGR188C	S230	0.93	0	0.569854
YNL161W	YLR131C	S122	1.51	1	0.574726
YNL298W	YCR065W	S387	0.21	0	0.503789
YNL298W	YGR097W	S1045	1.32	0	0.584334
YNL298W	YJL187C	S111	0.85	1	0.546138
YNL298W	YJL187C	S136	0.85	1	0.574681
YNL298W	YJL187C	S438	0.85	1	0.593507
YNL298W	YJL187C	T688	0.37	1	0.518977
YNL307C	YDL166C	T180	0.21	0	0.379526
YNL307C	YDL223C	S303	0.52	1	0.421287
YNL307C	YDL223C	S857	0.46	1	0.405063
YNL307C	YDL223C	T997	1.58	1	0.52989
YNL307C	YDR207C	S107	3.01	1	0.551369
YNL307C	YDR207C	T103	4.63	1	0.562376
YNL307C	YDR207C	T99	3.63	1	0.518234
YNL307C	YIL033C	S70	3.44	1	0.454374
YNL307C	YKL101W	S817	1.17	0	0.428998
YNL307C	YLR006C	S186	1.54	0	0.559456
YOL045W	YBR130C	T370	0.41	0	0.49843
YOL045W	YDL223C	T366	0.59	1	0.513324
YOL045W	YKL035W	S11	1.08	1	0.598305
YOL045W	YML035C	S109	1.29	0	0.487853
YOR061W	YDR043C	S163	10.87	1	0.754024
YOR061W	YDR043C	T161	7.15	1	0.817565
YOR061W	YDR054C	S207	10.79	1	0.753598
YOR061W	YDR135C	S251	3.7	1	0.815094
YOR061W	YDR496C	S31	5.75	1	0.496508
YOR061W	YGL122C	T178	0.74	0	0.285099
YOR061W	YHL020C	S239	1.43	1	0.756279
YOR061W	YHL020C	S38	6.04	1	0.665335
YOR061W	YIL046W	S67	1.44	0	0.25182
YOR061W	YML074C	S186	7.47	1	0.728133
YOR061W	YNL088W	T1365	6.86	1	0.824525
YOR061W	YOR119C	S402	5.42	1	0.553295
YOR061W	YOR119C	S403	7.09	1	0.665661
YOR061W	YPL266W	S25	0.49	0	0.56013
YOR231W	YHR158C	T565	0.05	0	0.488463
YOR233W	YIL033C	S147	2.14	1	0.384892
YPL031C	YDL225W	S259	0.51	1	0.2182
YPL031C	YDL225W	S350	1.12	1	0.303286
YPL031C	YDL225W	S355	0.65	1	0.362269
YPL031C	YDL225W	S359	0.43	1	0.399429
YPL031C	YDL225W	S374	0.25	1	0.251504
YPL031C	YDL225W	S416	3.41	1	0.955101
YPL031C	YDL225W	S441	2.53	1	0.970077
YPL031C	YDL225W	S460	0.25	1	0.29703
YPL031C	YDL225W	T351	0.65	1	0.285449
YPL031C	YDL225W	T369	0.27	1	0.169945
YPL031C	YDL225W	T454	0.53	1	0.320256
YPL031C	YDL225W	T462	0.28	1	0.334424
YPL031C	YDR388W	S321	2.18	1	1.00779
YPL031C	YDR388W	S379	1.55	1	0.909216
YPL031C	YDR388W	T323	1.37	1	0.961053
YPL031C	YEL009C	T105	1.83	1	0.929835
YPL031C	YEL009C	T165	2.03	1	0.837484
YPL031C	YER091C	S711	0.34	0	0.405893
YPL031C	YER123W	S49	0.64	0	0.320841
YPL031C	YFL033C	T1075	2.01	1	1.05596
YPL031C	YFR034C	S100	1.72	1	0.914357
YPL031C	YFR034C	S114	1.34	1	0.870539
YPL031C	YFR034C	S152	3.52	1	0.892569
YPL031C	YGL180W	S356	0.74	0	0.299144
YPL031C	YHR071W	T32	1.6	1	0.942564
YPL031C	YHR080C	T66	0.43	0	0.386732
YPL031C	YKL062W	S558	0.38	0	0.268139
YPL031C	YLL021W	S937	2.9	0	1.02222
YPL031C	YLR079W	S76	2.55	1	0.986276
YPL031C	YLR079W	T33	3.41	1	0.805984
YPL031C	YLR258W	T668	1.69	1	0.869163
YPL031C	YOL001W	S234	2.86	1	0.941503
YPL031C	YOR171C	S451	1.55	1	0.952948
YPL031C	YPR075C	S236	0.26	0	0.24053
YPL042C	YHR084W	S261	2.26	1	0.693675
YPL042C	YHR084W	S451	0.23	1	0.147037
YPL042C	YLR079W	S191	2.54	0	0.635715
YPL042C	YMR036C	S429	0.15	0	0.184517
YPL042C	YPR072W	T306	1.8	0	0.660286
YPL140C	YPL153C	S411	0	0	0.477438
YPL141C	YBR160W	S190	0.25	0	0.505866
YPL141C	YDR207C	S316	1.93	1	0.634061
YPL141C	YNL289W	T39	1.76	0	0.352402
YPL141C	YPR119W	S188	1.22	0	0.767486
YPL150W	YOR014W	S263	0.95	1	0.725439
YPL150W	YOR014W	S264	0.88	1	0.475343
YPL153C	YAR002W	S360	2	1	0.724619
YPL153C	YAR002W	S382	1.06	1	0.509502
YPL153C	YAR002W	S483	1.71	1	0.619711
YPL153C	YAR002W	T12	1.06	0	0.631292
YPL153C	YDL017W	T484	0.65	0	0.580217
YPL153C	YDL101C	S132	0.35	1	0.626701
YPL153C	YDL101C	S140	1.06	1	0.560823
YPL153C	YDL101C	S141	1.35	1	0.6196
YPL153C	YDL101C	S142	0.35	1	0.669043
YPL153C	YDL101C	S16	0.06	1	0.645434
YPL153C	YDL101C	S17	0.18	1	0.702267
YPL153C	YDL101C	S172	2	1	0.592153
YPL153C	YDL101C	S195	0	1	0.843822
YPL153C	YDL101C	S24	1.47	1	0.68892
YPL153C	YDL101C	S266	1.12	1	0.664936
YPL153C	YDL101C	S29	0.47	1	0.635581
YPL153C	YDL101C	T105	0	1	0.79824
YPL153C	YDL101C	T378	0.41	1	0.557473
YPL153C	YDL225W	S221	3.06	1	0.923359
YPL153C	YDR052C	S192	0	1	0.629409
YPL153C	YDR052C	S203	0.18	1	0.658967
YPL153C	YDR052C	S319	0.94	1	0.641933
YPL153C	YDR052C	S374	0	1	0.722855
YPL153C	YDR052C	S377	0.47	1	0.673218
YPL153C	YDR052C	S518	0.94	1	0.743885
YPL153C	YDR052C	S59	1.24	1	0.649995
YPL153C	YDR052C	T188	0	1	0.642311
YPL153C	YDR052C	T375	0.35	1	0.519886
YPL153C	YDR138W	S675	0.24	0	0.66246
YPL153C	YER079W	S41	1.41	0	0.651484
YPL153C	YER169W	S139	0	1	0.674288
YPL153C	YER169W	S590	1.06	0	0.530677
YPL153C	YFR048W	T453	0	0	0.649394
YPL153C	YGL003C	S556	0	0	0.684301
YPL153C	YGL019W	S111	1.76	0	0.660099
YPL153C	YGL163C	T132	0.88	1	0.771095
YPL153C	YGR180C	T334	1.41	0	0.594111
YPL153C	YHR030C	S423	0.18	1	0.615645
YPL153C	YHR179W	S353	0	0	0.59263
YPL153C	YJR043C	S230	0.12	0	0.637342
YPL153C	YJR121W	T112	0.53	0	0.499287
YPL153C	YLR182W	S149	0.24	1	0.673202
YPL153C	YLR182W	S152	0.24	1	0.703374
YPL153C	YLR182W	S268	0.12	1	0.674776
YPL153C	YLR182W	S547	2.35	1	0.63461
YPL153C	YLR182W	S715	0.18	1	0.699908
YPL153C	YLR182W	T557	0	1	0.580111
YPL153C	YLR182W	T743	0.59	1	0.611243
YPL153C	YLR257W	T44	1.12	0	0.662647
YPL153C	YLR335W	S284	0.65	1	0.648945
YPL153C	YLR335W	S368	0.76	1	0.631911
YPL153C	YLR335W	S512	0.88	1	0.696985
YPL153C	YLR335W	S523	0.35	1	0.614231
YPL153C	YLR335W	S68	0	1	0.697208
YPL153C	YLR396C	S626	1.71	0	0.722431
YPL153C	YMR105C	S119	0.53	1	0.626634
YPL153C	YMR219W	S532	0.65	0	0.543318
YPL153C	YNL183C	T326	0.47	0	0.628775
YPL153C	YNL250W	T466	1.53	0	0.548774
YPL153C	YNL273W	S626	0.29	1	0.539377
YPL153C	YOR033C	S372	0.12	1	0.620068
YPL153C	YOR098C	S383	0.59	1	0.675186
YPL153C	YOR098C	S449	0.65	1	0.662036
YPL153C	YOR098C	S615	0.65	1	0.723147
YPL153C	YOR098C	S637	2.12	1	0.714614
YPL153C	YOR098C	S672	0.53	1	0.646576
YPL153C	YOR098C	S754	0.47	1	0.703605
YPL153C	YOR308C	S332	0.35	0	0.797839
YPL153C	YPL153C	S424	0.06	1	0.626102
YPL153C	YPL153C	S560	0.41	1	0.601907
YPL153C	YPR135W	S463	2.18	1	0.684089
YPL203W	YOR220W	T132	0.31	1	0.486006
YPL203W	YPL077C	S95	4.54	0	0.933309
YPL204W	YER177W	S238	1.68	1	0.477871
YPL204W	YPR181C	S742	0.57	1	0.689744
YPL204W	YPR181C	T555	0.23	1	0.500434
YPL204W	YPR181C	T747	0.6	1	0.589057
YPL209C	YGR113W	S257	10.68	1	0.798069
YPL209C	YJL013C	S337	3.21	1	0.612174
YPL209C	YJL013C	S486	1	1	0.628971
YPL209C	YKR037C	T199	7.11	1	0.808711
YPR161C	YJL141C	S240	0.25	0	0.489171
YPR161C	YML010W	S1000	0.27	1	0.465871
YPR161C	YML010W	S1009	0.08	1	0.344218
YPR161C	YML010W	S1015	0.15	1	0.343796
YPR161C	YML010W	S1032	0.25	1	0.410364
YPR161C	YML010W	S1043	0.3	1	0.332063
YPR161C	YML010W	S1052	0.35	1	0.332717
YPR161C	YML010W	S937	0.18	1	0.335326
YPR161C	YML010W	S975	0.23	1	0.338485
YPR161C	YML010W	S981	0.23	1	0.313227

## Sheet: roc_curves_data2
kinase	target	target_residue	iGPS_score	real_site	AKID_score
YAL017W	YCL024W	S822	0.72	0	0.489509
YAR019C	YGR092W	S374	2.2	1	0.750046
YAR019C	YGR092W	T544	0	1	0.585799
YBL016W	YBR083W	T273	2.03	1	0.872296
YBL016W	YLR452C	S539	2.14	1	0.882203
YBL016W	YMR232W	S100	1.82	1	0.815627
YBL016W	YMR232W	S84	1.47	1	0.791791
YBL016W	YOR212W	S335	2.69	1	0.864631
YBL016W	YOR212W	T320	2.02	1	0.999836
YBL105C	YBL039C	S330	2	1	0.555673
YBL105C	YBL039C	S354	0.85	1	0.538415
YBL105C	YBL039C	S36	0.52	1	0.564148
YBL105C	YBL039C	S454	2.4	1	0.539973
YBL105C	YHL020C	S26	1.65	1	0.449271
YBR160W	YAL019W	T1025	0.13	0	0.201021
YBR160W	YAL024C	S212	2.49	1	0.940787
YBR160W	YAL024C	T614	4.86	1	0.850668
YBR160W	YAR002W	S222	2.74	1	1.11033
YBR160W	YAR002W	S312	2.95	1	0.956778
YBR160W	YAR002W	S382	3.52	1	0.929787
YBR160W	YAR002W	T381	0.99	0	0.227475
YBR160W	YAR019C	S574	4.71	0	0.966729
YBR160W	YBL035C	T111	3.64	1	0.964327
YBR160W	YBL047C	S1191	0.81	0	0.223783
YBR160W	YBL047C	T238	3.82	1	0.950789
YBR160W	YBL047C	T450	0.49	0	0.200205
YBR160W	YBL084C	S328	3.99	1	0.878304
YBR160W	YBL084C	T304	3.4	1	0.826172
YBR160W	YBL084C	T397	2.79	1	0.917165
YBR160W	YBR038W	S100	3.63	1	0.950326
YBR160W	YBR038W	S133	3.09	1	0.966537
YBR160W	YBR038W	S60	3.72	1	0.954268
YBR160W	YBR038W	S86	2.69	1	0.941767
YBR160W	YBR060C	S16	4.24	1	0.978081
YBR160W	YBR060C	S188	2.45	1	0.927622
YBR160W	YBR060C	S206	4.23	1	0.968158
YBR160W	YBR060C	T217	3.18	1	1.10998
YBR160W	YBR060C	T24	4.1	1	1.02453
YBR160W	YBR102C	T28	6.34	1	0.834967
YBR160W	YBR102C	T52	0.8	0	0.191898
YBR160W	YBR200W	S72	3.97	1	0.91717
YBR160W	YBR202W	S816	0.79	0	0.236662
YBR160W	YCL014W	S1515	2.98	1	0.955288
YBR160W	YCL014W	S1549	2.48	1	0.982209
YBR160W	YCL014W	S789	0.91	0	0.147504
YBR160W	YCL014W	T1440	3.56	1	0.861254
YBR160W	YCL029C	T119	3.26	0	0.96795
YBR160W	YDL017W	S408	0.39	0	0.281677
YBR160W	YDL017W	S83	2.96	1	0.977463
YBR160W	YDL028C	T173	0.26	0	0.403366
YBR160W	YDL028C	T238	0.24	0	0.238496
YBR160W	YDL056W	S212	0.66	0	0.282221
YBR160W	YDL089W	S441	4.68	1	0.982325
YBR160W	YDL140C	S1293	2.2	0	1.07908
YBR160W	YDL185W	S777	0.48	0	0.184745
YBR160W	YDL220C	S336	2.66	1	0.944268
YBR160W	YDL220C	T308	4.81	1	0.868002
YBR160W	YDL225W	S374	0.47	0	0.189526
YBR160W	YDL226C	T161	4.64	1	0.986098
YBR160W	YDR001C	S20	0.59	0	0.362483
YBR160W	YDR001C	S66	1.79	1	0.926927
YBR160W	YDR001C	S83	0.7	0	0.33049
YBR160W	YDR052C	S11	3.48	1	0.903173
YBR160W	YDR097C	S228	2.86	1	0.908272
YBR160W	YDR097C	T451	0.27	0	0.226135
YBR160W	YDR103W	S11	2.18	1	0.935527
YBR160W	YDR103W	S329	1.48	1	0.900471
YBR160W	YDR103W	T102	3.4	1	0.881643
YBR160W	YDR103W	T29	2.49	1	0.830978
YBR160W	YDR113C	S37	0.51	0	0.232192
YBR160W	YDR130C	S117	3.14	1	1.07453
YBR160W	YDR130C	S148	2.75	1	0.917038
YBR160W	YDR130C	S54	3.21	1	0.991334
YBR160W	YDR130C	S74	1.43	1	1.02884
YBR160W	YDR130C	T68	3.37	1	0.895925
YBR160W	YDR145W	S494	0.39	0	0.176161
YBR160W	YDR146C	S261	5.19	1	0.988228
YBR160W	YDR146C	S300	2.62	1	0.944341
YBR160W	YDR146C	S492	3.17	1	1.04493
YBR160W	YDR146C	S505	1.56	1	0.871584
YBR160W	YDR146C	S646	3.7	0	0.935181
YBR160W	YDR146C	S702	3.71	1	0.978349
YBR160W	YDR159W	S866	2.29	1	1.01741
YBR160W	YDR190C	S16	0.75	0	0.200877
YBR160W	YDR217C	S11	3.15	1	0.894922
YBR160W	YDR217C	S26	1.66	1	0.926298
YBR160W	YDR217C	S56	3.73	1	0.935058
YBR160W	YDR227W	S389	3.28	1	0.935979
YBR160W	YDR285W	S763	4.73	1	0.991848
YBR160W	YDR285W	S783	4.28	1	0.934647
YBR160W	YDR285W	S828	2.68	1	0.98321
YBR160W	YDR285W	S89	5.03	1	0.971892
YBR160W	YDR309C	S337	2.84	1	0.954687
YBR160W	YDR348C	S121	3.26	1	0.93724
YBR160W	YDR348C	S152	0.45	0	0.182766
YBR160W	YDR356W	S36	5.14	1	1.03515
YBR160W	YDR356W	S91	3	1	1.01135
YBR160W	YDR379W	S380	3.09	1	0.905227
YBR160W	YDR379W	S770	4.26	1	0.999971
YBR160W	YDR379W	S772	2.8	1	1.04443
YBR160W	YDR388W	S321	3.06	0	1.03587
YBR160W	YDR388W	S379	2.33	0	0.914576
YBR160W	YDR389W	S16	3.36	1	0.935001
YBR160W	YDR422C	S101	0.39	0	0.221445
YBR160W	YDR439W	S146	2.08	1	0.921583
YBR160W	YDR443C	S748	4.38	1	1.02316
YBR160W	YDR501W	S53	1.09	0	0.230157
YBR160W	YDR507C	S460	4.57	1	0.986338
YBR160W	YDR507C	T462	4.02	1	0.885393
YBR160W	YEL032W	S781	6	1	1.02093
YBR160W	YEL032W	T227	2.14	0	1.01054
YBR160W	YER032W	S225	2.5	1	0.97455
YBR160W	YER032W	S399	6.44	1	1.11719
YBR160W	YER032W	S84	2.51	1	0.974819
YBR160W	YER075C	S272	3.75	1	0.920917
YBR160W	YER111C	S806	2.93	1	0.923506
YBR160W	YER111C	T20	2.97	1	0.827734
YBR160W	YER120W	T204	4.92	1	0.899051
YBR160W	YER155C	T1038	4.11	1	0.871944
YBR160W	YER155C	T110	0.71	0	0.210035
YBR160W	YER167W	S418	4.72	1	1.00843
YBR160W	YER167W	T718	3.01	0	0.847389
YBR160W	YFL009W	S71	0.99	0	0.0650262
YBR160W	YFR028C	S429	4.47	1	0.891963
YBR160W	YGL003C	S169	2.49	1	0.942221
YBR160W	YGL003C	S227	3.63	1	0.904797
YBR160W	YGL003C	S239	3.92	1	0.950985
YBR160W	YGL003C	S418	1.91	1	0.941249
YBR160W	YGL003C	S436	2.24	1	0.895127
YBR160W	YGL003C	T12	3.83	1	0.886797
YBR160W	YGL003C	T173	4.14	1	0.879338
YBR160W	YGL003C	T176	4.7	1	0.912273
YBR160W	YGL035C	S264	3.5	1	0.961393
YBR160W	YGL073W	T97	1.71	0	0.999342
YBR160W	YGL075C	S149	3.86	0	0.957613
YBR160W	YGL175C	S267	1.82	1	1.07082
YBR160W	YGL190C	S124	0.29	0	0.175095
YBR160W	YGR092W	S51	3.66	1	1.00286
YBR160W	YGR092W	S53	2.83	1	1.13049
YBR160W	YGR092W	T544	0.44	0	0.232078
YBR160W	YGR125W	S42	2.4	1	0.969846
YBR160W	YGR229C	S381	0.6	0	0.21331
YBR160W	YGR270W	S316	0.83	0	0.152752
YBR160W	YHL007C	S206	1.21	1	0.228849
YBR160W	YHL007C	S502	4.49	1	0.9098
YBR160W	YHL007C	S87	0.13	0	0.192498
YBR160W	YHL007C	T512	5.59	1	0.900266
YBR160W	YHR118C	S106	3.37	1	1.00848
YBR160W	YHR118C	S116	4.65	1	0.949011
YBR160W	YHR118C	S123	4.29	1	0.918027
YBR160W	YHR118C	T114	3.39	1	0.792514
YBR160W	YHR118C	T146	3.63	1	0.910816
YBR160W	YHR149C	S126	1.31	1	0.964237
YBR160W	YHR149C	T232	3.19	1	0.827841
YBR160W	YHR152W	S125	2.39	1	1.08175
YBR160W	YHR158C	S613	3.25	1	0.923367
YBR160W	YHR158C	S67	4.1	1	0.947899
YBR160W	YHR159W	S244	2.82	1	1.04568
YBR160W	YHR159W	S286	3.7	1	1.10232
YBR160W	YHR159W	S29	3.87	1	0.948417
YBR160W	YHR159W	T236	3.15	1	0.854448
YBR160W	YHR164C	S237	4.48	1	0.995359
YBR160W	YHR166C	S59	3.4	1	0.943102
YBR160W	YIL031W	S795	3.01	1	0.9144
YBR160W	YIL031W	S984	2.9	1	0.993176
YBR160W	YIL101C	S551	4.09	1	1.03844
YBR160W	YIL106W	S80	3.21	1	0.952574
YBR160W	YIL112W	S290	5.43	1	0.950604
YBR160W	YIL112W	T700	2.98	0	0.995789
YBR160W	YIL153W	S341	4.95	1	0.87175
YBR160W	YIR023W	T867	4.86	1	0.909851
YBR160W	YJL076W	S1056	4.56	1	0.909677
YBR160W	YJL076W	S166	3.81	1	0.92153
YBR160W	YJL076W	S169	0.9	1	0.22502
YBR160W	YJL076W	S223	0.6	0	0.323577
YBR160W	YJL076W	S447	4.17	1	0.95863
YBR160W	YJL076W	S452	3.57	1	0.986374
YBR160W	YJL076W	S747	0.34	0	0.206438
YBR160W	YJL076W	S830	2.64	1	0.95147
YBR160W	YJL076W	S832	0.47	0	0.293047
YBR160W	YJL076W	T1042	3.14	1	0.896487
YBR160W	YJL076W	T676	3.27	1	0.850774
YBR160W	YJL084C	S213	3.1	1	1.05374
YBR160W	YJL092W	S893	3.78	1	1.12263
YBR160W	YJL092W	S965	4.19	1	1.15039
YBR160W	YJL092W	T604	2.91	1	0.836318
YBR160W	YJL115W	T265	1.16	0	0.234467
YBR160W	YJL157C	S8	0.62	1	0.229593
YBR160W	YJL157C	T15	2.98	1	0.856677
YBR160W	YJL187C	S105	0.74	1	0.229995
YBR160W	YJL187C	S111	2.08	1	0.969669
YBR160W	YJL187C	S133	3.12	1	1.00302
YBR160W	YJL187C	S136	0.55	1	0.210259
YBR160W	YJL187C	S201	3.11	1	0.969053
YBR160W	YJL187C	S263	3.13	1	0.960414
YBR160W	YJL187C	S266	1.03	1	0.206091
YBR160W	YJL187C	S664	0.24	0	0.086454
YBR160W	YJL187C	T121	4.52	1	0.834557
YBR160W	YJL187C	T196	4.72	1	0.916253
YBR160W	YJL187C	T367	0.43	1	0.203276
YBR160W	YJL187C	T373	4.65	1	0.943127
YBR160W	YJL187C	T45	2.49	1	0.892802
YBR160W	YJL194W	S372	5.26	1	1.0469
YBR160W	YJL194W	T368	4.89	1	0.932753
YBR160W	YJR033C	S1211	3.87	1	1.05975
YBR160W	YJR033C	S1219	0.57	0	0.213966
YBR160W	YJR053W	T24	0.46	0	0.198636
YBR160W	YJR059W	T702	1.01	0	0.347924
YBR160W	YJR059W	T727	3.76	1	0.875461
YBR160W	YJR059W	T730	4.66	1	0.961543
YBR160W	YJR083C	S171	0.49	0	0.223527
YBR160W	YJR083C	S62	3.99	1	0.92769
YBR160W	YJR083C	S71	4.49	1	0.928668
YBR160W	YJR092W	S96	3.43	0	0.969089
YBR160W	YKL022C	S103	2.86	1	0.963076
YBR160W	YKL022C	S44	3.98	1	0.864857
YBR160W	YKL022C	S59	2.91	1	0.95286
YBR160W	YKL022C	S95	4.34	1	0.976874
YBR160W	YKL022C	T115	3.64	1	0.779569
YBR160W	YKL022C	T406	1.99	1	0.82886
YBR160W	YKL042W	S213	2.81	0	1.06564
YBR160W	YKL092C	S1066	2.32	1	1.11456
YBR160W	YKL101W	S1220	2.97	0	0.942143
YBR160W	YKL108W	S100	2.55	1	0.916388
YBR160W	YKL108W	S172	4.8	1	1.07419
YBR160W	YKL108W	S208	2.87	1	0.974191
YBR160W	YKL108W	T168	4.61	1	0.911893
YBR160W	YKL108W	T241	4.78	1	0.885135
YBR160W	YKL108W	T84	1.87	1	0.935017
YBR160W	YKL185W	S253	4.42	1	1.04599
YBR160W	YKL185W	S452	3.49	1	1.00378
YBR160W	YKL185W	S455	2.55	1	0.940006
YBR160W	YKL185W	T450	3.7	1	0.991257
YBR160W	YKR089C	S890	5.57	1	0.940591
YBR160W	YKR089C	T675	3.56	1	0.941194
YBR160W	YKR090W	S303	0.87	0	0.35336
YBR160W	YKR091W	S212	2.27	1	0.971164
YBR160W	YLL021W	S1080	4.12	1	0.966379
YBR160W	YLL021W	S1087	4.3	1	0.874261
YBR160W	YLL021W	S1268	0.14	0	0.186548
YBR160W	YLL021W	S254	1.42	1	0.916136
YBR160W	YLL021W	S274	4.08	1	0.954811
YBR160W	YLL021W	S585	4.08	1	0.931331
YBR160W	YLL021W	S599	3.29	1	0.884345
YBR160W	YLL021W	S868	0.8	0	0.205992
YBR160W	YLL021W	S883	2.89	1	0.941804
YBR160W	YLL021W	S910	2.98	1	1.0148
YBR160W	YLL021W	S937	3.65	1	0.992969
YBR160W	YLL021W	S979	2.62	1	0.931554
YBR160W	YLR006C	S195	1.63	1	0.937569
YBR160W	YLR006C	S673	4.6	1	0.914291
YBR160W	YLR079W	S191	3.27	1	0.92146
YBR160W	YLR079W	S69	2.88	1	0.870854
YBR160W	YLR079W	S80	2.36	1	0.930978
YBR160W	YLR096W	S146	3.17	0	0.964971
YBR160W	YLR096W	S609	5.17	1	1.0183
YBR160W	YLR096W	S643	2.93	1	1.01716
YBR160W	YLR131C	S253	4.17	1	0.971453
YBR160W	YLR131C	S303	4.62	1	0.967412
YBR160W	YLR131C	S385	1.41	1	0.911491
YBR160W	YLR131C	S390	0.47	0	0.230052
YBR160W	YLR131C	S392	2.41	1	0.945851
YBR160W	YLR131C	S428	3.82	1	0.928784
YBR160W	YLR131C	S483	0.81	1	0.211304
YBR160W	YLR131C	S564	2.62	1	0.955736
YBR160W	YLR131C	T259	2.95	1	0.856228
YBR160W	YLR131C	T486	4.36	1	0.928618
YBR160W	YLR182W	S160	3.23	1	0.921396
YBR160W	YLR190W	S37	3.62	1	1.06193
YBR160W	YLR278C	T775	0.64	0	0.306889
YBR160W	YLR314C	S509	4.79	1	0.973544
YBR160W	YLR319C	S327	2.82	1	0.919433
YBR160W	YLR457C	S251	2.71	1	0.985029
YBR160W	YLR457C	S253	3.48	1	1.04583
YBR160W	YML027W	T324	5.57	1	0.972834
YBR160W	YML034W	T241	3.57	1	0.915774
YBR160W	YML034W	T291	3.06	1	0.858588
YBR160W	YML065W	S304	4.89	0	0.946465
YBR160W	YMR001C	T70	3.08	1	0.820326
YBR160W	YMR005W	S36	3.74	1	0.893106
YBR160W	YMR036C	S27	2.51	1	0.880369
YBR160W	YMR165C	S602	4.38	1	0.972731
YBR160W	YMR165C	S744	2.18	1	0.978495
YBR160W	YMR165C	S810	0.41	0	0.214008
YBR160W	YMR205C	T181	0.39	0	0.276079
YBR160W	YNL068C	S683	2.29	1	0.971762
YBR160W	YNL068C	S708	3.67	1	1.06051
YBR160W	YNL068C	S833	4.11	1	0.956451
YBR160W	YNL068C	T697	3.47	1	0.861026
YBR160W	YNL102W	S170	4.46	1	0.990425
YBR160W	YNL102W	S215	3.37	1	0.952063
YBR160W	YNL102W	S305	3.61	1	0.985284
YBR160W	YNL102W	T313	2.04	1	0.871324
YBR160W	YNL225C	S147	2.36	0	1.02118
YBR160W	YNL225C	T121	3.15	1	0.824252
YBR160W	YNL278W	S518	3.22	1	0.967347
YBR160W	YNL278W	S871	3.68	1	0.912523
YBR160W	YNL298W	S445	3.16	1	1.04842
YBR160W	YNL309W	S72	3.96	1	0.945644
YBR160W	YNL309W	T99	4.52	1	0.915936
YBR160W	YNL312W	S189	0.65	0	0.198269
YBR160W	YNL321W	S121	5.58	1	0.985098
YBR160W	YNL321W	T118	4.34	1	0.878134
YBR160W	YNR047W	S198	3.42	1	1.00892
YBR160W	YNR047W	S339	4.13	1	0.953203
YBR160W	YNR047W	T201	3.71	1	0.869335
YBR160W	YOL070C	S112	0.6	0	0.306825
YBR160W	YOL070C	T403	3.72	1	0.855026
YBR160W	YOR014W	S236	0.64	0	0.148507
YBR160W	YOR058C	S64	2.48	1	0.949022
YBR160W	YOR058C	S803	4.72	1	0.903463
YBR160W	YOR058C	S819	3.39	1	0.971234
YBR160W	YOR058C	T55	2.41	1	0.889855
YBR160W	YOR058C	T675	4.14	1	0.83923
YBR160W	YOR083W	S262	4.97	0	0.992917
YBR160W	YOR083W	S276	0.85	0	0.179899
YBR160W	YOR083W	S88	2.94	1	0.948516
YBR160W	YOR083W	T57	3.66	1	0.884198
YBR160W	YOR083W	T79	0.44	0	0.239132
YBR160W	YOR098C	S767	2.42	1	1.05559
YBR160W	YOR098C	S775	1.02	0	0.184153
YBR160W	YOR127W	S291	3.4	1	0.961384
YBR160W	YOR127W	S679	2.86	0	1.00369
YBR160W	YOR127W	T278	3.86	1	0.873594
YBR160W	YOR178C	S66	3.59	1	0.908291
YBR160W	YOR372C	T319	3.49	1	0.826999
YBR160W	YPL070W	S244	0.69	0	0.201265
YBR160W	YPL070W	S245	3.35	1	0.957998
YBR160W	YPL070W	S67	3.7	1	0.926407
YBR160W	YPL115C	S254	2.91	1	0.910873
YBR160W	YPL115C	S324	4.02	1	0.945168
YBR160W	YPL153C	S774	2.08	1	0.901979
YBR160W	YPL209C	T260	0.25	0	0.409982
YBR160W	YPL255W	T26	0.95	0	0.209664
YBR160W	YPL256C	S427	3.73	1	0.922143
YBR160W	YPL267W	S102	3.1	1	0.994802
YBR160W	YPL267W	S126	0.12	1	0.188933
YBR160W	YPL267W	S155	0.53	1	0.176364
YBR160W	YPL267W	S166	0.23	1	0.22667
YBR160W	YPL267W	S37	0.84	1	0.294187
YBR160W	YPL267W	S48	3.43	1	0.919586
YBR160W	YPL267W	T161	3.5	1	0.85571
YBR160W	YPL267W	T173	0.58	1	0.248022
YBR160W	YPL269W	S197	3.79	1	0.974304
YBR160W	YPL269W	S496	2.48	1	0.938635
YBR160W	YPR019W	S112	0.5	0	0.183307
YBR160W	YPR019W	S141	1.07	0	0.221967
YBR160W	YPR019W	S69	2.72	1	0.91505
YBR160W	YPR030W	T43	1.25	0	0.219027
YBR160W	YPR141C	S21	3.32	1	1.02372
YBR160W	YPR162C	S9	2.81	1	0.986943
YBR160W	YPR171W	S39	4.36	1	1.00392
YBR160W	YPR171W	T378	0.83	0	0.173263
YBR160W	YPR174C	S175	4.39	1	0.965941
YBR274W	YDR113C	S121	2.29	1	0.380709
YBR274W	YDR113C	S158	0.79	1	0.390411
YBR274W	YDR113C	T289	0.14	1	0.365071
YBR274W	YDR507C	S298	0.36	0	0.469028
YDL079C	YDR207C	S107	3.01	1	0.696686
YDL079C	YDR207C	T103	4.63	1	0.736512
YDL079C	YDR207C	T99	3.63	1	0.646487
YDL101C	YDR432W	S224	2.29	1	0.516364
YDL101C	YIL066C	S806	0	1	0.707408
YDL101C	YLR437C	S108	0.12	1	0.451873
YDL101C	YLR437C	S109	0.35	1	0.423703
YDL108W	YDR028C	S778	0.34	0	0.560213
YDL108W	YDR507C	S872	0.44	0	0.550667
YDL108W	YGL207W	S598	1.17	0	0.783425
YDL108W	YOR174W	T237	2.07	1	0.805502
YDR477W	YBR127C	S503	1.51	1	0.464778
YDR477W	YDR216W	S98	0.54	1	0.710334
YDR477W	YER027C	S64	1.03	1	0.834165
YDR477W	YER027C	S65	1.38	1	0.497879
YDR477W	YGL035C	S278	0.95	1	0.815231
YDR477W	YGL073W	S450	1.19	0	0.55765
YDR477W	YGR252W	S204	0.78	1	0.74163
YDR477W	YGR252W	T203	0	1	0.570899
YDR477W	YGR252W	T211	0.08	1	0.431537
YDR477W	YMR205C	S167	0.08	1	0.449909
YDR477W	YMR205C	S171	0.84	1	0.576544
YDR477W	YMR219W	S1348	0.49	1	0.491797
YDR477W	YMR219W	S1354	0.27	1	0.442752
YDR477W	YMR280C	S562	0.24	1	0.768394
YDR477W	YNL272C	S515	0.76	1	0.499514
YER123W	YDR080W	S372	1.75	1	0.596366
YFL029C	YDL108W	T162	0.57	1	0.535455
YFL033C	YNL157W	S64	1.11	1	0.413987
YGR092W	YFR028C	S531	4.44	1	0.525304
YGR092W	YFR034C	S114	0.25	0	0.471961
YHL007C	YFL026W	T384	0.09	0	0.465578
YHL007C	YKL129C	S357	1.47	1	0.579914
YHL007C	YLR362W	S281	0.38	1	0.621818
YHL007C	YLR362W	S285	0.35	1	0.576861
YHL007C	YLR362W	T286	0.4	1	0.48436
YHR030C	YBL051C	S640	0.13	0	0.181298
YHR030C	YDR239C	S63	3.71	0	0.673261
YHR030C	YGL003C	S556	0.62	0	0.273714
YHR030C	YGL197W	S639	0.42	0	0.212069
YHR030C	YHR082C	T627	0.65	0	0.302082
YHR030C	YKL064W	S383	0.46	0	0.199935
YHR030C	YLR182W	S238	2.07	1	0.653681
YHR030C	YLR442C	S275	2.19	1	0.644829
YHR030C	YOL004W	T308	0.48	0	0.306452
YHR030C	YPL089C	S427	1.26	1	0.721157
YHR030C	YPL089C	T439	1.94	1	0.613647
YHR135C	YBR021W	S45	1.56	1	0.560809
YHR135C	YBR021W	S55	1.56	1	0.414663
YHR135C	YCL032W	T42	0.23	1	0.611699
YHR135C	YGL008C	S507	0.71	1	0.398694
YHR135C	YJR125C	S212	1.96	0	0.616374
YHR135C	YKL168C	S37	0.94	0	0.926978
YIL035C	YDR043C	S163	10.87	1	0.715395
YIL035C	YDR043C	T161	7.15	1	0.839074
YIL035C	YDR054C	S207	10.79	1	0.773744
YIL035C	YDR135C	S251	3.7	1	0.772106
YIL035C	YDR309C	S367	2.48	0	0.797536
YIL035C	YDR496C	S31	5.75	1	0.629627
YIL035C	YHL020C	S239	1.43	1	0.711029
YIL035C	YHL020C	S38	6.04	1	0.692584
YIL035C	YLR196W	S124	3.88	0	0.660208
YIL035C	YLR314C	S336	0.14	0	0.696919
YIL035C	YML074C	S186	7.47	1	0.738986
YIL035C	YNL088W	T1365	6.86	1	0.771866
YIL035C	YOR119C	S402	5.42	1	0.573146
YIL035C	YOR119C	S403	7.09	1	0.682759
YJL106W	YLR079W	S145	1.29	1	0.607048
YJL106W	YLR079W	T45	4.17	1	0.634493
YJL106W	YLR079W	T48	1.1	1	0.511963
YJL106W	YOR371C	T161	0.17	0	0.412508
YJL128C	YBR200W	S67	0.25	0	0.615584
YJL128C	YDL223C	S43	0.5	1	0.582077
YJL128C	YDL223C	T949	0.1	1	0.385161
YJL128C	YDR475C	S510	0.45	1	0.408865
YJL141C	YNR052C	T97	1.17	1	0.491779
YJL164C	YAL038W	S22	4.68	1	0.916941
YJL164C	YBL039C	S424	2.27	1	0.902716
YJL164C	YDR001C	S83	5.65	1	0.950047
YJL164C	YDR379W	S772	0.44	0	0.416269
YJL164C	YDR443C	S608	5.14	1	0.951358
YJL164C	YFL033C	S1094	5.59	1	1.036
YJL164C	YFL033C	S1416	5.97	1	0.872347
YJL164C	YFL033C	S709	3.75	1	0.719637
YJL164C	YFR034C	S223	0.14	0	0.389942
YJL164C	YGL116W	S88	3.05	1	0.921018
YJL164C	YGL180W	S508	5.44	1	0.929629
YJL164C	YGL253W	S15	4.42	1	0.855469
YJL164C	YHL020C	S251	2.19	1	0.679174
YJL164C	YIL107C	T157	4.79	1	0.876196
YJL164C	YJL141C	S127	5.29	0	0.88293
YJL164C	YJR001W	S187	0.23	0	0.543571
YJL164C	YKL038W	S202	3.48	1	0.864965
YJL164C	YKL038W	S96	2.08	1	0.884943
YJL164C	YLR133W	S85	6.04	1	1.08817
YJL164C	YLR377C	S12	4.33	1	0.99377
YJL164C	YOR347C	S24	5.41	1	0.907865
YJL164C	YPL232W	S79	2.35	1	0.697941
YJL164C	YPR160W	T27	1.34	1	0.644781
YJL164C	YPR160W	T9	0.46	1	0.508462
YKL101W	YBR133C	S753	0.38	1	0.408693
YKL139W	YBR212W	S526	0.45	0	0.525834
YKL139W	YDL102W	S37	0.42	0	0.489376
YKL139W	YDL140C	S1543	2.15	1	0.563548
YKL139W	YDL140C	S1718	3.39	1	0.584139
YKL139W	YDR381W	S166	0.63	0	0.492982
YKL139W	YKL062W	S169	0.43	1	0.498034
YKL139W	YLR423C	S405	0.12	0	0.512398
YKL139W	YOL004W	S137	0.33	0	0.577207
YKL139W	YOR153W	S850	0.59	0	0.502163
YKL139W	YPR161C	T405	0.34	0	0.580597
YKL166C	YFR017C	S95	1.56	1	0.706255
YLL019C	YBL058W	S106	1.26	1	0.754753
YLR113W	YBR095C	T144	0.33	0	0.367508
YLR113W	YBR182C	T365	2.42	1	0.819181
YLR113W	YCL032W	S155	1.84	1	0.780391
YLR113W	YCL032W	S196	1.96	1	0.724449
YLR113W	YER118C	S166	1.38	1	0.624515
YLR113W	YGL008C	T267	0.1	0	0.342113
YLR113W	YKL101W	S1220	1.96	1	0.720602
YLR113W	YKR029C	S741	0.12	0	0.329633
YLR113W	YLL043W	S537	0.62	1	0.747926
YLR113W	YLL043W	T231	3.31	1	0.790261
YLR113W	YLR248W	T379	1.4	1	0.852042
YLR113W	YNL167C	T113	1.21	1	0.809903
YLR362W	YBL105C	S982	0	0	0.492435
YLR362W	YDL017W	S483	0	0	0.438265
YMR001C	YAL024C	T687	0.4	0	0.514683
YMR001C	YDL003W	S175	0.19	1	0.54929
YMR001C	YDL003W	S263	0.88	1	0.584321
YMR001C	YDL003W	T174	0.17	0	0.529203
YMR001C	YDL028C	T679	0.94	0	0.51334
YMR001C	YDR052C	S203	0.1	0	0.608009
YMR001C	YGL003C	S259	0.06	1	0.559018
YMR001C	YJL076W	S169	0.21	0	0.57463
YMR001C	YJL076W	S223	0.31	1	0.489423
YMR001C	YJL076W	S224	0.88	1	0.543364
YMR001C	YJL076W	S242	0.67	1	0.605958
YMR001C	YJL076W	S259	0.98	1	0.687878
YMR001C	YJL076W	S280	1.46	1	0.578319
YMR001C	YJL076W	S295	0.44	1	0.771906
YMR001C	YJL076W	S30	0.92	1	0.51994
YMR001C	YJL076W	S301	0.44	1	0.564261
YMR001C	YJL076W	S31	1.35	1	0.512976
YMR001C	YJL076W	S64	0.35	1	0.526969
YMR001C	YJL076W	T1049	1.06	0	0.517763
YMR001C	YJL076W	T16	0.29	1	0.599384
YMR001C	YJL076W	T288	1.77	1	0.513714
YMR001C	YJL076W	T302	0.4	1	0.5502
YMR001C	YJL187C	S111	0.58	1	0.53584
YMR001C	YJL187C	S118	0.69	1	0.47889
YMR001C	YJL187C	S254	1.02	1	0.445647
YMR001C	YJL187C	S36	0.71	1	0.572407
YMR001C	YJL187C	S438	0.42	1	0.5942
YMR001C	YJL187C	S610	0.75	1	0.595716
YMR001C	YJL187C	T280	1.17	1	0.521156
YMR001C	YJL187C	T629	0.21	1	0.533742
YMR001C	YJL187C	T688	0.79	1	0.503863
YMR001C	YJR045C	T330	0.44	0	0.536684
YMR001C	YJR053W	S17	0.75	1	0.593105
YMR001C	YJR053W	S30	0.38	1	0.81559
YMR001C	YJR053W	S424	0.69	1	0.828138
YMR001C	YJR053W	S447	1.54	1	0.606728
YMR001C	YJR053W	S54	0.31	1	0.540376
YMR001C	YJR053W	S69	0.35	1	0.519338
YMR001C	YJR053W	T24	0.5	1	0.581661
YMR001C	YJR053W	T35	0.5	1	0.599623
YMR001C	YJR053W	T47	0.62	1	0.541378
YMR001C	YNL189W	S28	0.25	0	0.673636
YMR001C	YNL209W	T440	0.33	0	0.603372
YMR001C	YNL298W	S367	0.62	0	0.561713
YMR104C	YMR109W	S357	0.52	1	0.778334
YMR139W	YDR207C	S107	3.01	1	0.635112
YMR139W	YDR207C	T103	4.63	1	0.661434
YMR139W	YDR207C	T99	3.63	1	0.567306
YMR139W	YJR094C	S302	2.63	1	0.658819
YMR139W	YJR094C	S306	2.12	1	0.391903
YNL154C	YGL008C	S507	0.71	1	0.390605
YNL154C	YNL267W	S236	0.77	0	0.715281
YNL161W	YDR293C	S126	2.25	1	0.591124
YNL161W	YDR293C	S152	1.6	1	0.598171
YNL161W	YDR293C	S164	3.74	1	0.879206
YNL161W	YDR293C	S228	2.05	1	0.84497
YNL161W	YDR293C	S293	2.43	1	0.722675
YNL161W	YDR293C	S319	2.09	1	0.69265
YNL161W	YDR293C	S42	2.21	1	0.813433
YNL161W	YDR293C	T261	2.78	1	0.789978
YNL161W	YLR131C	S122	1.51	1	0.574726
YNL161W	YOR362C	T278	0.36	0	0.522923
YNL298W	YJL155C	S446	0.41	0	0.464445
YNL298W	YJL187C	S111	0.85	1	0.546138
YNL298W	YJL187C	S136	0.85	1	0.574681
YNL298W	YJL187C	S438	0.85	1	0.593507
YNL298W	YJL187C	T688	0.37	1	0.518977
YNL307C	YDL223C	S303	0.52	1	0.421287
YNL307C	YDL223C	S857	0.46	1	0.405063
YNL307C	YDL223C	T997	1.58	1	0.52989
YNL307C	YDR145W	S129	0.52	0	0.486985
YNL307C	YDR207C	S107	3.01	1	0.551369
YNL307C	YDR207C	T103	4.63	1	0.562376
YNL307C	YDR207C	T99	3.63	1	0.518234
YNL307C	YER075C	T75	0.95	0	0.436182
YNL307C	YIL033C	S70	3.44	1	0.454374
YNL307C	YLR131C	S709	3.32	0	0.53246
YNR031C	YIL147C	S1044	0.7	0	0.531773
YOL045W	YDL223C	T366	0.59	1	0.513324
YOL045W	YKL035W	S11	1.08	1	0.598305
YOL045W	YLR113W	T179	0.53	0	0.51156
YOR061W	YDR043C	S163	10.87	1	0.754024
YOR061W	YDR043C	T161	7.15	1	0.817565
YOR061W	YDR054C	S207	10.79	1	0.753598
YOR061W	YDR135C	S251	3.7	1	0.815094
YOR061W	YDR207C	S109	0.38	0	0.47554
YOR061W	YDR496C	S31	5.75	1	0.496508
YOR061W	YHL020C	S239	1.43	1	0.756279
YOR061W	YHL020C	S38	6.04	1	0.665335
YOR061W	YML074C	S186	7.47	1	0.728133
YOR061W	YNL088W	T1365	6.86	1	0.824525
YOR061W	YNL098C	S214	0.79	0	0.645982
YOR061W	YOR119C	S402	5.42	1	0.553295
YOR061W	YOR119C	S403	7.09	1	0.665661
YOR231W	YGL019W	S260	0	0	0.556363
YOR233W	YIL033C	S147	2.14	1	0.384892
YPL031C	YDL225W	S259	0.51	1	0.2182
YPL031C	YDL225W	S350	1.12	1	0.303286
YPL031C	YDL225W	S355	0.65	1	0.362269
YPL031C	YDL225W	S359	0.43	1	0.399429
YPL031C	YDL225W	S374	0.25	1	0.251504
YPL031C	YDL225W	S416	3.41	1	0.955101
YPL031C	YDL225W	S441	2.53	1	0.970077
YPL031C	YDL225W	S460	0.25	1	0.29703
YPL031C	YDL225W	T351	0.65	1	0.285449
YPL031C	YDL225W	T369	0.27	1	0.169945
YPL031C	YDL225W	T454	0.53	1	0.320256
YPL031C	YDL225W	T462	0.28	1	0.334424
YPL031C	YDR388W	S321	2.18	1	1.00779
YPL031C	YDR388W	S379	1.55	1	0.909216
YPL031C	YDR388W	T323	1.37	1	0.961053
YPL031C	YEL009C	T105	1.83	1	0.929835
YPL031C	YEL009C	T165	2.03	1	0.837484
YPL031C	YFL033C	T1075	2.01	1	1.05596
YPL031C	YFR034C	S100	1.72	1	0.914357
YPL031C	YFR034C	S114	1.34	1	0.870539
YPL031C	YFR034C	S152	3.52	1	0.892569
YPL031C	YGL180W	S356	0.74	0	0.299144
YPL031C	YHR071W	T32	1.6	1	0.942564
YPL031C	YJL052W	S146	0.41	0	0.234494
YPL031C	YLL021W	S605	0.17	0	0.366524
YPL031C	YLR079W	S76	2.55	1	0.986276
YPL031C	YLR079W	T33	3.41	1	0.805984
YPL031C	YLR258W	T668	1.69	1	0.869163
YPL031C	YNL055C	T100	0.11	0	0.239324
YPL031C	YNL183C	S349	0.54	0	0.354587
YPL031C	YOL001W	S234	2.86	1	0.941503
YPL031C	YOR171C	S451	1.55	1	0.952948
YPL042C	YHR084W	S261	2.26	1	0.693675
YPL042C	YHR084W	S451	0.23	1	0.147037
YPL141C	YDR207C	S316	1.93	1	0.634061
YPL150W	YOR014W	S263	0.95	1	0.725439
YPL150W	YOR014W	S264	0.88	1	0.475343
YPL153C	YAR002W	S360	2	1	0.724619
YPL153C	YAR002W	S382	1.06	1	0.509502
YPL153C	YAR002W	S483	1.71	1	0.619711
YPL153C	YBL007C	S996	0.06	0	0.64763
YPL153C	YBR130C	S27	0.82	0	0.541274
YPL153C	YCL014W	S1549	0	0	0.518243
YPL153C	YDL101C	S132	0.35	1	0.626701
YPL153C	YDL101C	S140	1.06	1	0.560823
YPL153C	YDL101C	S141	1.35	1	0.6196
YPL153C	YDL101C	S142	0.35	1	0.669043
YPL153C	YDL101C	S16	0.06	1	0.645434
YPL153C	YDL101C	S17	0.18	1	0.702267
YPL153C	YDL101C	S172	2	1	0.592153
YPL153C	YDL101C	S195	0	1	0.843822
YPL153C	YDL101C	S24	1.47	1	0.68892
YPL153C	YDL101C	S266	1.12	1	0.664936
YPL153C	YDL101C	S29	0.47	1	0.635581
YPL153C	YDL101C	T105	0	1	0.79824
YPL153C	YDL101C	T378	0.41	1	0.557473
YPL153C	YDL220C	S340	0.53	0	0.583225
YPL153C	YDL225W	S221	3.06	1	0.923359
YPL153C	YDL225W	S440	2.12	0	0.647791
YPL153C	YDR052C	S192	0	1	0.629409
YPL153C	YDR052C	S203	0.18	1	0.658967
YPL153C	YDR052C	S319	0.94	1	0.641933
YPL153C	YDR052C	S374	0	1	0.722855
YPL153C	YDR052C	S377	0.47	1	0.673218
YPL153C	YDR052C	S518	0.94	1	0.743885
YPL153C	YDR052C	S59	1.24	1	0.649995
YPL153C	YDR052C	T188	0	1	0.642311
YPL153C	YDR052C	T375	0.35	1	0.519886
YPL153C	YDR122W	T302	2.24	0	0.75993
YPL153C	YDR477W	S443	0.47	0	0.750391
YPL153C	YER070W	S822	0.24	0	0.613176
YPL153C	YER169W	S139	0	1	0.674288
YPL153C	YGL163C	T132	0.88	1	0.771095
YPL153C	YHR030C	S423	0.18	1	0.615645
YPL153C	YHR118C	S123	1	0	0.483567
YPL153C	YHR146W	T313	0.12	0	0.448433
YPL153C	YIL031W	S795	0.76	0	0.482666
YPL153C	YIL135C	S277	0.94	0	0.873029
YPL153C	YJL076W	S301	0	0	0.635576
YPL153C	YLR082C	T145	0.65	0	0.644485
YPL153C	YLR182W	S149	0.24	1	0.673202
YPL153C	YLR182W	S152	0.24	1	0.703374
YPL153C	YLR182W	S268	0.12	1	0.674776
YPL153C	YLR182W	S547	2.35	1	0.63461
YPL153C	YLR182W	S715	0.18	1	0.699908
YPL153C	YLR182W	T557	0	1	0.580111
YPL153C	YLR182W	T743	0.59	1	0.611243
YPL153C	YLR335W	S284	0.65	1	0.648945
YPL153C	YLR335W	S368	0.76	1	0.631911
YPL153C	YLR335W	S512	0.88	1	0.696985
YPL153C	YLR335W	S523	0.35	1	0.614231
YPL153C	YLR335W	S68	0	1	0.697208
YPL153C	YML035C	S58	1.71	0	0.727152
YPL153C	YMR105C	S119	0.53	1	0.626634
YPL153C	YNL273W	S626	0.29	1	0.539377
YPL153C	YNL289W	S43	0	0	0.461529
YPL153C	YOR033C	S372	0.12	1	0.620068
YPL153C	YOR098C	S383	0.59	1	0.675186
YPL153C	YOR098C	S449	0.65	1	0.662036
YPL153C	YOR098C	S615	0.65	1	0.723147
YPL153C	YOR098C	S637	2.12	1	0.714614
YPL153C	YOR098C	S672	0.53	1	0.646576
YPL153C	YOR098C	S754	0.47	1	0.703605
YPL153C	YOR098C	T639	0.24	0	0.635184
YPL153C	YPL150W	S867	1.88	0	0.63286
YPL153C	YPL153C	S424	0.06	1	0.626102
YPL153C	YPL153C	S560	0.41	1	0.601907
YPL153C	YPR135W	S463	2.18	1	0.684089
YPL203W	YOR220W	T132	0.31	1	0.486006
YPL204W	YER177W	S238	1.68	1	0.477871
YPL204W	YPR181C	S742	0.57	1	0.689744
YPL204W	YPR181C	T555	0.23	1	0.500434
YPL204W	YPR181C	T747	0.6	1	0.589057
YPL209C	YGR113W	S257	10.68	1	0.798069
YPL209C	YJL013C	S337	3.21	1	0.612174
YPL209C	YJL013C	S486	1	1	0.628971
YPL209C	YKL052C	S134	5.32	0	0.463079
YPL209C	YKR037C	T199	7.11	1	0.808711
YPR161C	YCL061C	S607	0.49	0	0.495024
YPR161C	YFL009W	S79	0.76	0	0.464589
YPR161C	YML010W	S1000	0.27	1	0.465871
YPR161C	YML010W	S1009	0.08	1	0.344218
YPR161C	YML010W	S1015	0.15	1	0.343796
YPR161C	YML010W	S1032	0.25	1	0.410364
YPR161C	YML010W	S1043	0.3	1	0.332063
YPR161C	YML010W	S1052	0.35	1	0.332717
YPR161C	YML010W	S937	0.18	1	0.335326
YPR161C	YML010W	S975	0.23	1	0.338485
YPR161C	YML010W	S981	0.23	1	0.313227

## Sheet: roc_curves_data3
kinase	target	target_residue	iGPS_score	real_site	AKID_score
YAR019C	YGR092W	S374	2.2	1	0.750046
YAR019C	YGR092W	T544	0	1	0.585799
YBL016W	YBR083W	T273	2.03	1	0.872296
YBL016W	YBR114W	T217	0.12	0	0.229443
YBL016W	YDL102W	S30	0.41	0	0.194289
YBL016W	YLR452C	S539	2.14	1	0.882203
YBL016W	YMR232W	S100	1.82	1	0.815627
YBL016W	YMR232W	S84	1.47	1	0.791791
YBL016W	YOR212W	S335	2.69	1	0.864631
YBL016W	YOR212W	T320	2.02	1	0.999836
YBL105C	YBL007C	S990	0.31	0	0.445683
YBL105C	YBL039C	S330	2	1	0.555673
YBL105C	YBL039C	S354	0.85	1	0.538415
YBL105C	YBL039C	S36	0.52	1	0.564148
YBL105C	YBL039C	S454	2.4	1	0.539973
YBL105C	YHL020C	S26	1.65	1	0.449271
YBR160W	YAL024C	S212	2.49	1	0.940787
YBR160W	YAL024C	T614	4.86	1	0.850668
YBR160W	YAR002W	S222	2.74	1	1.11033
YBR160W	YAR002W	S312	2.95	1	0.956778
YBR160W	YAR002W	S382	3.52	1	0.929787
YBR160W	YBL035C	T111	3.64	1	0.964327
YBR160W	YBL047C	S1145	0.59	0	0.222818
YBR160W	YBL047C	T1073	0.64	0	0.232296
YBR160W	YBL047C	T238	3.82	1	0.950789
YBR160W	YBL076C	S412	0.11	0	0.210408
YBR160W	YBL084C	S328	3.99	1	0.878304
YBR160W	YBL084C	T304	3.4	1	0.826172
YBR160W	YBL084C	T397	2.79	1	0.917165
YBR160W	YBR020W	S38	0.38	0	0.196471
YBR160W	YBR038W	S100	3.63	1	0.950326
YBR160W	YBR038W	S133	3.09	1	0.966537
YBR160W	YBR038W	S60	3.72	1	0.954268
YBR160W	YBR038W	S86	2.69	1	0.941767
YBR160W	YBR060C	S16	4.24	1	0.978081
YBR160W	YBR060C	S188	2.45	1	0.927622
YBR160W	YBR060C	S206	4.23	1	0.968158
YBR160W	YBR060C	T217	3.18	1	1.10998
YBR160W	YBR060C	T24	4.1	1	1.02453
YBR160W	YBR098W	S49	0.78	0	0.148974
YBR160W	YBR102C	T28	6.34	1	0.834967
YBR160W	YBR127C	T83	0.39	0	0.167622
YBR160W	YBR200W	S72	3.97	1	0.91717
YBR160W	YBR202W	S819	1.07	0	0.237881
YBR160W	YCL014W	S1515	2.98	1	0.955288
YBR160W	YCL014W	S1549	2.48	1	0.982209
YBR160W	YCL014W	S766	0.32	0	0.232605
YBR160W	YCL014W	T1440	3.56	1	0.861254
YBR160W	YCL029C	S131	0.37	0	0.155286
YBR160W	YCL029C	T119	3.26	0	0.96795
YBR160W	YCL051W	S398	0.31	0	0.222156
YBR160W	YCR065W	S387	2.56	0	0.998096
YBR160W	YCR065W	S42	0.95	0	0.383368
YBR160W	YDL003W	S349	0.55	0	0.185178
YBR160W	YDL017W	S83	2.96	1	0.977463
YBR160W	YDL055C	T153	0.95	0	0.835036
YBR160W	YDL056W	T325	0.43	0	0.207286
YBR160W	YDL089W	S441	4.68	1	0.982325
YBR160W	YDL164C	S58	5.68	0	1.0549
YBR160W	YDL189W	S447	0.38	0	0.132235
YBR160W	YDL220C	S336	2.66	1	0.944268
YBR160W	YDL220C	T308	4.81	1	0.868002
YBR160W	YDL226C	T161	4.64	1	0.986098
YBR160W	YDL229W	S298	0.28	0	0.210453
YBR160W	YDR001C	S66	1.79	1	0.926927
YBR160W	YDR052C	S11	3.48	1	0.903173
YBR160W	YDR052C	T131	0.13	0	0.185334
YBR160W	YDR097C	S228	2.86	1	0.908272
YBR160W	YDR103W	S11	2.18	1	0.935527
YBR160W	YDR103W	S329	1.48	1	0.900471
YBR160W	YDR103W	T102	3.4	1	0.881643
YBR160W	YDR103W	T29	2.49	1	0.830978
YBR160W	YDR130C	S117	3.14	1	1.07453
YBR160W	YDR130C	S148	2.75	1	0.917038
YBR160W	YDR130C	S54	3.21	1	0.991334
YBR160W	YDR130C	S74	1.43	1	1.02884
YBR160W	YDR130C	T68	3.37	1	0.895925
YBR160W	YDR146C	S261	5.19	1	0.988228
YBR160W	YDR146C	S300	2.62	1	0.944341
YBR160W	YDR146C	S492	3.17	1	1.04493
YBR160W	YDR146C	S505	1.56	1	0.871584
YBR160W	YDR146C	S702	3.71	1	0.978349
YBR160W	YDR159W	S866	2.29	1	1.01741
YBR160W	YDR212W	T12	0.25	0	0.297017
YBR160W	YDR217C	S11	3.15	1	0.894922
YBR160W	YDR217C	S26	1.66	1	0.926298
YBR160W	YDR217C	S49	0.45	0	0.179974
YBR160W	YDR217C	S56	3.73	1	0.935058
YBR160W	YDR217C	S70	0.7	0	0.16195
YBR160W	YDR227W	S389	3.28	1	0.935979
YBR160W	YDR285W	S763	4.73	1	0.991848
YBR160W	YDR285W	S783	4.28	1	0.934647
YBR160W	YDR285W	S828	2.68	1	0.98321
YBR160W	YDR285W	S89	5.03	1	0.971892
YBR160W	YDR309C	S337	2.84	1	0.954687
YBR160W	YDR348C	S121	3.26	1	0.93724
YBR160W	YDR356W	S36	5.14	1	1.03515
YBR160W	YDR356W	S91	3	1	1.01135
YBR160W	YDR379W	S380	3.09	1	0.905227
YBR160W	YDR379W	S770	4.26	1	0.999971
YBR160W	YDR379W	S772	2.8	1	1.04443
YBR160W	YDR389W	S16	3.36	1	0.935001
YBR160W	YDR439W	S146	2.08	1	0.921583
YBR160W	YDR439W	S333	0.83	0	0.210383
YBR160W	YDR443C	S748	4.38	1	1.02316
YBR160W	YDR477W	S413	2.12	0	0.951131
YBR160W	YDR507C	S300	0.43	0	0.120887
YBR160W	YDR507C	S460	4.57	1	0.986338
YBR160W	YDR507C	T462	4.02	1	0.885393
YBR160W	YEL032W	S781	6	1	1.02093
YBR160W	YER008C	S464	0.48	0	0.175261
YBR160W	YER008C	T285	0.71	0	0.213391
YBR160W	YER027C	S44	0.65	0	0.226848
YBR160W	YER032W	S225	2.5	1	0.97455
YBR160W	YER032W	S399	6.44	1	1.11719
YBR160W	YER032W	S84	2.51	1	0.974819
YBR160W	YER041W	S679	2.99	0	0.932932
YBR160W	YER075C	S272	3.75	1	0.920917
YBR160W	YER075C	S492	0.35	0	0.300435
YBR160W	YER111C	S806	2.93	1	0.923506
YBR160W	YER111C	T20	2.97	1	0.827734
YBR160W	YER120W	T204	4.92	1	0.899051
YBR160W	YER155C	T1038	4.11	1	0.871944
YBR160W	YER155C	T489	0.75	0	0.160843
YBR160W	YER167W	S418	4.72	1	1.00843
YBR160W	YFR028C	S429	4.47	1	0.891963
YBR160W	YFR053C	S245	0.25	0	0.186376
YBR160W	YGL003C	S169	2.49	1	0.942221
YBR160W	YGL003C	S227	3.63	1	0.904797
YBR160W	YGL003C	S239	3.92	1	0.950985
YBR160W	YGL003C	S418	1.91	1	0.941249
YBR160W	YGL003C	S436	2.24	1	0.895127
YBR160W	YGL003C	T12	3.83	1	0.886797
YBR160W	YGL003C	T173	4.14	1	0.879338
YBR160W	YGL003C	T176	4.7	1	0.912273
YBR160W	YGL003C	T51	0.43	0	0.309626
YBR160W	YGL035C	S264	3.5	1	0.961393
YBR160W	YGL073W	S26	0.68	0	0.334851
YBR160W	YGL175C	S267	1.82	1	1.07082
YBR160W	YGL178W	S148	0.46	0	0.318552
YBR160W	YGL178W	S820	0.36	0	0.182165
YBR160W	YGL208W	S136	0.54	0	0.14371
YBR160W	YGR092W	S51	3.66	1	1.00286
YBR160W	YGR092W	S53	2.83	1	1.13049
YBR160W	YGR125W	S39	0.61	0	0.0364527
YBR160W	YGR125W	S42	2.4	1	0.969846
YBR160W	YGR234W	T22	0.2	0	0.283615
YBR160W	YHL007C	S206	1.21	1	0.228849
YBR160W	YHL007C	S502	4.49	1	0.9098
YBR160W	YHL007C	T197	1.56	0	0.255661
YBR160W	YHL007C	T512	5.59	1	0.900266
YBR160W	YHR030C	S414	1.2	0	0.242287
YBR160W	YHR084W	S376	1.06	0	0.336078
YBR160W	YHR118C	S106	3.37	1	1.00848
YBR160W	YHR118C	S116	4.65	1	0.949011
YBR160W	YHR118C	S123	4.29	1	0.918027
YBR160W	YHR118C	T114	3.39	1	0.792514
YBR160W	YHR118C	T146	3.63	1	0.910816
YBR160W	YHR149C	S126	1.31	1	0.964237
YBR160W	YHR149C	S167	0.66	0	0.177331
YBR160W	YHR149C	T232	3.19	1	0.827841
YBR160W	YHR152W	S125	2.39	1	1.08175
YBR160W	YHR152W	S128	0.32	0	0.177187
YBR160W	YHR158C	S613	3.25	1	0.923367
YBR160W	YHR158C	S67	4.1	1	0.947899
YBR160W	YHR158C	S717	0.35	0	0.164201
YBR160W	YHR158C	T467	2.63	0	0.964563
YBR160W	YHR159W	S244	2.82	1	1.04568
YBR160W	YHR159W	S286	3.7	1	1.10232
YBR160W	YHR159W	S29	3.87	1	0.948417
YBR160W	YHR159W	T236	3.15	1	0.854448
YBR160W	YHR164C	S237	4.48	1	0.995359
YBR160W	YHR166C	S59	3.4	1	0.943102
YBR160W	YHR174W	S268	0.59	0	0.214104
YBR160W	YIL031W	S795	3.01	1	0.9144
YBR160W	YIL031W	S984	2.9	1	0.993176
YBR160W	YIL053W	S90	0.39	0	0.170693
YBR160W	YIL101C	S551	4.09	1	1.03844
YBR160W	YIL106W	S80	3.21	1	0.952574
YBR160W	YIL112W	S275	3.72	0	0.902965
YBR160W	YIL112W	S290	5.43	1	0.950604
YBR160W	YIL153W	S341	4.95	1	0.87175
YBR160W	YIR023W	T867	4.86	1	0.909851
YBR160W	YJL005W	S554	0.99	0	0.267033
YBR160W	YJL076W	S1056	4.56	1	0.909677
YBR160W	YJL076W	S166	3.81	1	0.92153
YBR160W	YJL076W	S169	0.9	1	0.22502
YBR160W	YJL076W	S447	4.17	1	0.95863
YBR160W	YJL076W	S452	3.57	1	0.986374
YBR160W	YJL076W	S830	2.64	1	0.95147
YBR160W	YJL076W	T1042	3.14	1	0.896487
YBR160W	YJL076W	T676	3.27	1	0.850774
YBR160W	YJL084C	S213	3.1	1	1.05374
YBR160W	YJL092W	S893	3.78	1	1.12263
YBR160W	YJL092W	S965	4.19	1	1.15039
YBR160W	YJL092W	T604	2.91	1	0.836318
YBR160W	YJL106W	S625	0.54	0	0.195341
YBR160W	YJL157C	S8	0.62	1	0.229593
YBR160W	YJL157C	T15	2.98	1	0.856677
YBR160W	YJL187C	S105	0.74	1	0.229995
YBR160W	YJL187C	S111	2.08	1	0.969669
YBR160W	YJL187C	S133	3.12	1	1.00302
YBR160W	YJL187C	S136	0.55	1	0.210259
YBR160W	YJL187C	S201	3.11	1	0.969053
YBR160W	YJL187C	S263	3.13	1	0.960414
YBR160W	YJL187C	S266	1.03	1	0.206091
YBR160W	YJL187C	T121	4.52	1	0.834557
YBR160W	YJL187C	T196	4.72	1	0.916253
YBR160W	YJL187C	T367	0.43	1	0.203276
YBR160W	YJL187C	T373	4.65	1	0.943127
YBR160W	YJL187C	T45	2.49	1	0.892802
YBR160W	YJL194W	S372	5.26	1	1.0469
YBR160W	YJL194W	T368	4.89	1	0.932753
YBR160W	YJR033C	S1211	3.87	1	1.05975
YBR160W	YJR059W	T702	1.01	0	0.347924
YBR160W	YJR059W	T727	3.76	1	0.875461
YBR160W	YJR059W	T730	4.66	1	0.961543
YBR160W	YJR083C	S62	3.99	1	0.92769
YBR160W	YJR083C	S71	4.49	1	0.928668
YBR160W	YJR091C	T131	3.57	0	0.902066
YBR160W	YKL022C	S103	2.86	1	0.963076
YBR160W	YKL022C	S44	3.98	1	0.864857
YBR160W	YKL022C	S59	2.91	1	0.95286
YBR160W	YKL022C	S95	4.34	1	0.976874
YBR160W	YKL022C	T115	3.64	1	0.779569
YBR160W	YKL022C	T406	1.99	1	0.82886
YBR160W	YKL042W	S213	2.81	0	1.06564
YBR160W	YKL092C	S1066	2.32	1	1.11456
YBR160W	YKL108W	S100	2.55	1	0.916388
YBR160W	YKL108W	S172	4.8	1	1.07419
YBR160W	YKL108W	S208	2.87	1	0.974191
YBR160W	YKL108W	T168	4.61	1	0.911893
YBR160W	YKL108W	T241	4.78	1	0.885135
YBR160W	YKL108W	T84	1.87	1	0.935017
YBR160W	YKL129C	S1136	0.76	0	0.172726
YBR160W	YKL145W	S231	2.13	0	0.926881
YBR160W	YKL185W	S253	4.42	1	1.04599
YBR160W	YKL185W	S452	3.49	1	1.00378
YBR160W	YKL185W	S455	2.55	1	0.940006
YBR160W	YKL185W	T450	3.7	1	0.991257
YBR160W	YKR089C	S781	0.55	0	0.21826
YBR160W	YKR089C	S890	5.57	1	0.940591
YBR160W	YKR089C	T675	3.56	1	0.941194
YBR160W	YKR090W	S303	0.87	0	0.35336
YBR160W	YKR091W	S212	2.27	1	0.971164
YBR160W	YKR095W	S1723	0.53	0	0.118166
YBR160W	YLL003W	S24	3.14	0	1.02023
YBR160W	YLL019C	S185	0.47	0	0.219442
YBR160W	YLL021W	S1080	4.12	1	0.966379
YBR160W	YLL021W	S1087	4.3	1	0.874261
YBR160W	YLL021W	S254	1.42	1	0.916136
YBR160W	YLL021W	S274	4.08	1	0.954811
YBR160W	YLL021W	S585	4.08	1	0.931331
YBR160W	YLL021W	S599	3.29	1	0.884345
YBR160W	YLL021W	S883	2.89	1	0.941804
YBR160W	YLL021W	S910	2.98	1	1.0148
YBR160W	YLL021W	S937	3.65	1	0.992969
YBR160W	YLL021W	S979	2.62	1	0.931554
YBR160W	YLR006C	S195	1.63	1	0.937569
YBR160W	YLR006C	S673	4.6	1	0.914291
YBR160W	YLR079W	S191	3.27	1	0.92146
YBR160W	YLR079W	S69	2.88	1	0.870854
YBR160W	YLR079W	S80	2.36	1	0.930978
YBR160W	YLR096W	S609	5.17	1	1.0183
YBR160W	YLR096W	S643	2.93	1	1.01716
YBR160W	YLR131C	S253	4.17	1	0.971453
YBR160W	YLR131C	S303	4.62	1	0.967412
YBR160W	YLR131C	S385	1.41	1	0.911491
YBR160W	YLR131C	S392	2.41	1	0.945851
YBR160W	YLR131C	S399	0.26	0	0.198892
YBR160W	YLR131C	S428	3.82	1	0.928784
YBR160W	YLR131C	S483	0.81	1	0.211304
YBR160W	YLR131C	S564	2.62	1	0.955736
YBR160W	YLR131C	T245	0.7	0	0.248776
YBR160W	YLR131C	T259	2.95	1	0.856228
YBR160W	YLR131C	T486	4.36	1	0.928618
YBR160W	YLR182W	S160	3.23	1	0.921396
YBR160W	YLR187W	S568	0.24	0	0.182923
YBR160W	YLR187W	S571	0.51	0	0.0615274
YBR160W	YLR187W	S623	2.47	0	0.971363
YBR160W	YLR190W	S37	3.62	1	1.06193
YBR160W	YLR219W	S151	0.58	0	0.174092
YBR160W	YLR310C	S651	0.6	0	0.274177
YBR160W	YLR314C	S509	4.79	1	0.973544
YBR160W	YLR314C	T47	0.73	0	0.232376
YBR160W	YLR319C	S327	2.82	1	0.919433
YBR160W	YLR457C	S251	2.71	1	0.985029
YBR160W	YLR457C	S253	3.48	1	1.04583
YBR160W	YML027W	T324	5.57	1	0.972834
YBR160W	YML034W	T241	3.57	1	0.915774
YBR160W	YML034W	T291	3.06	1	0.858588
YBR160W	YML103C	S340	0.34	0	0.27764
YBR160W	YMR001C	T70	3.08	1	0.820326
YBR160W	YMR005W	S36	3.74	1	0.893106
YBR160W	YMR036C	S27	2.51	1	0.880369
YBR160W	YMR129W	S58	0.49	0	0.122964
YBR160W	YMR153W	S95	0.68	0	0.211104
YBR160W	YMR165C	S602	4.38	1	0.972731
YBR160W	YMR165C	S744	2.18	1	0.978495
YBR160W	YMR167W	S431	1.1	0	0.261102
YBR160W	YMR199W	S506	1	0	0.16751
YBR160W	YMR205C	S803	0.38	0	0.219503
YBR160W	YNL068C	S683	2.29	1	0.971762
YBR160W	YNL068C	S708	3.67	1	1.06051
YBR160W	YNL068C	S833	4.11	1	0.956451
YBR160W	YNL068C	T697	3.47	1	0.861026
YBR160W	YNL102W	S170	4.46	1	0.990425
YBR160W	YNL102W	S215	3.37	1	0.952063
YBR160W	YNL102W	S305	3.61	1	0.985284
YBR160W	YNL102W	T313	2.04	1	0.871324
YBR160W	YNL166C	T274	3.93	0	0.918889
YBR160W	YNL166C	T294	0.43	0	0.201299
YBR160W	YNL225C	T121	3.15	1	0.824252
YBR160W	YNL278W	S518	3.22	1	0.967347
YBR160W	YNL278W	S871	3.68	1	0.912523
YBR160W	YNL298W	S445	3.16	1	1.04842
YBR160W	YNL309W	S72	3.96	1	0.945644
YBR160W	YNL309W	T99	4.52	1	0.915936
YBR160W	YNL321W	S121	5.58	1	0.985098
YBR160W	YNL321W	T118	4.34	1	0.878134
YBR160W	YNR047W	S198	3.42	1	1.00892
YBR160W	YNR047W	S339	4.13	1	0.953203
YBR160W	YNR047W	S449	0.71	0	0.23727
YBR160W	YNR047W	T201	3.71	1	0.869335
YBR160W	YOL036W	S99	0.25	0	0.200715
YBR160W	YOL070C	T403	3.72	1	0.855026
YBR160W	YOR001W	T515	0.58	0	0.198514
YBR160W	YOR058C	S64	2.48	1	0.949022
YBR160W	YOR058C	S803	4.72	1	0.903463
YBR160W	YOR058C	S819	3.39	1	0.971234
YBR160W	YOR058C	T55	2.41	1	0.889855
YBR160W	YOR058C	T675	4.14	1	0.83923
YBR160W	YOR066W	S601	0.45	0	0.282738
YBR160W	YOR083W	S88	2.94	1	0.948516
YBR160W	YOR083W	T57	3.66	1	0.884198
YBR160W	YOR098C	S767	2.42	1	1.05559
YBR160W	YOR127W	S291	3.4	1	0.961384
YBR160W	YOR127W	T278	3.86	1	0.873594
YBR160W	YOR178C	S66	3.59	1	0.908291
YBR160W	YOR372C	T319	3.49	1	0.826999
YBR160W	YPL070W	S245	3.35	1	0.957998
YBR160W	YPL070W	S67	3.7	1	0.926407
YBR160W	YPL089C	T439	3.26	0	0.828851
YBR160W	YPL115C	S254	2.91	1	0.910873
YBR160W	YPL115C	S324	4.02	1	0.945168
YBR160W	YPL153C	S774	2.08	1	0.901979
YBR160W	YPL250C	S34	4.06	0	1.02023
YBR160W	YPL256C	S427	3.73	1	0.922143
YBR160W	YPL267W	S102	3.1	1	0.994802
YBR160W	YPL267W	S126	0.12	1	0.188933
YBR160W	YPL267W	S155	0.53	1	0.176364
YBR160W	YPL267W	S166	0.23	1	0.22667
YBR160W	YPL267W	S37	0.84	1	0.294187
YBR160W	YPL267W	S48	3.43	1	0.919586
YBR160W	YPL267W	T161	3.5	1	0.85571
YBR160W	YPL267W	T173	0.58	1	0.248022
YBR160W	YPL269W	S197	3.79	1	0.974304
YBR160W	YPL269W	S496	2.48	1	0.938635
YBR160W	YPR007C	S521	0.25	0	0.195161
YBR160W	YPR019W	S69	2.72	1	0.91505
YBR160W	YPR120C	S15	0.56	0	0.218218
YBR160W	YPR135W	S379	0.5	0	0.200905
YBR160W	YPR135W	S463	0.25	0	0.204797
YBR160W	YPR141C	S21	3.32	1	1.02372
YBR160W	YPR162C	S9	2.81	1	0.986943
YBR160W	YPR171W	S39	4.36	1	1.00392
YBR160W	YPR171W	S43	0.58	0	0.224628
YBR160W	YPR171W	S88	0.34	0	0.201093
YBR160W	YPR174C	S175	4.39	1	0.965941
YBR274W	YDR113C	S121	2.29	1	0.380709
YBR274W	YDR113C	S158	0.79	1	0.390411
YBR274W	YDR113C	T289	0.14	1	0.365071
YBR274W	YNL056W	S187	0.86	0	0.375712
YDL079C	YDR207C	S107	3.01	1	0.696686
YDL079C	YDR207C	T103	4.63	1	0.736512
YDL079C	YDR207C	T99	3.63	1	0.646487
YDL101C	YDR432W	S224	2.29	1	0.516364
YDL101C	YIL066C	S806	0	1	0.707408
YDL101C	YLR437C	S108	0.12	1	0.451873
YDL101C	YLR437C	S109	0.35	1	0.423703
YDL108W	YOR174W	T237	2.07	1	0.805502
YDR477W	YAR018C	S223	0.35	0	0.469667
YDR477W	YBR127C	S503	1.51	1	0.464778
YDR477W	YCL014W	S1603	0.7	0	0.505717
YDR477W	YDL025C	S81	0.16	0	0.437388
YDR477W	YDL225W	S355	1.89	0	0.678626
YDR477W	YDR216W	S98	0.54	1	0.710334
YDR477W	YDR293C	S319	1.54	0	0.545396
YDR477W	YER027C	S64	1.03	1	0.834165
YDR477W	YER027C	S65	1.38	1	0.497879
YDR477W	YGL035C	S278	0.95	1	0.815231
YDR477W	YGL035C	S350	0.73	0	0.470375
YDR477W	YGR252W	S204	0.78	1	0.74163
YDR477W	YGR252W	T203	0	1	0.570899
YDR477W	YGR252W	T211	0.08	1	0.431537
YDR477W	YKL048C	T551	0.03	0	0.416256
YDR477W	YMR205C	S167	0.08	1	0.449909
YDR477W	YMR205C	S171	0.84	1	0.576544
YDR477W	YMR207C	S1378	0.95	0	0.424619
YDR477W	YMR219W	S1348	0.49	1	0.491797
YDR477W	YMR219W	S1354	0.27	1	0.442752
YDR477W	YMR280C	S562	0.24	1	0.768394
YDR477W	YNL272C	S515	0.76	1	0.499514
YER123W	YDR080W	S372	1.75	1	0.596366
YFL029C	YDL108W	T162	0.57	1	0.535455
YFL033C	YNL157W	S64	1.11	1	0.413987
YGR092W	YDR207C	S316	2.16	0	0.674832
YGR092W	YFR028C	S531	4.44	1	0.525304
YHL007C	YKL129C	S357	1.47	1	0.579914
YHL007C	YLR362W	S281	0.38	1	0.621818
YHL007C	YLR362W	S285	0.35	1	0.576861
YHL007C	YLR362W	T286	0.4	1	0.48436
YHR030C	YDR017C	S396	0.55	0	0.309452
YHR030C	YGR240C	T156	0.15	0	0.30105
YHR030C	YLR182W	S238	2.07	1	0.653681
YHR030C	YLR418C	S115	0.55	0	0.275356
YHR030C	YLR442C	S275	2.19	1	0.644829
YHR030C	YPL089C	S427	1.26	1	0.721157
YHR030C	YPL089C	T439	1.94	1	0.613647
YHR135C	YBR021W	S45	1.56	1	0.560809
YHR135C	YBR021W	S55	1.56	1	0.414663
YHR135C	YCL032W	T42	0.23	1	0.611699
YHR135C	YDR146C	S492	0.68	0	0.801417
YHR135C	YGL008C	S507	0.71	1	0.398694
YHR135C	YML007W	S394	0.88	0	0.404418
YHR135C	YNL101W	S34	1.09	0	0.602762
YIL035C	YDR043C	S163	10.87	1	0.715395
YIL035C	YDR043C	T161	7.15	1	0.839074
YIL035C	YDR054C	S207	10.79	1	0.773744
YIL035C	YDR135C	S251	3.7	1	0.772106
YIL035C	YDR496C	S31	5.75	1	0.629627
YIL035C	YHL020C	S239	1.43	1	0.711029
YIL035C	YHL020C	S38	6.04	1	0.692584
YIL035C	YJL165C	S324	10.53	0	0.649619
YIL035C	YML074C	S186	7.47	1	0.738986
YIL035C	YNL088W	T1365	6.86	1	0.771866
YIL035C	YOR119C	S402	5.42	1	0.573146
YIL035C	YOR119C	S403	7.09	1	0.682759
YJL106W	YLR079W	S145	1.29	1	0.607048
YJL106W	YLR079W	T45	4.17	1	0.634493
YJL106W	YLR079W	T48	1.1	1	0.511963
YJL128C	YDL223C	S43	0.5	1	0.582077
YJL128C	YDL223C	T949	0.1	1	0.385161
YJL128C	YDR475C	S510	0.45	1	0.408865
YJL128C	YGR254W	S188	0.3	0	0.531939
YJL141C	YNR052C	T97	1.17	1	0.491779
YJL164C	YAL038W	S22	4.68	1	0.916941
YJL164C	YAL038W	T376	0.72	0	0.438071
YJL164C	YBL039C	S424	2.27	1	0.902716
YJL164C	YDR001C	S83	5.65	1	0.950047
YJL164C	YDR216W	S1250	0.52	0	0.576746
YJL164C	YDR443C	S608	5.14	1	0.951358
YJL164C	YFL033C	S1094	5.59	1	1.036
YJL164C	YFL033C	S1416	5.97	1	0.872347
YJL164C	YFL033C	S709	3.75	1	0.719637
YJL164C	YGL116W	S88	3.05	1	0.921018
YJL164C	YGL180W	S508	5.44	1	0.929629
YJL164C	YGL253W	S15	4.42	1	0.855469
YJL164C	YHL020C	S251	2.19	1	0.679174
YJL164C	YIL107C	T157	4.79	1	0.876196
YJL164C	YKL038W	S202	3.48	1	0.864965
YJL164C	YKL038W	S96	2.08	1	0.884943
YJL164C	YKR048C	S76	2.06	0	0.825696
YJL164C	YLR133W	S85	6.04	1	1.08817
YJL164C	YLR182W	S149	0.54	0	0.529324
YJL164C	YLR377C	S12	4.33	1	0.99377
YJL164C	YNL157W	S105	4.61	0	0.91107
YJL164C	YOR092W	S303	2	0	0.666048
YJL164C	YOR134W	S352	2.29	0	0.807363
YJL164C	YOR347C	S24	5.41	1	0.907865
YJL164C	YPL232W	S79	2.35	1	0.697941
YJL164C	YPR160W	T27	1.34	1	0.644781
YJL164C	YPR160W	T9	0.46	1	0.508462
YKL101W	YBR133C	S753	0.38	1	0.408693
YKL139W	YAR002W	S222	2.05	0	0.561679
YKL139W	YDL140C	S1543	2.15	1	0.563548
YKL139W	YDL140C	S1718	3.39	1	0.584139
YKL139W	YJL080C	T97	0.37	0	0.298014
YKL139W	YKL062W	S169	0.43	1	0.498034
YKL139W	YOR046C	S86	2.38	0	0.567073
YKL139W	YPL248C	S837	2.23	0	0.532835
YKL166C	YFR017C	S95	1.56	1	0.706255
YLL019C	YBL058W	S106	1.26	1	0.754753
YLL019C	YIL072W	T547	0.7	0	0.55909
YLR113W	YBR182C	T365	2.42	1	0.819181
YLR113W	YCL032W	S155	1.84	1	0.780391
YLR113W	YCL032W	S196	1.96	1	0.724449
YLR113W	YER118C	S166	1.38	1	0.624515
YLR113W	YHR084W	T597	0.41	0	0.214304
YLR113W	YKL101W	S1220	1.96	1	0.720602
YLR113W	YLL021W	S575	0.65	0	0.288265
YLR113W	YLL043W	S537	0.62	1	0.747926
YLR113W	YLL043W	T231	3.31	1	0.790261
YLR113W	YLR248W	T379	1.4	1	0.852042
YLR113W	YNL167C	T113	1.21	1	0.809903
YLR113W	YNL271C	S77	0.41	0	0.329218
YMR001C	YAL041W	S739	0.71	0	0.853126
YMR001C	YDL003W	S175	0.19	1	0.54929
YMR001C	YDL003W	S263	0.88	1	0.584321
YMR001C	YGL003C	S259	0.06	1	0.559018
YMR001C	YJL076W	S223	0.31	1	0.489423
YMR001C	YJL076W	S224	0.88	1	0.543364
YMR001C	YJL076W	S242	0.67	1	0.605958
YMR001C	YJL076W	S259	0.98	1	0.687878
YMR001C	YJL076W	S280	1.46	1	0.578319
YMR001C	YJL076W	S295	0.44	1	0.771906
YMR001C	YJL076W	S30	0.92	1	0.51994
YMR001C	YJL076W	S301	0.44	1	0.564261
YMR001C	YJL076W	S31	1.35	1	0.512976
YMR001C	YJL076W	S64	0.35	1	0.526969
YMR001C	YJL076W	T16	0.29	1	0.599384
YMR001C	YJL076W	T288	1.77	1	0.513714
YMR001C	YJL076W	T302	0.4	1	0.5502
YMR001C	YJL187C	S111	0.58	1	0.53584
YMR001C	YJL187C	S118	0.69	1	0.47889
YMR001C	YJL187C	S254	1.02	1	0.445647
YMR001C	YJL187C	S36	0.71	1	0.572407
YMR001C	YJL187C	S438	0.42	1	0.5942
YMR001C	YJL187C	S610	0.75	1	0.595716
YMR001C	YJL187C	T280	1.17	1	0.521156
YMR001C	YJL187C	T629	0.21	1	0.533742
YMR001C	YJL187C	T688	0.79	1	0.503863
YMR001C	YJR053W	S17	0.75	1	0.593105
YMR001C	YJR053W	S30	0.38	1	0.81559
YMR001C	YJR053W	S424	0.69	1	0.828138
YMR001C	YJR053W	S447	1.54	1	0.606728
YMR001C	YJR053W	S54	0.31	1	0.540376
YMR001C	YJR053W	S69	0.35	1	0.519338
YMR001C	YJR053W	T24	0.5	1	0.581661
YMR001C	YJR053W	T35	0.5	1	0.599623
YMR001C	YJR053W	T47	0.62	1	0.541378
YMR001C	YLR314C	S77	0.21	0	0.613831
YMR001C	YNL102W	S82	0.9	0	0.547318
YMR001C	YOR058C	S809	1.58	0	0.836194
YMR104C	YMR109W	S357	0.52	1	0.778334
YMR139W	YDR207C	S107	3.01	1	0.635112
YMR139W	YDR207C	T103	4.63	1	0.661434
YMR139W	YDR207C	T99	3.63	1	0.567306
YMR139W	YDR293C	S164	0.94	0	0.333374
YMR139W	YJR094C	S302	2.63	1	0.658819
YMR139W	YJR094C	S306	2.12	1	0.391903
YNL154C	YGL008C	S507	0.71	1	0.390605
YNL161W	YDR293C	S126	2.25	1	0.591124
YNL161W	YDR293C	S152	1.6	1	0.598171
YNL161W	YDR293C	S164	3.74	1	0.879206
YNL161W	YDR293C	S228	2.05	1	0.84497
YNL161W	YDR293C	S293	2.43	1	0.722675
YNL161W	YDR293C	S319	2.09	1	0.69265
YNL161W	YDR293C	S42	2.21	1	0.813433
YNL161W	YDR293C	T261	2.78	1	0.789978
YNL161W	YLR131C	S122	1.51	1	0.574726
YNL298W	YHR149C	S251	0.22	0	0.500402
YNL298W	YJL187C	S111	0.85	1	0.546138
YNL298W	YJL187C	S136	0.85	1	0.574681
YNL298W	YJL187C	S438	0.85	1	0.593507
YNL298W	YJL187C	T688	0.37	1	0.518977
YNL307C	YDL223C	S303	0.52	1	0.421287
YNL307C	YDL223C	S857	0.46	1	0.405063
YNL307C	YDL223C	T997	1.58	1	0.52989
YNL307C	YDR207C	S107	3.01	1	0.551369
YNL307C	YDR207C	T103	4.63	1	0.562376
YNL307C	YDR207C	T99	3.63	1	0.518234
YNL307C	YER123W	S48	0.84	0	0.466355
YNL307C	YIL033C	S70	3.44	1	0.454374
YNL307C	YLR303W	S377	0.25	0	0.372478
YOL045W	YBL047C	T1167	0.3	0	0.545856
YOL045W	YDL223C	T366	0.59	1	0.513324
YOL045W	YKL035W	S11	1.08	1	0.598305
YOR061W	YDR043C	S163	10.87	1	0.754024
YOR061W	YDR043C	T161	7.15	1	0.817565
YOR061W	YDR054C	S207	10.79	1	0.753598
YOR061W	YDR135C	S251	3.7	1	0.815094
YOR061W	YDR496C	S31	5.75	1	0.496508
YOR061W	YHL020C	S239	1.43	1	0.756279
YOR061W	YHL020C	S38	6.04	1	0.665335
YOR061W	YML074C	S186	7.47	1	0.728133
YOR061W	YNL088W	T1365	6.86	1	0.824525
YOR061W	YOL004W	T1474	1.02	0	0.551636
YOR061W	YOR119C	S402	5.42	1	0.553295
YOR061W	YOR119C	S403	7.09	1	0.665661
YOR233W	YIL033C	S147	2.14	1	0.384892
YPL031C	YBL084C	T304	2.4	0	0.813593
YPL031C	YDL225W	S259	0.51	1	0.2182
YPL031C	YDL225W	S350	1.12	1	0.303286
YPL031C	YDL225W	S355	0.65	1	0.362269
YPL031C	YDL225W	S359	0.43	1	0.399429
YPL031C	YDL225W	S374	0.25	1	0.251504
YPL031C	YDL225W	S416	3.41	1	0.955101
YPL031C	YDL225W	S441	2.53	1	0.970077
YPL031C	YDL225W	S460	0.25	1	0.29703
YPL031C	YDL225W	T351	0.65	1	0.285449
YPL031C	YDL225W	T369	0.27	1	0.169945
YPL031C	YDL225W	T454	0.53	1	0.320256
YPL031C	YDL225W	T462	0.28	1	0.334424
YPL031C	YDR356W	S75	0.18	0	0.297255
YPL031C	YDR388W	S321	2.18	1	1.00779
YPL031C	YDR388W	S379	1.55	1	0.909216
YPL031C	YDR388W	T323	1.37	1	0.961053
YPL031C	YEL009C	T105	1.83	1	0.929835
YPL031C	YEL009C	T165	2.03	1	0.837484
YPL031C	YER169W	S552	0.39	0	0.100746
YPL031C	YFL033C	T1075	2.01	1	1.05596
YPL031C	YFR034C	S100	1.72	1	0.914357
YPL031C	YFR034C	S114	1.34	1	0.870539
YPL031C	YFR034C	S152	3.52	1	0.892569
YPL031C	YHR071W	T32	1.6	1	0.942564
YPL031C	YIL107C	T157	0.29	0	0.63449
YPL031C	YLR045C	S825	0.2	0	0.315903
YPL031C	YLR079W	S76	2.55	1	0.986276
YPL031C	YLR079W	T33	3.41	1	0.805984
YPL031C	YLR248W	S50	0.35	0	0.317094
YPL031C	YLR258W	T668	1.69	1	0.869163
YPL031C	YLR335W	S137	0.51	0	0.203358
YPL031C	YOL001W	S234	2.86	1	0.941503
YPL031C	YOR014W	T257	3.06	0	0.859387
YPL031C	YOR141C	S65	0.52	0	0.359346
YPL031C	YOR171C	S451	1.55	1	0.952948
YPL042C	YHR084W	S261	2.26	1	0.693675
YPL042C	YHR084W	S451	0.23	1	0.147037
YPL141C	YDR207C	S316	1.93	1	0.634061
YPL150W	YOR014W	S263	0.95	1	0.725439
YPL150W	YOR014W	S264	0.88	1	0.475343
YPL153C	YAR002W	S360	2	1	0.724619
YPL153C	YAR002W	S382	1.06	1	0.509502
YPL153C	YAR002W	S483	1.71	1	0.619711
YPL153C	YBL039C	S424	1.76	0	0.895224
YPL153C	YBR108W	T826	0.59	0	0.667934
YPL153C	YCL061C	S189	0.18	0	0.568719
YPL153C	YCR033W	S1037	0.53	0	0.74166
YPL153C	YDL101C	S132	0.35	1	0.626701
YPL153C	YDL101C	S140	1.06	1	0.560823
YPL153C	YDL101C	S141	1.35	1	0.6196
YPL153C	YDL101C	S142	0.35	1	0.669043
YPL153C	YDL101C	S16	0.06	1	0.645434
YPL153C	YDL101C	S17	0.18	1	0.702267
YPL153C	YDL101C	S172	2	1	0.592153
YPL153C	YDL101C	S195	0	1	0.843822
YPL153C	YDL101C	S24	1.47	1	0.68892
YPL153C	YDL101C	S266	1.12	1	0.664936
YPL153C	YDL101C	S29	0.47	1	0.635581
YPL153C	YDL101C	T105	0	1	0.79824
YPL153C	YDL101C	T378	0.41	1	0.557473
YPL153C	YDL225W	S221	3.06	1	0.923359
YPL153C	YDL225W	S359	0.65	0	0.638022
YPL153C	YDR052C	S192	0	1	0.629409
YPL153C	YDR052C	S203	0.18	1	0.658967
YPL153C	YDR052C	S319	0.94	1	0.641933
YPL153C	YDR052C	S374	0	1	0.722855
YPL153C	YDR052C	S377	0.47	1	0.673218
YPL153C	YDR052C	S518	0.94	1	0.743885
YPL153C	YDR052C	S59	1.24	1	0.649995
YPL153C	YDR052C	T188	0	1	0.642311
YPL153C	YDR052C	T375	0.35	1	0.519886
YPL153C	YDR150W	T2658	0.29	0	0.377549
YPL153C	YER164W	S1300	1.59	0	0.654492
YPL153C	YER169W	S139	0	1	0.674288
YPL153C	YGL003C	S15	0.53	0	0.603947
YPL153C	YGL003C	S556	0	0	0.684301
YPL153C	YGL163C	T132	0.88	1	0.771095
YPL153C	YGR088W	S434	0.29	0	0.811654
YPL153C	YHR030C	S423	0.18	1	0.615645
YPL153C	YHR154W	S575	0.47	0	0.71816
YPL153C	YIL036W	S369	0.59	0	0.594248
YPL153C	YJL076W	S452	0.24	0	0.534757
YPL153C	YJR053W	S447	0.41	0	0.669235
YPL153C	YLR182W	S149	0.24	1	0.673202
YPL153C	YLR182W	S152	0.24	1	0.703374
YPL153C	YLR182W	S268	0.12	1	0.674776
YPL153C	YLR182W	S547	2.35	1	0.63461
YPL153C	YLR182W	S715	0.18	1	0.699908
YPL153C	YLR182W	T182	1.06	0	0.672564
YPL153C	YLR182W	T557	0	1	0.580111
YPL153C	YLR182W	T743	0.59	1	0.611243
YPL153C	YLR335W	S284	0.65	1	0.648945
YPL153C	YLR335W	S368	0.76	1	0.631911
YPL153C	YLR335W	S512	0.88	1	0.696985
YPL153C	YLR335W	S523	0.35	1	0.614231
YPL153C	YLR335W	S68	0	1	0.697208
YPL153C	YMR105C	S119	0.53	1	0.626634
YPL153C	YMR179W	S276	1.29	0	0.781614
YPL153C	YNL102W	S300	0.41	0	0.604286
YPL153C	YNL102W	S83	0	0	0.610645
YPL153C	YNL273W	S626	0.29	1	0.539377
YPL153C	YOR033C	S372	0.12	1	0.620068
YPL153C	YOR098C	S383	0.59	1	0.675186
YPL153C	YOR098C	S449	0.65	1	0.662036
YPL153C	YOR098C	S615	0.65	1	0.723147
YPL153C	YOR098C	S637	2.12	1	0.714614
YPL153C	YOR098C	S672	0.53	1	0.646576
YPL153C	YOR098C	S754	0.47	1	0.703605
YPL153C	YOR123C	S188	2.12	0	0.640007
YPL153C	YPL153C	S424	0.06	1	0.626102
YPL153C	YPL153C	S560	0.41	1	0.601907
YPL153C	YPR135W	S463	2.18	1	0.684089
YPL203W	YOR220W	T132	0.31	1	0.486006
YPL204W	YER177W	S238	1.68	1	0.477871
YPL204W	YPR181C	S742	0.57	1	0.689744
YPL204W	YPR181C	T555	0.23	1	0.500434
YPL204W	YPR181C	T747	0.6	1	0.589057
YPL209C	YGR113W	S257	10.68	1	0.798069
YPL209C	YJL013C	S337	3.21	1	0.612174
YPL209C	YJL013C	S486	1	1	0.628971
YPL209C	YKR037C	T199	7.11	1	0.808711
YPR161C	YCL014W	S794	2.41	0	0.621742
YPR161C	YDR451C	S315	0.34	0	0.473452
YPR161C	YKL062W	S21	0.4	0	0.399609
YPR161C	YML010W	S1000	0.27	1	0.465871
YPR161C	YML010W	S1009	0.08	1	0.344218
YPR161C	YML010W	S1015	0.15	1	0.343796
YPR161C	YML010W	S1032	0.25	1	0.410364
YPR161C	YML010W	S1043	0.3	1	0.332063
YPR161C	YML010W	S1052	0.35	1	0.332717
YPR161C	YML010W	S937	0.18	1	0.335326
YPR161C	YML010W	S975	0.23	1	0.338485
YPR161C	YML010W	S981	0.23	1	0.313227

## Sheet: roc_curves_data4
kinase	target	target_residue	iGPS_score	real_site	AKID_score
YAR019C	YGR092W	S374	2.2	1	0.750046
YAR019C	YGR092W	T544	0	1	0.585799
YBL016W	YBR083W	T273	2.03	1	0.872296
YBL016W	YLR452C	S539	2.14	1	0.882203
YBL016W	YMR232W	S100	1.82	1	0.815627
YBL016W	YMR232W	S84	1.47	1	0.791791
YBL016W	YOR212W	S335	2.69	1	0.864631
YBL016W	YOR212W	T320	2.02	1	0.999836
YBL105C	YBL039C	S330	2	1	0.555673
YBL105C	YBL039C	S354	0.85	1	0.538415
YBL105C	YBL039C	S36	0.52	1	0.564148
YBL105C	YBL039C	S454	2.4	1	0.539973
YBL105C	YHL020C	S26	1.65	1	0.449271
YBR160W	YAL024C	S212	2.49	1	0.940787
YBR160W	YAL024C	T614	4.86	1	0.850668
YBR160W	YAL031C	S536	0.54	0	0.260789
YBR160W	YAR002W	S222	2.74	1	1.11033
YBR160W	YAR002W	S312	2.95	1	0.956778
YBR160W	YAR002W	S382	3.52	1	0.929787
YBR160W	YBL023C	S23	1.37	0	0.348905
YBR160W	YBL035C	T111	3.64	1	0.964327
YBR160W	YBL047C	S1179	3.61	0	0.955804
YBR160W	YBL047C	S1309	1.4	0	0.297137
YBR160W	YBL047C	T238	3.82	1	0.950789
YBR160W	YBL084C	S328	3.99	1	0.878304
YBR160W	YBL084C	T304	3.4	1	0.826172
YBR160W	YBL084C	T397	2.79	1	0.917165
YBR160W	YBR038W	S100	3.63	1	0.950326
YBR160W	YBR038W	S133	3.09	1	0.966537
YBR160W	YBR038W	S60	3.72	1	0.954268
YBR160W	YBR038W	S86	2.69	1	0.941767
YBR160W	YBR060C	S16	4.24	1	0.978081
YBR160W	YBR060C	S188	2.45	1	0.927622
YBR160W	YBR060C	S206	4.23	1	0.968158
YBR160W	YBR060C	T217	3.18	1	1.10998
YBR160W	YBR060C	T24	4.1	1	1.02453
YBR160W	YBR102C	T28	6.34	1	0.834967
YBR160W	YBR200W	S72	3.97	1	0.91717
YBR160W	YBR202W	S819	1.07	0	0.237881
YBR160W	YBR274W	S183	3.2	0	1.01629
YBR160W	YCL014W	S1515	2.98	1	0.955288
YBR160W	YCL014W	S1549	2.48	1	0.982209
YBR160W	YCL014W	T1440	3.56	1	0.861254
YBR160W	YCL029C	S131	0.37	0	0.155286
YBR160W	YDL017W	S83	2.96	1	0.977463
YBR160W	YDL025C	T342	0.43	0	0.202046
YBR160W	YDL028C	S395	0.25	0	0.178327
YBR160W	YDL028C	S72	1.53	0	0.191105
YBR160W	YDL089W	S441	4.68	1	0.982325
YBR160W	YDL102W	S50	0.31	0	0.284775
YBR160W	YDL140C	T596	0.36	0	0.236792
YBR160W	YDL220C	S306	1.4	0	0.25355
YBR160W	YDL220C	S336	2.66	1	0.944268
YBR160W	YDL220C	T308	4.81	1	0.868002
YBR160W	YDL225W	S359	0.61	0	0.317605
YBR160W	YDL226C	T161	4.64	1	0.986098
YBR160W	YDR001C	S66	1.79	1	0.926927
YBR160W	YDR052C	S11	3.48	1	0.903173
YBR160W	YDR093W	S69	0.69	0	0.19198
YBR160W	YDR093W	T70	3.02	0	0.908775
YBR160W	YDR097C	S228	2.86	1	0.908272
YBR160W	YDR103W	S11	2.18	1	0.935527
YBR160W	YDR103W	S329	1.48	1	0.900471
YBR160W	YDR103W	T102	3.4	1	0.881643
YBR160W	YDR103W	T29	2.49	1	0.830978
YBR160W	YDR130C	S117	3.14	1	1.07453
YBR160W	YDR130C	S148	2.75	1	0.917038
YBR160W	YDR130C	S54	3.21	1	0.991334
YBR160W	YDR130C	S74	1.43	1	1.02884
YBR160W	YDR130C	T68	3.37	1	0.895925
YBR160W	YDR146C	S261	5.19	1	0.988228
YBR160W	YDR146C	S300	2.62	1	0.944341
YBR160W	YDR146C	S492	3.17	1	1.04493
YBR160W	YDR146C	S505	1.56	1	0.871584
YBR160W	YDR146C	S702	3.71	1	0.978349
YBR160W	YDR159W	S866	2.29	1	1.01741
YBR160W	YDR217C	S11	3.15	1	0.894922
YBR160W	YDR217C	S26	1.66	1	0.926298
YBR160W	YDR217C	S56	3.73	1	0.935058
YBR160W	YDR217C	S688	0.36	0	0.225023
YBR160W	YDR217C	S70	0.7	0	0.16195
YBR160W	YDR217C	T218	2.5	0	0.888362
YBR160W	YDR227W	S389	3.28	1	0.935979
YBR160W	YDR285W	S763	4.73	1	0.991848
YBR160W	YDR285W	S783	4.28	1	0.934647
YBR160W	YDR285W	S828	2.68	1	0.98321
YBR160W	YDR285W	S89	5.03	1	0.971892
YBR160W	YDR309C	S337	2.84	1	0.954687
YBR160W	YDR348C	S121	3.26	1	0.93724
YBR160W	YDR356W	S36	5.14	1	1.03515
YBR160W	YDR356W	S91	3	1	1.01135
YBR160W	YDR379W	S380	3.09	1	0.905227
YBR160W	YDR379W	S770	4.26	1	0.999971
YBR160W	YDR379W	S772	2.8	1	1.04443
YBR160W	YDR389W	S16	3.36	1	0.935001
YBR160W	YDR439W	S146	2.08	1	0.921583
YBR160W	YDR439W	S308	4.21	0	0.950414
YBR160W	YDR443C	S748	4.38	1	1.02316
YBR160W	YDR507C	S460	4.57	1	0.986338
YBR160W	YDR507C	S666	0.35	0	0.113108
YBR160W	YDR507C	T462	4.02	1	0.885393
YBR160W	YDR507C	T685	0.83	0	0.335563
YBR160W	YEL009C	T165	3.21	0	0.853301
YBR160W	YEL032W	S781	6	1	1.02093
YBR160W	YER032W	S225	2.5	1	0.97455
YBR160W	YER032W	S399	6.44	1	1.11719
YBR160W	YER032W	S534	0.83	0	0.309345
YBR160W	YER032W	S84	2.51	1	0.974819
YBR160W	YER075C	S272	3.75	1	0.920917
YBR160W	YER111C	S806	2.93	1	0.923506
YBR160W	YER111C	T20	2.97	1	0.827734
YBR160W	YER120W	T204	4.92	1	0.899051
YBR160W	YER155C	S1026	0.39	0	0.249916
YBR160W	YER155C	T1038	4.11	1	0.871944
YBR160W	YER167W	S418	4.72	1	1.00843
YBR160W	YFR028C	S429	4.47	1	0.891963
YBR160W	YFR028C	T478	0.84	0	0.191171
YBR160W	YFR034C	S223	2.29	0	0.891536
YBR160W	YGL003C	S14	0.89	0	0.32906
YBR160W	YGL003C	S169	2.49	1	0.942221
YBR160W	YGL003C	S227	3.63	1	0.904797
YBR160W	YGL003C	S239	3.92	1	0.950985
YBR160W	YGL003C	S418	1.91	1	0.941249
YBR160W	YGL003C	S436	2.24	1	0.895127
YBR160W	YGL003C	T12	3.83	1	0.886797
YBR160W	YGL003C	T173	4.14	1	0.879338
YBR160W	YGL003C	T176	4.7	1	0.912273
YBR160W	YGL035C	S264	3.5	1	0.961393
YBR160W	YGL175C	S267	1.82	1	1.07082
YBR160W	YGL178W	S138	0.24	0	0.365509
YBR160W	YGL201C	T199	0.7	0	0.182782
YBR160W	YGL201C	T9	4.96	0	0.897129
YBR160W	YGR092W	S51	3.66	1	1.00286
YBR160W	YGR092W	S53	2.83	1	1.13049
YBR160W	YGR125W	S42	2.4	1	0.969846
YBR160W	YGR152C	S182	0.47	0	0.20582
YBR160W	YGR188C	T228	0.16	0	0.155323
YBR160W	YGR238C	S478	0.45	0	0.210235
YBR160W	YHL007C	S206	1.21	1	0.228849
YBR160W	YHL007C	S451	0.84	0	0.219866
YBR160W	YHL007C	S502	4.49	1	0.9098
YBR160W	YHL007C	T512	5.59	1	0.900266
YBR160W	YHR030C	T456	0.87	0	0.173873
YBR160W	YHR118C	S106	3.37	1	1.00848
YBR160W	YHR118C	S116	4.65	1	0.949011
YBR160W	YHR118C	S123	4.29	1	0.918027
YBR160W	YHR118C	T114	3.39	1	0.792514
YBR160W	YHR118C	T146	3.63	1	0.910816
YBR160W	YHR149C	S126	1.31	1	0.964237
YBR160W	YHR149C	T232	3.19	1	0.827841
YBR160W	YHR152W	S125	2.39	1	1.08175
YBR160W	YHR158C	S613	3.25	1	0.923367
YBR160W	YHR158C	S67	4.1	1	0.947899
YBR160W	YHR159W	S244	2.82	1	1.04568
YBR160W	YHR159W	S286	3.7	1	1.10232
YBR160W	YHR159W	S29	3.87	1	0.948417
YBR160W	YHR159W	T236	3.15	1	0.854448
YBR160W	YHR164C	S237	4.48	1	0.995359
YBR160W	YHR166C	S59	3.4	1	0.943102
YBR160W	YIL031W	S795	3.01	1	0.9144
YBR160W	YIL031W	S984	2.9	1	0.993176
YBR160W	YIL050W	S33	0.29	0	0.237747
YBR160W	YIL101C	S551	4.09	1	1.03844
YBR160W	YIL106W	S80	3.21	1	0.952574
YBR160W	YIL112W	S290	5.43	1	0.950604
YBR160W	YIL122W	S314	0.36	0	0.142973
YBR160W	YIL153W	S341	4.95	1	0.87175
YBR160W	YIR023W	T867	4.86	1	0.909851
YBR160W	YJL076W	S1056	4.56	1	0.909677
YBR160W	YJL076W	S166	3.81	1	0.92153
YBR160W	YJL076W	S169	0.9	1	0.22502
YBR160W	YJL076W	S447	4.17	1	0.95863
YBR160W	YJL076W	S452	3.57	1	0.986374
YBR160W	YJL076W	S830	2.64	1	0.95147
YBR160W	YJL076W	T1042	3.14	1	0.896487
YBR160W	YJL076W	T676	3.27	1	0.850774
YBR160W	YJL084C	S213	3.1	1	1.05374
YBR160W	YJL092W	S893	3.78	1	1.12263
YBR160W	YJL092W	S965	4.19	1	1.15039
YBR160W	YJL092W	T604	2.91	1	0.836318
YBR160W	YJL115W	T265	1.16	0	0.234467
YBR160W	YJL157C	S8	0.62	1	0.229593
YBR160W	YJL157C	T15	2.98	1	0.856677
YBR160W	YJL187C	S105	0.74	1	0.229995
YBR160W	YJL187C	S111	2.08	1	0.969669
YBR160W	YJL187C	S133	3.12	1	1.00302
YBR160W	YJL187C	S136	0.55	1	0.210259
YBR160W	YJL187C	S201	3.11	1	0.969053
YBR160W	YJL187C	S263	3.13	1	0.960414
YBR160W	YJL187C	S266	1.03	1	0.206091
YBR160W	YJL187C	T121	4.52	1	0.834557
YBR160W	YJL187C	T196	4.72	1	0.916253
YBR160W	YJL187C	T367	0.43	1	0.203276
YBR160W	YJL187C	T373	4.65	1	0.943127
YBR160W	YJL187C	T45	2.49	1	0.892802
YBR160W	YJL194W	S372	5.26	1	1.0469
YBR160W	YJL194W	T368	4.89	1	0.932753
YBR160W	YJR033C	S1211	3.87	1	1.05975
YBR160W	YJR059W	T727	3.76	1	0.875461
YBR160W	YJR059W	T730	4.66	1	0.961543
YBR160W	YJR083C	S62	3.99	1	0.92769
YBR160W	YJR083C	S71	4.49	1	0.928668
YBR160W	YKL022C	S103	2.86	1	0.963076
YBR160W	YKL022C	S44	3.98	1	0.864857
YBR160W	YKL022C	S59	2.91	1	0.95286
YBR160W	YKL022C	S95	4.34	1	0.976874
YBR160W	YKL022C	T115	3.64	1	0.779569
YBR160W	YKL022C	T406	1.99	1	0.82886
YBR160W	YKL035W	T19	0.47	0	0.23645
YBR160W	YKL092C	S1066	2.32	1	1.11456
YBR160W	YKL101W	S57	0.84	0	0.333042
YBR160W	YKL101W	S837	0.58	0	0.236243
YBR160W	YKL108W	S100	2.55	1	0.916388
YBR160W	YKL108W	S172	4.8	1	1.07419
YBR160W	YKL108W	S208	2.87	1	0.974191
YBR160W	YKL108W	T168	4.61	1	0.911893
YBR160W	YKL108W	T241	4.78	1	0.885135
YBR160W	YKL108W	T84	1.87	1	0.935017
YBR160W	YKL185W	S253	4.42	1	1.04599
YBR160W	YKL185W	S452	3.49	1	1.00378
YBR160W	YKL185W	S455	2.55	1	0.940006
YBR160W	YKL185W	T450	3.7	1	0.991257
YBR160W	YKR089C	S890	5.57	1	0.940591
YBR160W	YKR089C	T675	3.56	1	0.941194
YBR160W	YKR091W	S212	2.27	1	0.971164
YBR160W	YLL019C	S245	0.88	0	0.280805
YBR160W	YLL021W	S1080	4.12	1	0.966379
YBR160W	YLL021W	S1087	4.3	1	0.874261
YBR160W	YLL021W	S222	0.64	0	0.295966
YBR160W	YLL021W	S254	1.42	1	0.916136
YBR160W	YLL021W	S274	4.08	1	0.954811
YBR160W	YLL021W	S585	4.08	1	0.931331
YBR160W	YLL021W	S599	3.29	1	0.884345
YBR160W	YLL021W	S883	2.89	1	0.941804
YBR160W	YLL021W	S910	2.98	1	1.0148
YBR160W	YLL021W	S937	3.65	1	0.992969
YBR160W	YLL021W	S979	2.62	1	0.931554
YBR160W	YLL021W	T220	0.57	0	0.303817
YBR160W	YLR006C	S195	1.63	1	0.937569
YBR160W	YLR006C	S673	4.6	1	0.914291
YBR160W	YLR045C	S603	4.66	0	0.941942
YBR160W	YLR045C	S825	0.28	0	0.225203
YBR160W	YLR079W	S191	3.27	1	0.92146
YBR160W	YLR079W	S69	2.88	1	0.870854
YBR160W	YLR079W	S80	2.36	1	0.930978
YBR160W	YLR079W	T33	4.36	0	0.827936
YBR160W	YLR096W	S609	5.17	1	1.0183
YBR160W	YLR096W	S643	2.93	1	1.01716
YBR160W	YLR131C	S253	4.17	1	0.971453
YBR160W	YLR131C	S303	4.62	1	0.967412
YBR160W	YLR131C	S385	1.41	1	0.911491
YBR160W	YLR131C	S392	2.41	1	0.945851
YBR160W	YLR131C	S428	3.82	1	0.928784
YBR160W	YLR131C	S483	0.81	1	0.211304
YBR160W	YLR131C	S564	2.62	1	0.955736
YBR160W	YLR131C	T259	2.95	1	0.856228
YBR160W	YLR131C	T486	4.36	1	0.928618
YBR160W	YLR182W	S160	3.23	1	0.921396
YBR160W	YLR182W	S268	1.1	0	0.235625
YBR160W	YLR182W	T557	0.58	0	0.237727
YBR160W	YLR190W	S37	3.62	1	1.06193
YBR160W	YLR258W	T668	2.15	0	0.900885
YBR160W	YLR314C	S509	4.79	1	0.973544
YBR160W	YLR314C	T468	1	0	0.217447
YBR160W	YLR319C	S327	2.82	1	0.919433
YBR160W	YLR457C	S251	2.71	1	0.985029
YBR160W	YLR457C	S253	3.48	1	1.04583
YBR160W	YML027W	T324	5.57	1	0.972834
YBR160W	YML032C	S307	1.42	0	0.230421
YBR160W	YML034W	S185	1.01	0	0.231139
YBR160W	YML034W	T241	3.57	1	0.915774
YBR160W	YML034W	T287	0.71	0	0.0822877
YBR160W	YML034W	T291	3.06	1	0.858588
YBR160W	YML109W	S76	0.22	0	0.220555
YBR160W	YMR001C	T70	3.08	1	0.820326
YBR160W	YMR005W	S36	3.74	1	0.893106
YBR160W	YMR036C	S27	2.51	1	0.880369
YBR160W	YMR080C	S56	0.7	0	0.405098
YBR160W	YMR129W	S58	0.49	0	0.122964
YBR160W	YMR165C	S602	4.38	1	0.972731
YBR160W	YMR165C	S744	2.18	1	0.978495
YBR160W	YNL068C	S683	2.29	1	0.971762
YBR160W	YNL068C	S708	3.67	1	1.06051
YBR160W	YNL068C	S833	4.11	1	0.956451
YBR160W	YNL068C	T697	3.47	1	0.861026
YBR160W	YNL102W	S170	4.46	1	0.990425
YBR160W	YNL102W	S215	3.37	1	0.952063
YBR160W	YNL102W	S305	3.61	1	0.985284
YBR160W	YNL102W	T313	2.04	1	0.871324
YBR160W	YNL166C	S70	0.65	0	0.233798
YBR160W	YNL225C	T121	3.15	1	0.824252
YBR160W	YNL271C	S75	0.71	0	0.28364
YBR160W	YNL273W	S100	0.35	0	0.130292
YBR160W	YNL278W	S518	3.22	1	0.967347
YBR160W	YNL278W	S871	3.68	1	0.912523
YBR160W	YNL298W	S445	3.16	1	1.04842
YBR160W	YNL298W	T353	0.54	0	0.299219
YBR160W	YNL309W	S72	3.96	1	0.945644
YBR160W	YNL309W	T99	4.52	1	0.915936
YBR160W	YNL321W	S121	5.58	1	0.985098
YBR160W	YNL321W	T118	4.34	1	0.878134
YBR160W	YNR019W	S176	2.16	0	1.02076
YBR160W	YNR047W	S198	3.42	1	1.00892
YBR160W	YNR047W	S339	4.13	1	0.953203
YBR160W	YNR047W	T201	3.71	1	0.869335
YBR160W	YOL070C	T152	0.85	0	0.202104
YBR160W	YOL070C	T403	3.72	1	0.855026
YBR160W	YOL100W	S138	2.9	0	0.927699
YBR160W	YOR058C	S64	2.48	1	0.949022
YBR160W	YOR058C	S803	4.72	1	0.903463
YBR160W	YOR058C	S819	3.39	1	0.971234
YBR160W	YOR058C	T55	2.41	1	0.889855
YBR160W	YOR058C	T675	4.14	1	0.83923
YBR160W	YOR083W	S88	2.94	1	0.948516
YBR160W	YOR083W	T57	3.66	1	0.884198
YBR160W	YOR098C	S157	0.73	0	0.303779
YBR160W	YOR098C	S767	2.42	1	1.05559
YBR160W	YOR127W	S291	3.4	1	0.961384
YBR160W	YOR127W	S749	2.51	0	0.945139
YBR160W	YOR127W	T278	3.86	1	0.873594
YBR160W	YOR178C	S66	3.59	1	0.908291
YBR160W	YOR196C	S197	1.28	0	0.478802
YBR160W	YOR372C	T319	3.49	1	0.826999
YBR160W	YPL070W	S245	3.35	1	0.957998
YBR160W	YPL070W	S67	3.7	1	0.926407
YBR160W	YPL115C	S254	2.91	1	0.910873
YBR160W	YPL115C	S324	4.02	1	0.945168
YBR160W	YPL153C	S411	0.43	0	0.261096
YBR160W	YPL153C	S774	2.08	1	0.901979
YBR160W	YPL194W	S436	3.03	0	1.03516
YBR160W	YPL255W	T26	0.95	0	0.209664
YBR160W	YPL256C	S427	3.73	1	0.922143
YBR160W	YPL256C	S518	1.96	0	1.10504
YBR160W	YPL267W	S102	3.1	1	0.994802
YBR160W	YPL267W	S126	0.12	1	0.188933
YBR160W	YPL267W	S155	0.53	1	0.176364
YBR160W	YPL267W	S166	0.23	1	0.22667
YBR160W	YPL267W	S37	0.84	1	0.294187
YBR160W	YPL267W	S48	3.43	1	0.919586
YBR160W	YPL267W	T161	3.5	1	0.85571
YBR160W	YPL267W	T173	0.58	1	0.248022
YBR160W	YPL269W	S197	3.79	1	0.974304
YBR160W	YPL269W	S496	2.48	1	0.938635
YBR160W	YPR018W	S94	2.43	0	0.945719
YBR160W	YPR019W	S69	2.72	1	0.91505
YBR160W	YPR019W	T140	0.47	0	0.23297
YBR160W	YPR045C	S162	0.7	0	0.274917
YBR160W	YPR141C	S21	3.32	1	1.02372
YBR160W	YPR162C	S9	2.81	1	0.986943
YBR160W	YPR171W	S39	4.36	1	1.00392
YBR160W	YPR174C	S175	4.39	1	0.965941
YBR274W	YDR113C	S121	2.29	1	0.380709
YBR274W	YDR113C	S158	0.79	1	0.390411
YBR274W	YDR113C	T289	0.14	1	0.365071
YDL079C	YDR207C	S107	3.01	1	0.696686
YDL079C	YDR207C	T103	4.63	1	0.736512
YDL079C	YDR207C	T99	3.63	1	0.646487
YDL101C	YDR432W	S224	2.29	1	0.516364
YDL101C	YIL066C	S806	0	1	0.707408
YDL101C	YLR437C	S108	0.12	1	0.451873
YDL101C	YLR437C	S109	0.35	1	0.423703
YDL108W	YDR443C	S352	0.61	0	0.359616
YDL108W	YOR174W	T237	2.07	1	0.805502
YDR477W	YBR127C	S503	1.51	1	0.464778
YDR477W	YCL014W	S1183	0.7	0	0.493942
YDR477W	YDR028C	S346	3.68	0	0.3921
YDR477W	YDR122W	S534	0.14	0	0.457178
YDR477W	YDR216W	S325	0.41	0	0.414929
YDR477W	YDR216W	S98	0.54	1	0.710334
YDR477W	YER027C	S64	1.03	1	0.834165
YDR477W	YER027C	S65	1.38	1	0.497879
YDR477W	YER155C	S1016	0.84	0	0.840791
YDR477W	YGL035C	S278	0.95	1	0.815231
YDR477W	YGL208W	S137	0.22	0	0.418618
YDR477W	YGR252W	S204	0.78	1	0.74163
YDR477W	YGR252W	T203	0	1	0.570899
YDR477W	YGR252W	T211	0.08	1	0.431537
YDR477W	YMR165C	S744	0.19	0	0.426444
YDR477W	YMR205C	S167	0.08	1	0.449909
YDR477W	YMR205C	S171	0.84	1	0.576544
YDR477W	YMR219W	S1348	0.49	1	0.491797
YDR477W	YMR219W	S1354	0.27	1	0.442752
YDR477W	YMR280C	S562	0.24	1	0.768394
YDR477W	YNL272C	S515	0.76	1	0.499514
YDR477W	YOL087C	T693	0.35	0	0.341547
YDR477W	YOR233W	S460	0.03	0	0.385007
YDR477W	YPR043W	S21	1.05	0	0.413229
YER123W	YDR080W	S372	1.75	1	0.596366
YFL029C	YDL108W	T162	0.57	1	0.535455
YFL033C	YNL157W	S64	1.11	1	0.413987
YGR092W	YFR028C	S531	4.44	1	0.525304
YHL007C	YKL129C	S357	1.47	1	0.579914
YHL007C	YLR362W	S281	0.38	1	0.621818
YHL007C	YLR362W	S285	0.35	1	0.576861
YHL007C	YLR362W	T286	0.4	1	0.48436
YHR030C	YHR205W	S289	0.1	0	0.229726
YHR030C	YLR182W	S238	2.07	1	0.653681
YHR030C	YLR442C	S275	2.19	1	0.644829
YHR030C	YPL089C	S427	1.26	1	0.721157
YHR030C	YPL089C	T439	1.94	1	0.613647
YHR135C	YBR021W	S45	1.56	1	0.560809
YHR135C	YBR021W	S55	1.56	1	0.414663
YHR135C	YCL032W	T42	0.23	1	0.611699
YHR135C	YDL173W	S249	0.45	0	0.444915
YHR135C	YER177W	S86	0.73	0	0.384818
YHR135C	YGL008C	S507	0.71	1	0.398694
YHR135C	YGR130C	S381	0.35	0	0.67085
YHR135C	YHR203C	T115	0.56	0	0.571992
YIL035C	YDR043C	S163	10.87	1	0.715395
YIL035C	YDR043C	T161	7.15	1	0.839074
YIL035C	YDR054C	S207	10.79	1	0.773744
YIL035C	YDR135C	S251	3.7	1	0.772106
YIL035C	YDR496C	S31	5.75	1	0.629627
YIL035C	YHL020C	S239	1.43	1	0.711029
YIL035C	YHL020C	S38	6.04	1	0.692584
YIL035C	YJL194W	S43	2.99	0	0.580983
YIL035C	YML074C	S186	7.47	1	0.738986
YIL035C	YNL088W	T1365	6.86	1	0.771866
YIL035C	YOR119C	S402	5.42	1	0.573146
YIL035C	YOR119C	S403	7.09	1	0.682759
YJL106W	YLR079W	S145	1.29	1	0.607048
YJL106W	YLR079W	T45	4.17	1	0.634493
YJL106W	YLR079W	T48	1.1	1	0.511963
YJL128C	YDL223C	S43	0.5	1	0.582077
YJL128C	YDL223C	T949	0.1	1	0.385161
YJL128C	YDR475C	S510	0.45	1	0.408865
YJL128C	YKL062W	S178	0.3	0	0.320945
YJL128C	YPL180W	S258	1.4	0	0.429271
YJL141C	YNR052C	T97	1.17	1	0.491779
YJL164C	YAL038W	S22	4.68	1	0.916941
YJL164C	YBL039C	S424	2.27	1	0.902716
YJL164C	YBL085W	S125	0.51	0	0.471865
YJL164C	YDL025C	S81	0.22	0	0.464596
YJL164C	YDR001C	S83	5.65	1	0.950047
YJL164C	YDR443C	S608	5.14	1	0.951358
YJL164C	YER088C	S247	1.54	0	0.837417
YJL164C	YFL033C	S1094	5.59	1	1.036
YJL164C	YFL033C	S1416	5.97	1	0.872347
YJL164C	YFL033C	S709	3.75	1	0.719637
YJL164C	YGL116W	S88	3.05	1	0.921018
YJL164C	YGL180W	S508	5.44	1	0.929629
YJL164C	YGL253W	S15	4.42	1	0.855469
YJL164C	YHL020C	S251	2.19	1	0.679174
YJL164C	YIL107C	T157	4.79	1	0.876196
YJL164C	YKL038W	S202	3.48	1	0.864965
YJL164C	YKL038W	S96	2.08	1	0.884943
YJL164C	YLR133W	S85	6.04	1	1.08817
YJL164C	YLR377C	S12	4.33	1	0.99377
YJL164C	YOR347C	S24	5.41	1	0.907865
YJL164C	YPL232W	S79	2.35	1	0.697941
YJL164C	YPR160W	T27	1.34	1	0.644781
YJL164C	YPR160W	T9	0.46	1	0.508462
YKL101W	YBR133C	S753	0.38	1	0.408693
YKL139W	YDL140C	S1543	2.15	1	0.563548
YKL139W	YDL140C	S1718	3.39	1	0.584139
YKL139W	YGR088W	S434	0.35	0	0.610209
YKL139W	YJL141C	S245	0.79	0	0.501513
YKL139W	YKL062W	S169	0.43	1	0.498034
YKL139W	YML114C	T235	2	0	0.590124
YKL166C	YBR019C	S562	1.04	0	0.503018
YKL166C	YFR017C	S95	1.56	1	0.706255
YLL019C	YBL058W	S106	1.26	1	0.754753
YLR113W	YBR182C	T365	2.42	1	0.819181
YLR113W	YCL027W	S190	0.27	0	0.184224
YLR113W	YCL032W	S155	1.84	1	0.780391
YLR113W	YCL032W	S196	1.96	1	0.724449
YLR113W	YER118C	S166	1.38	1	0.624515
YLR113W	YKL101W	S1220	1.96	1	0.720602
YLR113W	YLL043W	S537	0.62	1	0.747926
YLR113W	YLL043W	T231	3.31	1	0.790261
YLR113W	YLR248W	T379	1.4	1	0.852042
YLR113W	YNL167C	T113	1.21	1	0.809903
YLR113W	YOR301W	S167	0.51	0	0.347382
YLR362W	YCL032W	T241	1	0	0.372768
YLR362W	YDR485C	S502	1	0	0.378334
YMR001C	YDL003W	S175	0.19	1	0.54929
YMR001C	YDL003W	S263	0.88	1	0.584321
YMR001C	YDL028C	T679	0.94	0	0.51334
YMR001C	YGL003C	S259	0.06	1	0.559018
YMR001C	YIL144W	T252	1.33	0	0.507648
YMR001C	YJL076W	S223	0.31	1	0.489423
YMR001C	YJL076W	S224	0.88	1	0.543364
YMR001C	YJL076W	S242	0.67	1	0.605958
YMR001C	YJL076W	S259	0.98	1	0.687878
YMR001C	YJL076W	S280	1.46	1	0.578319
YMR001C	YJL076W	S295	0.44	1	0.771906
YMR001C	YJL076W	S30	0.92	1	0.51994
YMR001C	YJL076W	S301	0.44	1	0.564261
YMR001C	YJL076W	S31	1.35	1	0.512976
YMR001C	YJL076W	S64	0.35	1	0.526969
YMR001C	YJL076W	T16	0.29	1	0.599384
YMR001C	YJL076W	T288	1.77	1	0.513714
YMR001C	YJL076W	T302	0.4	1	0.5502
YMR001C	YJL187C	S111	0.58	1	0.53584
YMR001C	YJL187C	S118	0.69	1	0.47889
YMR001C	YJL187C	S254	1.02	1	0.445647
YMR001C	YJL187C	S36	0.71	1	0.572407
YMR001C	YJL187C	S438	0.42	1	0.5942
YMR001C	YJL187C	S610	0.75	1	0.595716
YMR001C	YJL187C	T280	1.17	1	0.521156
YMR001C	YJL187C	T629	0.21	1	0.533742
YMR001C	YJL187C	T688	0.79	1	0.503863
YMR001C	YJR053W	S17	0.75	1	0.593105
YMR001C	YJR053W	S30	0.38	1	0.81559
YMR001C	YJR053W	S424	0.69	1	0.828138
YMR001C	YJR053W	S447	1.54	1	0.606728
YMR001C	YJR053W	S54	0.31	1	0.540376
YMR001C	YJR053W	S69	0.35	1	0.519338
YMR001C	YJR053W	T24	0.5	1	0.581661
YMR001C	YJR053W	T35	0.5	1	0.599623
YMR001C	YJR053W	T47	0.62	1	0.541378
YMR001C	YLR457C	S234	1.12	0	0.889012
YMR001C	YPR115W	S1023	0.62	0	0.59377
YMR104C	YMR109W	S357	0.52	1	0.778334
YMR139W	YDR207C	S107	3.01	1	0.635112
YMR139W	YDR207C	T103	4.63	1	0.661434
YMR139W	YDR207C	T99	3.63	1	0.567306
YMR139W	YJR094C	S302	2.63	1	0.658819
YMR139W	YJR094C	S306	2.12	1	0.391903
YNL154C	YGL008C	S507	0.71	1	0.390605
YNL161W	YDR052C	T18	0.41	0	0.574181
YNL161W	YDR293C	S126	2.25	1	0.591124
YNL161W	YDR293C	S152	1.6	1	0.598171
YNL161W	YDR293C	S164	3.74	1	0.879206
YNL161W	YDR293C	S228	2.05	1	0.84497
YNL161W	YDR293C	S293	2.43	1	0.722675
YNL161W	YDR293C	S319	2.09	1	0.69265
YNL161W	YDR293C	S42	2.21	1	0.813433
YNL161W	YDR293C	T261	2.78	1	0.789978
YNL161W	YLR131C	S122	1.51	1	0.574726
YNL161W	YOL004W	S294	0.8	0	0.512749
YNL298W	YJL187C	S111	0.85	1	0.546138
YNL298W	YJL187C	S136	0.85	1	0.574681
YNL298W	YJL187C	S438	0.85	1	0.593507
YNL298W	YJL187C	T688	0.37	1	0.518977
YNL298W	YOR014W	S269	0.34	0	0.434515
YNL307C	YDL101C	S266	0.2	0	0.39487
YNL307C	YDL101C	S274	0.04	0	0.396914
YNL307C	YDL223C	S303	0.52	1	0.421287
YNL307C	YDL223C	S857	0.46	1	0.405063
YNL307C	YDL223C	T997	1.58	1	0.52989
YNL307C	YDR207C	S107	3.01	1	0.551369
YNL307C	YDR207C	T103	4.63	1	0.562376
YNL307C	YDR207C	T99	3.63	1	0.518234
YNL307C	YIL033C	S70	3.44	1	0.454374
YNL307C	YOR195W	S45	3	0	0.584674
YOL045W	YDL223C	T366	0.59	1	0.513324
YOL045W	YGL167C	T377	0.66	0	0.507319
YOL045W	YHR152W	S125	1.83	0	0.66907
YOL045W	YKL035W	S11	1.08	1	0.598305
YOR061W	YDR043C	S163	10.87	1	0.754024
YOR061W	YDR043C	T161	7.15	1	0.817565
YOR061W	YDR054C	S207	10.79	1	0.753598
YOR061W	YDR135C	S251	3.7	1	0.815094
YOR061W	YDR496C	S31	5.75	1	0.496508
YOR061W	YHL020C	S239	1.43	1	0.756279
YOR061W	YHL020C	S38	6.04	1	0.665335
YOR061W	YML074C	S186	7.47	1	0.728133
YOR061W	YNL088W	T1365	6.86	1	0.824525
YOR061W	YOR119C	S402	5.42	1	0.553295
YOR061W	YOR119C	S403	7.09	1	0.665661
YOR231W	YCL061C	S215	0.45	0	0.437746
YOR231W	YEL060C	S305	0	0	0.714207
YOR233W	YIL033C	S147	2.14	1	0.384892
YPL031C	YCL014W	S1549	1.68	0	0.965724
YPL031C	YCL051W	T110	1.59	0	0.906791
YPL031C	YDL225W	S259	0.51	1	0.2182
YPL031C	YDL225W	S350	1.12	1	0.303286
YPL031C	YDL225W	S355	0.65	1	0.362269
YPL031C	YDL225W	S359	0.43	1	0.399429
YPL031C	YDL225W	S374	0.25	1	0.251504
YPL031C	YDL225W	S416	3.41	1	0.955101
YPL031C	YDL225W	S441	2.53	1	0.970077
YPL031C	YDL225W	S460	0.25	1	0.29703
YPL031C	YDL225W	T351	0.65	1	0.285449
YPL031C	YDL225W	T369	0.27	1	0.169945
YPL031C	YDL225W	T454	0.53	1	0.320256
YPL031C	YDL225W	T462	0.28	1	0.334424
YPL031C	YDR150W	T2158	0.42	0	0.319367
YPL031C	YDR388W	S321	2.18	1	1.00779
YPL031C	YDR388W	S379	1.55	1	0.909216
YPL031C	YDR388W	T323	1.37	1	0.961053
YPL031C	YEL009C	T105	1.83	1	0.929835
YPL031C	YEL009C	T165	2.03	1	0.837484
YPL031C	YFL033C	T1075	2.01	1	1.05596
YPL031C	YFR034C	S100	1.72	1	0.914357
YPL031C	YFR034C	S114	1.34	1	0.870539
YPL031C	YFR034C	S152	3.52	1	0.892569
YPL031C	YGL043W	S115	0.62	0	0.270408
YPL031C	YHR071W	T32	1.6	1	0.942564
YPL031C	YLR079W	S76	2.55	1	0.986276
YPL031C	YLR079W	T33	3.41	1	0.805984
YPL031C	YLR258W	T668	1.69	1	0.869163
YPL031C	YMR037C	S625	0.86	0	0.567083
YPL031C	YOL001W	S234	2.86	1	0.941503
YPL031C	YOR171C	S451	1.55	1	0.952948
YPL031C	YPL049C	T237	0.27	0	0.278635
YPL042C	YDR485C	S471	0.18	0	0.159142
YPL042C	YHR084W	S261	2.26	1	0.693675
YPL042C	YHR084W	S451	0.23	1	0.147037
YPL042C	YHR135C	S523	0.37	0	0.159875
YPL042C	YJL128C	S269	0.38	0	0.171389
YPL042C	YKL038W	S229	2.54	0	0.60516
YPL042C	YMR039C	S276	0.34	0	0.140792
YPL141C	YDR207C	S316	1.93	1	0.634061
YPL141C	YLR342W	T269	0.46	0	0.516517
YPL150W	YOR014W	S263	0.95	1	0.725439
YPL150W	YOR014W	S264	0.88	1	0.475343
YPL153C	YAL005C	S151	0.06	0	0.664889
YPL153C	YAR002W	S360	2	1	0.724619
YPL153C	YAR002W	S382	1.06	1	0.509502
YPL153C	YAR002W	S483	1.71	1	0.619711
YPL153C	YDL101C	S132	0.35	1	0.626701
YPL153C	YDL101C	S140	1.06	1	0.560823
YPL153C	YDL101C	S141	1.35	1	0.6196
YPL153C	YDL101C	S142	0.35	1	0.669043
YPL153C	YDL101C	S16	0.06	1	0.645434
YPL153C	YDL101C	S17	0.18	1	0.702267
YPL153C	YDL101C	S172	2	1	0.592153
YPL153C	YDL101C	S195	0	1	0.843822
YPL153C	YDL101C	S24	1.47	1	0.68892
YPL153C	YDL101C	S266	1.12	1	0.664936
YPL153C	YDL101C	S29	0.47	1	0.635581
YPL153C	YDL101C	T105	0	1	0.79824
YPL153C	YDL101C	T378	0.41	1	0.557473
YPL153C	YDL225W	S221	3.06	1	0.923359
YPL153C	YDR052C	S192	0	1	0.629409
YPL153C	YDR052C	S203	0.18	1	0.658967
YPL153C	YDR052C	S319	0.94	1	0.641933
YPL153C	YDR052C	S374	0	1	0.722855
YPL153C	YDR052C	S377	0.47	1	0.673218
YPL153C	YDR052C	S518	0.94	1	0.743885
YPL153C	YDR052C	S59	1.24	1	0.649995
YPL153C	YDR052C	T188	0	1	0.642311
YPL153C	YDR052C	T375	0.35	1	0.519886
YPL153C	YDR122W	S677	0.06	0	0.859201
YPL153C	YDR122W	S799	1.24	0	0.829726
YPL153C	YDR217C	T398	1.29	0	0.548175
YPL153C	YDR507C	S872	0	0	0.710314
YPL153C	YER070W	S778	0.53	0	0.688103
YPL153C	YER169W	S139	0	1	0.674288
YPL153C	YER169W	S458	0.88	0	0.671378
YPL153C	YGL150C	T1469	1.35	0	0.657969
YPL153C	YGL163C	T132	0.88	1	0.771095
YPL153C	YGL253W	S50	0.88	0	0.596925
YPL153C	YGR196C	S182	1.24	0	0.724475
YPL153C	YHR030C	S423	0.18	1	0.615645
YPL153C	YHR118C	S123	1	0	0.483567
YPL153C	YIL135C	S84	0	0	0.588095
YPL153C	YJL187C	S118	1.59	0	0.564407
YPL153C	YJR140C	S304	2.71	0	0.650013
YPL153C	YKL060C	T271	0	0	0.641085
YPL153C	YLR182W	S149	0.24	1	0.673202
YPL153C	YLR182W	S152	0.24	1	0.703374
YPL153C	YLR182W	S268	0.12	1	0.674776
YPL153C	YLR182W	S547	2.35	1	0.63461
YPL153C	YLR182W	S715	0.18	1	0.699908
YPL153C	YLR182W	T557	0	1	0.580111
YPL153C	YLR182W	T743	0.59	1	0.611243
YPL153C	YLR335W	S284	0.65	1	0.648945
YPL153C	YLR335W	S368	0.76	1	0.631911
YPL153C	YLR335W	S512	0.88	1	0.696985
YPL153C	YLR335W	S523	0.35	1	0.614231
YPL153C	YLR335W	S68	0	1	0.697208
YPL153C	YMR105C	S119	0.53	1	0.626634
YPL153C	YMR219W	S532	0.65	0	0.543318
YPL153C	YNL183C	S347	0.29	0	0.577894
YPL153C	YNL273W	S626	0.29	1	0.539377
YPL153C	YOR033C	S372	0.12	1	0.620068
YPL153C	YOR098C	S383	0.59	1	0.675186
YPL153C	YOR098C	S449	0.65	1	0.662036
YPL153C	YOR098C	S615	0.65	1	0.723147
YPL153C	YOR098C	S637	2.12	1	0.714614
YPL153C	YOR098C	S672	0.53	1	0.646576
YPL153C	YOR098C	S754	0.47	1	0.703605
YPL153C	YPL150W	S505	0	0	0.68298
YPL153C	YPL153C	S24	0	0	0.620282
YPL153C	YPL153C	S424	0.06	1	0.626102
YPL153C	YPL153C	S560	0.41	1	0.601907
YPL153C	YPR135W	S463	2.18	1	0.684089
YPL203W	YOR220W	T132	0.31	1	0.486006
YPL204W	YER177W	S238	1.68	1	0.477871
YPL204W	YHL007C	S422	0.25	0	0.529831
YPL204W	YHR193C	S93	1.36	0	0.387579
YPL204W	YPR181C	S742	0.57	1	0.689744
YPL204W	YPR181C	T555	0.23	1	0.500434
YPL204W	YPR181C	T747	0.6	1	0.589057
YPL209C	YGR113W	S257	10.68	1	0.798069
YPL209C	YJL013C	S337	3.21	1	0.612174
YPL209C	YJL013C	S486	1	1	0.628971
YPL209C	YKR037C	T199	7.11	1	0.808711
YPR161C	YER155C	S1030	0.5	0	0.407261
YPR161C	YGR258C	S346	0.36	0	0.459551
YPR161C	YLR075W	S143	0.26	0	0.414357
YPR161C	YML010W	S1000	0.27	1	0.465871
YPR161C	YML010W	S1009	0.08	1	0.344218
YPR161C	YML010W	S1015	0.15	1	0.343796
YPR161C	YML010W	S1032	0.25	1	0.410364
YPR161C	YML010W	S1043	0.3	1	0.332063
YPR161C	YML010W	S1052	0.35	1	0.332717
YPR161C	YML010W	S937	0.18	1	0.335326
YPR161C	YML010W	S975	0.23	1	0.338485
YPR161C	YML010W	S981	0.23	1	0.313227

## Sheet: roc_curves_data5
kinase	target	target_residue	iGPS_score	real_site	AKID_score
YAR019C	YGR092W	S374	2.2	1	0.750046
YAR019C	YGR092W	T544	0	1	0.585799
YBL016W	YBR083W	T273	2.03	1	0.872296
YBL016W	YLR452C	S539	2.14	1	0.882203
YBL016W	YMR232W	S100	1.82	1	0.815627
YBL016W	YMR232W	S84	1.47	1	0.791791
YBL016W	YOR212W	S335	2.69	1	0.864631
YBL016W	YOR212W	T320	2.02	1	0.999836
YBL105C	YBL039C	S330	2	1	0.555673
YBL105C	YBL039C	S354	0.85	1	0.538415
YBL105C	YBL039C	S36	0.52	1	0.564148
YBL105C	YBL039C	S454	2.4	1	0.539973
YBL105C	YHL020C	S26	1.65	1	0.449271
YBL105C	YLL021W	S301	0.23	0	0.59455
YBR160W	YAL024C	S212	2.49	1	0.940787
YBR160W	YAL024C	T614	4.86	1	0.850668
YBR160W	YAL038W	T478	0.29	0	0.242546
YBR160W	YAR002W	S222	2.74	1	1.11033
YBR160W	YAR002W	S312	2.95	1	0.956778
YBR160W	YAR002W	S382	3.52	1	0.929787
YBR160W	YAR019C	S946	5.11	0	1.00129
YBR160W	YBL035C	T111	3.64	1	0.964327
YBR160W	YBL047C	T238	3.82	1	0.950789
YBR160W	YBL084C	S328	3.99	1	0.878304
YBR160W	YBL084C	T304	3.4	1	0.826172
YBR160W	YBL084C	T397	2.79	1	0.917165
YBR160W	YBL105C	S656	0.85	0	0.230513
YBR160W	YBR038W	S100	3.63	1	0.950326
YBR160W	YBR038W	S133	3.09	1	0.966537
YBR160W	YBR038W	S60	3.72	1	0.954268
YBR160W	YBR038W	S86	2.69	1	0.941767
YBR160W	YBR060C	S16	4.24	1	0.978081
YBR160W	YBR060C	S188	2.45	1	0.927622
YBR160W	YBR060C	S206	4.23	1	0.968158
YBR160W	YBR060C	T217	3.18	1	1.10998
YBR160W	YBR060C	T24	4.1	1	1.02453
YBR160W	YBR072W	T42	4.52	0	0.922101
YBR160W	YBR102C	T28	6.34	1	0.834967
YBR160W	YBR200W	S72	3.97	1	0.91717
YBR160W	YCL014W	S1515	2.98	1	0.955288
YBR160W	YCL014W	S1549	2.48	1	0.982209
YBR160W	YCL014W	T1440	3.56	1	0.861254
YBR160W	YCR009C	S16	0.41	0	0.121683
YBR160W	YDL017W	S83	2.96	1	0.977463
YBR160W	YDL028C	S116	0.42	0	0.175078
YBR160W	YDL089W	S441	4.68	1	0.982325
YBR160W	YDL185W	S346	0.65	0	0.185162
YBR160W	YDL220C	S336	2.66	1	0.944268
YBR160W	YDL220C	T308	4.81	1	0.868002
YBR160W	YDL224C	S258	0.28	0	0.341273
YBR160W	YDL224C	S281	0.53	0	0.206244
YBR160W	YDL224C	S43	0.36	0	0.278097
YBR160W	YDL226C	T161	4.64	1	0.986098
YBR160W	YDR001C	S66	1.79	1	0.926927
YBR160W	YDR052C	S11	3.48	1	0.903173
YBR160W	YDR097C	S228	2.86	1	0.908272
YBR160W	YDR103W	S11	2.18	1	0.935527
YBR160W	YDR103W	S329	1.48	1	0.900471
YBR160W	YDR103W	T102	3.4	1	0.881643
YBR160W	YDR103W	T29	2.49	1	0.830978
YBR160W	YDR130C	S117	3.14	1	1.07453
YBR160W	YDR130C	S148	2.75	1	0.917038
YBR160W	YDR130C	S54	3.21	1	0.991334
YBR160W	YDR130C	S74	1.43	1	1.02884
YBR160W	YDR130C	T68	3.37	1	0.895925
YBR160W	YDR146C	S261	5.19	1	0.988228
YBR160W	YDR146C	S300	2.62	1	0.944341
YBR160W	YDR146C	S492	3.17	1	1.04493
YBR160W	YDR146C	S505	1.56	1	0.871584
YBR160W	YDR146C	S702	3.71	1	0.978349
YBR160W	YDR159W	S866	2.29	1	1.01741
YBR160W	YDR217C	S11	3.15	1	0.894922
YBR160W	YDR217C	S26	1.66	1	0.926298
YBR160W	YDR217C	S56	3.73	1	0.935058
YBR160W	YDR227W	S389	3.28	1	0.935979
YBR160W	YDR227W	T514	4.53	0	0.92022
YBR160W	YDR285W	S763	4.73	1	0.991848
YBR160W	YDR285W	S783	4.28	1	0.934647
YBR160W	YDR285W	S828	2.68	1	0.98321
YBR160W	YDR285W	S89	5.03	1	0.971892
YBR160W	YDR309C	S337	2.84	1	0.954687
YBR160W	YDR348C	S121	3.26	1	0.93724
YBR160W	YDR356W	S36	5.14	1	1.03515
YBR160W	YDR356W	S91	3	1	1.01135
YBR160W	YDR379W	S380	3.09	1	0.905227
YBR160W	YDR379W	S523	0.62	0	0.186655
YBR160W	YDR379W	S770	4.26	1	0.999971
YBR160W	YDR379W	S772	2.8	1	1.04443
YBR160W	YDR388W	S321	3.06	0	1.03587
YBR160W	YDR389W	S16	3.36	1	0.935001
YBR160W	YDR389W	T623	0.87	0	0.22225
YBR160W	YDR439W	S146	2.08	1	0.921583
YBR160W	YDR443C	S748	4.38	1	1.02316
YBR160W	YDR477W	S411	0.65	0	0.301453
YBR160W	YDR499W	S11	0.35	0	0.249696
YBR160W	YDR507C	S460	4.57	1	0.986338
YBR160W	YDR507C	T462	4.02	1	0.885393
YBR160W	YEL032W	S781	6	1	1.02093
YBR160W	YER032W	S225	2.5	1	0.97455
YBR160W	YER032W	S394	0.66	0	0.280002
YBR160W	YER032W	S399	6.44	1	1.11719
YBR160W	YER032W	S469	2.68	0	1.0079
YBR160W	YER032W	S84	2.51	1	0.974819
YBR160W	YER075C	S272	3.75	1	0.920917
YBR160W	YER075C	S66	0.57	0	0.215434
YBR160W	YER111C	S806	2.93	1	0.923506
YBR160W	YER111C	T20	2.97	1	0.827734
YBR160W	YER120W	T145	0.5	0	0.224374
YBR160W	YER120W	T204	4.92	1	0.899051
YBR160W	YER155C	S1046	0.56	0	0.247035
YBR160W	YER155C	T1038	4.11	1	0.871944
YBR160W	YER167W	S418	4.72	1	1.00843
YBR160W	YER177W	S89	0.41	0	0.147151
YBR160W	YFR028C	S429	4.47	1	0.891963
YBR160W	YGL003C	S169	2.49	1	0.942221
YBR160W	YGL003C	S227	3.63	1	0.904797
YBR160W	YGL003C	S239	3.92	1	0.950985
YBR160W	YGL003C	S418	1.91	1	0.941249
YBR160W	YGL003C	S436	2.24	1	0.895127
YBR160W	YGL003C	T12	3.83	1	0.886797
YBR160W	YGL003C	T173	4.14	1	0.879338
YBR160W	YGL003C	T176	4.7	1	0.912273
YBR160W	YGL035C	S264	3.5	1	0.961393
YBR160W	YGL075C	T141	4.69	0	0.819719
YBR160W	YGL175C	S267	1.82	1	1.07082
YBR160W	YGL178W	S138	0.24	0	0.365509
YBR160W	YGL201C	S56	0.77	0	0.249814
YBR160W	YGL206C	S892	0.43	0	0.19626
YBR160W	YGR092W	S51	3.66	1	1.00286
YBR160W	YGR092W	S53	2.83	1	1.13049
YBR160W	YGR125W	S42	2.4	1	0.969846
YBR160W	YHL007C	S206	1.21	1	0.228849
YBR160W	YHL007C	S502	4.49	1	0.9098
YBR160W	YHL007C	T512	5.59	1	0.900266
YBR160W	YHR084W	T654	2.99	0	0.850704
YBR160W	YHR084W	T659	0.62	0	0.285718
YBR160W	YHR118C	S106	3.37	1	1.00848
YBR160W	YHR118C	S116	4.65	1	0.949011
YBR160W	YHR118C	S123	4.29	1	0.918027
YBR160W	YHR118C	S216	0.62	0	0.136775
YBR160W	YHR118C	T114	3.39	1	0.792514
YBR160W	YHR118C	T146	3.63	1	0.910816
YBR160W	YHR149C	S126	1.31	1	0.964237
YBR160W	YHR149C	S219	1.05	0	0.297791
YBR160W	YHR149C	S222	0.47	0	0.186723
YBR160W	YHR149C	T232	3.19	1	0.827841
YBR160W	YHR152W	S125	2.39	1	1.08175
YBR160W	YHR158C	S613	3.25	1	0.923367
YBR160W	YHR158C	S67	4.1	1	0.947899
YBR160W	YHR158C	S703	0.35	0	0.14193
YBR160W	YHR159W	S244	2.82	1	1.04568
YBR160W	YHR159W	S286	3.7	1	1.10232
YBR160W	YHR159W	S29	3.87	1	0.948417
YBR160W	YHR159W	T236	3.15	1	0.854448
YBR160W	YHR164C	S237	4.48	1	0.995359
YBR160W	YHR166C	S59	3.4	1	0.943102
YBR160W	YIL031W	S795	3.01	1	0.9144
YBR160W	YIL031W	S984	2.9	1	0.993176
YBR160W	YIL101C	S551	4.09	1	1.03844
YBR160W	YIL106W	S74	0.68	0	0.194078
YBR160W	YIL106W	S80	3.21	1	0.952574
YBR160W	YIL112W	S290	5.43	1	0.950604
YBR160W	YIL112W	T688	0.65	0	0.280294
YBR160W	YIL153W	S341	4.95	1	0.87175
YBR160W	YIR006C	T428	0.77	0	0.0942824
YBR160W	YIR023W	T867	4.86	1	0.909851
YBR160W	YJL005W	S379	0.55	0	0.279818
YBR160W	YJL076W	S1056	4.56	1	0.909677
YBR160W	YJL076W	S166	3.81	1	0.92153
YBR160W	YJL076W	S169	0.9	1	0.22502
YBR160W	YJL076W	S447	4.17	1	0.95863
YBR160W	YJL076W	S452	3.57	1	0.986374
YBR160W	YJL076W	S497	0.62	0	0.233768
YBR160W	YJL076W	S830	2.64	1	0.95147
YBR160W	YJL076W	T1042	3.14	1	0.896487
YBR160W	YJL076W	T676	3.27	1	0.850774
YBR160W	YJL084C	S213	3.1	1	1.05374
YBR160W	YJL092W	S893	3.78	1	1.12263
YBR160W	YJL092W	S965	4.19	1	1.15039
YBR160W	YJL092W	T604	2.91	1	0.836318
YBR160W	YJL128C	T238	1.1	0	0.146595
YBR160W	YJL157C	S8	0.62	1	0.229593
YBR160W	YJL157C	T15	2.98	1	0.856677
YBR160W	YJL187C	S105	0.74	1	0.229995
YBR160W	YJL187C	S111	2.08	1	0.969669
YBR160W	YJL187C	S133	3.12	1	1.00302
YBR160W	YJL187C	S136	0.55	1	0.210259
YBR160W	YJL187C	S201	3.11	1	0.969053
YBR160W	YJL187C	S263	3.13	1	0.960414
YBR160W	YJL187C	S266	1.03	1	0.206091
YBR160W	YJL187C	T121	4.52	1	0.834557
YBR160W	YJL187C	T196	4.72	1	0.916253
YBR160W	YJL187C	T280	0.59	0	0.171708
YBR160W	YJL187C	T367	0.43	1	0.203276
YBR160W	YJL187C	T373	4.65	1	0.943127
YBR160W	YJL187C	T45	2.49	1	0.892802
YBR160W	YJL194W	S372	5.26	1	1.0469
YBR160W	YJL194W	T368	4.89	1	0.932753
YBR160W	YJR033C	S1211	3.87	1	1.05975
YBR160W	YJR033C	S1219	0.57	0	0.213966
YBR160W	YJR033C	S1244	2.64	0	0.930626
YBR160W	YJR059W	T727	3.76	1	0.875461
YBR160W	YJR059W	T730	4.66	1	0.961543
YBR160W	YJR083C	S62	3.99	1	0.92769
YBR160W	YJR083C	S71	4.49	1	0.928668
YBR160W	YJR092W	S494	0.21	0	0.173416
YBR160W	YKL022C	S103	2.86	1	0.963076
YBR160W	YKL022C	S44	3.98	1	0.864857
YBR160W	YKL022C	S59	2.91	1	0.95286
YBR160W	YKL022C	S95	4.34	1	0.976874
YBR160W	YKL022C	T115	3.64	1	0.779569
YBR160W	YKL022C	T406	1.99	1	0.82886
YBR160W	YKL042W	S204	0.29	0	0.188434
YBR160W	YKL092C	S1066	2.32	1	1.11456
YBR160W	YKL101W	S57	0.84	0	0.333042
YBR160W	YKL101W	S948	0.53	0	0.151941
YBR160W	YKL108W	S100	2.55	1	0.916388
YBR160W	YKL108W	S172	4.8	1	1.07419
YBR160W	YKL108W	S208	2.87	1	0.974191
YBR160W	YKL108W	T168	4.61	1	0.911893
YBR160W	YKL108W	T241	4.78	1	0.885135
YBR160W	YKL108W	T84	1.87	1	0.935017
YBR160W	YKL166C	T23	2.84	0	0.903571
YBR160W	YKL185W	S253	4.42	1	1.04599
YBR160W	YKL185W	S452	3.49	1	1.00378
YBR160W	YKL185W	S455	2.55	1	0.940006
YBR160W	YKL185W	T450	3.7	1	0.991257
YBR160W	YKR089C	S890	5.57	1	0.940591
YBR160W	YKR089C	T675	3.56	1	0.941194
YBR160W	YKR091W	S212	2.27	1	0.971164
YBR160W	YLL021W	S1080	4.12	1	0.966379
YBR160W	YLL021W	S1087	4.3	1	0.874261
YBR160W	YLL021W	S254	1.42	1	0.916136
YBR160W	YLL021W	S274	4.08	1	0.954811
YBR160W	YLL021W	S585	4.08	1	0.931331
YBR160W	YLL021W	S599	3.29	1	0.884345
YBR160W	YLL021W	S883	2.89	1	0.941804
YBR160W	YLL021W	S910	2.98	1	1.0148
YBR160W	YLL021W	S937	3.65	1	0.992969
YBR160W	YLL021W	S979	2.62	1	0.931554
YBR160W	YLR006C	S195	1.63	1	0.937569
YBR160W	YLR006C	S673	4.6	1	0.914291
YBR160W	YLR045C	S251	0.42	0	0.209497
YBR160W	YLR079W	S191	3.27	1	0.92146
YBR160W	YLR079W	S69	2.88	1	0.870854
YBR160W	YLR079W	S80	2.36	1	0.930978
YBR160W	YLR086W	S105	0.96	0	0.12173
YBR160W	YLR096W	S609	5.17	1	1.0183
YBR160W	YLR096W	S643	2.93	1	1.01716
YBR160W	YLR096W	T844	0.28	0	0.19695
YBR160W	YLR131C	S253	4.17	1	0.971453
YBR160W	YLR131C	S303	4.62	1	0.967412
YBR160W	YLR131C	S385	1.41	1	0.911491
YBR160W	YLR131C	S392	2.41	1	0.945851
YBR160W	YLR131C	S428	3.82	1	0.928784
YBR160W	YLR131C	S483	0.81	1	0.211304
YBR160W	YLR131C	S564	2.62	1	0.955736
YBR160W	YLR131C	T259	2.95	1	0.856228
YBR160W	YLR131C	T486	4.36	1	0.928618
YBR160W	YLR182W	S160	3.23	1	0.921396
YBR160W	YLR190W	S37	3.62	1	1.06193
YBR160W	YLR219W	S80	1.54	0	0.357708
YBR160W	YLR248W	S515	0.26	0	0.26528
YBR160W	YLR314C	S336	0.23	0	0.243284
YBR160W	YLR314C	S509	4.79	1	0.973544
YBR160W	YLR319C	S327	2.82	1	0.919433
YBR160W	YLR362W	S323	0.85	0	0.148326
YBR160W	YLR425W	S170	4	0	0.895375
YBR160W	YLR457C	S251	2.71	1	0.985029
YBR160W	YLR457C	S253	3.48	1	1.04583
YBR160W	YML027W	T324	5.57	1	0.972834
YBR160W	YML034W	T241	3.57	1	0.915774
YBR160W	YML034W	T291	3.06	1	0.858588
YBR160W	YML119W	S310	0.36	0	0.211401
YBR160W	YMR001C	T70	3.08	1	0.820326
YBR160W	YMR005W	S36	3.74	1	0.893106
YBR160W	YMR036C	S27	2.51	1	0.880369
YBR160W	YMR165C	S602	4.38	1	0.972731
YBR160W	YMR165C	S744	2.18	1	0.978495
YBR160W	YMR205C	T173	0.57	0	0.206606
YBR160W	YMR205C	T181	0.39	0	0.276079
YBR160W	YNL068C	S683	2.29	1	0.971762
YBR160W	YNL068C	S708	3.67	1	1.06051
YBR160W	YNL068C	S833	4.11	1	0.956451
YBR160W	YNL068C	T697	3.47	1	0.861026
YBR160W	YNL102W	S170	4.46	1	0.990425
YBR160W	YNL102W	S215	3.37	1	0.952063
YBR160W	YNL102W	S305	3.61	1	0.985284
YBR160W	YNL102W	S84	0.78	0	0.254059
YBR160W	YNL102W	T313	2.04	1	0.871324
YBR160W	YNL112W	T363	0.43	0	0.199544
YBR160W	YNL126W	S136	0.06	0	0.229801
YBR160W	YNL126W	S148	0.9	0	0.237792
YBR160W	YNL225C	T121	3.15	1	0.824252
YBR160W	YNL250W	T466	0.77	0	0.191227
YBR160W	YNL271C	S77	1.27	0	0.203437
YBR160W	YNL273W	S626	0.44	0	0.124891
YBR160W	YNL278W	S518	3.22	1	0.967347
YBR160W	YNL278W	S871	3.68	1	0.912523
YBR160W	YNL298W	S445	3.16	1	1.04842
YBR160W	YNL309W	S205	0.99	0	0.191274
YBR160W	YNL309W	S72	3.96	1	0.945644
YBR160W	YNL309W	T99	4.52	1	0.915936
YBR160W	YNL321W	S121	5.58	1	0.985098
YBR160W	YNL321W	T118	4.34	1	0.878134
YBR160W	YNR047W	S198	3.42	1	1.00892
YBR160W	YNR047W	S200	0.88	0	0.319983
YBR160W	YNR047W	S339	4.13	1	0.953203
YBR160W	YNR047W	T201	3.71	1	0.869335
YBR160W	YOL070C	S117	0.68	0	0.191431
YBR160W	YOL070C	T403	3.72	1	0.855026
YBR160W	YOR058C	S64	2.48	1	0.949022
YBR160W	YOR058C	S803	4.72	1	0.903463
YBR160W	YOR058C	S819	3.39	1	0.971234
YBR160W	YOR058C	T55	2.41	1	0.889855
YBR160W	YOR058C	T675	4.14	1	0.83923
YBR160W	YOR081C	S604	2.99	0	0.999842
YBR160W	YOR083W	S262	4.97	0	0.992917
YBR160W	YOR083W	S88	2.94	1	0.948516
YBR160W	YOR083W	T57	3.66	1	0.884198
YBR160W	YOR098C	S767	2.42	1	1.05559
YBR160W	YOR127W	S291	3.4	1	0.961384
YBR160W	YOR127W	S679	2.86	0	1.00369
YBR160W	YOR127W	T278	3.86	1	0.873594
YBR160W	YOR178C	S66	3.59	1	0.908291
YBR160W	YOR188W	S776	2.6	0	0.967262
YBR160W	YOR372C	T319	3.49	1	0.826999
YBR160W	YPL070W	S245	3.35	1	0.957998
YBR160W	YPL070W	S67	3.7	1	0.926407
YBR160W	YPL089C	S120	0.77	0	0.177862
YBR160W	YPL115C	S237	3.38	0	0.972289
YBR160W	YPL115C	S254	2.91	1	0.910873
YBR160W	YPL115C	S324	4.02	1	0.945168
YBR160W	YPL153C	S774	2.08	1	0.901979
YBR160W	YPL219W	S145	0.67	0	0.122607
YBR160W	YPL256C	S427	3.73	1	0.922143
YBR160W	YPL267W	S102	3.1	1	0.994802
YBR160W	YPL267W	S126	0.12	1	0.188933
YBR160W	YPL267W	S155	0.53	1	0.176364
YBR160W	YPL267W	S166	0.23	1	0.22667
YBR160W	YPL267W	S37	0.84	1	0.294187
YBR160W	YPL267W	S48	3.43	1	0.919586
YBR160W	YPL267W	T161	3.5	1	0.85571
YBR160W	YPL267W	T173	0.58	1	0.248022
YBR160W	YPL269W	S197	3.79	1	0.974304
YBR160W	YPL269W	S496	2.48	1	0.938635
YBR160W	YPR007C	S387	0.46	0	0.212036
YBR160W	YPR019W	S121	0.74	0	0.238763
YBR160W	YPR019W	S69	2.72	1	0.91505
YBR160W	YPR141C	S21	3.32	1	1.02372
YBR160W	YPR141C	T19	3.63	0	0.864295
YBR160W	YPR162C	S9	2.81	1	0.986943
YBR160W	YPR171W	S39	4.36	1	1.00392
YBR160W	YPR171W	S480	1.07	0	0.22938
YBR160W	YPR174C	S175	4.39	1	0.965941
YBR274W	YDR113C	S121	2.29	1	0.380709
YBR274W	YDR113C	S158	0.79	1	0.390411
YBR274W	YDR113C	T289	0.14	1	0.365071
YDL079C	YDR207C	S107	3.01	1	0.696686
YDL079C	YDR207C	T103	4.63	1	0.736512
YDL079C	YDR207C	T99	3.63	1	0.646487
YDL101C	YDR432W	S224	2.29	1	0.516364
YDL101C	YHR082C	S1014	0.59	0	0.404652
YDL101C	YIL066C	S806	0	1	0.707408
YDL101C	YLR437C	S108	0.12	1	0.451873
YDL101C	YLR437C	S109	0.35	1	0.423703
YDL108W	YDR443C	S748	2.72	0	0.883455
YDL108W	YOR174W	T237	2.07	1	0.805502
YDR477W	YBR127C	S503	1.51	1	0.464778
YDR477W	YDR216W	S98	0.54	1	0.710334
YDR477W	YDR477W	T416	0.27	0	0.429141
YDR477W	YDR507C	S930	2.24	0	0.474145
YDR477W	YER027C	S64	1.03	1	0.834165
YDR477W	YER027C	S65	1.38	1	0.497879
YDR477W	YGL035C	S278	0.95	1	0.815231
YDR477W	YGR252W	S204	0.78	1	0.74163
YDR477W	YGR252W	T203	0	1	0.570899
YDR477W	YGR252W	T211	0.08	1	0.431537
YDR477W	YMR205C	S167	0.08	1	0.449909
YDR477W	YMR205C	S171	0.84	1	0.576544
YDR477W	YMR219W	S1348	0.49	1	0.491797
YDR477W	YMR219W	S1354	0.27	1	0.442752
YDR477W	YMR280C	S562	0.24	1	0.768394
YDR477W	YNL272C	S515	0.76	1	0.499514
YDR477W	YNR016C	T1823	0.19	0	0.408833
YDR477W	YOL087C	S668	3.49	0	0.785353
YER123W	YDR080W	S372	1.75	1	0.596366
YER123W	YPL146C	S405	1.18	0	0.595691
YFL029C	YDL108W	T162	0.57	1	0.535455
YFL033C	YNL157W	S64	1.11	1	0.413987
YGR092W	YFR028C	S531	4.44	1	0.525304
YHL007C	YKL129C	S357	1.47	1	0.579914
YHL007C	YLR362W	S281	0.38	1	0.621818
YHL007C	YLR362W	S285	0.35	1	0.576861
YHL007C	YLR362W	T286	0.4	1	0.48436
YHR030C	YER099C	T238	0.05	0	0.232919
YHR030C	YLR182W	S238	2.07	1	0.653681
YHR030C	YLR442C	S275	2.19	1	0.644829
YHR030C	YPL089C	S427	1.26	1	0.721157
YHR030C	YPL089C	T439	1.94	1	0.613647
YHR135C	YBR021W	S45	1.56	1	0.560809
YHR135C	YBR021W	S55	1.56	1	0.414663
YHR135C	YCL032W	T42	0.23	1	0.611699
YHR135C	YGL008C	S507	0.71	1	0.398694
YHR135C	YJR072C	T344	1.49	0	0.493118
YIL035C	YDR043C	S163	10.87	1	0.715395
YIL035C	YDR043C	T161	7.15	1	0.839074
YIL035C	YDR054C	S207	10.79	1	0.773744
YIL035C	YDR135C	S251	3.7	1	0.772106
YIL035C	YDR496C	S31	5.75	1	0.629627
YIL035C	YHL020C	S239	1.43	1	0.711029
YIL035C	YHL020C	S38	6.04	1	0.692584
YIL035C	YML074C	S186	7.47	1	0.738986
YIL035C	YNL088W	T1365	6.86	1	0.771866
YIL035C	YNL132W	S989	1.25	0	0.609221
YIL035C	YOR119C	S402	5.42	1	0.573146
YIL035C	YOR119C	S403	7.09	1	0.682759
YJL106W	YLR079W	S145	1.29	1	0.607048
YJL106W	YLR079W	T45	4.17	1	0.634493
YJL106W	YLR079W	T48	1.1	1	0.511963
YJL128C	YDL223C	S43	0.5	1	0.582077
YJL128C	YDL223C	T949	0.1	1	0.385161
YJL128C	YDR475C	S510	0.45	1	0.408865
YJL128C	YKL213C	S325	1.6	0	0.28464
YJL141C	YNR052C	T97	1.17	1	0.491779
YJL164C	YAL038W	S22	4.68	1	0.916941
YJL164C	YBL039C	S424	2.27	1	0.902716
YJL164C	YDR001C	S83	5.65	1	0.950047
YJL164C	YDR443C	S608	5.14	1	0.951358
YJL164C	YFL033C	S1094	5.59	1	1.036
YJL164C	YFL033C	S1416	5.97	1	0.872347
YJL164C	YFL033C	S709	3.75	1	0.719637
YJL164C	YGL116W	S88	3.05	1	0.921018
YJL164C	YGL180W	S508	5.44	1	0.929629
YJL164C	YGL253W	S15	4.42	1	0.855469
YJL164C	YHL020C	S251	2.19	1	0.679174
YJL164C	YIL107C	T157	4.79	1	0.876196
YJL164C	YKL038W	S202	3.48	1	0.864965
YJL164C	YKL038W	S96	2.08	1	0.884943
YJL164C	YKL064W	T118	0.21	0	0.523924
YJL164C	YLR133W	S85	6.04	1	1.08817
YJL164C	YLR377C	S12	4.33	1	0.99377
YJL164C	YOL016C	S371	0.39	0	0.463426
YJL164C	YOR326W	T1132	1.71	0	0.555965
YJL164C	YOR347C	S24	5.41	1	0.907865
YJL164C	YPL232W	S79	2.35	1	0.697941
YJL164C	YPR160W	T27	1.34	1	0.644781
YJL164C	YPR160W	T9	0.46	1	0.508462
YKL101W	YBR133C	S753	0.38	1	0.408693
YKL126W	YDL226C	T67	1.43	0	0.806847
YKL139W	YBL093C	S200	0.58	0	0.438801
YKL139W	YCL061C	T242	0.44	0	0.544307
YKL139W	YDL140C	S1543	2.15	1	0.563548
YKL139W	YDL140C	S1718	3.39	1	0.584139
YKL139W	YHR082C	S594	0.37	0	0.483099
YKL139W	YKL062W	S169	0.43	1	0.498034
YKL166C	YFR017C	S95	1.56	1	0.706255
YLL019C	YBL058W	S106	1.26	1	0.754753
YLL019C	YKL168C	S340	3.21	0	0.431869
YLR113W	YBR182C	T365	2.42	1	0.819181
YLR113W	YCL032W	S155	1.84	1	0.780391
YLR113W	YCL032W	S196	1.96	1	0.724449
YLR113W	YDL159W	S471	1.02	0	0.783821
YLR113W	YDR239C	S390	0.27	0	0.359152
YLR113W	YER093C	S201	0.54	0	0.282106
YLR113W	YER118C	S166	1.38	1	0.624515
YLR113W	YGR237C	T677	0.25	0	0.285913
YLR113W	YKL101W	S1220	1.96	1	0.720602
YLR113W	YLL043W	S537	0.62	1	0.747926
YLR113W	YLL043W	T231	3.31	1	0.790261
YLR113W	YLR248W	T379	1.4	1	0.852042
YLR113W	YNL167C	T113	1.21	1	0.809903
YLR362W	YPL020C	T182	0	0	0.408786
YMR001C	YBR060C	T217	1.19	0	0.595235
YMR001C	YDL003W	S175	0.19	1	0.54929
YMR001C	YDL003W	S263	0.88	1	0.584321
YMR001C	YDL223C	T48	0.9	0	0.50428
YMR001C	YDR052C	S59	0.77	0	0.619617
YMR001C	YER110C	S702	1.19	0	0.579517
YMR001C	YGL003C	S259	0.06	1	0.559018
YMR001C	YJL076W	S223	0.31	1	0.489423
YMR001C	YJL076W	S224	0.88	1	0.543364
YMR001C	YJL076W	S242	0.67	1	0.605958
YMR001C	YJL076W	S259	0.98	1	0.687878
YMR001C	YJL076W	S280	1.46	1	0.578319
YMR001C	YJL076W	S295	0.44	1	0.771906
YMR001C	YJL076W	S30	0.92	1	0.51994
YMR001C	YJL076W	S301	0.44	1	0.564261
YMR001C	YJL076W	S31	1.35	1	0.512976
YMR001C	YJL076W	S64	0.35	1	0.526969
YMR001C	YJL076W	T16	0.29	1	0.599384
YMR001C	YJL076W	T288	1.77	1	0.513714
YMR001C	YJL076W	T302	0.4	1	0.5502
YMR001C	YJL187C	S111	0.58	1	0.53584
YMR001C	YJL187C	S118	0.69	1	0.47889
YMR001C	YJL187C	S254	1.02	1	0.445647
YMR001C	YJL187C	S36	0.71	1	0.572407
YMR001C	YJL187C	S438	0.42	1	0.5942
YMR001C	YJL187C	S610	0.75	1	0.595716
YMR001C	YJL187C	T280	1.17	1	0.521156
YMR001C	YJL187C	T629	0.21	1	0.533742
YMR001C	YJL187C	T688	0.79	1	0.503863
YMR001C	YJR053W	S17	0.75	1	0.593105
YMR001C	YJR053W	S30	0.38	1	0.81559
YMR001C	YJR053W	S424	0.69	1	0.828138
YMR001C	YJR053W	S447	1.54	1	0.606728
YMR001C	YJR053W	S54	0.31	1	0.540376
YMR001C	YJR053W	S69	0.35	1	0.519338
YMR001C	YJR053W	T24	0.5	1	0.581661
YMR001C	YJR053W	T35	0.5	1	0.599623
YMR001C	YJR053W	T47	0.62	1	0.541378
YMR001C	YPL153C	S24	0.96	0	0.549391
YMR001C	YPL153C	S774	0.65	0	0.397667
YMR104C	YMR109W	S357	0.52	1	0.778334
YMR139W	YDR207C	S107	3.01	1	0.635112
YMR139W	YDR207C	T103	4.63	1	0.661434
YMR139W	YDR207C	T99	3.63	1	0.567306
YMR139W	YJR094C	S302	2.63	1	0.658819
YMR139W	YJR094C	S306	2.12	1	0.391903
YMR139W	YOR141C	T130	0.58	0	0.37735
YNL154C	YGL008C	S507	0.71	1	0.390605
YNL154C	YOR141C	S320	1.18	0	0.554001
YNL161W	YDR293C	S126	2.25	1	0.591124
YNL161W	YDR293C	S152	1.6	1	0.598171
YNL161W	YDR293C	S164	3.74	1	0.879206
YNL161W	YDR293C	S228	2.05	1	0.84497
YNL161W	YDR293C	S293	2.43	1	0.722675
YNL161W	YDR293C	S319	2.09	1	0.69265
YNL161W	YDR293C	S42	2.21	1	0.813433
YNL161W	YDR293C	T261	2.78	1	0.789978
YNL161W	YJL130C	S1553	1.45	0	0.754585
YNL161W	YLR131C	S122	1.51	1	0.574726
YNL298W	YAR019C	S574	0.34	0	0.473113
YNL298W	YDR028C	S898	0.47	0	0.387227
YNL298W	YHR164C	S237	0.46	0	0.490216
YNL298W	YJL187C	S111	0.85	1	0.546138
YNL298W	YJL187C	S136	0.85	1	0.574681
YNL298W	YJL187C	S438	0.85	1	0.593507
YNL298W	YJL187C	T688	0.37	1	0.518977
YNL307C	YBR136W	S37	1.9	0	0.369617
YNL307C	YBR196C	S19	0.74	0	0.359551
YNL307C	YDL223C	S303	0.52	1	0.421287
YNL307C	YDL223C	S857	0.46	1	0.405063
YNL307C	YDL223C	T997	1.58	1	0.52989
YNL307C	YDR207C	S107	3.01	1	0.551369
YNL307C	YDR207C	T103	4.63	1	0.562376
YNL307C	YDR207C	T99	3.63	1	0.518234
YNL307C	YIL033C	S70	3.44	1	0.454374
YNL307C	YJL165C	S353	0.11	0	0.370173
YNL307C	YKL180W	S65	0.28	0	0.41639
YNL307C	YNL074C	S257	0.62	0	0.437313
YOL045W	YDL223C	T366	0.59	1	0.513324
YOL045W	YDR113C	S35	0.95	0	0.527507
YOL045W	YKL035W	S11	1.08	1	0.598305
YOR061W	YDR043C	S163	10.87	1	0.754024
YOR061W	YDR043C	T161	7.15	1	0.817565
YOR061W	YDR054C	S207	10.79	1	0.753598
YOR061W	YDR135C	S251	3.7	1	0.815094
YOR061W	YDR496C	S31	5.75	1	0.496508
YOR061W	YHL020C	S239	1.43	1	0.756279
YOR061W	YHL020C	S38	6.04	1	0.665335
YOR061W	YKL108W	S100	0.32	0	0.288422
YOR061W	YKL108W	S172	0.52	0	0.362951
YOR061W	YML074C	S186	7.47	1	0.728133
YOR061W	YNL088W	T1365	6.86	1	0.824525
YOR061W	YOR119C	S402	5.42	1	0.553295
YOR061W	YOR119C	S403	7.09	1	0.665661
YOR061W	YOR207C	T235	0.28	0	0.414129
YOR233W	YIL033C	S147	2.14	1	0.384892
YPL031C	YAL005C	S62	0.26	0	0.389625
YPL031C	YBL084C	T397	2.02	0	0.909476
YPL031C	YBR011C	T13	0.28	0	0.262408
YPL031C	YDL225W	S259	0.51	1	0.2182
YPL031C	YDL225W	S350	1.12	1	0.303286
YPL031C	YDL225W	S355	0.65	1	0.362269
YPL031C	YDL225W	S359	0.43	1	0.399429
YPL031C	YDL225W	S374	0.25	1	0.251504
YPL031C	YDL225W	S416	3.41	1	0.955101
YPL031C	YDL225W	S441	2.53	1	0.970077
YPL031C	YDL225W	S460	0.25	1	0.29703
YPL031C	YDL225W	T351	0.65	1	0.285449
YPL031C	YDL225W	T369	0.27	1	0.169945
YPL031C	YDL225W	T454	0.53	1	0.320256
YPL031C	YDL225W	T462	0.28	1	0.334424
YPL031C	YDR388W	S321	2.18	1	1.00779
YPL031C	YDR388W	S379	1.55	1	0.909216
YPL031C	YDR388W	T323	1.37	1	0.961053
YPL031C	YEL009C	T105	1.83	1	0.929835
YPL031C	YEL009C	T165	2.03	1	0.837484
YPL031C	YFL033C	T1075	2.01	1	1.05596
YPL031C	YFR034C	S100	1.72	1	0.914357
YPL031C	YFR034C	S114	1.34	1	0.870539
YPL031C	YFR034C	S152	3.52	1	0.892569
YPL031C	YGR192C	S201	0.25	0	0.267733
YPL031C	YHR071W	T32	1.6	1	0.942564
YPL031C	YJL106W	T242	0.6	0	0.307801
YPL031C	YJR017C	S140	0.31	0	0.450962
YPL031C	YLR079W	S76	2.55	1	0.986276
YPL031C	YLR079W	T33	3.41	1	0.805984
YPL031C	YLR258W	T668	1.69	1	0.869163
YPL031C	YML100W	T191	0.17	0	0.282576
YPL031C	YMR165C	S110	3.19	0	0.966159
YPL031C	YOL001W	S234	2.86	1	0.941503
YPL031C	YOR171C	S451	1.55	1	0.952948
YPL042C	YDL101C	S274	0.47	0	0.162928
YPL042C	YHR084W	S261	2.26	1	0.693675
YPL042C	YHR084W	S451	0.23	1	0.147037
YPL042C	YIL033C	S145	0.44	0	0.250415
YPL042C	YJL128C	S9	0.29	0	0.124573
YPL042C	YOR083W	T79	0.4	0	0.19629
YPL141C	YDR207C	S316	1.93	1	0.634061
YPL150W	YDR135C	S903	0.13	0	0.561048
YPL150W	YDR507C	S805	1.55	0	0.772698
YPL150W	YOR014W	S263	0.95	1	0.725439
YPL150W	YOR014W	S264	0.88	1	0.475343
YPL153C	YAL005C	S551	0.88	0	0.591319
YPL153C	YAR002W	S360	2	1	0.724619
YPL153C	YAR002W	S382	1.06	1	0.509502
YPL153C	YAR002W	S483	1.71	1	0.619711
YPL153C	YBL051C	S629	0.71	0	0.541112
YPL153C	YDL101C	S132	0.35	1	0.626701
YPL153C	YDL101C	S140	1.06	1	0.560823
YPL153C	YDL101C	S141	1.35	1	0.6196
YPL153C	YDL101C	S142	0.35	1	0.669043
YPL153C	YDL101C	S16	0.06	1	0.645434
YPL153C	YDL101C	S17	0.18	1	0.702267
YPL153C	YDL101C	S172	2	1	0.592153
YPL153C	YDL101C	S195	0	1	0.843822
YPL153C	YDL101C	S24	1.47	1	0.68892
YPL153C	YDL101C	S266	1.12	1	0.664936
YPL153C	YDL101C	S29	0.47	1	0.635581
YPL153C	YDL101C	T105	0	1	0.79824
YPL153C	YDL101C	T378	0.41	1	0.557473
YPL153C	YDL225W	S221	3.06	1	0.923359
YPL153C	YDR052C	S192	0	1	0.629409
YPL153C	YDR052C	S203	0.18	1	0.658967
YPL153C	YDR052C	S319	0.94	1	0.641933
YPL153C	YDR052C	S374	0	1	0.722855
YPL153C	YDR052C	S377	0.47	1	0.673218
YPL153C	YDR052C	S518	0.94	1	0.743885
YPL153C	YDR052C	S59	1.24	1	0.649995
YPL153C	YDR052C	T188	0	1	0.642311
YPL153C	YDR052C	T375	0.35	1	0.519886
YPL153C	YER040W	S684	1.06	0	0.671687
YPL153C	YER169W	S139	0	1	0.674288
YPL153C	YFR019W	S186	0.12	0	0.685655
YPL153C	YGL163C	T132	0.88	1	0.771095
YPL153C	YHL031C	S164	0.29	0	0.625014
YPL153C	YHR030C	S423	0.18	1	0.615645
YPL153C	YHR146W	T344	0.35	0	0.778935
YPL153C	YHR179W	T388	0.65	0	0.591276
YPL153C	YJL141C	S206	2.82	0	0.813184
YPL153C	YJL187C	S133	0	0	0.623768
YPL153C	YJL187C	T121	0.06	0	0.492761
YPL153C	YJR043C	S234	0.29	0	0.581857
YPL153C	YJR060W	S156	0.53	0	0.488441
YPL153C	YJR121W	T237	0.29	0	0.491711
YPL153C	YLR182W	S149	0.24	1	0.673202
YPL153C	YLR182W	S152	0.24	1	0.703374
YPL153C	YLR182W	S268	0.12	1	0.674776
YPL153C	YLR182W	S547	2.35	1	0.63461
YPL153C	YLR182W	S715	0.18	1	0.699908
YPL153C	YLR182W	T557	0	1	0.580111
YPL153C	YLR182W	T743	0.59	1	0.611243
YPL153C	YLR335W	S284	0.65	1	0.648945
YPL153C	YLR335W	S368	0.76	1	0.631911
YPL153C	YLR335W	S512	0.88	1	0.696985
YPL153C	YLR335W	S523	0.35	1	0.614231
YPL153C	YLR335W	S68	0	1	0.697208
YPL153C	YMR105C	S119	0.53	1	0.626634
YPL153C	YNL183C	S45	2.12	0	0.816311
YPL153C	YNL273W	S626	0.29	1	0.539377
YPL153C	YNL298W	S351	0.88	0	0.528618
YPL153C	YOR033C	S372	0.12	1	0.620068
YPL153C	YOR098C	S383	0.59	1	0.675186
YPL153C	YOR098C	S449	0.65	1	0.662036
YPL153C	YOR098C	S615	0.65	1	0.723147
YPL153C	YOR098C	S637	2.12	1	0.714614
YPL153C	YOR098C	S672	0.53	1	0.646576
YPL153C	YOR098C	S754	0.47	1	0.703605
YPL153C	YOR231W	S144	0	0	0.46907
YPL153C	YPL022W	S40	0.18	0	0.717685
YPL153C	YPL153C	S424	0.06	1	0.626102
YPL153C	YPL153C	S560	0.41	1	0.601907
YPL153C	YPR135W	S463	2.18	1	0.684089
YPL203W	YNL298W	T495	0.59	0	0.507513
YPL203W	YOR220W	T132	0.31	1	0.486006
YPL204W	YER177W	S238	1.68	1	0.477871
YPL204W	YPR181C	S742	0.57	1	0.689744
YPL204W	YPR181C	T555	0.23	1	0.500434
YPL204W	YPR181C	T747	0.6	1	0.589057
YPL209C	YGR113W	S257	10.68	1	0.798069
YPL209C	YJL013C	S337	3.21	1	0.612174
YPL209C	YJL013C	S486	1	1	0.628971
YPL209C	YKR037C	T199	7.11	1	0.808711
YPR161C	YHR174W	S205	0.36	0	0.327784
YPR161C	YML010W	S1000	0.27	1	0.465871
YPR161C	YML010W	S1009	0.08	1	0.344218
YPR161C	YML010W	S1015	0.15	1	0.343796
YPR161C	YML010W	S1032	0.25	1	0.410364
YPR161C	YML010W	S1043	0.3	1	0.332063
YPR161C	YML010W	S1052	0.35	1	0.332717
YPR161C	YML010W	S937	0.18	1	0.335326
YPR161C	YML010W	S975	0.23	1	0.338485
YPR161C	YML010W	S981	0.23	1	0.313227

## Sheet: roc_curves_data6
kinase	target	target_residue	iGPS_score	real_site	AKID_score
YAR019C	YGR092W	S374	2.2	1	0.750046
YAR019C	YGR092W	T544	0	1	0.585799
YBL016W	YBR083W	T273	2.03	1	0.872296
YBL016W	YIL038C	S111	0.74	0	0.252198
YBL016W	YLR452C	S539	2.14	1	0.882203
YBL016W	YMR232W	S100	1.82	1	0.815627
YBL016W	YMR232W	S84	1.47	1	0.791791
YBL016W	YOR212W	S335	2.69	1	0.864631
YBL016W	YOR212W	T320	2.02	1	0.999836
YBL105C	YBL007C	S485	1.08	0	0.567882
YBL105C	YBL039C	S330	2	1	0.555673
YBL105C	YBL039C	S354	0.85	1	0.538415
YBL105C	YBL039C	S36	0.52	1	0.564148
YBL105C	YBL039C	S454	2.4	1	0.539973
YBL105C	YHL020C	S26	1.65	1	0.449271
YBR160W	YAL024C	S212	2.49	1	0.940787
YBR160W	YAL024C	T614	4.86	1	0.850668
YBR160W	YAL038W	S62	0.52	0	0.209405
YBR160W	YAR002W	S222	2.74	1	1.11033
YBR160W	YAR002W	S312	2.95	1	0.956778
YBR160W	YAR002W	S382	3.52	1	0.929787
YBR160W	YBL035C	T111	3.64	1	0.964327
YBR160W	YBL047C	S1008	0.62	0	0.312449
YBR160W	YBL047C	T1046	0.55	0	0.173932
YBR160W	YBL047C	T238	3.82	1	0.950789
YBR160W	YBL084C	S328	3.99	1	0.878304
YBR160W	YBL084C	T304	3.4	1	0.826172
YBR160W	YBL084C	T397	2.79	1	0.917165
YBR160W	YBR020W	T241	2.58	0	0.8793
YBR160W	YBR038W	S100	3.63	1	0.950326
YBR160W	YBR038W	S133	3.09	1	0.966537
YBR160W	YBR038W	S14	4.24	0	0.926528
YBR160W	YBR038W	S60	3.72	1	0.954268
YBR160W	YBR038W	S86	2.69	1	0.941767
YBR160W	YBR060C	S16	4.24	1	0.978081
YBR160W	YBR060C	S188	2.45	1	0.927622
YBR160W	YBR060C	S206	4.23	1	0.968158
YBR160W	YBR060C	T217	3.18	1	1.10998
YBR160W	YBR060C	T24	4.1	1	1.02453
YBR160W	YBR072W	S47	0.94	0	0.247549
YBR160W	YBR072W	T42	4.52	0	0.922101
YBR160W	YBR102C	T28	6.34	1	0.834967
YBR160W	YBR118W	S163	0.18	0	0.144453
YBR160W	YBR200W	S72	3.97	1	0.91717
YBR160W	YBR274W	S183	3.2	0	1.01629
YBR160W	YCL014W	S1385	2.2	0	0.98245
YBR160W	YCL014W	S1515	2.98	1	0.955288
YBR160W	YCL014W	S1549	2.48	1	0.982209
YBR160W	YCL014W	T1440	3.56	1	0.861254
YBR160W	YDL017W	S83	2.96	1	0.977463
YBR160W	YDL028C	T29	3.68	0	0.957199
YBR160W	YDL056W	T325	0.43	0	0.207286
YBR160W	YDL089W	S441	4.68	1	0.982325
YBR160W	YDL140C	S1293	2.2	0	1.07908
YBR160W	YDL189W	T154	0.83	0	0.177529
YBR160W	YDL220C	S336	2.66	1	0.944268
YBR160W	YDL220C	T308	4.81	1	0.868002
YBR160W	YDL224C	S51	1.08	0	0.317149
YBR160W	YDL226C	T161	4.64	1	0.986098
YBR160W	YDR001C	S66	1.79	1	0.926927
YBR160W	YDR001C	S83	0.7	0	0.33049
YBR160W	YDR052C	S11	3.48	1	0.903173
YBR160W	YDR097C	S228	2.86	1	0.908272
YBR160W	YDR097C	S44	1.08	0	0.342592
YBR160W	YDR103W	S11	2.18	1	0.935527
YBR160W	YDR103W	S329	1.48	1	0.900471
YBR160W	YDR103W	T102	3.4	1	0.881643
YBR160W	YDR103W	T29	2.49	1	0.830978
YBR160W	YDR113C	S98	0.51	0	0.27338
YBR160W	YDR130C	S117	3.14	1	1.07453
YBR160W	YDR130C	S148	2.75	1	0.917038
YBR160W	YDR130C	S54	3.21	1	0.991334
YBR160W	YDR130C	S74	1.43	1	1.02884
YBR160W	YDR130C	T68	3.37	1	0.895925
YBR160W	YDR146C	S261	5.19	1	0.988228
YBR160W	YDR146C	S300	2.62	1	0.944341
YBR160W	YDR146C	S492	3.17	1	1.04493
YBR160W	YDR146C	S505	1.56	1	0.871584
YBR160W	YDR146C	S702	3.71	1	0.978349
YBR160W	YDR159W	S866	2.29	1	1.01741
YBR160W	YDR162C	T104	0.24	0	0.128756
YBR160W	YDR217C	S11	3.15	1	0.894922
YBR160W	YDR217C	S138	0.58	0	0.202998
YBR160W	YDR217C	S26	1.66	1	0.926298
YBR160W	YDR217C	S56	3.73	1	0.935058
YBR160W	YDR227W	S389	3.28	1	0.935979
YBR160W	YDR227W	S709	0.82	0	0.167422
YBR160W	YDR285W	S481	0.43	0	0.151088
YBR160W	YDR285W	S763	4.73	1	0.991848
YBR160W	YDR285W	S783	4.28	1	0.934647
YBR160W	YDR285W	S828	2.68	1	0.98321
YBR160W	YDR285W	S89	5.03	1	0.971892
YBR160W	YDR309C	S337	2.84	1	0.954687
YBR160W	YDR348C	S121	3.26	1	0.93724
YBR160W	YDR348C	S307	0.16	0	0.222704
YBR160W	YDR356W	S36	5.14	1	1.03515
YBR160W	YDR356W	S91	3	1	1.01135
YBR160W	YDR379W	S380	3.09	1	0.905227
YBR160W	YDR379W	S770	4.26	1	0.999971
YBR160W	YDR379W	S772	2.8	1	1.04443
YBR160W	YDR389W	S16	3.36	1	0.935001
YBR160W	YDR389W	S37	0.84	0	0.194259
YBR160W	YDR389W	S38	1.34	0	0.194842
YBR160W	YDR439W	S146	2.08	1	0.921583
YBR160W	YDR443C	S748	4.38	1	1.02316
YBR160W	YDR507C	S460	4.57	1	0.986338
YBR160W	YDR507C	T462	4.02	1	0.885393
YBR160W	YEL032W	S781	6	1	1.02093
YBR160W	YER008C	S317	1.06	0	0.179625
YBR160W	YER032W	S225	2.5	1	0.97455
YBR160W	YER032W	S399	6.44	1	1.11719
YBR160W	YER032W	S84	2.51	1	0.974819
YBR160W	YER075C	S272	3.75	1	0.920917
YBR160W	YER111C	S806	2.93	1	0.923506
YBR160W	YER111C	T20	2.97	1	0.827734
YBR160W	YER120W	T204	4.92	1	0.899051
YBR160W	YER155C	T1038	4.11	1	0.871944
YBR160W	YER167W	S418	4.72	1	1.00843
YBR160W	YFL009W	S79	0.78	0	0.248533
YBR160W	YFR028C	S429	4.47	1	0.891963
YBR160W	YGL003C	S169	2.49	1	0.942221
YBR160W	YGL003C	S227	3.63	1	0.904797
YBR160W	YGL003C	S239	3.92	1	0.950985
YBR160W	YGL003C	S418	1.91	1	0.941249
YBR160W	YGL003C	S436	2.24	1	0.895127
YBR160W	YGL003C	T12	3.83	1	0.886797
YBR160W	YGL003C	T173	4.14	1	0.879338
YBR160W	YGL003C	T176	4.7	1	0.912273
YBR160W	YGL035C	S264	3.5	1	0.961393
YBR160W	YGL175C	S267	1.82	1	1.07082
YBR160W	YGR092W	S51	3.66	1	1.00286
YBR160W	YGR092W	S53	2.83	1	1.13049
YBR160W	YGR092W	S74	0.45	0	0.221783
YBR160W	YGR092W	T43	0.23	0	0.232805
YBR160W	YGR092W	T544	0.44	0	0.232078
YBR160W	YGR125W	S42	2.4	1	0.969846
YBR160W	YGR125W	T823	0.3	0	0.183086
YBR160W	YHL007C	S206	1.21	1	0.228849
YBR160W	YHL007C	S502	4.49	1	0.9098
YBR160W	YHL007C	T135	2.84	0	0.896937
YBR160W	YHL007C	T512	5.59	1	0.900266
YBR160W	YHR030C	T413	1.19	0	0.211214
YBR160W	YHR084W	S664	0.57	0	0.177253
YBR160W	YHR118C	S106	3.37	1	1.00848
YBR160W	YHR118C	S116	4.65	1	0.949011
YBR160W	YHR118C	S123	4.29	1	0.918027
YBR160W	YHR118C	T114	3.39	1	0.792514
YBR160W	YHR118C	T146	3.63	1	0.910816
YBR160W	YHR149C	S126	1.31	1	0.964237
YBR160W	YHR149C	T232	3.19	1	0.827841
YBR160W	YHR152W	S125	2.39	1	1.08175
YBR160W	YHR158C	S613	3.25	1	0.923367
YBR160W	YHR158C	S67	4.1	1	0.947899
YBR160W	YHR158C	S848	0.28	0	0.128505
YBR160W	YHR158C	T649	0.55	0	0.266916
YBR160W	YHR159W	S244	2.82	1	1.04568
YBR160W	YHR159W	S286	3.7	1	1.10232
YBR160W	YHR159W	S29	3.87	1	0.948417
YBR160W	YHR159W	T236	3.15	1	0.854448
YBR160W	YHR164C	S237	4.48	1	0.995359
YBR160W	YHR166C	S59	3.4	1	0.943102
YBR160W	YIL031W	S795	3.01	1	0.9144
YBR160W	YIL031W	S984	2.9	1	0.993176
YBR160W	YIL031W	T778	0.67	0	0.264564
YBR160W	YIL053W	S9	0.62	0	0.181107
YBR160W	YIL101C	S551	4.09	1	1.03844
YBR160W	YIL106W	S80	3.21	1	0.952574
YBR160W	YIL112W	S290	5.43	1	0.950604
YBR160W	YIL140W	S754	0.57	0	0.101465
YBR160W	YIL153W	S341	4.95	1	0.87175
YBR160W	YIR023W	T867	4.86	1	0.909851
YBR160W	YJL005W	S562	0.9	0	0.268426
YBR160W	YJL076W	S1056	4.56	1	0.909677
YBR160W	YJL076W	S166	3.81	1	0.92153
YBR160W	YJL076W	S169	0.9	1	0.22502
YBR160W	YJL076W	S31	0.88	0	0.220147
YBR160W	YJL076W	S447	4.17	1	0.95863
YBR160W	YJL076W	S452	3.57	1	0.986374
YBR160W	YJL076W	S830	2.64	1	0.95147
YBR160W	YJL076W	T1042	3.14	1	0.896487
YBR160W	YJL076W	T676	3.27	1	0.850774
YBR160W	YJL084C	S213	3.1	1	1.05374
YBR160W	YJL084C	T723	3.97	0	0.961798
YBR160W	YJL092W	S893	3.78	1	1.12263
YBR160W	YJL092W	S965	4.19	1	1.15039
YBR160W	YJL092W	T604	2.91	1	0.836318
YBR160W	YJL115W	S264	0.77	0	0.19262
YBR160W	YJL130C	S1551	0.45	0	0.181848
YBR160W	YJL157C	S8	0.62	1	0.229593
YBR160W	YJL157C	T15	2.98	1	0.856677
YBR160W	YJL157C	T299	0.35	0	0.158811
YBR160W	YJL187C	S105	0.74	1	0.229995
YBR160W	YJL187C	S111	2.08	1	0.969669
YBR160W	YJL187C	S118	0.92	0	0.18058
YBR160W	YJL187C	S133	3.12	1	1.00302
YBR160W	YJL187C	S136	0.55	1	0.210259
YBR160W	YJL187C	S201	3.11	1	0.969053
YBR160W	YJL187C	S262	0.78	0	0.214584
YBR160W	YJL187C	S263	3.13	1	0.960414
YBR160W	YJL187C	S266	1.03	1	0.206091
YBR160W	YJL187C	T121	4.52	1	0.834557
YBR160W	YJL187C	T196	4.72	1	0.916253
YBR160W	YJL187C	T280	0.59	0	0.171708
YBR160W	YJL187C	T367	0.43	1	0.203276
YBR160W	YJL187C	T373	4.65	1	0.943127
YBR160W	YJL187C	T45	2.49	1	0.892802
YBR160W	YJL194W	S372	5.26	1	1.0469
YBR160W	YJL194W	T368	4.89	1	0.932753
YBR160W	YJR033C	S1211	3.87	1	1.05975
YBR160W	YJR059W	T727	3.76	1	0.875461
YBR160W	YJR059W	T730	4.66	1	0.961543
YBR160W	YJR083C	S62	3.99	1	0.92769
YBR160W	YJR083C	S71	4.49	1	0.928668
YBR160W	YJR092W	T612	0.37	0	0.258229
YBR160W	YKL022C	S103	2.86	1	0.963076
YBR160W	YKL022C	S44	3.98	1	0.864857
YBR160W	YKL022C	S59	2.91	1	0.95286
YBR160W	YKL022C	S95	4.34	1	0.976874
YBR160W	YKL022C	T115	3.64	1	0.779569
YBR160W	YKL022C	T406	1.99	1	0.82886
YBR160W	YKL092C	S1066	2.32	1	1.11456
YBR160W	YKL108W	S100	2.55	1	0.916388
YBR160W	YKL108W	S172	4.8	1	1.07419
YBR160W	YKL108W	S208	2.87	1	0.974191
YBR160W	YKL108W	T168	4.61	1	0.911893
YBR160W	YKL108W	T241	4.78	1	0.885135
YBR160W	YKL108W	T84	1.87	1	0.935017
YBR160W	YKL145W	S164	1.36	0	1.22639
YBR160W	YKL145W	S231	2.13	0	0.926881
YBR160W	YKL185W	S253	4.42	1	1.04599
YBR160W	YKL185W	S452	3.49	1	1.00378
YBR160W	YKL185W	S455	2.55	1	0.940006
YBR160W	YKL185W	T450	3.7	1	0.991257
YBR160W	YKR089C	S890	5.57	1	0.940591
YBR160W	YKR089C	T675	3.56	1	0.941194
YBR160W	YKR091W	S212	2.27	1	0.971164
YBR160W	YLL021W	S1076	1.15	0	0.271559
YBR160W	YLL021W	S1080	4.12	1	0.966379
YBR160W	YLL021W	S1087	4.3	1	0.874261
YBR160W	YLL021W	S254	1.42	1	0.916136
YBR160W	YLL021W	S274	4.08	1	0.954811
YBR160W	YLL021W	S585	4.08	1	0.931331
YBR160W	YLL021W	S599	3.29	1	0.884345
YBR160W	YLL021W	S883	2.89	1	0.941804
YBR160W	YLL021W	S910	2.98	1	1.0148
YBR160W	YLL021W	S937	3.65	1	0.992969
YBR160W	YLL021W	S979	2.62	1	0.931554
YBR160W	YLL024C	S14	0.05	0	0.216718
YBR160W	YLR006C	S195	1.63	1	0.937569
YBR160W	YLR006C	S673	4.6	1	0.914291
YBR160W	YLR045C	S280	0.47	0	0.181006
YBR160W	YLR079W	S191	3.27	1	0.92146
YBR160W	YLR079W	S69	2.88	1	0.870854
YBR160W	YLR079W	S80	2.36	1	0.930978
YBR160W	YLR096W	S609	5.17	1	1.0183
YBR160W	YLR096W	S643	2.93	1	1.01716
YBR160W	YLR131C	S253	4.17	1	0.971453
YBR160W	YLR131C	S303	4.62	1	0.967412
YBR160W	YLR131C	S385	1.41	1	0.911491
YBR160W	YLR131C	S392	2.41	1	0.945851
YBR160W	YLR131C	S428	3.82	1	0.928784
YBR160W	YLR131C	S483	0.81	1	0.211304
YBR160W	YLR131C	S564	2.62	1	0.955736
YBR160W	YLR131C	T259	2.95	1	0.856228
YBR160W	YLR131C	T486	4.36	1	0.928618
YBR160W	YLR182W	S160	3.23	1	0.921396
YBR160W	YLR190W	S37	3.62	1	1.06193
YBR160W	YLR314C	S509	4.79	1	0.973544
YBR160W	YLR318W	S537	0.29	0	0.214956
YBR160W	YLR319C	S327	2.82	1	0.919433
YBR160W	YLR321C	S78	0.48	0	0.152676
YBR160W	YLR362W	T286	0.43	0	0.221008
YBR160W	YLR457C	S251	2.71	1	0.985029
YBR160W	YLR457C	S253	3.48	1	1.04583
YBR160W	YML027W	T324	5.57	1	0.972834
YBR160W	YML034W	T241	3.57	1	0.915774
YBR160W	YML034W	T287	0.71	0	0.0822877
YBR160W	YML034W	T291	3.06	1	0.858588
YBR160W	YMR001C	S364	0.23	0	0.140546
YBR160W	YMR001C	T238	0.45	0	0.336225
YBR160W	YMR001C	T70	3.08	1	0.820326
YBR160W	YMR005W	S36	3.74	1	0.893106
YBR160W	YMR036C	S27	2.51	1	0.880369
YBR160W	YMR165C	S602	4.38	1	0.972731
YBR160W	YMR165C	S744	2.18	1	0.978495
YBR160W	YMR165C	S814	1.11	0	0.314319
YBR160W	YNL058C	S144	0.58	0	0.179994
YBR160W	YNL068C	S683	2.29	1	0.971762
YBR160W	YNL068C	S708	3.67	1	1.06051
YBR160W	YNL068C	S833	4.11	1	0.956451
YBR160W	YNL068C	T697	3.47	1	0.861026
YBR160W	YNL102W	S170	4.46	1	0.990425
YBR160W	YNL102W	S215	3.37	1	0.952063
YBR160W	YNL102W	S305	3.61	1	0.985284
YBR160W	YNL102W	T313	2.04	1	0.871324
YBR160W	YNL178W	S221	0.84	0	0.405665
YBR160W	YNL225C	T121	3.15	1	0.824252
YBR160W	YNL250W	T466	0.77	0	0.191227
YBR160W	YNL278W	S518	3.22	1	0.967347
YBR160W	YNL278W	S871	3.68	1	0.912523
YBR160W	YNL298W	S445	3.16	1	1.04842
YBR160W	YNL309W	S250	0.92	0	0.263825
YBR160W	YNL309W	S72	3.96	1	0.945644
YBR160W	YNL309W	T99	4.52	1	0.915936
YBR160W	YNL312W	S189	0.65	0	0.198269
YBR160W	YNL321W	S120	0.95	0	0.312336
YBR160W	YNL321W	S121	5.58	1	0.985098
YBR160W	YNL321W	T118	4.34	1	0.878134
YBR160W	YNR047W	S198	3.42	1	1.00892
YBR160W	YNR047W	S339	4.13	1	0.953203
YBR160W	YNR047W	T201	3.71	1	0.869335
YBR160W	YOL070C	T403	3.72	1	0.855026
YBR160W	YOR046C	S93	0.32	0	0.218569
YBR160W	YOR058C	S64	2.48	1	0.949022
YBR160W	YOR058C	S803	4.72	1	0.903463
YBR160W	YOR058C	S819	3.39	1	0.971234
YBR160W	YOR058C	T55	2.41	1	0.889855
YBR160W	YOR058C	T675	4.14	1	0.83923
YBR160W	YOR083W	S88	2.94	1	0.948516
YBR160W	YOR083W	T57	3.66	1	0.884198
YBR160W	YOR098C	S672	0.65	0	0.222214
YBR160W	YOR098C	S754	0.29	0	0.309624
YBR160W	YOR098C	S767	2.42	1	1.05559
YBR160W	YOR127W	S291	3.4	1	0.961384
YBR160W	YOR127W	T278	3.86	1	0.873594
YBR160W	YOR133W	S248	0.16	0	0.241804
YBR160W	YOR133W	T566	0.48	0	0.222927
YBR160W	YOR133W	T763	4.09	0	0.999986
YBR160W	YOR178C	S66	3.59	1	0.908291
YBR160W	YOR372C	T319	3.49	1	0.826999
YBR160W	YPL070W	S245	3.35	1	0.957998
YBR160W	YPL070W	S67	3.7	1	0.926407
YBR160W	YPL115C	S254	2.91	1	0.910873
YBR160W	YPL115C	S324	4.02	1	0.945168
YBR160W	YPL153C	S774	2.08	1	0.901979
YBR160W	YPL255W	S29	2.46	0	0.878345
YBR160W	YPL256C	S427	3.73	1	0.922143
YBR160W	YPL267W	S102	3.1	1	0.994802
YBR160W	YPL267W	S126	0.12	1	0.188933
YBR160W	YPL267W	S155	0.53	1	0.176364
YBR160W	YPL267W	S166	0.23	1	0.22667
YBR160W	YPL267W	S37	0.84	1	0.294187
YBR160W	YPL267W	S48	3.43	1	0.919586
YBR160W	YPL267W	T161	3.5	1	0.85571
YBR160W	YPL267W	T173	0.58	1	0.248022
YBR160W	YPL269W	S197	3.79	1	0.974304
YBR160W	YPL269W	S496	2.48	1	0.938635
YBR160W	YPR019W	S145	2.36	0	0.962628
YBR160W	YPR019W	S69	2.72	1	0.91505
YBR160W	YPR019W	S87	0.55	0	0.243944
YBR160W	YPR141C	S21	3.32	1	1.02372
YBR160W	YPR162C	S9	2.81	1	0.986943
YBR160W	YPR171W	S31	0.89	0	0.201862
YBR160W	YPR171W	S39	4.36	1	1.00392
YBR160W	YPR174C	S175	4.39	1	0.965941
YBR274W	YDR113C	S121	2.29	1	0.380709
YBR274W	YDR113C	S158	0.79	1	0.390411
YBR274W	YDR113C	T289	0.14	1	0.365071
YDL079C	YDR207C	S107	3.01	1	0.696686
YDL079C	YDR207C	T103	4.63	1	0.736512
YDL079C	YDR207C	T99	3.63	1	0.646487
YDL101C	YDR432W	S224	2.29	1	0.516364
YDL101C	YIL066C	S806	0	1	0.707408
YDL101C	YLR437C	S108	0.12	1	0.451873
YDL101C	YLR437C	S109	0.35	1	0.423703
YDL108W	YOR174W	T237	2.07	1	0.805502
YDR477W	YBR127C	S503	1.51	1	0.464778
YDR477W	YDL225W	T539	2.11	0	0.56644
YDR477W	YDR122W	T592	0.7	0	0.416241
YDR477W	YDR216W	S98	0.54	1	0.710334
YDR477W	YDR392W	S280	0.46	0	0.360013
YDR477W	YER027C	S64	1.03	1	0.834165
YDR477W	YER027C	S65	1.38	1	0.497879
YDR477W	YGL035C	S278	0.95	1	0.815231
YDR477W	YGR252W	S204	0.78	1	0.74163
YDR477W	YGR252W	T203	0	1	0.570899
YDR477W	YGR252W	T211	0.08	1	0.431537
YDR477W	YGR254W	S10	0.41	0	0.412979
YDR477W	YJR092W	S616	0.49	0	0.505808
YDR477W	YJR121W	T112	0.16	0	0.309713
YDR477W	YKL101W	S817	2.54	0	0.464522
YDR477W	YMR205C	S167	0.08	1	0.449909
YDR477W	YMR205C	S171	0.84	1	0.576544
YDR477W	YMR219W	S1348	0.49	1	0.491797
YDR477W	YMR219W	S1354	0.27	1	0.442752
YDR477W	YMR280C	S562	0.24	1	0.768394
YDR477W	YNL027W	S362	1.76	0	0.428206
YDR477W	YNL272C	S515	0.76	1	0.499514
YDR477W	YOR140W	S556	0.49	0	0.364039
YER123W	YDR080W	S372	1.75	1	0.596366
YFL029C	YDL108W	T162	0.57	1	0.535455
YFL033C	YNL157W	S64	1.11	1	0.413987
YGR092W	YFL034C-B	S34	0.45	0	0.528171
YGR092W	YFR028C	S531	4.44	1	0.525304
YHL007C	YKL129C	S357	1.47	1	0.579914
YHL007C	YLR362W	S281	0.38	1	0.621818
YHL007C	YLR362W	S285	0.35	1	0.576861
YHL007C	YLR362W	T286	0.4	1	0.48436
YHR030C	YKL152C	S131	0.67	0	0.314084
YHR030C	YLR182W	S238	2.07	1	0.653681
YHR030C	YLR442C	S275	2.19	1	0.644829
YHR030C	YPL089C	S427	1.26	1	0.721157
YHR030C	YPL089C	T439	1.94	1	0.613647
YHR135C	YBR021W	S45	1.56	1	0.560809
YHR135C	YBR021W	S55	1.56	1	0.414663
YHR135C	YCL032W	T42	0.23	1	0.611699
YHR135C	YDR293C	S126	0.19	0	0.400189
YHR135C	YGL008C	S507	0.71	1	0.398694
YHR135C	YJL084C	S891	0.56	0	0.697593
YIL035C	YDR043C	S163	10.87	1	0.715395
YIL035C	YDR043C	T161	7.15	1	0.839074
YIL035C	YDR054C	S207	10.79	1	0.773744
YIL035C	YDR135C	S251	3.7	1	0.772106
YIL035C	YDR496C	S31	5.75	1	0.629627
YIL035C	YHL020C	S239	1.43	1	0.711029
YIL035C	YHL020C	S38	6.04	1	0.692584
YIL035C	YKL108W	S172	0.52	0	0.627131
YIL035C	YML074C	S186	7.47	1	0.738986
YIL035C	YNL088W	T1365	6.86	1	0.771866
YIL035C	YOR119C	S402	5.42	1	0.573146
YIL035C	YOR119C	S403	7.09	1	0.682759
YJL106W	YDR217C	S83	1.45	0	0.704249
YJL106W	YLR079W	S145	1.29	1	0.607048
YJL106W	YLR079W	T45	4.17	1	0.634493
YJL106W	YLR079W	T48	1.1	1	0.511963
YJL128C	YDL223C	S43	0.5	1	0.582077
YJL128C	YDL223C	T949	0.1	1	0.385161
YJL128C	YDR475C	S510	0.45	1	0.408865
YJL141C	YNR052C	T97	1.17	1	0.491779
YJL164C	YAL038W	S22	4.68	1	0.916941
YJL164C	YBL039C	S424	2.27	1	0.902716
YJL164C	YDR001C	S83	5.65	1	0.950047
YJL164C	YDR028C	S570	2.61	0	0.702404
YJL164C	YDR028C	S576	0.1	0	0.411242
YJL164C	YDR443C	S608	5.14	1	0.951358
YJL164C	YFL033C	S1094	5.59	1	1.036
YJL164C	YFL033C	S1416	5.97	1	0.872347
YJL164C	YFL033C	S709	3.75	1	0.719637
YJL164C	YGL116W	S88	3.05	1	0.921018
YJL164C	YGL180W	S508	5.44	1	0.929629
YJL164C	YGL253W	S15	4.42	1	0.855469
YJL164C	YHL020C	S251	2.19	1	0.679174
YJL164C	YHR073W	T325	0.24	0	0.478807
YJL164C	YIL107C	T157	4.79	1	0.876196
YJL164C	YKL038W	S202	3.48	1	0.864965
YJL164C	YKL038W	S96	2.08	1	0.884943
YJL164C	YKL101W	S1284	5.62	0	0.8112
YJL164C	YLL010C	S110	3.01	0	0.714992
YJL164C	YLR133W	S85	6.04	1	1.08817
YJL164C	YLR377C	S12	4.33	1	0.99377
YJL164C	YOR347C	S24	5.41	1	0.907865
YJL164C	YPL138C	S87	0.28	0	0.503934
YJL164C	YPL232W	S79	2.35	1	0.697941
YJL164C	YPR160W	T27	1.34	1	0.644781
YJL164C	YPR160W	T9	0.46	1	0.508462
YKL101W	YBR133C	S753	0.38	1	0.408693
YKL139W	YDL140C	S1543	2.15	1	0.563548
YKL139W	YDL140C	S1718	3.39	1	0.584139
YKL139W	YIL107C	T157	0.29	0	0.646862
YKL139W	YKL062W	S169	0.43	1	0.498034
YKL166C	YFR017C	S95	1.56	1	0.706255
YKL166C	YNL307C	S27	0.56	0	0.502781
YLL019C	YBL058W	S106	1.26	1	0.754753
YLL019C	YLR024C	S1380	0.26	0	0.744275
YLL019C	YNL074C	S353	0.59	0	0.935339
YLR113W	YBL007C	T993	0.39	0	0.147746
YLR113W	YBR182C	T365	2.42	1	0.819181
YLR113W	YCL032W	S155	1.84	1	0.780391
YLR113W	YCL032W	S196	1.96	1	0.724449
YLR113W	YER118C	S166	1.38	1	0.624515
YLR113W	YKL101W	S1220	1.96	1	0.720602
YLR113W	YLL043W	S537	0.62	1	0.747926
YLR113W	YLL043W	T231	3.31	1	0.790261
YLR113W	YLR248W	T379	1.4	1	0.852042
YLR113W	YLR371W	T1080	1.39	0	0.725829
YLR113W	YNL167C	T113	1.21	1	0.809903
YLR362W	YLL001W	S77	0	0	0.354788
YMR001C	YAR019C	S946	1.17	0	0.371015
YMR001C	YDL003W	S175	0.19	1	0.54929
YMR001C	YDL003W	S263	0.88	1	0.584321
YMR001C	YDL126C	S787	0.33	0	0.503547
YMR001C	YDR517W	S164	0.9	0	0.718628
YMR001C	YGL003C	S259	0.06	1	0.559018
YMR001C	YGL233W	S286	0.75	0	0.482673
YMR001C	YJL076W	S223	0.31	1	0.489423
YMR001C	YJL076W	S224	0.88	1	0.543364
YMR001C	YJL076W	S242	0.67	1	0.605958
YMR001C	YJL076W	S259	0.98	1	0.687878
YMR001C	YJL076W	S280	1.46	1	0.578319
YMR001C	YJL076W	S295	0.44	1	0.771906
YMR001C	YJL076W	S30	0.92	1	0.51994
YMR001C	YJL076W	S301	0.44	1	0.564261
YMR001C	YJL076W	S31	1.35	1	0.512976
YMR001C	YJL076W	S64	0.35	1	0.526969
YMR001C	YJL076W	T16	0.29	1	0.599384
YMR001C	YJL076W	T288	1.77	1	0.513714
YMR001C	YJL076W	T302	0.4	1	0.5502
YMR001C	YJL187C	S111	0.58	1	0.53584
YMR001C	YJL187C	S118	0.69	1	0.47889
YMR001C	YJL187C	S254	1.02	1	0.445647
YMR001C	YJL187C	S36	0.71	1	0.572407
YMR001C	YJL187C	S438	0.42	1	0.5942
YMR001C	YJL187C	S610	0.75	1	0.595716
YMR001C	YJL187C	T280	1.17	1	0.521156
YMR001C	YJL187C	T629	0.21	1	0.533742
YMR001C	YJL187C	T688	0.79	1	0.503863
YMR001C	YJR053W	S17	0.75	1	0.593105
YMR001C	YJR053W	S30	0.38	1	0.81559
YMR001C	YJR053W	S424	0.69	1	0.828138
YMR001C	YJR053W	S447	1.54	1	0.606728
YMR001C	YJR053W	S54	0.31	1	0.540376
YMR001C	YJR053W	S69	0.35	1	0.519338
YMR001C	YJR053W	T24	0.5	1	0.581661
YMR001C	YJR053W	T35	0.5	1	0.599623
YMR001C	YJR053W	T47	0.62	1	0.541378
YMR104C	YMR109W	S357	0.52	1	0.778334
YMR139W	YBR237W	T430	0.21	0	0.339635
YMR139W	YDR207C	S107	3.01	1	0.635112
YMR139W	YDR207C	T103	4.63	1	0.661434
YMR139W	YDR207C	T99	3.63	1	0.567306
YMR139W	YHR183W	S158	0.44	0	0.329466
YMR139W	YJL005W	S433	1.27	0	0.364312
YMR139W	YJR094C	S302	2.63	1	0.658819
YMR139W	YJR094C	S306	2.12	1	0.391903
YNL154C	YGL008C	S507	0.71	1	0.390605
YNL161W	YDR293C	S126	2.25	1	0.591124
YNL161W	YDR293C	S152	1.6	1	0.598171
YNL161W	YDR293C	S164	3.74	1	0.879206
YNL161W	YDR293C	S228	2.05	1	0.84497
YNL161W	YDR293C	S293	2.43	1	0.722675
YNL161W	YDR293C	S319	2.09	1	0.69265
YNL161W	YDR293C	S42	2.21	1	0.813433
YNL161W	YDR293C	T261	2.78	1	0.789978
YNL161W	YLR131C	S122	1.51	1	0.574726
YNL298W	YJL187C	S111	0.85	1	0.546138
YNL298W	YJL187C	S136	0.85	1	0.574681
YNL298W	YJL187C	S438	0.85	1	0.593507
YNL298W	YJL187C	T688	0.37	1	0.518977
YNL298W	YMR243C	S387	1.47	0	0.706025
YNL307C	YDL223C	S303	0.52	1	0.421287
YNL307C	YDL223C	S857	0.46	1	0.405063
YNL307C	YDL223C	T997	1.58	1	0.52989
YNL307C	YDR207C	S107	3.01	1	0.551369
YNL307C	YDR207C	T103	4.63	1	0.562376
YNL307C	YDR207C	T99	3.63	1	0.518234
YNL307C	YER132C	S966	1.77	0	0.561645
YNL307C	YGL197W	T920	1.54	0	0.595123
YNL307C	YIL033C	S70	3.44	1	0.454374
YNL307C	YPR141C	T19	3.26	0	0.512577
YOL045W	YDL223C	T366	0.59	1	0.513324
YOL045W	YGL173C	T1506	2.51	0	0.599352
YOL045W	YIL078W	S195	0.76	0	0.532165
YOL045W	YKL035W	S11	1.08	1	0.598305
YOR061W	YDR043C	S163	10.87	1	0.754024
YOR061W	YDR043C	T161	7.15	1	0.817565
YOR061W	YDR054C	S207	10.79	1	0.753598
YOR061W	YDR135C	S251	3.7	1	0.815094
YOR061W	YDR496C	S31	5.75	1	0.496508
YOR061W	YHL020C	S239	1.43	1	0.756279
YOR061W	YHL020C	S38	6.04	1	0.665335
YOR061W	YKL089W	S154	2.29	0	0.655873
YOR061W	YLR337C	S762	0.28	0	0.418022
YOR061W	YML074C	S186	7.47	1	0.728133
YOR061W	YNL088W	T1365	6.86	1	0.824525
YOR061W	YOR119C	S402	5.42	1	0.553295
YOR061W	YOR119C	S403	7.09	1	0.665661
YOR061W	YOR229W	S421	0.7	0	0.651537
YOR233W	YIL033C	S147	2.14	1	0.384892
YPL031C	YDL225W	S259	0.51	1	0.2182
YPL031C	YDL225W	S350	1.12	1	0.303286
YPL031C	YDL225W	S355	0.65	1	0.362269
YPL031C	YDL225W	S359	0.43	1	0.399429
YPL031C	YDL225W	S374	0.25	1	0.251504
YPL031C	YDL225W	S416	3.41	1	0.955101
YPL031C	YDL225W	S441	2.53	1	0.970077
YPL031C	YDL225W	S460	0.25	1	0.29703
YPL031C	YDL225W	T351	0.65	1	0.285449
YPL031C	YDL225W	T369	0.27	1	0.169945
YPL031C	YDL225W	T454	0.53	1	0.320256
YPL031C	YDL225W	T462	0.28	1	0.334424
YPL031C	YDR150W	S1921	0.24	0	0.401972
YPL031C	YDR388W	S321	2.18	1	1.00779
YPL031C	YDR388W	S379	1.55	1	0.909216
YPL031C	YDR388W	T323	1.37	1	0.961053
YPL031C	YEL009C	T105	1.83	1	0.929835
YPL031C	YEL009C	T165	2.03	1	0.837484
YPL031C	YFL033C	T1075	2.01	1	1.05596
YPL031C	YFR034C	S100	1.72	1	0.914357
YPL031C	YFR034C	S114	1.34	1	0.870539
YPL031C	YFR034C	S152	3.52	1	0.892569
YPL031C	YGL049C	T508	0.43	0	0.395781
YPL031C	YHL007C	T423	2.09	0	0.928431
YPL031C	YHR018C	S27	0.12	0	0.219629
YPL031C	YHR071W	T32	1.6	1	0.942564
YPL031C	YJL095W	T721	0.22	0	0.339335
YPL031C	YKL166C	T242	0.14	0	0.392165
YPL031C	YLR079W	S76	2.55	1	0.986276
YPL031C	YLR079W	T33	3.41	1	0.805984
YPL031C	YLR258W	T668	1.69	1	0.869163
YPL031C	YLR386W	S774	0.49	0	0.268282
YPL031C	YOL001W	S234	2.86	1	0.941503
YPL031C	YOR171C	S451	1.55	1	0.952948
YPL042C	YHR084W	S261	2.26	1	0.693675
YPL042C	YHR084W	S451	0.23	1	0.147037
YPL042C	YNL056W	S187	0.67	0	0.157049
YPL141C	YDR207C	S316	1.93	1	0.634061
YPL141C	YKL101W	S1220	0.92	0	0.541874
YPL150W	YOR014W	S263	0.95	1	0.725439
YPL150W	YOR014W	S264	0.88	1	0.475343
YPL153C	YAR002W	S360	2	1	0.724619
YPL153C	YAR002W	S382	1.06	1	0.509502
YPL153C	YAR002W	S483	1.71	1	0.619711
YPL153C	YBR196C	T198	0	0	0.595264
YPL153C	YBR215W	S47	2	0	0.700393
YPL153C	YBR273C	S376	0.94	0	0.518939
YPL153C	YDL101C	S132	0.35	1	0.626701
YPL153C	YDL101C	S140	1.06	1	0.560823
YPL153C	YDL101C	S141	1.35	1	0.6196
YPL153C	YDL101C	S142	0.35	1	0.669043
YPL153C	YDL101C	S16	0.06	1	0.645434
YPL153C	YDL101C	S17	0.18	1	0.702267
YPL153C	YDL101C	S172	2	1	0.592153
YPL153C	YDL101C	S195	0	1	0.843822
YPL153C	YDL101C	S24	1.47	1	0.68892
YPL153C	YDL101C	S266	1.12	1	0.664936
YPL153C	YDL101C	S29	0.47	1	0.635581
YPL153C	YDL101C	T105	0	1	0.79824
YPL153C	YDL101C	T378	0.41	1	0.557473
YPL153C	YDL225W	S221	3.06	1	0.923359
YPL153C	YDR017C	S539	0.18	0	0.687976
YPL153C	YDR052C	S192	0	1	0.629409
YPL153C	YDR052C	S203	0.18	1	0.658967
YPL153C	YDR052C	S319	0.94	1	0.641933
YPL153C	YDR052C	S374	0	1	0.722855
YPL153C	YDR052C	S377	0.47	1	0.673218
YPL153C	YDR052C	S518	0.94	1	0.743885
YPL153C	YDR052C	S59	1.24	1	0.649995
YPL153C	YDR052C	T16	0.88	0	0.610482
YPL153C	YDR052C	T188	0	1	0.642311
YPL153C	YDR052C	T375	0.35	1	0.519886
YPL153C	YDR217C	T398	1.29	0	0.548175
YPL153C	YEL017W	S99	0	0	0.679376
YPL153C	YER111C	S166	0.18	0	0.596466
YPL153C	YER169W	S139	0	1	0.674288
YPL153C	YGL003C	S233	0.29	0	0.834285
YPL153C	YGL163C	T132	0.88	1	0.771095
YPL153C	YGL167C	S227	0.18	0	0.645981
YPL153C	YGR180C	S169	0.76	0	0.837614
YPL153C	YHR030C	S423	0.18	1	0.615645
YPL153C	YLR182W	S149	0.24	1	0.673202
YPL153C	YLR182W	S152	0.24	1	0.703374
YPL153C	YLR182W	S268	0.12	1	0.674776
YPL153C	YLR182W	S547	2.35	1	0.63461
YPL153C	YLR182W	S715	0.18	1	0.699908
YPL153C	YLR182W	T557	0	1	0.580111
YPL153C	YLR182W	T743	0.59	1	0.611243
YPL153C	YLR248W	S516	1.47	0	0.787421
YPL153C	YLR335W	S284	0.65	1	0.648945
YPL153C	YLR335W	S368	0.76	1	0.631911
YPL153C	YLR335W	S512	0.88	1	0.696985
YPL153C	YLR335W	S523	0.35	1	0.614231
YPL153C	YLR335W	S68	0	1	0.697208
YPL153C	YLR437C	S108	0.12	0	0.673397
YPL153C	YMR105C	S119	0.53	1	0.626634
YPL153C	YNL082W	S388	0.59	0	0.681586
YPL153C	YNL273W	S626	0.29	1	0.539377
YPL153C	YOR033C	S372	0.12	1	0.620068
YPL153C	YOR098C	S383	0.59	1	0.675186
YPL153C	YOR098C	S449	0.65	1	0.662036
YPL153C	YOR098C	S615	0.65	1	0.723147
YPL153C	YOR098C	S637	2.12	1	0.714614
YPL153C	YOR098C	S672	0.53	1	0.646576
YPL153C	YOR098C	S754	0.47	1	0.703605
YPL153C	YPL153C	S424	0.06	1	0.626102
YPL153C	YPL153C	S560	0.41	1	0.601907
YPL153C	YPR135W	S463	2.18	1	0.684089
YPL203W	YHL007C	T217	0.48	0	0.479664
YPL203W	YOR220W	T132	0.31	1	0.486006
YPL204W	YER177W	S238	1.68	1	0.477871
YPL204W	YPR181C	S742	0.57	1	0.689744
YPL204W	YPR181C	T555	0.23	1	0.500434
YPL204W	YPR181C	T747	0.6	1	0.589057
YPL209C	YBL058W	S97	0.47	0	0.498541
YPL209C	YGR113W	S257	10.68	1	0.798069
YPL209C	YJL013C	S337	3.21	1	0.612174
YPL209C	YJL013C	S486	1	1	0.628971
YPL209C	YKR037C	T199	7.11	1	0.808711
YPR161C	YML010W	S1000	0.27	1	0.465871
YPR161C	YML010W	S1009	0.08	1	0.344218
YPR161C	YML010W	S1015	0.15	1	0.343796
YPR161C	YML010W	S1032	0.25	1	0.410364
YPR161C	YML010W	S1043	0.3	1	0.332063
YPR161C	YML010W	S1052	0.35	1	0.332717
YPR161C	YML010W	S937	0.18	1	0.335326
YPR161C	YML010W	S975	0.23	1	0.338485
YPR161C	YML010W	S981	0.23	1	0.313227
YPR161C	YNL307C	S196	0.17	0	0.405188

## Sheet: roc_curves_data7
kinase	target	target_residue	iGPS_score	real_site	AKID_score
YAR019C	YGR092W	S374	2.2	1	0.750046
YAR019C	YGR092W	T544	0	1	0.585799
YBL016W	YBL008W	S26	0.19	0	0.207614
YBL016W	YBR083W	T273	2.03	1	0.872296
YBL016W	YDR153C	S350	0.35	0	0.221875
YBL016W	YLR452C	S539	2.14	1	0.882203
YBL016W	YMR232W	S100	1.82	1	0.815627
YBL016W	YMR232W	S84	1.47	1	0.791791
YBL016W	YOR212W	S335	2.69	1	0.864631
YBL016W	YOR212W	T320	2.02	1	0.999836
YBL105C	YBL039C	S330	2	1	0.555673
YBL105C	YBL039C	S354	0.85	1	0.538415
YBL105C	YBL039C	S36	0.52	1	0.564148
YBL105C	YBL039C	S454	2.4	1	0.539973
YBL105C	YER148W	S42	1.09	0	0.463862
YBL105C	YHL020C	S26	1.65	1	0.449271
YBL105C	YNL079C	S109	0.69	0	0.555838
YBR160W	YAL019W	S369	0.53	0	0.230679
YBR160W	YAL024C	S212	2.49	1	0.940787
YBR160W	YAL024C	T614	4.86	1	0.850668
YBR160W	YAR002W	S222	2.74	1	1.11033
YBR160W	YAR002W	S312	2.95	1	0.956778
YBR160W	YAR002W	S382	3.52	1	0.929787
YBR160W	YAR007C	S178	0.69	0	0.215824
YBR160W	YBL023C	S725	0.74	0	0.162564
YBR160W	YBL035C	T111	3.64	1	0.964327
YBR160W	YBL047C	T1073	0.64	0	0.232296
YBR160W	YBL047C	T238	3.82	1	0.950789
YBR160W	YBL084C	S328	3.99	1	0.878304
YBR160W	YBL084C	T304	3.4	1	0.826172
YBR160W	YBL084C	T397	2.79	1	0.917165
YBR160W	YBL088C	S689	0.46	0	0.22551
YBR160W	YBR001C	S90	0.57	0	0.297102
YBR160W	YBR038W	S100	3.63	1	0.950326
YBR160W	YBR038W	S133	3.09	1	0.966537
YBR160W	YBR038W	S60	3.72	1	0.954268
YBR160W	YBR038W	S86	2.69	1	0.941767
YBR160W	YBR060C	S16	4.24	1	0.978081
YBR160W	YBR060C	S188	2.45	1	0.927622
YBR160W	YBR060C	S206	4.23	1	0.968158
YBR160W	YBR060C	T217	3.18	1	1.10998
YBR160W	YBR060C	T24	4.1	1	1.02453
YBR160W	YBR102C	T28	6.34	1	0.834967
YBR160W	YBR200W	S67	1.05	0	0.245647
YBR160W	YBR200W	S72	3.97	1	0.91717
YBR160W	YCL014W	S1515	2.98	1	0.955288
YBR160W	YCL014W	S1549	2.48	1	0.982209
YBR160W	YCL014W	T1157	1.4	0	0.204252
YBR160W	YCL014W	T1440	3.56	1	0.861254
YBR160W	YDL017W	S83	2.96	1	0.977463
YBR160W	YDL028C	S72	1.53	0	0.191105
YBR160W	YDL089W	S441	4.68	1	0.982325
YBR160W	YDL102W	S30	0.26	0	0.175878
YBR160W	YDL108W	T162	0.55	0	0.247641
YBR160W	YDL134C	S272	1.06	0	0.9299
YBR160W	YDL140C	T596	0.36	0	0.236792
YBR160W	YDL185W	T771	0.65	0	0.262794
YBR160W	YDL220C	S336	2.66	1	0.944268
YBR160W	YDL220C	T308	4.81	1	0.868002
YBR160W	YDL224C	S281	0.53	0	0.206244
YBR160W	YDL225W	T369	0.38	0	0.10846
YBR160W	YDL226C	T161	4.64	1	0.986098
YBR160W	YDR001C	S66	1.79	1	0.926927
YBR160W	YDR052C	S11	3.48	1	0.903173
YBR160W	YDR093W	S1557	0.6	0	0.144371
YBR160W	YDR097C	S228	2.86	1	0.908272
YBR160W	YDR103W	S11	2.18	1	0.935527
YBR160W	YDR103W	S329	1.48	1	0.900471
YBR160W	YDR103W	T102	3.4	1	0.881643
YBR160W	YDR103W	T29	2.49	1	0.830978
YBR160W	YDR113C	S35	0.77	0	0.199751
YBR160W	YDR130C	S117	3.14	1	1.07453
YBR160W	YDR130C	S148	2.75	1	0.917038
YBR160W	YDR130C	S54	3.21	1	0.991334
YBR160W	YDR130C	S74	1.43	1	1.02884
YBR160W	YDR130C	T68	3.37	1	0.895925
YBR160W	YDR145W	S129	0.59	0	0.252093
YBR160W	YDR146C	S261	5.19	1	0.988228
YBR160W	YDR146C	S300	2.62	1	0.944341
YBR160W	YDR146C	S492	3.17	1	1.04493
YBR160W	YDR146C	S505	1.56	1	0.871584
YBR160W	YDR146C	S702	3.71	1	0.978349
YBR160W	YDR159W	S866	2.29	1	1.01741
YBR160W	YDR217C	S11	3.15	1	0.894922
YBR160W	YDR217C	S1136	2.06	0	0.937578
YBR160W	YDR217C	S26	1.66	1	0.926298
YBR160W	YDR217C	S56	3.73	1	0.935058
YBR160W	YDR227W	S389	3.28	1	0.935979
YBR160W	YDR227W	T62	1.14	0	0.301483
YBR160W	YDR285W	S763	4.73	1	0.991848
YBR160W	YDR285W	S783	4.28	1	0.934647
YBR160W	YDR285W	S828	2.68	1	0.98321
YBR160W	YDR285W	S89	5.03	1	0.971892
YBR160W	YDR309C	S337	2.84	1	0.954687
YBR160W	YDR328C	T177	1.88	0	0.819483
YBR160W	YDR348C	S121	3.26	1	0.93724
YBR160W	YDR348C	S152	0.45	0	0.182766
YBR160W	YDR356W	S36	5.14	1	1.03515
YBR160W	YDR356W	S91	3	1	1.01135
YBR160W	YDR379W	S380	3.09	1	0.905227
YBR160W	YDR379W	S770	4.26	1	0.999971
YBR160W	YDR379W	S772	2.8	1	1.04443
YBR160W	YDR389W	S16	3.36	1	0.935001
YBR160W	YDR439W	S146	2.08	1	0.921583
YBR160W	YDR443C	S748	4.38	1	1.02316
YBR160W	YDR507C	S460	4.57	1	0.986338
YBR160W	YDR507C	T462	4.02	1	0.885393
YBR160W	YEL032W	S779	0.92	0	0.146321
YBR160W	YEL032W	S781	6	1	1.02093
YBR160W	YER032W	S225	2.5	1	0.97455
YBR160W	YER032W	S399	6.44	1	1.11719
YBR160W	YER032W	S534	0.83	0	0.309345
YBR160W	YER032W	S81	0.5	0	0.193421
YBR160W	YER032W	S84	2.51	1	0.974819
YBR160W	YER041W	S240	0.6	0	0.208932
YBR160W	YER075C	S272	3.75	1	0.920917
YBR160W	YER111C	S806	2.93	1	0.923506
YBR160W	YER111C	T20	2.97	1	0.827734
YBR160W	YER120W	T204	4.92	1	0.899051
YBR160W	YER155C	T1038	4.11	1	0.871944
YBR160W	YER167W	S418	4.72	1	1.00843
YBR160W	YFR028C	S429	4.47	1	0.891963
YBR160W	YFR034C	S223	2.29	0	0.891536
YBR160W	YFR053C	S293	2.52	0	0.950371
YBR160W	YGL003C	S169	2.49	1	0.942221
YBR160W	YGL003C	S227	3.63	1	0.904797
YBR160W	YGL003C	S239	3.92	1	0.950985
YBR160W	YGL003C	S418	1.91	1	0.941249
YBR160W	YGL003C	S436	2.24	1	0.895127
YBR160W	YGL003C	T12	3.83	1	0.886797
YBR160W	YGL003C	T173	4.14	1	0.879338
YBR160W	YGL003C	T176	4.7	1	0.912273
YBR160W	YGL035C	S264	3.5	1	0.961393
YBR160W	YGL035C	S350	0.52	0	0.183536
YBR160W	YGL073W	S458	0.21	0	0.266844
YBR160W	YGL175C	S267	1.82	1	1.07082
YBR160W	YGL208W	T87	0.4	0	0.320406
YBR160W	YGR092W	S51	3.66	1	1.00286
YBR160W	YGR092W	S53	2.83	1	1.13049
YBR160W	YGR125W	S42	2.4	1	0.969846
YBR160W	YGR233C	S43	0.5	0	0.254373
YBR160W	YGR254W	S37	0.3	0	0.20258
YBR160W	YHL007C	S206	1.21	1	0.228849
YBR160W	YHL007C	S502	4.49	1	0.9098
YBR160W	YHL007C	T512	5.59	1	0.900266
YBR160W	YHL007C	T552	0.95	0	0.18666
YBR160W	YHR005C	S200	0.26	0	0.0851593
YBR160W	YHR098C	T56	2.92	0	0.914678
YBR160W	YHR118C	S106	3.37	1	1.00848
YBR160W	YHR118C	S116	4.65	1	0.949011
YBR160W	YHR118C	S123	4.29	1	0.918027
YBR160W	YHR118C	T114	3.39	1	0.792514
YBR160W	YHR118C	T146	3.63	1	0.910816
YBR160W	YHR149C	S126	1.31	1	0.964237
YBR160W	YHR149C	T232	3.19	1	0.827841
YBR160W	YHR152W	S125	2.39	1	1.08175
YBR160W	YHR158C	S613	3.25	1	0.923367
YBR160W	YHR158C	S67	4.1	1	0.947899
YBR160W	YHR159W	S244	2.82	1	1.04568
YBR160W	YHR159W	S286	3.7	1	1.10232
YBR160W	YHR159W	S29	3.87	1	0.948417
YBR160W	YHR159W	T236	3.15	1	0.854448
YBR160W	YHR164C	S237	4.48	1	0.995359
YBR160W	YHR166C	S59	3.4	1	0.943102
YBR160W	YIL031W	S795	3.01	1	0.9144
YBR160W	YIL031W	S984	2.9	1	0.993176
YBR160W	YIL031W	T778	0.67	0	0.264564
YBR160W	YIL101C	S551	4.09	1	1.03844
YBR160W	YIL106W	S74	0.68	0	0.194078
YBR160W	YIL106W	S80	3.21	1	0.952574
YBR160W	YIL112W	S290	5.43	1	0.950604
YBR160W	YIL153W	S341	4.95	1	0.87175
YBR160W	YIR023W	T867	4.86	1	0.909851
YBR160W	YJL005W	S502	1.15	0	0.393101
YBR160W	YJL076W	S1056	4.56	1	0.909677
YBR160W	YJL076W	S166	3.81	1	0.92153
YBR160W	YJL076W	S169	0.9	1	0.22502
YBR160W	YJL076W	S447	4.17	1	0.95863
YBR160W	YJL076W	S452	3.57	1	0.986374
YBR160W	YJL076W	S830	2.64	1	0.95147
YBR160W	YJL076W	T1042	3.14	1	0.896487
YBR160W	YJL076W	T676	3.27	1	0.850774
YBR160W	YJL084C	S213	3.1	1	1.05374
YBR160W	YJL084C	T153	0.48	0	0.238903
YBR160W	YJL084C	T723	3.97	0	0.961798
YBR160W	YJL092W	S893	3.78	1	1.12263
YBR160W	YJL092W	S965	4.19	1	1.15039
YBR160W	YJL092W	T604	2.91	1	0.836318
YBR160W	YJL128C	T39	0.86	0	0.137177
YBR160W	YJL138C	S129	0.14	0	0.191635
YBR160W	YJL157C	S8	0.62	1	0.229593
YBR160W	YJL157C	T15	2.98	1	0.856677
YBR160W	YJL187C	S105	0.74	1	0.229995
YBR160W	YJL187C	S111	2.08	1	0.969669
YBR160W	YJL187C	S133	3.12	1	1.00302
YBR160W	YJL187C	S136	0.55	1	0.210259
YBR160W	YJL187C	S201	3.11	1	0.969053
YBR160W	YJL187C	S263	3.13	1	0.960414
YBR160W	YJL187C	S266	1.03	1	0.206091
YBR160W	YJL187C	T121	4.52	1	0.834557
YBR160W	YJL187C	T196	4.72	1	0.916253
YBR160W	YJL187C	T367	0.43	1	0.203276
YBR160W	YJL187C	T373	4.65	1	0.943127
YBR160W	YJL187C	T45	2.49	1	0.892802
YBR160W	YJL194W	S372	5.26	1	1.0469
YBR160W	YJL194W	T368	4.89	1	0.932753
YBR160W	YJR033C	S1211	3.87	1	1.05975
YBR160W	YJR043C	S230	1.56	0	0.22818
YBR160W	YJR059W	S585	0.77	0	0.253679
YBR160W	YJR059W	T586	0.73	0	0.368283
YBR160W	YJR059W	T727	3.76	1	0.875461
YBR160W	YJR059W	T730	4.66	1	0.961543
YBR160W	YJR083C	S62	3.99	1	0.92769
YBR160W	YJR083C	S71	4.49	1	0.928668
YBR160W	YJR092W	S167	3.15	0	0.976822
YBR160W	YJR092W	S502	2.47	0	0.981215
YBR160W	YKL022C	S103	2.86	1	0.963076
YBR160W	YKL022C	S44	3.98	1	0.864857
YBR160W	YKL022C	S59	2.91	1	0.95286
YBR160W	YKL022C	S95	4.34	1	0.976874
YBR160W	YKL022C	T115	3.64	1	0.779569
YBR160W	YKL022C	T406	1.99	1	0.82886
YBR160W	YKL048C	S516	0.2	0	0.159581
YBR160W	YKL092C	S1066	2.32	1	1.11456
YBR160W	YKL108W	S100	2.55	1	0.916388
YBR160W	YKL108W	S172	4.8	1	1.07419
YBR160W	YKL108W	S208	2.87	1	0.974191
YBR160W	YKL108W	T168	4.61	1	0.911893
YBR160W	YKL108W	T241	4.78	1	0.885135
YBR160W	YKL108W	T84	1.87	1	0.935017
YBR160W	YKL185W	S253	4.42	1	1.04599
YBR160W	YKL185W	S452	3.49	1	1.00378
YBR160W	YKL185W	S455	2.55	1	0.940006
YBR160W	YKL185W	T450	3.7	1	0.991257
YBR160W	YKR089C	S890	5.57	1	0.940591
YBR160W	YKR089C	T675	3.56	1	0.941194
YBR160W	YKR090W	T460	0.77	0	0.26885
YBR160W	YKR091W	S212	2.27	1	0.971164
YBR160W	YKR095W	S1723	0.53	0	0.118166
YBR160W	YKR095W	S1733	3.06	0	1.02905
YBR160W	YKR095W	T368	0.23	0	0.227002
YBR160W	YLL021W	S1080	4.12	1	0.966379
YBR160W	YLL021W	S1087	4.3	1	0.874261
YBR160W	YLL021W	S254	1.42	1	0.916136
YBR160W	YLL021W	S274	4.08	1	0.954811
YBR160W	YLL021W	S585	4.08	1	0.931331
YBR160W	YLL021W	S599	3.29	1	0.884345
YBR160W	YLL021W	S607	0.72	0	0.138635
YBR160W	YLL021W	S883	2.89	1	0.941804
YBR160W	YLL021W	S910	2.98	1	1.0148
YBR160W	YLL021W	S937	3.65	1	0.992969
YBR160W	YLL021W	S979	2.62	1	0.931554
YBR160W	YLL024C	T45	0.29	0	0.20507
YBR160W	YLR006C	S195	1.63	1	0.937569
YBR160W	YLR006C	S350	0.51	0	0.192748
YBR160W	YLR006C	S673	4.6	1	0.914291
YBR160W	YLR079W	S191	3.27	1	0.92146
YBR160W	YLR079W	S69	2.88	1	0.870854
YBR160W	YLR079W	S80	2.36	1	0.930978
YBR160W	YLR096W	S609	5.17	1	1.0183
YBR160W	YLR096W	S643	2.93	1	1.01716
YBR160W	YLR131C	S253	4.17	1	0.971453
YBR160W	YLR131C	S303	4.62	1	0.967412
YBR160W	YLR131C	S385	1.41	1	0.911491
YBR160W	YLR131C	S392	2.41	1	0.945851
YBR160W	YLR131C	S428	3.82	1	0.928784
YBR160W	YLR131C	S483	0.81	1	0.211304
YBR160W	YLR131C	S564	2.62	1	0.955736
YBR160W	YLR131C	S714	4.04	0	0.953904
YBR160W	YLR131C	T259	2.95	1	0.856228
YBR160W	YLR131C	T486	4.36	1	0.928618
YBR160W	YLR182W	S160	3.23	1	0.921396
YBR160W	YLR183C	S40	0.56	0	0.180423
YBR160W	YLR190W	S37	3.62	1	1.06193
YBR160W	YLR219W	S108	0.25	0	0.0435298
YBR160W	YLR219W	S167	0.71	0	0.16082
YBR160W	YLR219W	S648	2.98	0	1.02164
YBR160W	YLR272C	T892	0.78	0	0.357572
YBR160W	YLR314C	S175	0.71	0	0.183574
YBR160W	YLR314C	S509	4.79	1	0.973544
YBR160W	YLR314C	T468	1	0	0.217447
YBR160W	YLR319C	S327	2.82	1	0.919433
YBR160W	YLR457C	S234	0.69	0	0.220423
YBR160W	YLR457C	S251	2.71	1	0.985029
YBR160W	YLR457C	S253	3.48	1	1.04583
YBR160W	YML027W	S346	1.49	0	0.324315
YBR160W	YML027W	T324	5.57	1	0.972834
YBR160W	YML034W	T241	3.57	1	0.915774
YBR160W	YML034W	T291	3.06	1	0.858588
YBR160W	YML065W	T231	0.81	0	0.214947
YBR160W	YMR001C	T70	3.08	1	0.820326
YBR160W	YMR005W	S36	3.74	1	0.893106
YBR160W	YMR036C	S27	2.51	1	0.880369
YBR160W	YMR036C	S429	0.43	0	0.219965
YBR160W	YMR080C	S869	0.4	0	0.185204
YBR160W	YMR165C	S602	4.38	1	0.972731
YBR160W	YMR165C	S744	2.18	1	0.978495
YBR160W	YMR205C	S171	0.32	0	0.32555
YBR160W	YMR205C	S41	0.36	0	0.172928
YBR160W	YNL068C	S683	2.29	1	0.971762
YBR160W	YNL068C	S708	3.67	1	1.06051
YBR160W	YNL068C	S833	4.11	1	0.956451
YBR160W	YNL068C	T697	3.47	1	0.861026
YBR160W	YNL102W	S170	4.46	1	0.990425
YBR160W	YNL102W	S215	3.37	1	0.952063
YBR160W	YNL102W	S305	3.61	1	0.985284
YBR160W	YNL102W	T313	2.04	1	0.871324
YBR160W	YNL166C	T294	0.43	0	0.201299
YBR160W	YNL225C	T121	3.15	1	0.824252
YBR160W	YNL271C	T1883	1.06	0	0.248419
YBR160W	YNL278W	S518	3.22	1	0.967347
YBR160W	YNL278W	S871	3.68	1	0.912523
YBR160W	YNL298W	S445	3.16	1	1.04842
YBR160W	YNL309W	S72	3.96	1	0.945644
YBR160W	YNL309W	T99	4.52	1	0.915936
YBR160W	YNL321W	S121	5.58	1	0.985098
YBR160W	YNL321W	T118	4.34	1	0.878134
YBR160W	YNR047W	S198	3.42	1	1.00892
YBR160W	YNR047W	S339	4.13	1	0.953203
YBR160W	YNR047W	T201	3.71	1	0.869335
YBR160W	YOL036W	S535	0.7	0	0.295353
YBR160W	YOL070C	T403	3.72	1	0.855026
YBR160W	YOR014W	S236	0.64	0	0.148507
YBR160W	YOR014W	S263	1.11	0	0.239249
YBR160W	YOR058C	S64	2.48	1	0.949022
YBR160W	YOR058C	S803	4.72	1	0.903463
YBR160W	YOR058C	S819	3.39	1	0.971234
YBR160W	YOR058C	T55	2.41	1	0.889855
YBR160W	YOR058C	T675	4.14	1	0.83923
YBR160W	YOR083W	S88	2.94	1	0.948516
YBR160W	YOR083W	T57	3.66	1	0.884198
YBR160W	YOR098C	S767	2.42	1	1.05559
YBR160W	YOR127W	S291	3.4	1	0.961384
YBR160W	YOR127W	S679	2.86	0	1.00369
YBR160W	YOR127W	T278	3.86	1	0.873594
YBR160W	YOR133W	T59	0.66	0	0.191255
YBR160W	YOR178C	S66	3.59	1	0.908291
YBR160W	YOR372C	T319	3.49	1	0.826999
YBR160W	YPL070W	S245	3.35	1	0.957998
YBR160W	YPL070W	S67	3.7	1	0.926407
YBR160W	YPL089C	S120	0.77	0	0.177862
YBR160W	YPL115C	S254	2.91	1	0.910873
YBR160W	YPL115C	S324	4.02	1	0.945168
YBR160W	YPL153C	S24	0.12	0	0.203701
YBR160W	YPL153C	S424	0.32	0	0.158543
YBR160W	YPL153C	S635	0.58	0	0.17422
YBR160W	YPL153C	S774	2.08	1	0.901979
YBR160W	YPL153C	T354	0.09	0	0.302865
YBR160W	YPL256C	S427	3.73	1	0.922143
YBR160W	YPL256C	T468	0.34	0	0.107198
YBR160W	YPL267W	S102	3.1	1	0.994802
YBR160W	YPL267W	S126	0.12	1	0.188933
YBR160W	YPL267W	S155	0.53	1	0.176364
YBR160W	YPL267W	S166	0.23	1	0.22667
YBR160W	YPL267W	S37	0.84	1	0.294187
YBR160W	YPL267W	S48	3.43	1	0.919586
YBR160W	YPL267W	T161	3.5	1	0.85571
YBR160W	YPL267W	T173	0.58	1	0.248022
YBR160W	YPL269W	S197	3.79	1	0.974304
YBR160W	YPL269W	S496	2.48	1	0.938635
YBR160W	YPR019W	S56	0.5	0	0.152126
YBR160W	YPR019W	S69	2.72	1	0.91505
YBR160W	YPR141C	S21	3.32	1	1.02372
YBR160W	YPR162C	S9	2.81	1	0.986943
YBR160W	YPR171W	S39	4.36	1	1.00392
YBR160W	YPR174C	S175	4.39	1	0.965941
YBR274W	YDR113C	S121	2.29	1	0.380709
YBR274W	YDR113C	S158	0.79	1	0.390411
YBR274W	YDR113C	T289	0.14	1	0.365071
YDL079C	YDR207C	S107	3.01	1	0.696686
YDL079C	YDR207C	T103	4.63	1	0.736512
YDL079C	YDR207C	T99	3.63	1	0.646487
YDL101C	YDR432W	S224	2.29	1	0.516364
YDL101C	YIL066C	S806	0	1	0.707408
YDL101C	YLR437C	S108	0.12	1	0.451873
YDL101C	YLR437C	S109	0.35	1	0.423703
YDL108W	YOR174W	T237	2.07	1	0.805502
YDR477W	YBR127C	S503	1.51	1	0.464778
YDR477W	YDL220C	S340	0.19	0	0.407898
YDR477W	YDR216W	S98	0.54	1	0.710334
YDR477W	YER027C	S64	1.03	1	0.834165
YDR477W	YER027C	S65	1.38	1	0.497879
YDR477W	YFR019W	S1627	2.78	0	0.489414
YDR477W	YGL023C	S420	1.14	0	0.468904
YDR477W	YGL035C	S278	0.95	1	0.815231
YDR477W	YGR252W	S204	0.78	1	0.74163
YDR477W	YGR252W	T203	0	1	0.570899
YDR477W	YGR252W	T211	0.08	1	0.431537
YDR477W	YML006C	S729	0.41	0	0.427965
YDR477W	YMR205C	S167	0.08	1	0.449909
YDR477W	YMR205C	S171	0.84	1	0.576544
YDR477W	YMR219W	S1348	0.49	1	0.491797
YDR477W	YMR219W	S1354	0.27	1	0.442752
YDR477W	YMR280C	S562	0.24	1	0.768394
YDR477W	YNL209W	T301	1.3	0	0.456089
YDR477W	YNL272C	S515	0.76	1	0.499514
YDR477W	YOL139C	S30	0.86	0	0.471314
YDR477W	YPL180W	S427	0.59	0	0.504564
YER123W	YDR080W	S372	1.75	1	0.596366
YFL029C	YDL108W	T162	0.57	1	0.535455
YFL033C	YNL157W	S64	1.11	1	0.413987
YGR092W	YFR028C	S531	4.44	1	0.525304
YHL007C	YKL129C	S357	1.47	1	0.579914
YHL007C	YLR006C	S673	0.82	0	0.483912
YHL007C	YLR362W	S281	0.38	1	0.621818
YHL007C	YLR362W	S285	0.35	1	0.576861
YHL007C	YLR362W	T286	0.4	1	0.48436
YHR030C	YGL197W	T1156	0.61	0	0.266339
YHR030C	YLL021W	S1263	0.4	0	0.268335
YHR030C	YLR182W	S238	2.07	1	0.653681
YHR030C	YLR442C	S275	2.19	1	0.644829
YHR030C	YPL089C	S427	1.26	1	0.721157
YHR030C	YPL089C	T439	1.94	1	0.613647
YHR135C	YBR021W	S45	1.56	1	0.560809
YHR135C	YBR021W	S55	1.56	1	0.414663
YHR135C	YCL032W	T42	0.23	1	0.611699
YHR135C	YGL008C	S507	0.71	1	0.398694
YHR135C	YJR059W	S755	1.32	0	0.541426
YIL035C	YDR043C	S163	10.87	1	0.715395
YIL035C	YDR043C	T161	7.15	1	0.839074
YIL035C	YDR054C	S207	10.79	1	0.773744
YIL035C	YDR135C	S251	3.7	1	0.772106
YIL035C	YDR496C	S31	5.75	1	0.629627
YIL035C	YHL020C	S239	1.43	1	0.711029
YIL035C	YHL020C	S38	6.04	1	0.692584
YIL035C	YML074C	S186	7.47	1	0.738986
YIL035C	YMR036C	S415	0.64	0	0.548789
YIL035C	YMR179W	T747	0.51	0	0.566731
YIL035C	YNL088W	T1365	6.86	1	0.771866
YIL035C	YOR119C	S402	5.42	1	0.573146
YIL035C	YOR119C	S403	7.09	1	0.682759
YJL106W	YLR079W	S145	1.29	1	0.607048
YJL106W	YLR079W	T45	4.17	1	0.634493
YJL106W	YLR079W	T48	1.1	1	0.511963
YJL128C	YDL223C	S43	0.5	1	0.582077
YJL128C	YDL223C	T949	0.1	1	0.385161
YJL128C	YDR475C	S510	0.45	1	0.408865
YJL128C	YLR138W	S774	0.1	0	0.441455
YJL141C	YNR052C	T97	1.17	1	0.491779
YJL164C	YAL038W	S22	4.68	1	0.916941
YJL164C	YBL039C	S424	2.27	1	0.902716
YJL164C	YDR001C	S83	5.65	1	0.950047
YJL164C	YDR443C	S608	5.14	1	0.951358
YJL164C	YFL033C	S1094	5.59	1	1.036
YJL164C	YFL033C	S1416	5.97	1	0.872347
YJL164C	YFL033C	S709	3.75	1	0.719637
YJL164C	YGL116W	S88	3.05	1	0.921018
YJL164C	YGL180W	S508	5.44	1	0.929629
YJL164C	YGL253W	S15	4.42	1	0.855469
YJL164C	YHL020C	S251	2.19	1	0.679174
YJL164C	YHR205W	S289	2.05	0	0.594758
YJL164C	YIL107C	T157	4.79	1	0.876196
YJL164C	YIL135C	S277	3.91	0	1.01972
YJL164C	YJL155C	S433	0.18	0	0.463092
YJL164C	YKL038W	S202	3.48	1	0.864965
YJL164C	YKL038W	S96	2.08	1	0.884943
YJL164C	YKR072C	S54	2.05	0	0.707205
YJL164C	YKR100C	S256	1.77	0	0.63363
YJL164C	YLL010C	S192	0.19	0	0.480851
YJL164C	YLR133W	S85	6.04	1	1.08817
YJL164C	YLR377C	S12	4.33	1	0.99377
YJL164C	YOR347C	S24	5.41	1	0.907865
YJL164C	YPL232W	S79	2.35	1	0.697941
YJL164C	YPR160W	T27	1.34	1	0.644781
YJL164C	YPR160W	T9	0.46	1	0.508462
YKL101W	YBR133C	S753	0.38	1	0.408693
YKL139W	YDL140C	S1543	2.15	1	0.563548
YKL139W	YDL140C	S1718	3.39	1	0.584139
YKL139W	YJL141C	S240	0.25	0	0.513615
YKL139W	YKL062W	S169	0.43	1	0.498034
YKL166C	YFR017C	S95	1.56	1	0.706255
YKL166C	YGL180W	S621	0.15	0	0.516546
YKL166C	YJL005W	S562	0.28	0	0.487273
YLL019C	YBL058W	S106	1.26	1	0.754753
YLL019C	YJL146W	S148	0.25	0	0.723899
YLL019C	YNL272C	S515	0.43	0	0.884431
YLR113W	YBR182C	T365	2.42	1	0.819181
YLR113W	YCL032W	S155	1.84	1	0.780391
YLR113W	YCL032W	S196	1.96	1	0.724449
YLR113W	YER118C	S166	1.38	1	0.624515
YLR113W	YKL101W	S1220	1.96	1	0.720602
YLR113W	YLL043W	S537	0.62	1	0.747926
YLR113W	YLL043W	T231	3.31	1	0.790261
YLR113W	YLR248W	T379	1.4	1	0.852042
YLR113W	YNL167C	T113	1.21	1	0.809903
YLR362W	YNL183C	S347	2	0	0.362288
YMR001C	YDL003W	S175	0.19	1	0.54929
YMR001C	YDL003W	S263	0.88	1	0.584321
YMR001C	YGL003C	S259	0.06	1	0.559018
YMR001C	YJL076W	S223	0.31	1	0.489423
YMR001C	YJL076W	S224	0.88	1	0.543364
YMR001C	YJL076W	S242	0.67	1	0.605958
YMR001C	YJL076W	S259	0.98	1	0.687878
YMR001C	YJL076W	S280	1.46	1	0.578319
YMR001C	YJL076W	S295	0.44	1	0.771906
YMR001C	YJL076W	S30	0.92	1	0.51994
YMR001C	YJL076W	S301	0.44	1	0.564261
YMR001C	YJL076W	S31	1.35	1	0.512976
YMR001C	YJL076W	S64	0.35	1	0.526969
YMR001C	YJL076W	T16	0.29	1	0.599384
YMR001C	YJL076W	T288	1.77	1	0.513714
YMR001C	YJL076W	T302	0.4	1	0.5502
YMR001C	YJL187C	S111	0.58	1	0.53584
YMR001C	YJL187C	S118	0.69	1	0.47889
YMR001C	YJL187C	S254	1.02	1	0.445647
YMR001C	YJL187C	S36	0.71	1	0.572407
YMR001C	YJL187C	S438	0.42	1	0.5942
YMR001C	YJL187C	S610	0.75	1	0.595716
YMR001C	YJL187C	T280	1.17	1	0.521156
YMR001C	YJL187C	T629	0.21	1	0.533742
YMR001C	YJL187C	T688	0.79	1	0.503863
YMR001C	YJR053W	S17	0.75	1	0.593105
YMR001C	YJR053W	S30	0.38	1	0.81559
YMR001C	YJR053W	S424	0.69	1	0.828138
YMR001C	YJR053W	S447	1.54	1	0.606728
YMR001C	YJR053W	S54	0.31	1	0.540376
YMR001C	YJR053W	S69	0.35	1	0.519338
YMR001C	YJR053W	T24	0.5	1	0.581661
YMR001C	YJR053W	T35	0.5	1	0.599623
YMR001C	YJR053W	T47	0.62	1	0.541378
YMR001C	YMR032W	S337	1.19	0	0.333845
YMR104C	YMR109W	S357	0.52	1	0.778334
YMR139W	YDR207C	S107	3.01	1	0.635112
YMR139W	YDR207C	T103	4.63	1	0.661434
YMR139W	YDR207C	T99	3.63	1	0.567306
YMR139W	YJL084C	S890	0.86	0	0.249296
YMR139W	YJR094C	S302	2.63	1	0.658819
YMR139W	YJR094C	S306	2.12	1	0.391903
YNL154C	YAR014C	S642	2.1	0	0.520124
YNL154C	YGL008C	S507	0.71	1	0.390605
YNL154C	YHR073W	T352	0.95	0	0.67257
YNL161W	YDR113C	S121	1.12	0	0.554467
YNL161W	YDR293C	S126	2.25	1	0.591124
YNL161W	YDR293C	S152	1.6	1	0.598171
YNL161W	YDR293C	S164	3.74	1	0.879206
YNL161W	YDR293C	S228	2.05	1	0.84497
YNL161W	YDR293C	S293	2.43	1	0.722675
YNL161W	YDR293C	S319	2.09	1	0.69265
YNL161W	YDR293C	S42	2.21	1	0.813433
YNL161W	YDR293C	T261	2.78	1	0.789978
YNL161W	YJL130C	S2142	1.5	0	0.58961
YNL161W	YKL146W	S143	0.21	0	0.432967
YNL161W	YLR131C	S122	1.51	1	0.574726
YNL298W	YJL187C	S111	0.85	1	0.546138
YNL298W	YJL187C	S136	0.85	1	0.574681
YNL298W	YJL187C	S438	0.85	1	0.593507
YNL298W	YJL187C	T688	0.37	1	0.518977
YNL298W	YNL272C	T168	0.49	0	0.540715
YNL307C	YDL223C	S303	0.52	1	0.421287
YNL307C	YDL223C	S857	0.46	1	0.405063
YNL307C	YDL223C	T997	1.58	1	0.52989
YNL307C	YDR002W	S27	0.94	0	0.4416
YNL307C	YDR207C	S107	3.01	1	0.551369
YNL307C	YDR207C	T103	4.63	1	0.562376
YNL307C	YDR207C	T99	3.63	1	0.518234
YNL307C	YIL033C	S70	3.44	1	0.454374
YNL307C	YLR175W	S46	1.07	0	0.378808
YNL307C	YOR195W	S128	0.37	0	0.5495
YOL045W	YDL223C	T366	0.59	1	0.513324
YOL045W	YKL035W	S11	1.08	1	0.598305
YOL045W	YLR138W	T767	0.55	0	0.478252
YOR061W	YDR043C	S163	10.87	1	0.754024
YOR061W	YDR043C	T161	7.15	1	0.817565
YOR061W	YDR054C	S207	10.79	1	0.753598
YOR061W	YDR135C	S251	3.7	1	0.815094
YOR061W	YDR496C	S31	5.75	1	0.496508
YOR061W	YGR090W	S1164	0.26	0	0.486186
YOR061W	YHL020C	S239	1.43	1	0.756279
YOR061W	YHL020C	S38	6.04	1	0.665335
YOR061W	YJL187C	T45	0.44	0	0.224016
YOR061W	YML074C	S186	7.47	1	0.728133
YOR061W	YNL088W	T1365	6.86	1	0.824525
YOR061W	YOR119C	S402	5.42	1	0.553295
YOR061W	YOR119C	S403	7.09	1	0.665661
YOR061W	YPL256C	S427	1.17	0	0.287351
YOR231W	YNL233W	S825	0.1	0	0.518679
YOR233W	YIL033C	S147	2.14	1	0.384892
YPL031C	YAL005C	S603	0.27	0	0.289023
YPL031C	YBR079C	S926	2.83	0	0.864375
YPL031C	YCR008W	S155	0.45	0	0.303569
YPL031C	YDL225W	S259	0.51	1	0.2182
YPL031C	YDL225W	S350	1.12	1	0.303286
YPL031C	YDL225W	S355	0.65	1	0.362269
YPL031C	YDL225W	S359	0.43	1	0.399429
YPL031C	YDL225W	S374	0.25	1	0.251504
YPL031C	YDL225W	S416	3.41	1	0.955101
YPL031C	YDL225W	S441	2.53	1	0.970077
YPL031C	YDL225W	S460	0.25	1	0.29703
YPL031C	YDL225W	T351	0.65	1	0.285449
YPL031C	YDL225W	T369	0.27	1	0.169945
YPL031C	YDL225W	T454	0.53	1	0.320256
YPL031C	YDL225W	T462	0.28	1	0.334424
YPL031C	YDR388W	S321	2.18	1	1.00779
YPL031C	YDR388W	S379	1.55	1	0.909216
YPL031C	YDR388W	T323	1.37	1	0.961053
YPL031C	YEL009C	T105	1.83	1	0.929835
YPL031C	YEL009C	T165	2.03	1	0.837484
YPL031C	YER165W	S63	0.17	0	0.189054
YPL031C	YFL033C	T1075	2.01	1	1.05596
YPL031C	YFR034C	S100	1.72	1	0.914357
YPL031C	YFR034C	S114	1.34	1	0.870539
YPL031C	YFR034C	S152	3.52	1	0.892569
YPL031C	YHL034C	T119	1.95	0	0.955679
YPL031C	YHR071W	T32	1.6	1	0.942564
YPL031C	YHR174W	T313	0.02	0	0.227214
YPL031C	YLR079W	S76	2.55	1	0.986276
YPL031C	YLR079W	T33	3.41	1	0.805984
YPL031C	YLR258W	T668	1.69	1	0.869163
YPL031C	YNL271C	S79	0.88	0	0.394411
YPL031C	YNL298W	S26	0.49	0	0.531084
YPL031C	YOL001W	S234	2.86	1	0.941503
YPL031C	YOR171C	S451	1.55	1	0.952948
YPL031C	YPR031W	S115	0.04	0	0.125018
YPL042C	YHR082C	S615	0.25	0	0.0975592
YPL042C	YHR084W	S261	2.26	1	0.693675
YPL042C	YHR084W	S451	0.23	1	0.147037
YPL042C	YKL038W	S601	0.48	0	0.167554
YPL141C	YDR207C	S316	1.93	1	0.634061
YPL141C	YMR179W	S454	2.01	0	0.795134
YPL141C	YNL078W	S297	0.16	0	0.409877
YPL150W	YOR014W	S263	0.95	1	0.725439
YPL150W	YOR014W	S264	0.88	1	0.475343
YPL153C	YAR002W	S360	2	1	0.724619
YPL153C	YAR002W	S382	1.06	1	0.509502
YPL153C	YAR002W	S483	1.71	1	0.619711
YPL153C	YBL047C	T1178	0	0	0.578276
YPL153C	YBR095C	T144	0.47	0	0.677495
YPL153C	YBR108W	S57	1.53	0	0.701346
YPL153C	YBR278W	S186	1.12	0	0.599911
YPL153C	YDL101C	S132	0.35	1	0.626701
YPL153C	YDL101C	S140	1.06	1	0.560823
YPL153C	YDL101C	S141	1.35	1	0.6196
YPL153C	YDL101C	S142	0.35	1	0.669043
YPL153C	YDL101C	S16	0.06	1	0.645434
YPL153C	YDL101C	S17	0.18	1	0.702267
YPL153C	YDL101C	S172	2	1	0.592153
YPL153C	YDL101C	S195	0	1	0.843822
YPL153C	YDL101C	S24	1.47	1	0.68892
YPL153C	YDL101C	S266	1.12	1	0.664936
YPL153C	YDL101C	S29	0.47	1	0.635581
YPL153C	YDL101C	T105	0	1	0.79824
YPL153C	YDL101C	T378	0.41	1	0.557473
YPL153C	YDL225W	S221	3.06	1	0.923359
YPL153C	YDR017C	S97	0.88	0	0.634427
YPL153C	YDR052C	S192	0	1	0.629409
YPL153C	YDR052C	S203	0.18	1	0.658967
YPL153C	YDR052C	S319	0.94	1	0.641933
YPL153C	YDR052C	S374	0	1	0.722855
YPL153C	YDR052C	S377	0.47	1	0.673218
YPL153C	YDR052C	S518	0.94	1	0.743885
YPL153C	YDR052C	S59	1.24	1	0.649995
YPL153C	YDR052C	T188	0	1	0.642311
YPL153C	YDR052C	T375	0.35	1	0.519886
YPL153C	YDR138W	S675	0.24	0	0.66246
YPL153C	YEL037C	S138	0.18	0	0.74801
YPL153C	YER048C	S285	0.06	0	0.684815
YPL153C	YER169W	S139	0	1	0.674288
YPL153C	YGL163C	T132	0.88	1	0.771095
YPL153C	YGR202C	T59	0	0	0.550005
YPL153C	YHR030C	S423	0.18	1	0.615645
YPL153C	YJL076W	S830	0.47	0	0.497198
YPL153C	YKL064W	S569	2.12	0	0.662499
YPL153C	YLL021W	T220	1.41	0	0.599689
YPL153C	YLR135W	S627	0.82	0	0.604188
YPL153C	YLR182W	S149	0.24	1	0.673202
YPL153C	YLR182W	S152	0.24	1	0.703374
YPL153C	YLR182W	S268	0.12	1	0.674776
YPL153C	YLR182W	S547	2.35	1	0.63461
YPL153C	YLR182W	S715	0.18	1	0.699908
YPL153C	YLR182W	T557	0	1	0.580111
YPL153C	YLR182W	T743	0.59	1	0.611243
YPL153C	YLR257W	S220	0.88	0	0.495632
YPL153C	YLR335W	S284	0.65	1	0.648945
YPL153C	YLR335W	S368	0.76	1	0.631911
YPL153C	YLR335W	S512	0.88	1	0.696985
YPL153C	YLR335W	S523	0.35	1	0.614231
YPL153C	YLR335W	S68	0	1	0.697208
YPL153C	YMR001C	S18	0	0	0.56909
YPL153C	YMR105C	S119	0.53	1	0.626634
YPL153C	YNL136W	S200	0.35	0	0.431444
YPL153C	YNL273W	S626	0.29	1	0.539377
YPL153C	YNL330C	T394	1.12	0	0.425451
YPL153C	YOR033C	S372	0.12	1	0.620068
YPL153C	YOR098C	S383	0.59	1	0.675186
YPL153C	YOR098C	S449	0.65	1	0.662036
YPL153C	YOR098C	S615	0.65	1	0.723147
YPL153C	YOR098C	S637	2.12	1	0.714614
YPL153C	YOR098C	S672	0.53	1	0.646576
YPL153C	YOR098C	S754	0.47	1	0.703605
YPL153C	YPL120W	T124	1.65	0	0.610487
YPL153C	YPL153C	S424	0.06	1	0.626102
YPL153C	YPL153C	S560	0.41	1	0.601907
YPL153C	YPL153C	T543	0	0	0.73121
YPL153C	YPR135W	S463	2.18	1	0.684089
YPL153C	YPR175W	S122	0.41	0	0.668632
YPL203W	YOR220W	T132	0.31	1	0.486006
YPL204W	YER177W	S238	1.68	1	0.477871
YPL204W	YPR181C	S742	0.57	1	0.689744
YPL204W	YPR181C	T555	0.23	1	0.500434
YPL204W	YPR181C	T747	0.6	1	0.589057
YPL209C	YAR019C	S946	1.05	0	0.415594
YPL209C	YGR113W	S257	10.68	1	0.798069
YPL209C	YJL013C	S337	3.21	1	0.612174
YPL209C	YJL013C	S486	1	1	0.628971
YPL209C	YKR037C	T199	7.11	1	0.808711
YPR161C	YML010W	S1000	0.27	1	0.465871
YPR161C	YML010W	S1009	0.08	1	0.344218
YPR161C	YML010W	S1015	0.15	1	0.343796
YPR161C	YML010W	S1032	0.25	1	0.410364
YPR161C	YML010W	S1043	0.3	1	0.332063
YPR161C	YML010W	S1052	0.35	1	0.332717
YPR161C	YML010W	S937	0.18	1	0.335326
YPR161C	YML010W	S975	0.23	1	0.338485
YPR161C	YML010W	S981	0.23	1	0.313227
YPR161C	YPR010C	S1085	0.21	0	0.394515

## Sheet: roc_curves_data8
kinase	target	target_residue	iGPS_score	real_site	AKID_score
YAR019C	YGR092W	S374	2.2	1	0.750046
YAR019C	YGR092W	T544	0	1	0.585799
YBL016W	YBR083W	T273	2.03	1	0.872296
YBL016W	YGR056W	S670	1.89	0	0.829511
YBL016W	YLR452C	S539	2.14	1	0.882203
YBL016W	YMR232W	S100	1.82	1	0.815627
YBL016W	YMR232W	S84	1.47	1	0.791791
YBL016W	YOR212W	S335	2.69	1	0.864631
YBL016W	YOR212W	T320	2.02	1	0.999836
YBL105C	YBL039C	S330	2	1	0.555673
YBL105C	YBL039C	S354	0.85	1	0.538415
YBL105C	YBL039C	S36	0.52	1	0.564148
YBL105C	YBL039C	S454	2.4	1	0.539973
YBL105C	YHL020C	S26	1.65	1	0.449271
YBL105C	YMR219W	S1364	1.23	0	0.505262
YBR160W	YAL024C	S212	2.49	1	0.940787
YBR160W	YAL024C	S576	0.4	0	0.206422
YBR160W	YAL024C	T614	4.86	1	0.850668
YBR160W	YAR002W	S162	0.86	0	0.179898
YBR160W	YAR002W	S222	2.74	1	1.11033
YBR160W	YAR002W	S312	2.95	1	0.956778
YBR160W	YAR002W	S382	3.52	1	0.929787
YBR160W	YAR002W	T12	1.06	0	0.15752
YBR160W	YBL035C	T111	3.64	1	0.964327
YBR160W	YBL047C	T1167	0.77	0	0.225601
YBR160W	YBL047C	T238	3.82	1	0.950789
YBR160W	YBL084C	S328	3.99	1	0.878304
YBR160W	YBL084C	T304	3.4	1	0.826172
YBR160W	YBL084C	T397	2.79	1	0.917165
YBR160W	YBL105C	S601	3.72	0	1.08557
YBR160W	YBR038W	S100	3.63	1	0.950326
YBR160W	YBR038W	S133	3.09	1	0.966537
YBR160W	YBR038W	S60	3.72	1	0.954268
YBR160W	YBR038W	S86	2.69	1	0.941767
YBR160W	YBR060C	S16	4.24	1	0.978081
YBR160W	YBR060C	S188	2.45	1	0.927622
YBR160W	YBR060C	S206	4.23	1	0.968158
YBR160W	YBR060C	T205	0.44	0	0.201015
YBR160W	YBR060C	T217	3.18	1	1.10998
YBR160W	YBR060C	T24	4.1	1	1.02453
YBR160W	YBR102C	T28	6.34	1	0.834967
YBR160W	YBR200W	S72	3.97	1	0.91717
YBR160W	YBR274W	S183	3.2	0	1.01629
YBR160W	YCL014W	S1515	2.98	1	0.955288
YBR160W	YCL014W	S1549	2.48	1	0.982209
YBR160W	YCL014W	S446	2.44	0	0.953758
YBR160W	YCL014W	T1440	3.56	1	0.861254
YBR160W	YDL003W	S349	0.55	0	0.185178
YBR160W	YDL017W	S83	2.96	1	0.977463
YBR160W	YDL025C	S81	2.4	0	0.951941
YBR160W	YDL028C	S116	0.42	0	0.175078
YBR160W	YDL028C	T591	0.15	0	0.241371
YBR160W	YDL056W	S110	4.6	0	0.935555
YBR160W	YDL089W	S441	4.68	1	0.982325
YBR160W	YDL185W	S16	0.42	0	0.216576
YBR160W	YDL220C	S249	0.45	0	0.232588
YBR160W	YDL220C	S336	2.66	1	0.944268
YBR160W	YDL220C	T308	4.81	1	0.868002
YBR160W	YDL224C	S283	0.11	0	0.13322
YBR160W	YDL225W	S441	3.46	0	0.985925
YBR160W	YDL226C	T161	4.64	1	0.986098
YBR160W	YDR001C	S66	1.79	1	0.926927
YBR160W	YDR052C	S11	3.48	1	0.903173
YBR160W	YDR097C	S228	2.86	1	0.908272
YBR160W	YDR097C	S258	1.2	0	0.260518
YBR160W	YDR103W	S11	2.18	1	0.935527
YBR160W	YDR103W	S329	1.48	1	0.900471
YBR160W	YDR103W	T102	3.4	1	0.881643
YBR160W	YDR103W	T29	2.49	1	0.830978
YBR160W	YDR130C	S117	3.14	1	1.07453
YBR160W	YDR130C	S148	2.75	1	0.917038
YBR160W	YDR130C	S54	3.21	1	0.991334
YBR160W	YDR130C	S74	1.43	1	1.02884
YBR160W	YDR130C	T68	3.37	1	0.895925
YBR160W	YDR146C	S261	5.19	1	0.988228
YBR160W	YDR146C	S300	2.62	1	0.944341
YBR160W	YDR146C	S492	3.17	1	1.04493
YBR160W	YDR146C	S505	1.56	1	0.871584
YBR160W	YDR146C	S702	3.71	1	0.978349
YBR160W	YDR159W	S866	2.29	1	1.01741
YBR160W	YDR217C	S11	3.15	1	0.894922
YBR160W	YDR217C	S26	1.66	1	0.926298
YBR160W	YDR217C	S56	3.73	1	0.935058
YBR160W	YDR227W	S389	3.28	1	0.935979
YBR160W	YDR285W	S763	4.73	1	0.991848
YBR160W	YDR285W	S783	4.28	1	0.934647
YBR160W	YDR285W	S828	2.68	1	0.98321
YBR160W	YDR285W	S89	5.03	1	0.971892
YBR160W	YDR309C	S337	2.84	1	0.954687
YBR160W	YDR348C	S121	3.26	1	0.93724
YBR160W	YDR348C	T23	0.41	0	0.24711
YBR160W	YDR348C	T436	0.94	0	0.180875
YBR160W	YDR356W	S36	5.14	1	1.03515
YBR160W	YDR356W	S91	3	1	1.01135
YBR160W	YDR356W	S94	1.08	0	0.129375
YBR160W	YDR379W	S380	3.09	1	0.905227
YBR160W	YDR379W	S770	4.26	1	0.999971
YBR160W	YDR379W	S772	2.8	1	1.04443
YBR160W	YDR389W	S16	3.36	1	0.935001
YBR160W	YDR439W	S146	2.08	1	0.921583
YBR160W	YDR443C	S608	0.54	0	0.312577
YBR160W	YDR443C	S748	4.38	1	1.02316
YBR160W	YDR477W	T416	0.79	0	0.339137
YBR160W	YDR507C	S460	4.57	1	0.986338
YBR160W	YDR507C	T462	4.02	1	0.885393
YBR160W	YDR507C	T685	0.83	0	0.335563
YBR160W	YEL032W	S781	6	1	1.02093
YBR160W	YER027C	S87	0.62	0	0.0399996
YBR160W	YER032W	S225	2.5	1	0.97455
YBR160W	YER032W	S399	6.44	1	1.11719
YBR160W	YER032W	S84	2.51	1	0.974819
YBR160W	YER075C	S272	3.75	1	0.920917
YBR160W	YER111C	S159	3.54	0	1.0061
YBR160W	YER111C	S806	2.93	1	0.923506
YBR160W	YER111C	T20	2.97	1	0.827734
YBR160W	YER120W	T204	4.92	1	0.899051
YBR160W	YER155C	T1038	4.11	1	0.871944
YBR160W	YER167W	S418	4.72	1	1.00843
YBR160W	YER177W	S238	0.41	0	0.210261
YBR160W	YFR028C	S429	4.47	1	0.891963
YBR160W	YGL003C	S169	2.49	1	0.942221
YBR160W	YGL003C	S227	3.63	1	0.904797
YBR160W	YGL003C	S239	3.92	1	0.950985
YBR160W	YGL003C	S418	1.91	1	0.941249
YBR160W	YGL003C	S436	2.24	1	0.895127
YBR160W	YGL003C	T12	3.83	1	0.886797
YBR160W	YGL003C	T173	4.14	1	0.879338
YBR160W	YGL003C	T176	4.7	1	0.912273
YBR160W	YGL035C	S264	3.5	1	0.961393
YBR160W	YGL175C	S267	1.82	1	1.07082
YBR160W	YGR092W	S51	3.66	1	1.00286
YBR160W	YGR092W	S53	2.83	1	1.13049
YBR160W	YGR125W	S152	0.49	0	0.221695
YBR160W	YGR125W	S42	2.4	1	0.969846
YBR160W	YGR152C	S186	1.12	0	0.237491
YBR160W	YGR234W	T22	0.2	0	0.283615
YBR160W	YHL007C	S206	1.21	1	0.228849
YBR160W	YHL007C	S422	1.04	0	0.337724
YBR160W	YHL007C	S502	4.49	1	0.9098
YBR160W	YHL007C	T512	5.59	1	0.900266
YBR160W	YHL007C	T555	3.99	0	0.896609
YBR160W	YHR030C	T190	0.45	0	0.285857
YBR160W	YHR084W	S657	0.84	0	0.267826
YBR160W	YHR118C	S101	0.21	0	0.20703
YBR160W	YHR118C	S106	3.37	1	1.00848
YBR160W	YHR118C	S116	4.65	1	0.949011
YBR160W	YHR118C	S123	4.29	1	0.918027
YBR160W	YHR118C	T114	3.39	1	0.792514
YBR160W	YHR118C	T146	3.63	1	0.910816
YBR160W	YHR149C	S126	1.31	1	0.964237
YBR160W	YHR149C	S229	0.31	0	0.141736
YBR160W	YHR149C	S245	0.66	0	0.206052
YBR160W	YHR149C	T232	3.19	1	0.827841
YBR160W	YHR152W	S125	2.39	1	1.08175
YBR160W	YHR158C	S483	1.24	0	0.223743
YBR160W	YHR158C	S613	3.25	1	0.923367
YBR160W	YHR158C	S621	0.58	0	0.292144
YBR160W	YHR158C	S67	4.1	1	0.947899
YBR160W	YHR158C	T165	0.21	0	0.146086
YBR160W	YHR159W	S244	2.82	1	1.04568
YBR160W	YHR159W	S286	3.7	1	1.10232
YBR160W	YHR159W	S29	3.87	1	0.948417
YBR160W	YHR159W	S435	0.6	0	0.172215
YBR160W	YHR159W	T236	3.15	1	0.854448
YBR160W	YHR164C	S237	4.48	1	0.995359
YBR160W	YHR166C	S59	3.4	1	0.943102
YBR160W	YIL031W	S795	3.01	1	0.9144
YBR160W	YIL031W	S984	2.9	1	0.993176
YBR160W	YIL101C	S551	4.09	1	1.03844
YBR160W	YIL106W	S80	3.21	1	0.952574
YBR160W	YIL106W	T85	4.7	0	0.88922
YBR160W	YIL112W	S290	5.43	1	0.950604
YBR160W	YIL153W	S341	4.95	1	0.87175
YBR160W	YIR006C	S1003	3.16	0	1.09513
YBR160W	YIR006C	T452	0.54	0	0.114721
YBR160W	YIR023W	T867	4.86	1	0.909851
YBR160W	YJL005W	S379	0.55	0	0.279818
YBR160W	YJL076W	S1056	4.56	1	0.909677
YBR160W	YJL076W	S166	3.81	1	0.92153
YBR160W	YJL076W	S169	0.9	1	0.22502
YBR160W	YJL076W	S211	0.57	0	0.264547
YBR160W	YJL076W	S447	4.17	1	0.95863
YBR160W	YJL076W	S452	3.57	1	0.986374
YBR160W	YJL076W	S830	2.64	1	0.95147
YBR160W	YJL076W	T1042	3.14	1	0.896487
YBR160W	YJL076W	T676	3.27	1	0.850774
YBR160W	YJL084C	S213	3.1	1	1.05374
YBR160W	YJL092W	S893	3.78	1	1.12263
YBR160W	YJL092W	S965	4.19	1	1.15039
YBR160W	YJL092W	T604	2.91	1	0.836318
YBR160W	YJL157C	S8	0.62	1	0.229593
YBR160W	YJL157C	T15	2.98	1	0.856677
YBR160W	YJL187C	S105	0.74	1	0.229995
YBR160W	YJL187C	S111	2.08	1	0.969669
YBR160W	YJL187C	S133	3.12	1	1.00302
YBR160W	YJL187C	S136	0.55	1	0.210259
YBR160W	YJL187C	S201	3.11	1	0.969053
YBR160W	YJL187C	S263	3.13	1	0.960414
YBR160W	YJL187C	S266	1.03	1	0.206091
YBR160W	YJL187C	T121	4.52	1	0.834557
YBR160W	YJL187C	T196	4.72	1	0.916253
YBR160W	YJL187C	T367	0.43	1	0.203276
YBR160W	YJL187C	T373	4.65	1	0.943127
YBR160W	YJL187C	T45	2.49	1	0.892802
YBR160W	YJL194W	S372	5.26	1	1.0469
YBR160W	YJL194W	T368	4.89	1	0.932753
YBR160W	YJR033C	S1211	3.87	1	1.05975
YBR160W	YJR059W	T727	3.76	1	0.875461
YBR160W	YJR059W	T730	4.66	1	0.961543
YBR160W	YJR083C	S44	3.53	0	0.978588
YBR160W	YJR083C	S62	3.99	1	0.92769
YBR160W	YJR083C	S71	4.49	1	0.928668
YBR160W	YJR091C	S913	3.96	0	0.874003
YBR160W	YJR092W	T412	0.43	0	0.206863
YBR160W	YKL022C	S103	2.86	1	0.963076
YBR160W	YKL022C	S44	3.98	1	0.864857
YBR160W	YKL022C	S59	2.91	1	0.95286
YBR160W	YKL022C	S95	4.34	1	0.976874
YBR160W	YKL022C	T115	3.64	1	0.779569
YBR160W	YKL022C	T406	1.99	1	0.82886
YBR160W	YKL092C	S1066	2.32	1	1.11456
YBR160W	YKL108W	S100	2.55	1	0.916388
YBR160W	YKL108W	S172	4.8	1	1.07419
YBR160W	YKL108W	S208	2.87	1	0.974191
YBR160W	YKL108W	T168	4.61	1	0.911893
YBR160W	YKL108W	T241	4.78	1	0.885135
YBR160W	YKL108W	T84	1.87	1	0.935017
YBR160W	YKL185W	S253	4.42	1	1.04599
YBR160W	YKL185W	S452	3.49	1	1.00378
YBR160W	YKL185W	S455	2.55	1	0.940006
YBR160W	YKL185W	T450	3.7	1	0.991257
YBR160W	YKR089C	S890	5.57	1	0.940591
YBR160W	YKR089C	T675	3.56	1	0.941194
YBR160W	YKR090W	T464	1.98	0	0.917312
YBR160W	YKR091W	S212	2.27	1	0.971164
YBR160W	YKR095W	T1826	0.61	0	0.239932
YBR160W	YLL021W	S1080	4.12	1	0.966379
YBR160W	YLL021W	S1087	4.3	1	0.874261
YBR160W	YLL021W	S254	1.42	1	0.916136
YBR160W	YLL021W	S274	4.08	1	0.954811
YBR160W	YLL021W	S585	4.08	1	0.931331
YBR160W	YLL021W	S599	3.29	1	0.884345
YBR160W	YLL021W	S883	2.89	1	0.941804
YBR160W	YLL021W	S910	2.98	1	1.0148
YBR160W	YLL021W	S937	3.65	1	0.992969
YBR160W	YLL021W	S979	2.62	1	0.931554
YBR160W	YLR006C	S195	1.63	1	0.937569
YBR160W	YLR006C	S673	4.6	1	0.914291
YBR160W	YLR079W	S191	3.27	1	0.92146
YBR160W	YLR079W	S69	2.88	1	0.870854
YBR160W	YLR079W	S80	2.36	1	0.930978
YBR160W	YLR096W	S609	5.17	1	1.0183
YBR160W	YLR096W	S643	2.93	1	1.01716
YBR160W	YLR131C	S253	4.17	1	0.971453
YBR160W	YLR131C	S303	4.62	1	0.967412
YBR160W	YLR131C	S385	1.41	1	0.911491
YBR160W	YLR131C	S392	2.41	1	0.945851
YBR160W	YLR131C	S428	3.82	1	0.928784
YBR160W	YLR131C	S483	0.81	1	0.211304
YBR160W	YLR131C	S564	2.62	1	0.955736
YBR160W	YLR131C	T259	2.95	1	0.856228
YBR160W	YLR131C	T486	4.36	1	0.928618
YBR160W	YLR131C	T713	0.42	0	0.242905
YBR160W	YLR182W	S160	3.23	1	0.921396
YBR160W	YLR187W	S825	0.4	0	0.219606
YBR160W	YLR187W	T599	3.23	0	0.837053
YBR160W	YLR190W	S37	3.62	1	1.06193
YBR160W	YLR310C	S580	0.23	0	0.230474
YBR160W	YLR314C	S509	4.79	1	0.973544
YBR160W	YLR319C	S327	2.82	1	0.919433
YBR160W	YLR321C	S78	0.48	0	0.152676
YBR160W	YLR457C	S251	2.71	1	0.985029
YBR160W	YLR457C	S253	3.48	1	1.04583
YBR160W	YML027W	T324	5.57	1	0.972834
YBR160W	YML032C	S307	1.42	0	0.230421
YBR160W	YML034W	T241	3.57	1	0.915774
YBR160W	YML034W	T287	0.71	0	0.0822877
YBR160W	YML034W	T291	3.06	1	0.858588
YBR160W	YMR001C	T70	3.08	1	0.820326
YBR160W	YMR005W	S36	3.74	1	0.893106
YBR160W	YMR012W	T490	2.25	0	0.898534
YBR160W	YMR036C	S27	2.51	1	0.880369
YBR160W	YMR165C	S602	4.38	1	0.972731
YBR160W	YMR165C	S744	2.18	1	0.978495
YBR160W	YMR205C	S36	0.52	0	0.201412
YBR160W	YNL068C	S683	2.29	1	0.971762
YBR160W	YNL068C	S708	3.67	1	1.06051
YBR160W	YNL068C	S833	4.11	1	0.956451
YBR160W	YNL068C	T697	3.47	1	0.861026
YBR160W	YNL098C	S198	1.07	0	0.141831
YBR160W	YNL102W	S170	4.46	1	0.990425
YBR160W	YNL102W	S215	3.37	1	0.952063
YBR160W	YNL102W	S305	3.61	1	0.985284
YBR160W	YNL102W	T313	2.04	1	0.871324
YBR160W	YNL188W	T233	0.54	0	0.194715
YBR160W	YNL225C	T121	3.15	1	0.824252
YBR160W	YNL278W	S518	3.22	1	0.967347
YBR160W	YNL278W	S871	3.68	1	0.912523
YBR160W	YNL298W	S445	3.16	1	1.04842
YBR160W	YNL309W	S72	3.96	1	0.945644
YBR160W	YNL309W	T99	4.52	1	0.915936
YBR160W	YNL312W	S189	0.65	0	0.198269
YBR160W	YNL321W	S121	5.58	1	0.985098
YBR160W	YNL321W	T118	4.34	1	0.878134
YBR160W	YNR047W	S198	3.42	1	1.00892
YBR160W	YNR047W	S339	4.13	1	0.953203
YBR160W	YNR047W	T201	3.71	1	0.869335
YBR160W	YOL006C	S15	0.72	0	0.2445
YBR160W	YOL070C	T403	3.72	1	0.855026
YBR160W	YOL100W	S10	2.68	0	0.977664
YBR160W	YOL100W	T50	1.27	0	0.267475
YBR160W	YOR058C	S64	2.48	1	0.949022
YBR160W	YOR058C	S803	4.72	1	0.903463
YBR160W	YOR058C	S819	3.39	1	0.971234
YBR160W	YOR058C	T55	2.41	1	0.889855
YBR160W	YOR058C	T675	4.14	1	0.83923
YBR160W	YOR083W	S88	2.94	1	0.948516
YBR160W	YOR083W	T57	3.66	1	0.884198
YBR160W	YOR098C	S158	0.61	0	0.218631
YBR160W	YOR098C	S767	2.42	1	1.05559
YBR160W	YOR098C	T156	0.76	0	0.204569
YBR160W	YOR127W	S291	3.4	1	0.961384
YBR160W	YOR127W	T278	3.86	1	0.873594
YBR160W	YOR151C	T916	2.28	0	0.834704
YBR160W	YOR178C	S66	3.59	1	0.908291
YBR160W	YOR195W	S128	1.98	0	0.908602
YBR160W	YOR372C	T319	3.49	1	0.826999
YBR160W	YPL070W	S245	3.35	1	0.957998
YBR160W	YPL070W	S67	3.7	1	0.926407
YBR160W	YPL115C	S254	2.91	1	0.910873
YBR160W	YPL115C	S324	4.02	1	0.945168
YBR160W	YPL140C	T215	0.08	0	0.223435
YBR160W	YPL153C	S411	0.43	0	0.261096
YBR160W	YPL153C	S774	2.08	1	0.901979
YBR160W	YPL153C	S793	0.59	0	0.232169
YBR160W	YPL203W	T224	0.25	0	0.299486
YBR160W	YPL256C	S427	3.73	1	0.922143
YBR160W	YPL267W	S102	3.1	1	0.994802
YBR160W	YPL267W	S126	0.12	1	0.188933
YBR160W	YPL267W	S155	0.53	1	0.176364
YBR160W	YPL267W	S166	0.23	1	0.22667
YBR160W	YPL267W	S37	0.84	1	0.294187
YBR160W	YPL267W	S48	3.43	1	0.919586
YBR160W	YPL267W	T161	3.5	1	0.85571
YBR160W	YPL267W	T173	0.58	1	0.248022
YBR160W	YPL269W	S197	3.79	1	0.974304
YBR160W	YPL269W	S496	2.48	1	0.938635
YBR160W	YPR018W	T78	4.59	0	0.905675
YBR160W	YPR019W	S69	2.72	1	0.91505
YBR160W	YPR141C	S21	3.32	1	1.02372
YBR160W	YPR162C	S9	2.81	1	0.986943
YBR160W	YPR171W	S39	4.36	1	1.00392
YBR160W	YPR171W	S79	2.95	0	1.00842
YBR160W	YPR174C	S175	4.39	1	0.965941
YBR274W	YDR113C	S121	2.29	1	0.380709
YBR274W	YDR113C	S158	0.79	1	0.390411
YBR274W	YDR113C	T289	0.14	1	0.365071
YDL079C	YDR207C	S107	3.01	1	0.696686
YDL079C	YDR207C	T103	4.63	1	0.736512
YDL079C	YDR207C	T99	3.63	1	0.646487
YDL101C	YDR122W	S521	0.76	0	0.476098
YDL101C	YDR432W	S224	2.29	1	0.516364
YDL101C	YIL066C	S806	0	1	0.707408
YDL101C	YLR437C	S108	0.12	1	0.451873
YDL101C	YLR437C	S109	0.35	1	0.423703
YDL108W	YER125W	S121	0.28	0	0.554268
YDL108W	YKL048C	S152	0.38	0	0.300742
YDL108W	YOR174W	T237	2.07	1	0.805502
YDR477W	YBR127C	S503	1.51	1	0.464778
YDR477W	YDR113C	S98	2.03	0	0.812578
YDR477W	YDR216W	S98	0.54	1	0.710334
YDR477W	YDR510W	S29	1.46	0	0.461755
YDR477W	YER027C	S64	1.03	1	0.834165
YDR477W	YER027C	S65	1.38	1	0.497879
YDR477W	YGL035C	S278	0.95	1	0.815231
YDR477W	YGR252W	S204	0.78	1	0.74163
YDR477W	YGR252W	T203	0	1	0.570899
YDR477W	YGR252W	T211	0.08	1	0.431537
YDR477W	YJL084C	T153	0.89	0	0.410576
YDR477W	YJL187C	S105	0	0	0.48403
YDR477W	YJR092W	S996	2.08	0	0.750635
YDR477W	YMR205C	S167	0.08	1	0.449909
YDR477W	YMR205C	S171	0.84	1	0.576544
YDR477W	YMR219W	S1348	0.49	1	0.491797
YDR477W	YMR219W	S1354	0.27	1	0.442752
YDR477W	YMR280C	S562	0.24	1	0.768394
YDR477W	YNL272C	S515	0.76	1	0.499514
YER123W	YDR080W	S372	1.75	1	0.596366
YFL029C	YDL108W	T162	0.57	1	0.535455
YFL033C	YNL157W	S64	1.11	1	0.413987
YGR092W	YFR028C	S531	4.44	1	0.525304
YHL007C	YKL129C	S357	1.47	1	0.579914
YHL007C	YLR362W	S281	0.38	1	0.621818
YHL007C	YLR362W	S285	0.35	1	0.576861
YHL007C	YLR362W	T286	0.4	1	0.48436
YHL007C	YML016C	S265	0.44	0	0.4796
YHR030C	YDL102W	S50	0.15	0	0.323962
YHR030C	YGR023W	T318	0.22	0	0.287144
YHR030C	YHR158C	T480	2.92	0	0.568727
YHR030C	YLR182W	S238	2.07	1	0.653681
YHR030C	YLR442C	S275	2.19	1	0.644829
YHR030C	YPL089C	S427	1.26	1	0.721157
YHR030C	YPL089C	T439	1.94	1	0.613647
YHR135C	YBR021W	S45	1.56	1	0.560809
YHR135C	YBR021W	S55	1.56	1	0.414663
YHR135C	YCL032W	T42	0.23	1	0.611699
YHR135C	YDL126C	S665	0.69	0	0.575946
YHR135C	YGL008C	S507	0.71	1	0.398694
YHR135C	YIR003W	S185	3.19	0	0.555177
YHR135C	YLR362W	S285	0.3	0	0.577236
YIL035C	YDR043C	S163	10.87	1	0.715395
YIL035C	YDR043C	T161	7.15	1	0.839074
YIL035C	YDR054C	S207	10.79	1	0.773744
YIL035C	YDR135C	S251	3.7	1	0.772106
YIL035C	YDR328C	T177	4.15	0	0.540409
YIL035C	YDR443C	S450	1.74	0	0.624596
YIL035C	YDR496C	S31	5.75	1	0.629627
YIL035C	YHL020C	S239	1.43	1	0.711029
YIL035C	YHL020C	S38	6.04	1	0.692584
YIL035C	YLR314C	S77	1.5	0	0.682435
YIL035C	YML074C	S186	7.47	1	0.738986
YIL035C	YNL088W	T1365	6.86	1	0.771866
YIL035C	YOR119C	S402	5.42	1	0.573146
YIL035C	YOR119C	S403	7.09	1	0.682759
YJL106W	YLR079W	S145	1.29	1	0.607048
YJL106W	YLR079W	T45	4.17	1	0.634493
YJL106W	YLR079W	T48	1.1	1	0.511963
YJL128C	YDL223C	S43	0.5	1	0.582077
YJL128C	YDL223C	T949	0.1	1	0.385161
YJL128C	YDR475C	S510	0.45	1	0.408865
YJL141C	YNR052C	T97	1.17	1	0.491779
YJL164C	YAL038W	S22	4.68	1	0.916941
YJL164C	YBL039C	S424	2.27	1	0.902716
YJL164C	YBR083W	T273	0.47	0	0.501874
YJL164C	YDR001C	S83	5.65	1	0.950047
YJL164C	YDR216W	S322	0.35	0	0.44123
YJL164C	YDR443C	S608	5.14	1	0.951358
YJL164C	YER088C	S249	1.3	0	0.670893
YJL164C	YFL033C	S1094	5.59	1	1.036
YJL164C	YFL033C	S1416	5.97	1	0.872347
YJL164C	YFL033C	S709	3.75	1	0.719637
YJL164C	YGL116W	S88	3.05	1	0.921018
YJL164C	YGL180W	S474	0.23	0	0.459705
YJL164C	YGL180W	S508	5.44	1	0.929629
YJL164C	YGL253W	S15	4.42	1	0.855469
YJL164C	YGR240C	S895	0.32	0	0.424455
YJL164C	YHL020C	S251	2.19	1	0.679174
YJL164C	YHR082C	S815	0.75	0	0.561377
YJL164C	YIL107C	T157	4.79	1	0.876196
YJL164C	YKL038W	S202	3.48	1	0.864965
YJL164C	YKL038W	S96	2.08	1	0.884943
YJL164C	YLR133W	S85	6.04	1	1.08817
YJL164C	YLR377C	S12	4.33	1	0.99377
YJL164C	YOR347C	S24	5.41	1	0.907865
YJL164C	YPL232W	S79	2.35	1	0.697941
YJL164C	YPR160W	T27	1.34	1	0.644781
YJL164C	YPR160W	T9	0.46	1	0.508462
YKL101W	YBR133C	S753	0.38	1	0.408693
YKL101W	YDR207C	S46	0.87	0	0.375233
YKL139W	YDL140C	S1543	2.15	1	0.563548
YKL139W	YDL140C	S1718	3.39	1	0.584139
YKL139W	YDR388W	S321	2.18	0	0.578078
YKL139W	YKL062W	S169	0.43	1	0.498034
YKL166C	YFR017C	S95	1.56	1	0.706255
YLL019C	YBL058W	S106	1.26	1	0.754753
YLR113W	YBR182C	T365	2.42	1	0.819181
YLR113W	YCL032W	S155	1.84	1	0.780391
YLR113W	YCL032W	S196	1.96	1	0.724449
YLR113W	YER118C	S166	1.38	1	0.624515
YLR113W	YIL036W	T92	1.61	0	0.782578
YLR113W	YKL101W	S1220	1.96	1	0.720602
YLR113W	YLL043W	S537	0.62	1	0.747926
YLR113W	YLL043W	T231	3.31	1	0.790261
YLR113W	YLR248W	T379	1.4	1	0.852042
YLR113W	YLR371W	S223	1.73	0	0.752544
YLR113W	YNL167C	T113	1.21	1	0.809903
YLR362W	YNL183C	S353	0.6	0	0.422473
YMR001C	YDL003W	S175	0.19	1	0.54929
YMR001C	YDL003W	S263	0.88	1	0.584321
YMR001C	YGL003C	S259	0.06	1	0.559018
YMR001C	YJL076W	S223	0.31	1	0.489423
YMR001C	YJL076W	S224	0.88	1	0.543364
YMR001C	YJL076W	S242	0.67	1	0.605958
YMR001C	YJL076W	S259	0.98	1	0.687878
YMR001C	YJL076W	S280	1.46	1	0.578319
YMR001C	YJL076W	S295	0.44	1	0.771906
YMR001C	YJL076W	S30	0.92	1	0.51994
YMR001C	YJL076W	S301	0.44	1	0.564261
YMR001C	YJL076W	S31	1.35	1	0.512976
YMR001C	YJL076W	S64	0.35	1	0.526969
YMR001C	YJL076W	T16	0.29	1	0.599384
YMR001C	YJL076W	T288	1.77	1	0.513714
YMR001C	YJL076W	T302	0.4	1	0.5502
YMR001C	YJL187C	S111	0.58	1	0.53584
YMR001C	YJL187C	S118	0.69	1	0.47889
YMR001C	YJL187C	S254	1.02	1	0.445647
YMR001C	YJL187C	S36	0.71	1	0.572407
YMR001C	YJL187C	S438	0.42	1	0.5942
YMR001C	YJL187C	S610	0.75	1	0.595716
YMR001C	YJL187C	T280	1.17	1	0.521156
YMR001C	YJL187C	T629	0.21	1	0.533742
YMR001C	YJL187C	T688	0.79	1	0.503863
YMR001C	YJR053W	S17	0.75	1	0.593105
YMR001C	YJR053W	S30	0.38	1	0.81559
YMR001C	YJR053W	S424	0.69	1	0.828138
YMR001C	YJR053W	S447	1.54	1	0.606728
YMR001C	YJR053W	S54	0.31	1	0.540376
YMR001C	YJR053W	S69	0.35	1	0.519338
YMR001C	YJR053W	T24	0.5	1	0.581661
YMR001C	YJR053W	T35	0.5	1	0.599623
YMR001C	YJR053W	T47	0.62	1	0.541378
YMR001C	YLR310C	S649	1.98	0	0.440425
YMR001C	YPL242C	T260	0.46	0	0.498922
YMR001C	YPR115W	T761	0.73	0	0.35518
YMR104C	YMR109W	S357	0.52	1	0.778334
YMR139W	YDR207C	S107	3.01	1	0.635112
YMR139W	YDR207C	T103	4.63	1	0.661434
YMR139W	YDR207C	T99	3.63	1	0.567306
YMR139W	YHR135C	S523	0.9	0	0.317289
YMR139W	YJR094C	S302	2.63	1	0.658819
YMR139W	YJR094C	S306	2.12	1	0.391903
YNL154C	YDL135C	S52	0.86	0	0.527431
YNL154C	YGL008C	S507	0.71	1	0.390605
YNL161W	YBR026C	S135	0.97	0	0.754707
YNL161W	YDL126C	S472	0.86	0	0.527586
YNL161W	YDR293C	S126	2.25	1	0.591124
YNL161W	YDR293C	S152	1.6	1	0.598171
YNL161W	YDR293C	S164	3.74	1	0.879206
YNL161W	YDR293C	S228	2.05	1	0.84497
YNL161W	YDR293C	S293	2.43	1	0.722675
YNL161W	YDR293C	S319	2.09	1	0.69265
YNL161W	YDR293C	S42	2.21	1	0.813433
YNL161W	YDR293C	T261	2.78	1	0.789978
YNL161W	YLR131C	S122	1.51	1	0.574726
YNL161W	YMR205C	S41	0.57	0	0.421962
YNL298W	YGL162W	S13	1.59	0	0.724623
YNL298W	YJL187C	S111	0.85	1	0.546138
YNL298W	YJL187C	S136	0.85	1	0.574681
YNL298W	YJL187C	S438	0.85	1	0.593507
YNL298W	YJL187C	T688	0.37	1	0.518977
YNL298W	YKL168C	S75	0.37	0	0.561376
YNL307C	YDL223C	S303	0.52	1	0.421287
YNL307C	YDL223C	S857	0.46	1	0.405063
YNL307C	YDL223C	T997	1.58	1	0.52989
YNL307C	YDR207C	S107	3.01	1	0.551369
YNL307C	YDR207C	T103	4.63	1	0.562376
YNL307C	YDR207C	T99	3.63	1	0.518234
YNL307C	YHR179W	S137	0.17	0	0.489992
YNL307C	YIL033C	S70	3.44	1	0.454374
YNL307C	YJL157C	T299	0.25	0	0.319614
YNL307C	YLR015W	S160	0.58	0	0.429406
YNL307C	YNL307C	T23	0.31	0	0.374612
YOL045W	YBR182C	S348	0.05	0	0.479013
YOL045W	YDL223C	T366	0.59	1	0.513324
YOL045W	YDR283C	T974	0.57	0	0.563779
YOL045W	YKL035W	S11	1.08	1	0.598305
YOL045W	YKL062W	T184	0.36	0	0.502177
YOL045W	YOR195W	S45	0.36	0	0.543765
YOR061W	YDR043C	S163	10.87	1	0.754024
YOR061W	YDR043C	T161	7.15	1	0.817565
YOR061W	YDR054C	S207	10.79	1	0.753598
YOR061W	YDR135C	S251	3.7	1	0.815094
YOR061W	YDR496C	S31	5.75	1	0.496508
YOR061W	YHL020C	S239	1.43	1	0.756279
YOR061W	YHL020C	S38	6.04	1	0.665335
YOR061W	YJL165C	S275	1.27	0	0.58776
YOR061W	YJL194W	T371	0.27	0	0.602458
YOR061W	YML074C	S186	7.47	1	0.728133
YOR061W	YNL088W	T1365	6.86	1	0.824525
YOR061W	YNL262W	S1066	0.92	0	0.443609
YOR061W	YNR031C	S62	0.23	0	0.574857
YOR061W	YOR119C	S402	5.42	1	0.553295
YOR061W	YOR119C	S403	7.09	1	0.665661
YOR061W	YPL012W	S1050	2.18	0	0.801934
YOR231W	YGR254W	S10	0	0	0.517557
YOR231W	YOR140W	T595	0.7	0	0.474841
YOR233W	YIL033C	S147	2.14	1	0.384892
YOR233W	YMR036C	S517	0.63	0	0.448748
YPL031C	YDL101C	S130	0.07	0	0.251966
YPL031C	YDL225W	S259	0.51	1	0.2182
YPL031C	YDL225W	S350	1.12	1	0.303286
YPL031C	YDL225W	S355	0.65	1	0.362269
YPL031C	YDL225W	S359	0.43	1	0.399429
YPL031C	YDL225W	S374	0.25	1	0.251504
YPL031C	YDL225W	S416	3.41	1	0.955101
YPL031C	YDL225W	S441	2.53	1	0.970077
YPL031C	YDL225W	S460	0.25	1	0.29703
YPL031C	YDL225W	T351	0.65	1	0.285449
YPL031C	YDL225W	T369	0.27	1	0.169945
YPL031C	YDL225W	T454	0.53	1	0.320256
YPL031C	YDL225W	T462	0.28	1	0.334424
YPL031C	YDR227W	T62	0.37	0	0.37174
YPL031C	YDR388W	S321	2.18	1	1.00779
YPL031C	YDR388W	S379	1.55	1	0.909216
YPL031C	YDR388W	T323	1.37	1	0.961053
YPL031C	YEL009C	T105	1.83	1	0.929835
YPL031C	YEL009C	T165	2.03	1	0.837484
YPL031C	YER059W	S25	0.77	0	0.278507
YPL031C	YFL033C	T1075	2.01	1	1.05596
YPL031C	YFR034C	S100	1.72	1	0.914357
YPL031C	YFR034C	S114	1.34	1	0.870539
YPL031C	YFR034C	S152	3.52	1	0.892569
YPL031C	YHL033C	S126	2.76	0	0.977559
YPL031C	YHR071W	T32	1.6	1	0.942564
YPL031C	YJL128C	S83	2.65	0	0.937049
YPL031C	YKL060C	T24	0.15	0	0.291313
YPL031C	YKR048C	S140	0.78	0	0.258992
YPL031C	YLR079W	S76	2.55	1	0.986276
YPL031C	YLR079W	T33	3.41	1	0.805984
YPL031C	YLR258W	T668	1.69	1	0.869163
YPL031C	YNL271C	T1893	0.36	0	0.302461
YPL031C	YOL001W	S234	2.86	1	0.941503
YPL031C	YOL004W	T1474	0.34	0	0.308092
YPL031C	YOR171C	S451	1.55	1	0.952948
YPL031C	YPL249C	T292	0.4	0	0.348932
YPL031C	YPL256C	T381	1.98	0	0.898689
YPL031C	YPL269W	T452	3.41	0	0.873513
YPL042C	YHR084W	S261	2.26	1	0.693675
YPL042C	YHR084W	S451	0.23	1	0.147037
YPL042C	YKL101W	S629	0.53	0	0.175012
YPL141C	YDL126C	S519	0.21	0	0.377965
YPL141C	YDR207C	S316	1.93	1	0.634061
YPL150W	YLR257W	S242	2.68	0	0.729445
YPL150W	YOR014W	S263	0.95	1	0.725439
YPL150W	YOR014W	S264	0.88	1	0.475343
YPL153C	YAR002W	S360	2	1	0.724619
YPL153C	YAR002W	S382	1.06	1	0.509502
YPL153C	YAR002W	S483	1.71	1	0.619711
YPL153C	YBL047C	S1008	2.18	0	0.801319
YPL153C	YBR200W	T51	0	0	0.501261
YPL153C	YDL101C	S132	0.35	1	0.626701
YPL153C	YDL101C	S140	1.06	1	0.560823
YPL153C	YDL101C	S141	1.35	1	0.6196
YPL153C	YDL101C	S142	0.35	1	0.669043
YPL153C	YDL101C	S16	0.06	1	0.645434
YPL153C	YDL101C	S17	0.18	1	0.702267
YPL153C	YDL101C	S172	2	1	0.592153
YPL153C	YDL101C	S195	0	1	0.843822
YPL153C	YDL101C	S24	1.47	1	0.68892
YPL153C	YDL101C	S266	1.12	1	0.664936
YPL153C	YDL101C	S29	0.47	1	0.635581
YPL153C	YDL101C	T105	0	1	0.79824
YPL153C	YDL101C	T378	0.41	1	0.557473
YPL153C	YDL225W	S221	3.06	1	0.923359
YPL153C	YDR052C	S192	0	1	0.629409
YPL153C	YDR052C	S203	0.18	1	0.658967
YPL153C	YDR052C	S319	0.94	1	0.641933
YPL153C	YDR052C	S374	0	1	0.722855
YPL153C	YDR052C	S377	0.47	1	0.673218
YPL153C	YDR052C	S518	0.94	1	0.743885
YPL153C	YDR052C	S59	1.24	1	0.649995
YPL153C	YDR052C	T188	0	1	0.642311
YPL153C	YDR052C	T375	0.35	1	0.519886
YPL153C	YDR389W	S37	0.24	0	0.644115
YPL153C	YER033C	T151	1.41	0	0.583319
YPL153C	YER040W	S689	0.12	0	0.570508
YPL153C	YER169W	S139	0	1	0.674288
YPL153C	YGL163C	T132	0.88	1	0.771095
YPL153C	YHR030C	S423	0.18	1	0.615645
YPL153C	YJL141C	S240	0.71	0	0.759587
YPL153C	YJR043C	T340	1.59	0	0.625982
YPL153C	YJR053W	S424	1.18	0	0.839205
YPL153C	YLR182W	S149	0.24	1	0.673202
YPL153C	YLR182W	S152	0.24	1	0.703374
YPL153C	YLR182W	S268	0.12	1	0.674776
YPL153C	YLR182W	S547	2.35	1	0.63461
YPL153C	YLR182W	S715	0.18	1	0.699908
YPL153C	YLR182W	T557	0	1	0.580111
YPL153C	YLR182W	T743	0.59	1	0.611243
YPL153C	YLR335W	S284	0.65	1	0.648945
YPL153C	YLR335W	S368	0.76	1	0.631911
YPL153C	YLR335W	S512	0.88	1	0.696985
YPL153C	YLR335W	S523	0.35	1	0.614231
YPL153C	YLR335W	S68	0	1	0.697208
YPL153C	YMR105C	S119	0.53	1	0.626634
YPL153C	YNL088W	S1307	0.06	0	0.605549
YPL153C	YNL183C	S320	1	0	0.634414
YPL153C	YNL183C	S356	0.47	0	0.571899
YPL153C	YNL273W	S626	0.29	1	0.539377
YPL153C	YOR033C	S372	0.12	1	0.620068
YPL153C	YOR098C	S383	0.59	1	0.675186
YPL153C	YOR098C	S449	0.65	1	0.662036
YPL153C	YOR098C	S615	0.65	1	0.723147
YPL153C	YOR098C	S637	2.12	1	0.714614
YPL153C	YOR098C	S672	0.53	1	0.646576
YPL153C	YOR098C	S754	0.47	1	0.703605
YPL153C	YPL153C	S424	0.06	1	0.626102
YPL153C	YPL153C	S560	0.41	1	0.601907
YPL153C	YPR135W	S463	2.18	1	0.684089
YPL203W	YOR220W	T132	0.31	1	0.486006
YPL204W	YER177W	S238	1.68	1	0.477871
YPL204W	YPR181C	S742	0.57	1	0.689744
YPL204W	YPR181C	T555	0.23	1	0.500434
YPL204W	YPR181C	T747	0.6	1	0.589057
YPL209C	YGR113W	S257	10.68	1	0.798069
YPL209C	YJL013C	S337	3.21	1	0.612174
YPL209C	YJL013C	S486	1	1	0.628971
YPL209C	YKR037C	T199	7.11	1	0.808711
YPR161C	YDR443C	S370	1.98	0	0.538445
YPR161C	YLR410W	S139	1	0	0.40588
YPR161C	YML010W	S1000	0.27	1	0.465871
YPR161C	YML010W	S1009	0.08	1	0.344218
YPR161C	YML010W	S1015	0.15	1	0.343796
YPR161C	YML010W	S1032	0.25	1	0.410364
YPR161C	YML010W	S1043	0.3	1	0.332063
YPR161C	YML010W	S1052	0.35	1	0.332717
YPR161C	YML010W	S937	0.18	1	0.335326
YPR161C	YML010W	S975	0.23	1	0.338485
YPR161C	YML010W	S981	0.23	1	0.313227

## Sheet: roc_curves_data9
kinase	target	target_residue	iGPS_score	real_site	AKID_score
YAR019C	YGR092W	S374	2.2	1	0.750046
YAR019C	YGR092W	T544	0	1	0.585799
YBL016W	YBR083W	T273	2.03	1	0.872296
YBL016W	YLR452C	S539	2.14	1	0.882203
YBL016W	YMR232W	S100	1.82	1	0.815627
YBL016W	YMR232W	S84	1.47	1	0.791791
YBL016W	YOL004W	S294	0.31	0	0.238036
YBL016W	YOR212W	S335	2.69	1	0.864631
YBL016W	YOR212W	T320	2.02	1	0.999836
YBL105C	YBL039C	S330	2	1	0.555673
YBL105C	YBL039C	S354	0.85	1	0.538415
YBL105C	YBL039C	S36	0.52	1	0.564148
YBL105C	YBL039C	S454	2.4	1	0.539973
YBL105C	YHL020C	S26	1.65	1	0.449271
YBL105C	YKL101W	S837	1.2	0	0.561051
YBR160W	YAL024C	S212	2.49	1	0.940787
YBR160W	YAL024C	S307	0.19	0	0.239585
YBR160W	YAL024C	T614	4.86	1	0.850668
YBR160W	YAL038W	S450	0.56	0	0.205551
YBR160W	YAL038W	S70	0.28	0	0.183849
YBR160W	YAL038W	T21	0.32	0	0.23074
YBR160W	YAR002W	S222	2.74	1	1.11033
YBR160W	YAR002W	S312	2.95	1	0.956778
YBR160W	YAR002W	S382	3.52	1	0.929787
YBR160W	YBL035C	T111	3.64	1	0.964327
YBR160W	YBL047C	S241	0.92	0	0.232019
YBR160W	YBL047C	T238	3.82	1	0.950789
YBR160W	YBL084C	S328	3.99	1	0.878304
YBR160W	YBL084C	T304	3.4	1	0.826172
YBR160W	YBL084C	T397	2.79	1	0.917165
YBR160W	YBR038W	S100	3.63	1	0.950326
YBR160W	YBR038W	S133	3.09	1	0.966537
YBR160W	YBR038W	S60	3.72	1	0.954268
YBR160W	YBR038W	S86	2.69	1	0.941767
YBR160W	YBR060C	S16	4.24	1	0.978081
YBR160W	YBR060C	S188	2.45	1	0.927622
YBR160W	YBR060C	S206	4.23	1	0.968158
YBR160W	YBR060C	T217	3.18	1	1.10998
YBR160W	YBR060C	T24	4.1	1	1.02453
YBR160W	YBR102C	T28	6.34	1	0.834967
YBR160W	YBR127C	S503	1.21	0	0.227325
YBR160W	YBR200W	S21	0.84	0	0.244394
YBR160W	YBR200W	S72	3.97	1	0.91717
YBR160W	YCL014W	S1515	2.98	1	0.955288
YBR160W	YCL014W	S1549	2.48	1	0.982209
YBR160W	YCL014W	T1440	3.56	1	0.861254
YBR160W	YCL027W	S358	0.63	0	0.204072
YBR160W	YDL017W	S83	2.96	1	0.977463
YBR160W	YDL020C	S326	0.31	0	0.166332
YBR160W	YDL028C	S116	0.42	0	0.175078
YBR160W	YDL089W	S441	4.68	1	0.982325
YBR160W	YDL113C	S361	0.68	0	0.186139
YBR160W	YDL164C	S119	4.48	0	0.965841
YBR160W	YDL185W	S166	0.15	0	0.171883
YBR160W	YDL185W	S588	0.34	0	0.287493
YBR160W	YDL185W	S777	0.48	0	0.184745
YBR160W	YDL220C	S336	2.66	1	0.944268
YBR160W	YDL220C	T308	4.81	1	0.868002
YBR160W	YDL225W	T462	0.43	0	0.25268
YBR160W	YDL226C	S157	0.88	0	0.200773
YBR160W	YDL226C	T161	4.64	1	0.986098
YBR160W	YDR001C	S21	0.66	0	0.159187
YBR160W	YDR001C	S66	1.79	1	0.926927
YBR160W	YDR052C	S11	3.48	1	0.903173
YBR160W	YDR052C	T16	0.47	0	0.252483
YBR160W	YDR093W	S1532	0.85	0	0.269177
YBR160W	YDR093W	T1547	0.8	0	0.23845
YBR160W	YDR097C	S228	2.86	1	0.908272
YBR160W	YDR103W	S11	2.18	1	0.935527
YBR160W	YDR103W	S329	1.48	1	0.900471
YBR160W	YDR103W	T102	3.4	1	0.881643
YBR160W	YDR103W	T29	2.49	1	0.830978
YBR160W	YDR113C	S98	0.51	0	0.27338
YBR160W	YDR130C	S117	3.14	1	1.07453
YBR160W	YDR130C	S148	2.75	1	0.917038
YBR160W	YDR130C	S54	3.21	1	0.991334
YBR160W	YDR130C	S74	1.43	1	1.02884
YBR160W	YDR130C	T68	3.37	1	0.895925
YBR160W	YDR145W	S129	0.59	0	0.252093
YBR160W	YDR145W	S325	1.45	0	0.22161
YBR160W	YDR146C	S261	5.19	1	0.988228
YBR160W	YDR146C	S300	2.62	1	0.944341
YBR160W	YDR146C	S492	3.17	1	1.04493
YBR160W	YDR146C	S505	1.56	1	0.871584
YBR160W	YDR146C	S702	3.71	1	0.978349
YBR160W	YDR159W	S866	2.29	1	1.01741
YBR160W	YDR217C	S11	3.15	1	0.894922
YBR160W	YDR217C	S26	1.66	1	0.926298
YBR160W	YDR217C	S299	0.73	0	0.211573
YBR160W	YDR217C	S49	0.45	0	0.179974
YBR160W	YDR217C	S56	3.73	1	0.935058
YBR160W	YDR227W	S389	3.28	1	0.935979
YBR160W	YDR285W	S763	4.73	1	0.991848
YBR160W	YDR285W	S783	4.28	1	0.934647
YBR160W	YDR285W	S828	2.68	1	0.98321
YBR160W	YDR285W	S89	5.03	1	0.971892
YBR160W	YDR309C	S337	2.84	1	0.954687
YBR160W	YDR348C	S113	0.42	0	0.210605
YBR160W	YDR348C	S121	3.26	1	0.93724
YBR160W	YDR348C	T436	0.94	0	0.180875
YBR160W	YDR356W	S36	5.14	1	1.03515
YBR160W	YDR356W	S91	3	1	1.01135
YBR160W	YDR379W	S380	3.09	1	0.905227
YBR160W	YDR379W	S770	4.26	1	0.999971
YBR160W	YDR379W	S772	2.8	1	1.04443
YBR160W	YDR389W	S16	3.36	1	0.935001
YBR160W	YDR422C	T84	0.67	0	0.329859
YBR160W	YDR439W	S146	2.08	1	0.921583
YBR160W	YDR443C	S748	4.38	1	1.02316
YBR160W	YDR507C	S460	4.57	1	0.986338
YBR160W	YDR507C	T462	4.02	1	0.885393
YBR160W	YEL009C	T165	3.21	0	0.853301
YBR160W	YEL032W	S781	6	1	1.02093
YBR160W	YER008C	S43	0.75	0	0.218402
YBR160W	YER012W	S76	1.88	0	0.936616
YBR160W	YER032W	S225	2.5	1	0.97455
YBR160W	YER032W	S399	6.44	1	1.11719
YBR160W	YER032W	S84	2.51	1	0.974819
YBR160W	YER075C	S272	3.75	1	0.920917
YBR160W	YER111C	S806	2.93	1	0.923506
YBR160W	YER111C	T20	2.97	1	0.827734
YBR160W	YER120W	T204	4.92	1	0.899051
YBR160W	YER129W	S41	0.65	0	0.211733
YBR160W	YER155C	T1038	4.11	1	0.871944
YBR160W	YER155C	T110	0.71	0	0.210035
YBR160W	YER167W	S418	4.72	1	1.00843
YBR160W	YER167W	S684	0.11	0	0.23203
YBR160W	YFR028C	S429	4.47	1	0.891963
YBR160W	YFR028C	S531	0.9	0	0.0978955
YBR160W	YGL003C	S169	2.49	1	0.942221
YBR160W	YGL003C	S227	3.63	1	0.904797
YBR160W	YGL003C	S239	3.92	1	0.950985
YBR160W	YGL003C	S418	1.91	1	0.941249
YBR160W	YGL003C	S436	2.24	1	0.895127
YBR160W	YGL003C	T12	3.83	1	0.886797
YBR160W	YGL003C	T173	4.14	1	0.879338
YBR160W	YGL003C	T176	4.7	1	0.912273
YBR160W	YGL035C	S264	3.5	1	0.961393
YBR160W	YGL075C	T141	4.69	0	0.819719
YBR160W	YGL175C	S267	1.82	1	1.07082
YBR160W	YGL178W	S662	0.26	0	0.239975
YBR160W	YGL190C	S124	0.29	0	0.175095
YBR160W	YGR092W	S51	3.66	1	1.00286
YBR160W	YGR092W	S53	2.83	1	1.13049
YBR160W	YGR125W	S42	2.4	1	0.969846
YBR160W	YGR155W	S134	1.64	0	0.835114
YBR160W	YGR270W	S1016	0.44	0	0.206318
YBR160W	YHL007C	S206	1.21	1	0.228849
YBR160W	YHL007C	S502	4.49	1	0.9098
YBR160W	YHL007C	T512	5.59	1	0.900266
YBR160W	YHR030C	T251	2.29	0	0.90286
YBR160W	YHR098C	S83	0.54	0	0.110882
YBR160W	YHR118C	S106	3.37	1	1.00848
YBR160W	YHR118C	S116	4.65	1	0.949011
YBR160W	YHR118C	S123	4.29	1	0.918027
YBR160W	YHR118C	T114	3.39	1	0.792514
YBR160W	YHR118C	T146	3.63	1	0.910816
YBR160W	YHR149C	S126	1.31	1	0.964237
YBR160W	YHR149C	S229	0.31	0	0.141736
YBR160W	YHR149C	T232	3.19	1	0.827841
YBR160W	YHR152W	S125	2.39	1	1.08175
YBR160W	YHR158C	S1022	0.26	0	0.201283
YBR160W	YHR158C	S23	0.55	0	0.236169
YBR160W	YHR158C	S613	3.25	1	0.923367
YBR160W	YHR158C	S67	4.1	1	0.947899
YBR160W	YHR159W	S244	2.82	1	1.04568
YBR160W	YHR159W	S286	3.7	1	1.10232
YBR160W	YHR159W	S29	3.87	1	0.948417
YBR160W	YHR159W	T236	3.15	1	0.854448
YBR160W	YHR164C	S237	4.48	1	0.995359
YBR160W	YHR166C	S59	3.4	1	0.943102
YBR160W	YIL031W	S795	3.01	1	0.9144
YBR160W	YIL031W	S984	2.9	1	0.993176
YBR160W	YIL101C	S551	4.09	1	1.03844
YBR160W	YIL106W	S80	3.21	1	0.952574
YBR160W	YIL112W	S290	5.43	1	0.950604
YBR160W	YIL112W	S778	4.67	0	0.98373
YBR160W	YIL153W	S341	4.95	1	0.87175
YBR160W	YIR006C	T551	0.61	0	0.173705
YBR160W	YIR006C	T566	0.73	0	0.251908
YBR160W	YIR023W	T867	4.86	1	0.909851
YBR160W	YJL005W	S1235	0.08	0	0.173253
YBR160W	YJL076W	S1056	4.56	1	0.909677
YBR160W	YJL076W	S166	3.81	1	0.92153
YBR160W	YJL076W	S169	0.9	1	0.22502
YBR160W	YJL076W	S447	4.17	1	0.95863
YBR160W	YJL076W	S452	3.57	1	0.986374
YBR160W	YJL076W	S830	2.64	1	0.95147
YBR160W	YJL076W	T1042	3.14	1	0.896487
YBR160W	YJL076W	T676	3.27	1	0.850774
YBR160W	YJL084C	S213	3.1	1	1.05374
YBR160W	YJL092W	S893	3.78	1	1.12263
YBR160W	YJL092W	S965	4.19	1	1.15039
YBR160W	YJL092W	T604	2.91	1	0.836318
YBR160W	YJL106W	T242	0.47	0	0.241397
YBR160W	YJL130C	T1816	0.23	0	0.20323
YBR160W	YJL157C	S8	0.62	1	0.229593
YBR160W	YJL157C	T15	2.98	1	0.856677
YBR160W	YJL187C	S105	0.74	1	0.229995
YBR160W	YJL187C	S111	2.08	1	0.969669
YBR160W	YJL187C	S133	3.12	1	1.00302
YBR160W	YJL187C	S136	0.55	1	0.210259
YBR160W	YJL187C	S201	3.11	1	0.969053
YBR160W	YJL187C	S263	3.13	1	0.960414
YBR160W	YJL187C	S266	1.03	1	0.206091
YBR160W	YJL187C	T121	4.52	1	0.834557
YBR160W	YJL187C	T196	4.72	1	0.916253
YBR160W	YJL187C	T367	0.43	1	0.203276
YBR160W	YJL187C	T373	4.65	1	0.943127
YBR160W	YJL187C	T45	2.49	1	0.892802
YBR160W	YJL194W	S372	5.26	1	1.0469
YBR160W	YJL194W	T368	4.89	1	0.932753
YBR160W	YJR033C	S1211	3.87	1	1.05975
YBR160W	YJR059W	T727	3.76	1	0.875461
YBR160W	YJR059W	T730	4.66	1	0.961543
YBR160W	YJR083C	S62	3.99	1	0.92769
YBR160W	YJR083C	S71	4.49	1	0.928668
YBR160W	YJR091C	S273	0.41	0	0.248173
YBR160W	YJR092W	S745	0.6	0	0.29736
YBR160W	YKL022C	S103	2.86	1	0.963076
YBR160W	YKL022C	S44	3.98	1	0.864857
YBR160W	YKL022C	S59	2.91	1	0.95286
YBR160W	YKL022C	S95	4.34	1	0.976874
YBR160W	YKL022C	T115	3.64	1	0.779569
YBR160W	YKL022C	T406	1.99	1	0.82886
YBR160W	YKL092C	S1066	2.32	1	1.11456
YBR160W	YKL108W	S100	2.55	1	0.916388
YBR160W	YKL108W	S172	4.8	1	1.07419
YBR160W	YKL108W	S208	2.87	1	0.974191
YBR160W	YKL108W	T168	4.61	1	0.911893
YBR160W	YKL108W	T241	4.78	1	0.885135
YBR160W	YKL108W	T84	1.87	1	0.935017
YBR160W	YKL166C	T23	2.84	0	0.903571
YBR160W	YKL185W	S253	4.42	1	1.04599
YBR160W	YKL185W	S452	3.49	1	1.00378
YBR160W	YKL185W	S455	2.55	1	0.940006
YBR160W	YKL185W	T450	3.7	1	0.991257
YBR160W	YKR089C	S737	0.98	0	0.39924
YBR160W	YKR089C	S890	5.57	1	0.940591
YBR160W	YKR089C	T675	3.56	1	0.941194
YBR160W	YKR091W	S212	2.27	1	0.971164
YBR160W	YKR095W	S1731	2.29	0	0.98929
YBR160W	YLL003W	S10	0.48	0	0.198742
YBR160W	YLL021W	S1080	4.12	1	0.966379
YBR160W	YLL021W	S1087	4.3	1	0.874261
YBR160W	YLL021W	S254	1.42	1	0.916136
YBR160W	YLL021W	S274	4.08	1	0.954811
YBR160W	YLL021W	S38	0.84	0	0.298192
YBR160W	YLL021W	S585	4.08	1	0.931331
YBR160W	YLL021W	S599	3.29	1	0.884345
YBR160W	YLL021W	S883	2.89	1	0.941804
YBR160W	YLL021W	S910	2.98	1	1.0148
YBR160W	YLL021W	S937	3.65	1	0.992969
YBR160W	YLL021W	S979	2.62	1	0.931554
YBR160W	YLR006C	S195	1.63	1	0.937569
YBR160W	YLR006C	S673	4.6	1	0.914291
YBR160W	YLR079W	S191	3.27	1	0.92146
YBR160W	YLR079W	S69	2.88	1	0.870854
YBR160W	YLR079W	S80	2.36	1	0.930978
YBR160W	YLR079W	T45	4.22	0	0.888556
YBR160W	YLR096W	S609	5.17	1	1.0183
YBR160W	YLR096W	S643	2.93	1	1.01716
YBR160W	YLR096W	T611	1.18	0	0.363236
YBR160W	YLR131C	S253	4.17	1	0.971453
YBR160W	YLR131C	S303	4.62	1	0.967412
YBR160W	YLR131C	S385	1.41	1	0.911491
YBR160W	YLR131C	S392	2.41	1	0.945851
YBR160W	YLR131C	S428	3.82	1	0.928784
YBR160W	YLR131C	S483	0.81	1	0.211304
YBR160W	YLR131C	S564	2.62	1	0.955736
YBR160W	YLR131C	T259	2.95	1	0.856228
YBR160W	YLR131C	T486	4.36	1	0.928618
YBR160W	YLR182W	S160	3.23	1	0.921396
YBR160W	YLR190W	S37	3.62	1	1.06193
YBR160W	YLR219W	T646	0.9	0	0.267399
YBR160W	YLR310C	T967	2.14	0	0.928029
YBR160W	YLR314C	S509	4.79	1	0.973544
YBR160W	YLR318W	S537	0.29	0	0.214956
YBR160W	YLR319C	S327	2.82	1	0.919433
YBR160W	YLR319C	S353	4.03	0	1.01969
YBR160W	YLR457C	S251	2.71	1	0.985029
YBR160W	YLR457C	S253	3.48	1	1.04583
YBR160W	YML027W	T324	5.57	1	0.972834
YBR160W	YML034W	T241	3.57	1	0.915774
YBR160W	YML034W	T287	0.71	0	0.0822877
YBR160W	YML034W	T291	3.06	1	0.858588
YBR160W	YMR001C	S18	0.25	0	0.187965
YBR160W	YMR001C	T23	3.49	0	0.83664
YBR160W	YMR001C	T70	3.08	1	0.820326
YBR160W	YMR005W	S36	3.74	1	0.893106
YBR160W	YMR036C	S27	2.51	1	0.880369
YBR160W	YMR078C	S104	2.64	0	0.873568
YBR160W	YMR165C	S602	4.38	1	0.972731
YBR160W	YMR165C	S744	2.18	1	0.978495
YBR160W	YNL068C	S683	2.29	1	0.971762
YBR160W	YNL068C	S708	3.67	1	1.06051
YBR160W	YNL068C	S833	4.11	1	0.956451
YBR160W	YNL068C	T697	3.47	1	0.861026
YBR160W	YNL102W	S170	4.46	1	0.990425
YBR160W	YNL102W	S204	0.71	0	0.259726
YBR160W	YNL102W	S215	3.37	1	0.952063
YBR160W	YNL102W	S300	0.4	0	0.196996
YBR160W	YNL102W	S305	3.61	1	0.985284
YBR160W	YNL102W	T313	2.04	1	0.871324
YBR160W	YNL166C	T257	3.09	0	0.893022
YBR160W	YNL225C	T121	3.15	1	0.824252
YBR160W	YNL278W	S518	3.22	1	0.967347
YBR160W	YNL278W	S871	3.68	1	0.912523
YBR160W	YNL289W	S43	3.59	0	0.860163
YBR160W	YNL298W	S445	3.16	1	1.04842
YBR160W	YNL309W	S72	3.96	1	0.945644
YBR160W	YNL309W	T99	4.52	1	0.915936
YBR160W	YNL312W	S122	0.59	0	0.200233
YBR160W	YNL321W	S121	5.58	1	0.985098
YBR160W	YNL321W	T118	4.34	1	0.878134
YBR160W	YNR047W	S198	3.42	1	1.00892
YBR160W	YNR047W	S339	4.13	1	0.953203
YBR160W	YNR047W	T201	3.71	1	0.869335
YBR160W	YOL070C	T403	3.72	1	0.855026
YBR160W	YOR058C	S64	2.48	1	0.949022
YBR160W	YOR058C	S803	4.72	1	0.903463
YBR160W	YOR058C	S819	3.39	1	0.971234
YBR160W	YOR058C	T55	2.41	1	0.889855
YBR160W	YOR058C	T675	4.14	1	0.83923
YBR160W	YOR083W	S88	2.94	1	0.948516
YBR160W	YOR083W	T57	3.66	1	0.884198
YBR160W	YOR098C	S767	2.42	1	1.05559
YBR160W	YOR104W	S194	2.88	0	0.983758
YBR160W	YOR127W	S291	3.4	1	0.961384
YBR160W	YOR127W	T278	3.86	1	0.873594
YBR160W	YOR133W	T566	0.48	0	0.222927
YBR160W	YOR178C	S66	3.59	1	0.908291
YBR160W	YOR372C	T319	3.49	1	0.826999
YBR160W	YPL070W	S245	3.35	1	0.957998
YBR160W	YPL070W	S473	0.48	0	0.235719
YBR160W	YPL070W	S67	3.7	1	0.926407
YBR160W	YPL115C	S254	2.91	1	0.910873
YBR160W	YPL115C	S324	4.02	1	0.945168
YBR160W	YPL153C	S774	2.08	1	0.901979
YBR160W	YPL153C	T170	0.54	0	0.215675
YBR160W	YPL250C	S22	0.53	0	0.250337
YBR160W	YPL256C	S427	3.73	1	0.922143
YBR160W	YPL267W	S102	3.1	1	0.994802
YBR160W	YPL267W	S126	0.12	1	0.188933
YBR160W	YPL267W	S155	0.53	1	0.176364
YBR160W	YPL267W	S166	0.23	1	0.22667
YBR160W	YPL267W	S37	0.84	1	0.294187
YBR160W	YPL267W	S48	3.43	1	0.919586
YBR160W	YPL267W	T161	3.5	1	0.85571
YBR160W	YPL267W	T173	0.58	1	0.248022
YBR160W	YPL269W	S197	3.79	1	0.974304
YBR160W	YPL269W	S496	2.48	1	0.938635
YBR160W	YPR019W	S69	2.72	1	0.91505
YBR160W	YPR141C	S21	3.32	1	1.02372
YBR160W	YPR162C	S9	2.81	1	0.986943
YBR160W	YPR171W	S39	4.36	1	1.00392
YBR160W	YPR174C	S175	4.39	1	0.965941
YBR274W	YDR113C	S121	2.29	1	0.380709
YBR274W	YDR113C	S158	0.79	1	0.390411
YBR274W	YDR113C	T289	0.14	1	0.365071
YBR274W	YLR258W	S655	0.5	0	0.288116
YDL079C	YDR207C	S107	3.01	1	0.696686
YDL079C	YDR207C	T103	4.63	1	0.736512
YDL079C	YDR207C	T99	3.63	1	0.646487
YDL101C	YCL061C	S120	0.12	0	0.3354
YDL101C	YDR432W	S224	2.29	1	0.516364
YDL101C	YHR082C	S815	0.76	0	0.515125
YDL101C	YIL066C	S806	0	1	0.707408
YDL101C	YLR437C	S108	0.12	1	0.451873
YDL101C	YLR437C	S109	0.35	1	0.423703
YDL108W	YOR174W	T237	2.07	1	0.805502
YDR477W	YBR127C	S503	1.51	1	0.464778
YDR477W	YDR216W	S98	0.54	1	0.710334
YDR477W	YER027C	S64	1.03	1	0.834165
YDR477W	YER027C	S65	1.38	1	0.497879
YDR477W	YFR053C	S245	0	0	0.435629
YDR477W	YGL035C	S278	0.95	1	0.815231
YDR477W	YGR252W	S204	0.78	1	0.74163
YDR477W	YGR252W	T203	0	1	0.570899
YDR477W	YGR252W	T211	0.08	1	0.431537
YDR477W	YHR117W	S55	2.95	0	0.86905
YDR477W	YJL187C	S118	1.05	0	0.38238
YDR477W	YMR205C	S167	0.08	1	0.449909
YDR477W	YMR205C	S171	0.84	1	0.576544
YDR477W	YMR219W	S1348	0.49	1	0.491797
YDR477W	YMR219W	S1354	0.27	1	0.442752
YDR477W	YMR280C	S562	0.24	1	0.768394
YDR477W	YNL272C	S515	0.76	1	0.499514
YDR477W	YNL307C	S196	0.35	0	0.411954
YDR477W	YPR171W	S88	2.95	0	0.468615
YER123W	YDR080W	S372	1.75	1	0.596366
YFL029C	YDL108W	T162	0.57	1	0.535455
YFL033C	YNL157W	S64	1.11	1	0.413987
YGR092W	YFR028C	S531	4.44	1	0.525304
YGR092W	YOL016C	S403	0.95	0	0.483186
YHL007C	YKL129C	S357	1.47	1	0.579914
YHL007C	YLR362W	S281	0.38	1	0.621818
YHL007C	YLR362W	S285	0.35	1	0.576861
YHL007C	YLR362W	T286	0.4	1	0.48436
YHR030C	YBL047C	S438	1.96	0	0.675481
YHR030C	YLR182W	S238	2.07	1	0.653681
YHR030C	YLR442C	S275	2.19	1	0.644829
YHR030C	YML114C	T235	1.65	0	0.667953
YHR030C	YPL089C	S427	1.26	1	0.721157
YHR030C	YPL089C	T439	1.94	1	0.613647
YHR135C	YBR021W	S45	1.56	1	0.560809
YHR135C	YBR021W	S55	1.56	1	0.414663
YHR135C	YCL032W	T42	0.23	1	0.611699
YHR135C	YGL008C	S507	0.71	1	0.398694
YHR135C	YHR179W	S137	0.92	0	0.704454
YHR135C	YKL152C	S12	0.43	0	0.421113
YHR135C	YPR160W	T335	0.79	0	0.561775
YIL035C	YDR043C	S163	10.87	1	0.715395
YIL035C	YDR043C	T161	7.15	1	0.839074
YIL035C	YDR054C	S207	10.79	1	0.773744
YIL035C	YDR135C	S251	3.7	1	0.772106
YIL035C	YDR496C	S31	5.75	1	0.629627
YIL035C	YHL020C	S239	1.43	1	0.711029
YIL035C	YHL020C	S38	6.04	1	0.692584
YIL035C	YML074C	S186	7.47	1	0.738986
YIL035C	YNL088W	T1365	6.86	1	0.771866
YIL035C	YOR119C	S402	5.42	1	0.573146
YIL035C	YOR119C	S403	7.09	1	0.682759
YJL106W	YGL197W	T930	2.68	0	0.632764
YJL106W	YJL187C	T373	3.32	0	0.651056
YJL106W	YLR079W	S145	1.29	1	0.607048
YJL106W	YLR079W	T45	4.17	1	0.634493
YJL106W	YLR079W	T48	1.1	1	0.511963
YJL128C	YDL223C	S43	0.5	1	0.582077
YJL128C	YDL223C	T949	0.1	1	0.385161
YJL128C	YDR475C	S510	0.45	1	0.408865
YJL141C	YNR052C	T97	1.17	1	0.491779
YJL164C	YAL038W	S22	4.68	1	0.916941
YJL164C	YBL039C	S424	2.27	1	0.902716
YJL164C	YDR001C	S83	5.65	1	0.950047
YJL164C	YDR293C	S183	2.53	0	0.487735
YJL164C	YDR443C	S608	5.14	1	0.951358
YJL164C	YFL033C	S1094	5.59	1	1.036
YJL164C	YFL033C	S1416	5.97	1	0.872347
YJL164C	YFL033C	S709	3.75	1	0.719637
YJL164C	YGL116W	S88	3.05	1	0.921018
YJL164C	YGL180W	S508	5.44	1	0.929629
YJL164C	YGL253W	S15	4.42	1	0.855469
YJL164C	YHL020C	S251	2.19	1	0.679174
YJL164C	YIL107C	T157	4.79	1	0.876196
YJL164C	YJL155C	S435	0.39	0	0.497476
YJL164C	YJR059W	S595	0.41	0	0.520089
YJL164C	YKL038W	S202	3.48	1	0.864965
YJL164C	YKL038W	S96	2.08	1	0.884943
YJL164C	YKL064W	S461	0.25	0	0.396354
YJL164C	YLR133W	S85	6.04	1	1.08817
YJL164C	YLR377C	S12	4.33	1	0.99377
YJL164C	YOR347C	S24	5.41	1	0.907865
YJL164C	YPL232W	S79	2.35	1	0.697941
YJL164C	YPR160W	T27	1.34	1	0.644781
YJL164C	YPR160W	T9	0.46	1	0.508462
YKL101W	YBR133C	S753	0.38	1	0.408693
YKL139W	YDL140C	S1543	2.15	1	0.563548
YKL139W	YDL140C	S1718	3.39	1	0.584139
YKL139W	YGL244W	S90	0.44	0	0.417861
YKL139W	YKL062W	S169	0.43	1	0.498034
YKL139W	YLR310C	S590	1.08	0	0.353995
YKL139W	YML006C	S153	0.33	0	0.474576
YKL139W	YPL075W	S564	3.03	0	0.572082
YKL166C	YFR017C	S95	1.56	1	0.706255
YLL019C	YBL058W	S106	1.26	1	0.754753
YLR113W	YBR182C	T365	2.42	1	0.819181
YLR113W	YCL032W	S155	1.84	1	0.780391
YLR113W	YCL032W	S196	1.96	1	0.724449
YLR113W	YER118C	S166	1.38	1	0.624515
YLR113W	YKL101W	S1220	1.96	1	0.720602
YLR113W	YLL043W	S537	0.62	1	0.747926
YLR113W	YLL043W	T231	3.31	1	0.790261
YLR113W	YLR248W	T379	1.4	1	0.852042
YLR113W	YNL053W	T170	0.21	0	0.399546
YLR113W	YNL167C	T113	1.21	1	0.809903
YLR248W	YDL229W	S26	1.76	0	0.403887
YLR362W	YMR205C	T354	0.7	0	0.463405
YMR001C	YDL003W	S175	0.19	1	0.54929
YMR001C	YDL003W	S263	0.88	1	0.584321
YMR001C	YDL028C	T412	0.54	0	0.506362
YMR001C	YDR217C	T390	0.44	0	0.689972
YMR001C	YGL003C	S259	0.06	1	0.559018
YMR001C	YHR152W	S128	0.52	0	0.534035
YMR001C	YJL076W	S223	0.31	1	0.489423
YMR001C	YJL076W	S224	0.88	1	0.543364
YMR001C	YJL076W	S242	0.67	1	0.605958
YMR001C	YJL076W	S259	0.98	1	0.687878
YMR001C	YJL076W	S280	1.46	1	0.578319
YMR001C	YJL076W	S295	0.44	1	0.771906
YMR001C	YJL076W	S30	0.92	1	0.51994
YMR001C	YJL076W	S301	0.44	1	0.564261
YMR001C	YJL076W	S31	1.35	1	0.512976
YMR001C	YJL076W	S64	0.35	1	0.526969
YMR001C	YJL076W	S823	0.73	0	0.612848
YMR001C	YJL076W	T16	0.29	1	0.599384
YMR001C	YJL076W	T288	1.77	1	0.513714
YMR001C	YJL076W	T302	0.4	1	0.5502
YMR001C	YJL187C	S111	0.58	1	0.53584
YMR001C	YJL187C	S118	0.69	1	0.47889
YMR001C	YJL187C	S254	1.02	1	0.445647
YMR001C	YJL187C	S36	0.71	1	0.572407
YMR001C	YJL187C	S438	0.42	1	0.5942
YMR001C	YJL187C	S610	0.75	1	0.595716
YMR001C	YJL187C	T280	1.17	1	0.521156
YMR001C	YJL187C	T629	0.21	1	0.533742
YMR001C	YJL187C	T688	0.79	1	0.503863
YMR001C	YJR053W	S17	0.75	1	0.593105
YMR001C	YJR053W	S30	0.38	1	0.81559
YMR001C	YJR053W	S424	0.69	1	0.828138
YMR001C	YJR053W	S447	1.54	1	0.606728
YMR001C	YJR053W	S54	0.31	1	0.540376
YMR001C	YJR053W	S69	0.35	1	0.519338
YMR001C	YJR053W	T24	0.5	1	0.581661
YMR001C	YJR053W	T35	0.5	1	0.599623
YMR001C	YJR053W	T47	0.62	1	0.541378
YMR001C	YKL022C	S59	1.56	0	0.405891
YMR001C	YLR371W	S235	0.23	0	0.697354
YMR001C	YNL298W	T353	0.19	0	0.430504
YMR001C	YPL153C	S411	0.67	0	0.537713
YMR104C	YMR109W	S357	0.52	1	0.778334
YMR104C	YNL142W	S487	1.6	0	0.53584
YMR139W	YDR207C	S107	3.01	1	0.635112
YMR139W	YDR207C	T103	4.63	1	0.661434
YMR139W	YDR207C	T99	3.63	1	0.567306
YMR139W	YJR094C	S302	2.63	1	0.658819
YMR139W	YJR094C	S306	2.12	1	0.391903
YNL154C	YDL220C	S255	0.55	0	0.536803
YNL154C	YGL008C	S507	0.71	1	0.390605
YNL161W	YDR293C	S126	2.25	1	0.591124
YNL161W	YDR293C	S152	1.6	1	0.598171
YNL161W	YDR293C	S164	3.74	1	0.879206
YNL161W	YDR293C	S228	2.05	1	0.84497
YNL161W	YDR293C	S293	2.43	1	0.722675
YNL161W	YDR293C	S319	2.09	1	0.69265
YNL161W	YDR293C	S42	2.21	1	0.813433
YNL161W	YDR293C	T261	2.78	1	0.789978
YNL161W	YJL082W	S383	0.85	0	0.56947
YNL161W	YLR131C	S122	1.51	1	0.574726
YNL161W	YLR135W	S725	0.24	0	0.461548
YNL161W	YPL150W	S530	2.21	0	0.885052
YNL298W	YJL187C	S111	0.85	1	0.546138
YNL298W	YJL187C	S136	0.85	1	0.574681
YNL298W	YJL187C	S438	0.85	1	0.593507
YNL298W	YJL187C	T688	0.37	1	0.518977
YNL298W	YJR092W	T265	0.03	0	0.424401
YNL307C	YDL223C	S303	0.52	1	0.421287
YNL307C	YDL223C	S857	0.46	1	0.405063
YNL307C	YDL223C	T997	1.58	1	0.52989
YNL307C	YDR207C	S107	3.01	1	0.551369
YNL307C	YDR207C	T103	4.63	1	0.562376
YNL307C	YDR207C	T99	3.63	1	0.518234
YNL307C	YHL001W	S10	0.14	0	0.398031
YNL307C	YIL033C	S70	3.44	1	0.454374
YOL045W	YDL223C	T366	0.59	1	0.513324
YOL045W	YDL225W	S365	0.54	0	0.573235
YOL045W	YKL035W	S11	1.08	1	0.598305
YOL045W	YNR016C	S1157	2.49	0	0.779706
YOR061W	YDR028C	S421	2.45	0	0.31251
YOR061W	YDR043C	S163	10.87	1	0.754024
YOR061W	YDR043C	T161	7.15	1	0.817565
YOR061W	YDR054C	S207	10.79	1	0.753598
YOR061W	YDR135C	S251	3.7	1	0.815094
YOR061W	YDR496C	S31	5.75	1	0.496508
YOR061W	YHL020C	S239	1.43	1	0.756279
YOR061W	YHL020C	S38	6.04	1	0.665335
YOR061W	YHR206W	S51	1.43	0	0.539377
YOR061W	YKL088W	S124	1.12	0	0.517308
YOR061W	YML074C	S186	7.47	1	0.728133
YOR061W	YNL088W	T1365	6.86	1	0.824525
YOR061W	YOR119C	S402	5.42	1	0.553295
YOR061W	YOR119C	S403	7.09	1	0.665661
YOR233W	YIL033C	S147	2.14	1	0.384892
YOR233W	YLL021W	S979	0.55	0	0.624581
YPL031C	YBR127C	S137	1.56	0	0.912841
YPL031C	YDL101C	S141	0.2	0	0.358176
YPL031C	YDL225W	S259	0.51	1	0.2182
YPL031C	YDL225W	S350	1.12	1	0.303286
YPL031C	YDL225W	S355	0.65	1	0.362269
YPL031C	YDL225W	S359	0.43	1	0.399429
YPL031C	YDL225W	S374	0.25	1	0.251504
YPL031C	YDL225W	S416	3.41	1	0.955101
YPL031C	YDL225W	S441	2.53	1	0.970077
YPL031C	YDL225W	S460	0.25	1	0.29703
YPL031C	YDL225W	T351	0.65	1	0.285449
YPL031C	YDL225W	T369	0.27	1	0.169945
YPL031C	YDL225W	T454	0.53	1	0.320256
YPL031C	YDL225W	T462	0.28	1	0.334424
YPL031C	YDR113C	T289	0.31	0	0.266892
YPL031C	YDR388W	S321	2.18	1	1.00779
YPL031C	YDR388W	S379	1.55	1	0.909216
YPL031C	YDR388W	T323	1.37	1	0.961053
YPL031C	YEL009C	T105	1.83	1	0.929835
YPL031C	YEL009C	T165	2.03	1	0.837484
YPL031C	YFL033C	T1075	2.01	1	1.05596
YPL031C	YFR034C	S100	1.72	1	0.914357
YPL031C	YFR034C	S114	1.34	1	0.870539
YPL031C	YFR034C	S152	3.52	1	0.892569
YPL031C	YHL007C	T511	0.65	0	0.47535
YPL031C	YHR071W	T32	1.6	1	0.942564
YPL031C	YIL033C	S130	0.51	0	0.258688
YPL031C	YJL157C	S341	1.09	0	0.930545
YPL031C	YLR079W	S76	2.55	1	0.986276
YPL031C	YLR079W	T33	3.41	1	0.805984
YPL031C	YLR258W	T668	1.69	1	0.869163
YPL031C	YMR229C	S37	0.23	0	0.246502
YPL031C	YNL079C	S123	0.62	0	0.254969
YPL031C	YOL001W	S234	2.86	1	0.941503
YPL031C	YOR171C	S451	1.55	1	0.952948
YPL042C	YHR084W	S261	2.26	1	0.693675
YPL042C	YHR084W	S451	0.23	1	0.147037
YPL042C	YML100W	S56	0.21	0	0.146356
YPL141C	YDR207C	S316	1.93	1	0.634061
YPL141C	YJL095W	S1058	0.3	0	0.337805
YPL141C	YMR016C	S771	0.24	0	0.407843
YPL150W	YOR014W	S263	0.95	1	0.725439
YPL150W	YOR014W	S264	0.88	1	0.475343
YPL153C	YAR002W	S360	2	1	0.724619
YPL153C	YAR002W	S382	1.06	1	0.509502
YPL153C	YAR002W	S473	0	0	0.649489
YPL153C	YAR002W	S483	1.71	1	0.619711
YPL153C	YAR002W	S81	0.53	0	0.510017
YPL153C	YBL007C	T831	0.71	0	0.432718
YPL153C	YBL046W	T347	0.06	0	0.534413
YPL153C	YBR011C	T251	2.12	0	0.510219
YPL153C	YBR274W	S183	4.71	0	0.612354
YPL153C	YDL101C	S132	0.35	1	0.626701
YPL153C	YDL101C	S140	1.06	1	0.560823
YPL153C	YDL101C	S141	1.35	1	0.6196
YPL153C	YDL101C	S142	0.35	1	0.669043
YPL153C	YDL101C	S16	0.06	1	0.645434
YPL153C	YDL101C	S17	0.18	1	0.702267
YPL153C	YDL101C	S172	2	1	0.592153
YPL153C	YDL101C	S195	0	1	0.843822
YPL153C	YDL101C	S24	1.47	1	0.68892
YPL153C	YDL101C	S266	1.12	1	0.664936
YPL153C	YDL101C	S29	0.47	1	0.635581
YPL153C	YDL101C	T105	0	1	0.79824
YPL153C	YDL101C	T378	0.41	1	0.557473
YPL153C	YDL225W	S221	3.06	1	0.923359
YPL153C	YDR017C	S396	0	0	0.656666
YPL153C	YDR028C	S614	0	0	0.699466
YPL153C	YDR052C	S192	0	1	0.629409
YPL153C	YDR052C	S203	0.18	1	0.658967
YPL153C	YDR052C	S319	0.94	1	0.641933
YPL153C	YDR052C	S374	0	1	0.722855
YPL153C	YDR052C	S377	0.47	1	0.673218
YPL153C	YDR052C	S518	0.94	1	0.743885
YPL153C	YDR052C	S59	1.24	1	0.649995
YPL153C	YDR052C	T188	0	1	0.642311
YPL153C	YDR052C	T375	0.35	1	0.519886
YPL153C	YDR122W	S764	0.53	0	0.581242
YPL153C	YDR359C	S969	0.35	0	0.662771
YPL153C	YDR369C	S444	0	0	0.595411
YPL153C	YER169W	S139	0	1	0.674288
YPL153C	YGL014W	S330	0	0	0.463484
YPL153C	YGL163C	T132	0.88	1	0.771095
YPL153C	YHR030C	S423	0.18	1	0.615645
YPL153C	YJL128C	S269	1.94	0	0.603977
YPL153C	YJL187C	S345	0	0	0.58722
YPL153C	YLL021W	S274	0.24	0	0.547593
YPL153C	YLR182W	S149	0.24	1	0.673202
YPL153C	YLR182W	S152	0.24	1	0.703374
YPL153C	YLR182W	S268	0.12	1	0.674776
YPL153C	YLR182W	S547	2.35	1	0.63461
YPL153C	YLR182W	S715	0.18	1	0.699908
YPL153C	YLR182W	T557	0	1	0.580111
YPL153C	YLR182W	T743	0.59	1	0.611243
YPL153C	YLR223C	S1077	0	0	0.690459
YPL153C	YLR335W	S284	0.65	1	0.648945
YPL153C	YLR335W	S368	0.76	1	0.631911
YPL153C	YLR335W	S512	0.88	1	0.696985
YPL153C	YLR335W	S523	0.35	1	0.614231
YPL153C	YLR335W	S68	0	1	0.697208
YPL153C	YMR105C	S119	0.53	1	0.626634
YPL153C	YNL273W	S626	0.29	1	0.539377
YPL153C	YNR031C	S290	0.47	0	0.675335
YPL153C	YOR033C	S372	0.12	1	0.620068
YPL153C	YOR098C	S383	0.59	1	0.675186
YPL153C	YOR098C	S449	0.65	1	0.662036
YPL153C	YOR098C	S615	0.65	1	0.723147
YPL153C	YOR098C	S637	2.12	1	0.714614
YPL153C	YOR098C	S672	0.53	1	0.646576
YPL153C	YOR098C	S754	0.47	1	0.703605
YPL153C	YPL153C	S424	0.06	1	0.626102
YPL153C	YPL153C	S560	0.41	1	0.601907
YPL153C	YPR135W	S463	2.18	1	0.684089
YPL203W	YOR220W	T132	0.31	1	0.486006
YPL204W	YER177W	S238	1.68	1	0.477871
YPL204W	YPR181C	S742	0.57	1	0.689744
YPL204W	YPR181C	T555	0.23	1	0.500434
YPL204W	YPR181C	T747	0.6	1	0.589057
YPL209C	YGR113W	S257	10.68	1	0.798069
YPL209C	YJL013C	S337	3.21	1	0.612174
YPL209C	YJL013C	S486	1	1	0.628971
YPL209C	YKR037C	T199	7.11	1	0.808711
YPR161C	YML010W	S1000	0.27	1	0.465871
YPR161C	YML010W	S1009	0.08	1	0.344218
YPR161C	YML010W	S1015	0.15	1	0.343796
YPR161C	YML010W	S1032	0.25	1	0.410364
YPR161C	YML010W	S1043	0.3	1	0.332063
YPR161C	YML010W	S1052	0.35	1	0.332717
YPR161C	YML010W	S937	0.18	1	0.335326
YPR161C	YML010W	S975	0.23	1	0.338485
YPR161C	YML010W	S981	0.23	1	0.313227

## Sheet: roc_curves_data10
kinase	target	target_residue	iGPS_score	real_site	AKID_score
YAL017W	YPL032C	S491	0.89	0	0.578512
YAR019C	YGR092W	S374	2.2	1	0.750046
YAR019C	YGR092W	T544	0	1	0.585799
YAR019C	YNL271C	T143	0.9	0	0.489727
YBL016W	YBR083W	T273	2.03	1	0.872296
YBL016W	YGR056W	T178	0.24	0	0.332629
YBL016W	YIR026C	S196	0.45	0	0.173012
YBL016W	YLR452C	S539	2.14	1	0.882203
YBL016W	YMR232W	S100	1.82	1	0.815627
YBL016W	YMR232W	S84	1.47	1	0.791791
YBL016W	YOR212W	S335	2.69	1	0.864631
YBL016W	YOR212W	T320	2.02	1	0.999836
YBL105C	YBL039C	S330	2	1	0.555673
YBL105C	YBL039C	S354	0.85	1	0.538415
YBL105C	YBL039C	S36	0.52	1	0.564148
YBL105C	YBL039C	S454	2.4	1	0.539973
YBL105C	YHL020C	S26	1.65	1	0.449271
YBR160W	YAL024C	S212	2.49	1	0.940787
YBR160W	YAL024C	S573	0.12	0	0.186665
YBR160W	YAL024C	T614	4.86	1	0.850668
YBR160W	YAR002W	S222	2.74	1	1.11033
YBR160W	YAR002W	S312	2.95	1	0.956778
YBR160W	YAR002W	S382	3.52	1	0.929787
YBR160W	YBL035C	T111	3.64	1	0.964327
YBR160W	YBL047C	S1008	0.62	0	0.312449
YBR160W	YBL047C	T238	3.82	1	0.950789
YBR160W	YBL084C	S328	3.99	1	0.878304
YBR160W	YBL084C	T304	3.4	1	0.826172
YBR160W	YBL084C	T397	2.79	1	0.917165
YBR160W	YBR038W	S100	3.63	1	0.950326
YBR160W	YBR038W	S133	3.09	1	0.966537
YBR160W	YBR038W	S256	2.69	0	1.03283
YBR160W	YBR038W	S60	3.72	1	0.954268
YBR160W	YBR038W	S86	2.69	1	0.941767
YBR160W	YBR060C	S16	4.24	1	0.978081
YBR160W	YBR060C	S188	2.45	1	0.927622
YBR160W	YBR060C	S206	4.23	1	0.968158
YBR160W	YBR060C	T217	3.18	1	1.10998
YBR160W	YBR060C	T24	4.1	1	1.02453
YBR160W	YBR072W	S47	0.94	0	0.247549
YBR160W	YBR102C	T28	6.34	1	0.834967
YBR160W	YBR200W	S72	3.97	1	0.91717
YBR160W	YCL014W	S1515	2.98	1	0.955288
YBR160W	YCL014W	S1549	2.48	1	0.982209
YBR160W	YCL014W	S1589	0.3	0	0.181612
YBR160W	YCL014W	T1440	3.56	1	0.861254
YBR160W	YCL014W	T305	0.4	0	0.2584
YBR160W	YDL017W	S83	2.96	1	0.977463
YBR160W	YDL089W	S441	4.68	1	0.982325
YBR160W	YDL189W	S447	0.38	0	0.132235
YBR160W	YDL220C	S336	2.66	1	0.944268
YBR160W	YDL220C	T308	4.81	1	0.868002
YBR160W	YDL226C	T161	4.64	1	0.986098
YBR160W	YDL229W	T431	0.19	0	0.302873
YBR160W	YDR001C	S66	1.79	1	0.926927
YBR160W	YDR052C	S11	3.48	1	0.903173
YBR160W	YDR054C	S207	0.15	0	0.2791
YBR160W	YDR093W	S396	0.3	0	0.204691
YBR160W	YDR097C	S228	2.86	1	0.908272
YBR160W	YDR103W	S11	2.18	1	0.935527
YBR160W	YDR103W	S329	1.48	1	0.900471
YBR160W	YDR103W	T102	3.4	1	0.881643
YBR160W	YDR103W	T29	2.49	1	0.830978
YBR160W	YDR130C	S117	3.14	1	1.07453
YBR160W	YDR130C	S148	2.75	1	0.917038
YBR160W	YDR130C	S54	3.21	1	0.991334
YBR160W	YDR130C	S74	1.43	1	1.02884
YBR160W	YDR130C	S88	0.57	0	0.201326
YBR160W	YDR130C	T68	3.37	1	0.895925
YBR160W	YDR146C	S261	5.19	1	0.988228
YBR160W	YDR146C	S300	2.62	1	0.944341
YBR160W	YDR146C	S492	3.17	1	1.04493
YBR160W	YDR146C	S505	1.56	1	0.871584
YBR160W	YDR146C	S702	3.71	1	0.978349
YBR160W	YDR159W	S866	2.29	1	1.01741
YBR160W	YDR168W	S173	0.35	0	0.147493
YBR160W	YDR217C	S11	3.15	1	0.894922
YBR160W	YDR217C	S26	1.66	1	0.926298
YBR160W	YDR217C	S56	3.73	1	0.935058
YBR160W	YDR217C	S70	0.7	0	0.16195
YBR160W	YDR217C	T50	0.61	0	0.189752
YBR160W	YDR227W	S389	3.28	1	0.935979
YBR160W	YDR227W	S84	4.3	0	1.00326
YBR160W	YDR285W	S763	4.73	1	0.991848
YBR160W	YDR285W	S783	4.28	1	0.934647
YBR160W	YDR285W	S828	2.68	1	0.98321
YBR160W	YDR285W	S89	5.03	1	0.971892
YBR160W	YDR309C	S337	2.84	1	0.954687
YBR160W	YDR348C	S121	3.26	1	0.93724
YBR160W	YDR348C	T199	0.66	0	0.266339
YBR160W	YDR356W	S36	5.14	1	1.03515
YBR160W	YDR356W	S91	3	1	1.01135
YBR160W	YDR379W	S380	3.09	1	0.905227
YBR160W	YDR379W	S770	4.26	1	0.999971
YBR160W	YDR379W	S772	2.8	1	1.04443
YBR160W	YDR389W	S16	3.36	1	0.935001
YBR160W	YDR439W	S146	2.08	1	0.921583
YBR160W	YDR443C	S748	4.38	1	1.02316
YBR160W	YDR507C	S419	0.73	0	0.204267
YBR160W	YDR507C	S459	0.78	0	0.182495
YBR160W	YDR507C	S460	4.57	1	0.986338
YBR160W	YDR507C	T1023	0.34	0	0.176609
YBR160W	YDR507C	T462	4.02	1	0.885393
YBR160W	YEL032W	S781	6	1	1.02093
YBR160W	YEL032W	S845	2.68	0	0.979488
YBR160W	YER008C	S318	0.56	0	0.191585
YBR160W	YER032W	S225	2.5	1	0.97455
YBR160W	YER032W	S399	6.44	1	1.11719
YBR160W	YER032W	S84	2.51	1	0.974819
YBR160W	YER075C	S272	3.75	1	0.920917
YBR160W	YER111C	S806	2.93	1	0.923506
YBR160W	YER111C	T20	2.97	1	0.827734
YBR160W	YER120W	T204	4.92	1	0.899051
YBR160W	YER155C	S1030	0.78	0	0.195518
YBR160W	YER155C	T1038	4.11	1	0.871944
YBR160W	YER167W	S418	4.72	1	1.00843
YBR160W	YFR028C	S429	4.47	1	0.891963
YBR160W	YFR028C	S531	0.9	0	0.0978955
YBR160W	YGL003C	S169	2.49	1	0.942221
YBR160W	YGL003C	S227	3.63	1	0.904797
YBR160W	YGL003C	S239	3.92	1	0.950985
YBR160W	YGL003C	S418	1.91	1	0.941249
YBR160W	YGL003C	S436	2.24	1	0.895127
YBR160W	YGL003C	T12	3.83	1	0.886797
YBR160W	YGL003C	T173	4.14	1	0.879338
YBR160W	YGL003C	T176	4.7	1	0.912273
YBR160W	YGL035C	S264	3.5	1	0.961393
YBR160W	YGL073W	T97	1.71	0	0.999342
YBR160W	YGL115W	S73	0.15	0	0.144117
YBR160W	YGL124C	S20	0.62	0	0.223603
YBR160W	YGL134W	S45	0.37	0	0.171491
YBR160W	YGL175C	S267	1.82	1	1.07082
YBR160W	YGL179C	T487	0.42	0	0.216948
YBR160W	YGL201C	S56	0.77	0	0.249814
YBR160W	YGR092W	S20	0.27	0	0.159265
YBR160W	YGR092W	S51	3.66	1	1.00286
YBR160W	YGR092W	S53	2.83	1	1.13049
YBR160W	YGR098C	S490	0.13	0	0.112504
YBR160W	YGR125W	S42	2.4	1	0.969846
YBR160W	YGR186W	S198	0.71	0	0.264136
YBR160W	YHL007C	S206	1.21	1	0.228849
YBR160W	YHL007C	S502	4.49	1	0.9098
YBR160W	YHL007C	T512	5.59	1	0.900266
YBR160W	YHR027C	T24	5.11	0	0.866867
YBR160W	YHR030C	S186	0.5	0	0.227689
YBR160W	YHR084W	S451	0.33	0	0.188187
YBR160W	YHR084W	S590	0.35	0	0.173044
YBR160W	YHR084W	T29	4.26	0	0.801699
YBR160W	YHR118C	S106	3.37	1	1.00848
YBR160W	YHR118C	S116	4.65	1	0.949011
YBR160W	YHR118C	S123	4.29	1	0.918027
YBR160W	YHR118C	T114	3.39	1	0.792514
YBR160W	YHR118C	T146	3.63	1	0.910816
YBR160W	YHR149C	S126	1.31	1	0.964237
YBR160W	YHR149C	T232	3.19	1	0.827841
YBR160W	YHR152W	S125	2.39	1	1.08175
YBR160W	YHR158C	S20	0.68	0	0.327769
YBR160W	YHR158C	S23	0.55	0	0.236169
YBR160W	YHR158C	S613	3.25	1	0.923367
YBR160W	YHR158C	S67	4.1	1	0.947899
YBR160W	YHR159W	S244	2.82	1	1.04568
YBR160W	YHR159W	S286	3.7	1	1.10232
YBR160W	YHR159W	S29	3.87	1	0.948417
YBR160W	YHR159W	T236	3.15	1	0.854448
YBR160W	YHR164C	S237	4.48	1	0.995359
YBR160W	YHR166C	S59	3.4	1	0.943102
YBR160W	YIL031W	S795	3.01	1	0.9144
YBR160W	YIL031W	S984	2.9	1	0.993176
YBR160W	YIL053W	S9	0.62	0	0.181107
YBR160W	YIL101C	S551	4.09	1	1.03844
YBR160W	YIL106W	S80	3.21	1	0.952574
YBR160W	YIL106W	T38	1	0	0.34802
YBR160W	YIL112W	S290	5.43	1	0.950604
YBR160W	YIL153W	S341	4.95	1	0.87175
YBR160W	YIR023W	T867	4.86	1	0.909851
YBR160W	YJL005W	S78	0.82	0	0.273931
YBR160W	YJL076W	S1056	4.56	1	0.909677
YBR160W	YJL076W	S166	3.81	1	0.92153
YBR160W	YJL076W	S169	0.9	1	0.22502
YBR160W	YJL076W	S447	4.17	1	0.95863
YBR160W	YJL076W	S452	3.57	1	0.986374
YBR160W	YJL076W	S747	0.34	0	0.206438
YBR160W	YJL076W	S830	2.64	1	0.95147
YBR160W	YJL076W	T1042	3.14	1	0.896487
YBR160W	YJL076W	T288	0.86	0	0.207837
YBR160W	YJL076W	T676	3.27	1	0.850774
YBR160W	YJL084C	S213	3.1	1	1.05374
YBR160W	YJL084C	S582	3.01	0	0.982137
YBR160W	YJL092W	S893	3.78	1	1.12263
YBR160W	YJL092W	S965	4.19	1	1.15039
YBR160W	YJL092W	T604	2.91	1	0.836318
YBR160W	YJL106W	T242	0.47	0	0.241397
YBR160W	YJL138C	T73	0.54	0	0.126095
YBR160W	YJL157C	S8	0.62	1	0.229593
YBR160W	YJL157C	T15	2.98	1	0.856677
YBR160W	YJL187C	S105	0.74	1	0.229995
YBR160W	YJL187C	S111	2.08	1	0.969669
YBR160W	YJL187C	S133	3.12	1	1.00302
YBR160W	YJL187C	S136	0.55	1	0.210259
YBR160W	YJL187C	S201	3.11	1	0.969053
YBR160W	YJL187C	S254	0.65	0	0.280782
YBR160W	YJL187C	S263	3.13	1	0.960414
YBR160W	YJL187C	S266	1.03	1	0.206091
YBR160W	YJL187C	T121	4.52	1	0.834557
YBR160W	YJL187C	T196	4.72	1	0.916253
YBR160W	YJL187C	T367	0.43	1	0.203276
YBR160W	YJL187C	T373	4.65	1	0.943127
YBR160W	YJL187C	T45	2.49	1	0.892802
YBR160W	YJL194W	S372	5.26	1	1.0469
YBR160W	YJL194W	T23	4.07	0	0.890755
YBR160W	YJL194W	T368	4.89	1	0.932753
YBR160W	YJR033C	S1211	3.87	1	1.05975
YBR160W	YJR046W	S479	0.87	0	0.249343
YBR160W	YJR059W	T727	3.76	1	0.875461
YBR160W	YJR059W	T730	4.66	1	0.961543
YBR160W	YJR083C	S62	3.99	1	0.92769
YBR160W	YJR083C	S71	4.49	1	0.928668
YBR160W	YKL022C	S103	2.86	1	0.963076
YBR160W	YKL022C	S44	3.98	1	0.864857
YBR160W	YKL022C	S59	2.91	1	0.95286
YBR160W	YKL022C	S95	4.34	1	0.976874
YBR160W	YKL022C	T115	3.64	1	0.779569
YBR160W	YKL022C	T406	1.99	1	0.82886
YBR160W	YKL042W	S204	0.29	0	0.188434
YBR160W	YKL092C	S1066	2.32	1	1.11456
YBR160W	YKL108W	S100	2.55	1	0.916388
YBR160W	YKL108W	S172	4.8	1	1.07419
YBR160W	YKL108W	S208	2.87	1	0.974191
YBR160W	YKL108W	T168	4.61	1	0.911893
YBR160W	YKL108W	T241	4.78	1	0.885135
YBR160W	YKL108W	T84	1.87	1	0.935017
YBR160W	YKL185W	S253	4.42	1	1.04599
YBR160W	YKL185W	S452	3.49	1	1.00378
YBR160W	YKL185W	S455	2.55	1	0.940006
YBR160W	YKL185W	T450	3.7	1	0.991257
YBR160W	YKR089C	S890	5.57	1	0.940591
YBR160W	YKR089C	T675	3.56	1	0.941194
YBR160W	YKR091W	S212	2.27	1	0.971164
YBR160W	YLL019C	T562	1.46	0	0.811795
YBR160W	YLL021W	S1080	4.12	1	0.966379
YBR160W	YLL021W	S1087	4.3	1	0.874261
YBR160W	YLL021W	S254	1.42	1	0.916136
YBR160W	YLL021W	S274	4.08	1	0.954811
YBR160W	YLL021W	S585	4.08	1	0.931331
YBR160W	YLL021W	S599	3.29	1	0.884345
YBR160W	YLL021W	S883	2.89	1	0.941804
YBR160W	YLL021W	S910	2.98	1	1.0148
YBR160W	YLL021W	S937	3.65	1	0.992969
YBR160W	YLL021W	S979	2.62	1	0.931554
YBR160W	YLR006C	S195	1.63	1	0.937569
YBR160W	YLR006C	S673	4.6	1	0.914291
YBR160W	YLR032W	S146	3.75	0	0.960987
YBR160W	YLR032W	S20	0.48	0	0.239356
YBR160W	YLR079W	S191	3.27	1	0.92146
YBR160W	YLR079W	S69	2.88	1	0.870854
YBR160W	YLR079W	S80	2.36	1	0.930978
YBR160W	YLR096W	S609	5.17	1	1.0183
YBR160W	YLR096W	S643	2.93	1	1.01716
YBR160W	YLR096W	T611	1.18	0	0.363236
YBR160W	YLR103C	S213	0.57	0	0.225813
YBR160W	YLR131C	S253	4.17	1	0.971453
YBR160W	YLR131C	S303	4.62	1	0.967412
YBR160W	YLR131C	S385	1.41	1	0.911491
YBR160W	YLR131C	S392	2.41	1	0.945851
YBR160W	YLR131C	S428	3.82	1	0.928784
YBR160W	YLR131C	S483	0.81	1	0.211304
YBR160W	YLR131C	S564	2.62	1	0.955736
YBR160W	YLR131C	T259	2.95	1	0.856228
YBR160W	YLR131C	T486	4.36	1	0.928618
YBR160W	YLR182W	S160	3.23	1	0.921396
YBR160W	YLR183C	S40	0.56	0	0.180423
YBR160W	YLR187W	S623	2.47	0	0.971363
YBR160W	YLR190W	S37	3.62	1	1.06193
YBR160W	YLR310C	S580	0.23	0	0.230474
YBR160W	YLR310C	S590	1.09	0	0.135461
YBR160W	YLR314C	S509	4.79	1	0.973544
YBR160W	YLR319C	S327	2.82	1	0.919433
YBR160W	YLR319C	S353	4.03	0	1.01969
YBR160W	YLR319C	T169	4.95	0	1.03045
YBR160W	YLR457C	S251	2.71	1	0.985029
YBR160W	YLR457C	S253	3.48	1	1.04583
YBR160W	YML027W	T324	5.57	1	0.972834
YBR160W	YML034W	T241	3.57	1	0.915774
YBR160W	YML034W	T291	3.06	1	0.858588
YBR160W	YMR001C	T70	3.08	1	0.820326
YBR160W	YMR005W	S36	3.74	1	0.893106
YBR160W	YMR036C	S27	2.51	1	0.880369
YBR160W	YMR129W	S60	0.4	0	0.271442
YBR160W	YMR165C	S602	4.38	1	0.972731
YBR160W	YMR165C	S744	2.18	1	0.978495
YBR160W	YMR205C	T152	5.11	0	0.950651
YBR160W	YNL068C	S683	2.29	1	0.971762
YBR160W	YNL068C	S708	3.67	1	1.06051
YBR160W	YNL068C	S832	0.67	0	0.202594
YBR160W	YNL068C	S833	4.11	1	0.956451
YBR160W	YNL068C	T697	3.47	1	0.861026
YBR160W	YNL102W	S170	4.46	1	0.990425
YBR160W	YNL102W	S215	3.37	1	0.952063
YBR160W	YNL102W	S305	3.61	1	0.985284
YBR160W	YNL102W	T313	2.04	1	0.871324
YBR160W	YNL172W	S1451	0.84	0	0.228532
YBR160W	YNL225C	T121	3.15	1	0.824252
YBR160W	YNL271C	S325	0.91	0	0.165298
YBR160W	YNL278W	S518	3.22	1	0.967347
YBR160W	YNL278W	S871	3.68	1	0.912523
YBR160W	YNL298W	S445	3.16	1	1.04842
YBR160W	YNL309W	S72	3.96	1	0.945644
YBR160W	YNL309W	T99	4.52	1	0.915936
YBR160W	YNL321W	S121	5.58	1	0.985098
YBR160W	YNL321W	T118	4.34	1	0.878134
YBR160W	YNR019W	S176	2.16	0	1.02076
YBR160W	YNR047W	S198	3.42	1	1.00892
YBR160W	YNR047W	S339	4.13	1	0.953203
YBR160W	YNR047W	T201	3.71	1	0.869335
YBR160W	YOL070C	S117	0.68	0	0.191431
YBR160W	YOL070C	T403	3.72	1	0.855026
YBR160W	YOL100W	T74	0.35	0	0.290459
YBR160W	YOR014W	S263	1.11	0	0.239249
YBR160W	YOR058C	S64	2.48	1	0.949022
YBR160W	YOR058C	S803	4.72	1	0.903463
YBR160W	YOR058C	S819	3.39	1	0.971234
YBR160W	YOR058C	T55	2.41	1	0.889855
YBR160W	YOR058C	T675	4.14	1	0.83923
YBR160W	YOR083W	S88	2.94	1	0.948516
YBR160W	YOR083W	T57	3.66	1	0.884198
YBR160W	YOR098C	S158	0.61	0	0.218631
YBR160W	YOR098C	S509	0.37	0	0.338978
YBR160W	YOR098C	S754	0.29	0	0.309624
YBR160W	YOR098C	S767	2.42	1	1.05559
YBR160W	YOR127W	S291	3.4	1	0.961384
YBR160W	YOR127W	T278	3.86	1	0.873594
YBR160W	YOR178C	S66	3.59	1	0.908291
YBR160W	YOR188W	S835	2.46	0	1.00296
YBR160W	YOR231W	S144	3.24	0	0.88954
YBR160W	YOR372C	T319	3.49	1	0.826999
YBR160W	YPL070W	S245	3.35	1	0.957998
YBR160W	YPL070W	S67	3.7	1	0.926407
YBR160W	YPL115C	S254	2.91	1	0.910873
YBR160W	YPL115C	S324	4.02	1	0.945168
YBR160W	YPL153C	S373	0.46	0	0.226497
YBR160W	YPL153C	S774	2.08	1	0.901979
YBR160W	YPL194W	T602	0.86	0	0.252572
YBR160W	YPL256C	S427	3.73	1	0.922143
YBR160W	YPL267W	S102	3.1	1	0.994802
YBR160W	YPL267W	S126	0.12	1	0.188933
YBR160W	YPL267W	S155	0.53	1	0.176364
YBR160W	YPL267W	S166	0.23	1	0.22667
YBR160W	YPL267W	S37	0.84	1	0.294187
YBR160W	YPL267W	S48	3.43	1	0.919586
YBR160W	YPL267W	T161	3.5	1	0.85571
YBR160W	YPL267W	T173	0.58	1	0.248022
YBR160W	YPL269W	S197	3.79	1	0.974304
YBR160W	YPL269W	S496	2.48	1	0.938635
YBR160W	YPR019W	S69	2.72	1	0.91505
YBR160W	YPR141C	S21	3.32	1	1.02372
YBR160W	YPR162C	S9	2.81	1	0.986943
YBR160W	YPR171W	S39	4.36	1	1.00392
YBR160W	YPR174C	S175	4.39	1	0.965941
YBR160W	YPR175W	S613	0.96	0	0.881942
YBR274W	YDR113C	S121	2.29	1	0.380709
YBR274W	YDR113C	S158	0.79	1	0.390411
YBR274W	YDR113C	T289	0.14	1	0.365071
YDL079C	YCR033W	T796	1.1	0	0.713887
YDL079C	YDR207C	S107	3.01	1	0.696686
YDL079C	YDR207C	T103	4.63	1	0.736512
YDL079C	YDR207C	T99	3.63	1	0.646487
YDL101C	YDR432W	S224	2.29	1	0.516364
YDL101C	YDR499W	S11	0.29	0	0.472533
YDL101C	YIL066C	S806	0	1	0.707408
YDL101C	YLR437C	S108	0.12	1	0.451873
YDL101C	YLR437C	S109	0.35	1	0.423703
YDL108W	YOR174W	T237	2.07	1	0.805502
YDR477W	YBR127C	S503	1.51	1	0.464778
YDR477W	YDL101C	S172	0.92	0	0.413248
YDR477W	YDR216W	S98	0.54	1	0.710334
YDR477W	YDR432W	T227	0.78	0	0.400256
YDR477W	YER027C	S64	1.03	1	0.834165
YDR477W	YER027C	S65	1.38	1	0.497879
YDR477W	YGL035C	S278	0.95	1	0.815231
YDR477W	YGR252W	S204	0.78	1	0.74163
YDR477W	YGR252W	T203	0	1	0.570899
YDR477W	YGR252W	T211	0.08	1	0.431537
YDR477W	YLR248W	S515	0.51	0	0.66319
YDR477W	YMR205C	S167	0.08	1	0.449909
YDR477W	YMR205C	S171	0.84	1	0.576544
YDR477W	YMR219W	S1348	0.49	1	0.491797
YDR477W	YMR219W	S1354	0.27	1	0.442752
YDR477W	YMR280C	S562	0.24	1	0.768394
YDR477W	YNL272C	S515	0.76	1	0.499514
YDR477W	YOR340C	S220	0.27	0	0.411693
YER123W	YDR080W	S372	1.75	1	0.596366
YFL029C	YDL108W	T162	0.57	1	0.535455
YFL033C	YNL157W	S64	1.11	1	0.413987
YGR092W	YFR028C	S531	4.44	1	0.525304
YHL007C	YKL129C	S357	1.47	1	0.579914
YHL007C	YLR362W	S281	0.38	1	0.621818
YHL007C	YLR362W	S285	0.35	1	0.576861
YHL007C	YLR362W	T286	0.4	1	0.48436
YHR030C	YLR182W	S238	2.07	1	0.653681
YHR030C	YLR442C	S275	2.19	1	0.644829
YHR030C	YPL089C	S427	1.26	1	0.721157
YHR030C	YPL089C	T439	1.94	1	0.613647
YHR135C	YBR021W	S45	1.56	1	0.560809
YHR135C	YBR021W	S55	1.56	1	0.414663
YHR135C	YCL032W	T42	0.23	1	0.611699
YHR135C	YGL008C	S507	0.71	1	0.398694
YHR135C	YJR104C	S117	0.23	0	0.437678
YHR135C	YML062C	S368	2.69	0	0.572457
YHR135C	YMR205C	S36	1.04	0	0.507922
YIL035C	YDR043C	S163	10.87	1	0.715395
YIL035C	YDR043C	T161	7.15	1	0.839074
YIL035C	YDR054C	S207	10.79	1	0.773744
YIL035C	YDR135C	S251	3.7	1	0.772106
YIL035C	YDR496C	S31	5.75	1	0.629627
YIL035C	YHL020C	S239	1.43	1	0.711029
YIL035C	YHL020C	S38	6.04	1	0.692584
YIL035C	YKL108W	S100	0.32	0	0.510119
YIL035C	YML074C	S186	7.47	1	0.738986
YIL035C	YNL088W	T1365	6.86	1	0.771866
YIL035C	YOR119C	S402	5.42	1	0.573146
YIL035C	YOR119C	S403	7.09	1	0.682759
YJL106W	YLR079W	S145	1.29	1	0.607048
YJL106W	YLR079W	T45	4.17	1	0.634493
YJL106W	YLR079W	T48	1.1	1	0.511963
YJL106W	YNL074C	S228	0.17	0	0.62481
YJL128C	YDL223C	S43	0.5	1	0.582077
YJL128C	YDL223C	T949	0.1	1	0.385161
YJL128C	YDR475C	S510	0.45	1	0.408865
YJL141C	YNR052C	T97	1.17	1	0.491779
YJL164C	YAL038W	S22	4.68	1	0.916941
YJL164C	YBL039C	S424	2.27	1	0.902716
YJL164C	YDR001C	S83	5.65	1	0.950047
YJL164C	YDR216W	S325	0.42	0	0.441927
YJL164C	YDR239C	S336	0.15	0	0.479135
YJL164C	YDR443C	S608	5.14	1	0.951358
YJL164C	YER127W	S288	2.17	0	0.71529
YJL164C	YFL033C	S1094	5.59	1	1.036
YJL164C	YFL033C	S1416	5.97	1	0.872347
YJL164C	YFL033C	S709	3.75	1	0.719637
YJL164C	YGL116W	S88	3.05	1	0.921018
YJL164C	YGL180W	S508	5.44	1	0.929629
YJL164C	YGL253W	S15	4.42	1	0.855469
YJL164C	YHL020C	S251	2.19	1	0.679174
YJL164C	YHR135C	S523	0.42	0	0.511398
YJL164C	YIL107C	T157	4.79	1	0.876196
YJL164C	YJL005W	S60	5.25	0	0.911379
YJL164C	YKL038W	S202	3.48	1	0.864965
YJL164C	YKL038W	S96	2.08	1	0.884943
YJL164C	YKL191W	S496	0.42	0	0.391822
YJL164C	YLR133W	S85	6.04	1	1.08817
YJL164C	YLR377C	S12	4.33	1	0.99377
YJL164C	YOR113W	T111	1.77	0	0.761718
YJL164C	YOR347C	S24	5.41	1	0.907865
YJL164C	YPL232W	S79	2.35	1	0.697941
YJL164C	YPR160W	T27	1.34	1	0.644781
YJL164C	YPR160W	T9	0.46	1	0.508462
YKL101W	YBR133C	S753	0.38	1	0.408693
YKL139W	YDL140C	S1543	2.15	1	0.563548
YKL139W	YDL140C	S1718	3.39	1	0.584139
YKL139W	YDR113C	S71	2.67	0	0.580033
YKL139W	YKL062W	S169	0.43	1	0.498034
YKL139W	YPL146C	S405	0.42	0	0.553324
YKL166C	YFR017C	S95	1.56	1	0.706255
YKL166C	YJR001W	S187	0.23	0	0.580092
YLL019C	YBL058W	S106	1.26	1	0.754753
YLR113W	YBR182C	T365	2.42	1	0.819181
YLR113W	YCL032W	S155	1.84	1	0.780391
YLR113W	YCL032W	S196	1.96	1	0.724449
YLR113W	YER118C	S166	1.38	1	0.624515
YLR113W	YKL101W	S1220	1.96	1	0.720602
YLR113W	YLL043W	S537	0.62	1	0.747926
YLR113W	YLL043W	T231	3.31	1	0.790261
YLR113W	YLR248W	T379	1.4	1	0.852042
YLR113W	YNL167C	T113	1.21	1	0.809903
YLR113W	YOL151W	S333	0.43	0	0.333426
YLR113W	YPR018W	T78	2.18	0	0.763661
YLR362W	YNL271C	S79	0.7	0	0.57023
YMR001C	YDL003W	S175	0.19	1	0.54929
YMR001C	YDL003W	S263	0.88	1	0.584321
YMR001C	YDR168W	S17	0.77	0	0.607329
YMR001C	YGL003C	S259	0.06	1	0.559018
YMR001C	YGR085C	T56	0	0	0.592809
YMR001C	YJL076W	S223	0.31	1	0.489423
YMR001C	YJL076W	S224	0.88	1	0.543364
YMR001C	YJL076W	S242	0.67	1	0.605958
YMR001C	YJL076W	S259	0.98	1	0.687878
YMR001C	YJL076W	S280	1.46	1	0.578319
YMR001C	YJL076W	S295	0.44	1	0.771906
YMR001C	YJL076W	S30	0.92	1	0.51994
YMR001C	YJL076W	S301	0.44	1	0.564261
YMR001C	YJL076W	S31	1.35	1	0.512976
YMR001C	YJL076W	S452	1.65	0	0.431149
YMR001C	YJL076W	S64	0.35	1	0.526969
YMR001C	YJL076W	T16	0.29	1	0.599384
YMR001C	YJL076W	T288	1.77	1	0.513714
YMR001C	YJL076W	T302	0.4	1	0.5502
YMR001C	YJL187C	S111	0.58	1	0.53584
YMR001C	YJL187C	S118	0.69	1	0.47889
YMR001C	YJL187C	S254	1.02	1	0.445647
YMR001C	YJL187C	S36	0.71	1	0.572407
YMR001C	YJL187C	S438	0.42	1	0.5942
YMR001C	YJL187C	S610	0.75	1	0.595716
YMR001C	YJL187C	T280	1.17	1	0.521156
YMR001C	YJL187C	T629	0.21	1	0.533742
YMR001C	YJL187C	T688	0.79	1	0.503863
YMR001C	YJR053W	S17	0.75	1	0.593105
YMR001C	YJR053W	S30	0.38	1	0.81559
YMR001C	YJR053W	S424	0.69	1	0.828138
YMR001C	YJR053W	S447	1.54	1	0.606728
YMR001C	YJR053W	S54	0.31	1	0.540376
YMR001C	YJR053W	S69	0.35	1	0.519338
YMR001C	YJR053W	T24	0.5	1	0.581661
YMR001C	YJR053W	T35	0.5	1	0.599623
YMR001C	YJR053W	T47	0.62	1	0.541378
YMR001C	YLR190W	T225	0.31	0	0.594414
YMR001C	YOL081W	T963	0.62	0	0.584211
YMR104C	YMR109W	S357	0.52	1	0.778334
YMR139W	YBR011C	T244	0.38	0	0.364071
YMR139W	YDR207C	S107	3.01	1	0.635112
YMR139W	YDR207C	T103	4.63	1	0.661434
YMR139W	YDR207C	T99	3.63	1	0.567306
YMR139W	YJR094C	S302	2.63	1	0.658819
YMR139W	YJR094C	S306	2.12	1	0.391903
YNL154C	YGL008C	S507	0.71	1	0.390605
YNL161W	YDR293C	S126	2.25	1	0.591124
YNL161W	YDR293C	S152	1.6	1	0.598171
YNL161W	YDR293C	S164	3.74	1	0.879206
YNL161W	YDR293C	S228	2.05	1	0.84497
YNL161W	YDR293C	S293	2.43	1	0.722675
YNL161W	YDR293C	S319	2.09	1	0.69265
YNL161W	YDR293C	S42	2.21	1	0.813433
YNL161W	YDR293C	T261	2.78	1	0.789978
YNL161W	YLR131C	S122	1.51	1	0.574726
YNL298W	YJL187C	S111	0.85	1	0.546138
YNL298W	YJL187C	S136	0.85	1	0.574681
YNL298W	YJL187C	S438	0.85	1	0.593507
YNL298W	YJL187C	T688	0.37	1	0.518977
YNL298W	YNL027W	S32	0.57	0	0.575811
YNL307C	YDL223C	S303	0.52	1	0.421287
YNL307C	YDL223C	S857	0.46	1	0.405063
YNL307C	YDL223C	T997	1.58	1	0.52989
YNL307C	YDR207C	S107	3.01	1	0.551369
YNL307C	YDR207C	T103	4.63	1	0.562376
YNL307C	YDR207C	T99	3.63	1	0.518234
YNL307C	YFR014C	T347	0.32	0	0.51849
YNL307C	YIL033C	S70	3.44	1	0.454374
YNL307C	YJL157C	S341	1.16	0	0.553194
YNL307C	YJR001W	S58	0.14	0	0.418577
YNL307C	YLL024C	T549	0.22	0	0.406107
YNL307C	YOL004W	S316	1.89	0	0.54993
YNL307C	YOR133W	T468	0.69	0	0.469686
YOL045W	YDL223C	T366	0.59	1	0.513324
YOL045W	YKL035W	S11	1.08	1	0.598305
YOL045W	YLL024C	S20	0.3	0	0.48008
YOL045W	YNL298W	T495	0.68	0	0.572173
YOL045W	YNR009W	T233	0.54	0	0.483423
YOR061W	YDR043C	S163	10.87	1	0.754024
YOR061W	YDR043C	T161	7.15	1	0.817565
YOR061W	YDR054C	S207	10.79	1	0.753598
YOR061W	YDR135C	S251	3.7	1	0.815094
YOR061W	YDR496C	S31	5.75	1	0.496508
YOR061W	YHL020C	S239	1.43	1	0.756279
YOR061W	YHL020C	S38	6.04	1	0.665335
YOR061W	YHR174W	S10	1.34	0	0.484712
YOR061W	YLR052W	S211	0.35	0	0.597608
YOR061W	YML074C	S186	7.47	1	0.728133
YOR061W	YNL088W	T1365	6.86	1	0.824525
YOR061W	YOR119C	S402	5.42	1	0.553295
YOR061W	YOR119C	S403	7.09	1	0.665661
YOR231W	YJR059W	T730	0.25	0	0.467311
YOR233W	YIL033C	S147	2.14	1	0.384892
YPL031C	YDL225W	S259	0.51	1	0.2182
YPL031C	YDL225W	S350	1.12	1	0.303286
YPL031C	YDL225W	S355	0.65	1	0.362269
YPL031C	YDL225W	S359	0.43	1	0.399429
YPL031C	YDL225W	S374	0.25	1	0.251504
YPL031C	YDL225W	S416	3.41	1	0.955101
YPL031C	YDL225W	S441	2.53	1	0.970077
YPL031C	YDL225W	S460	0.25	1	0.29703
YPL031C	YDL225W	T351	0.65	1	0.285449
YPL031C	YDL225W	T369	0.27	1	0.169945
YPL031C	YDL225W	T454	0.53	1	0.320256
YPL031C	YDL225W	T462	0.28	1	0.334424
YPL031C	YDR356W	T18	1.67	0	0.865907
YPL031C	YDR388W	S321	2.18	1	1.00779
YPL031C	YDR388W	S379	1.55	1	0.909216
YPL031C	YDR388W	T323	1.37	1	0.961053
YPL031C	YDR460W	T208	0.44	0	0.258281
YPL031C	YDR477W	S537	0.14	0	0.358998
YPL031C	YDR502C	S195	0.24	0	0.229462
YPL031C	YEL009C	T105	1.83	1	0.929835
YPL031C	YEL009C	T165	2.03	1	0.837484
YPL031C	YFL033C	T1075	2.01	1	1.05596
YPL031C	YFR017C	T65	0.1	0	0.306983
YPL031C	YFR034C	S100	1.72	1	0.914357
YPL031C	YFR034C	S114	1.34	1	0.870539
YPL031C	YFR034C	S152	3.52	1	0.892569
YPL031C	YGL180W	S638	0.48	0	0.253597
YPL031C	YHR071W	T32	1.6	1	0.942564
YPL031C	YHR136C	S86	0.55	0	0.421943
YPL031C	YLL021W	S865	0.9	0	0.235321
YPL031C	YLR079W	S76	2.55	1	0.986276
YPL031C	YLR079W	T33	3.41	1	0.805984
YPL031C	YLR258W	T668	1.69	1	0.869163
YPL031C	YLR357W	T205	0.18	0	0.348574
YPL031C	YLR357W	T249	2.36	0	0.888507
YPL031C	YNL224C	S343	2.33	0	1.01139
YPL031C	YOL001W	S234	2.86	1	0.941503
YPL031C	YOR171C	S451	1.55	1	0.952948
YPL031C	YOR189W	S25	2.55	0	0.937078
YPL042C	YDR293C	S231	1.5	0	0.679887
YPL042C	YHR084W	S261	2.26	1	0.693675
YPL042C	YHR084W	S451	0.23	1	0.147037
YPL042C	YJL141C	T529	0.25	0	0.194506
YPL042C	YJR092W	S229	0.52	0	0.190162
YPL141C	YBR196C	S533	0.79	0	0.455102
YPL141C	YDR207C	S316	1.93	1	0.634061
YPL141C	YIL106W	T84	0.34	0	0.482649
YPL141C	YJL141C	S234	0.25	0	0.426905
YPL141C	YLL021W	S605	0.36	0	0.629154
YPL150W	YOR014W	S263	0.95	1	0.725439
YPL150W	YOR014W	S264	0.88	1	0.475343
YPL153C	YAR002W	S360	2	1	0.724619
YPL153C	YAR002W	S382	1.06	1	0.509502
YPL153C	YAR002W	S483	1.71	1	0.619711
YPL153C	YBL007C	S485	1.24	0	0.672206
YPL153C	YBL007C	T1065	0.18	0	0.448117
YPL153C	YDL042C	T25	0.82	0	0.563767
YPL153C	YDL070W	S264	0.18	0	0.531362
YPL153C	YDL101C	S132	0.35	1	0.626701
YPL153C	YDL101C	S140	1.06	1	0.560823
YPL153C	YDL101C	S141	1.35	1	0.6196
YPL153C	YDL101C	S142	0.35	1	0.669043
YPL153C	YDL101C	S16	0.06	1	0.645434
YPL153C	YDL101C	S17	0.18	1	0.702267
YPL153C	YDL101C	S172	2	1	0.592153
YPL153C	YDL101C	S195	0	1	0.843822
YPL153C	YDL101C	S24	1.47	1	0.68892
YPL153C	YDL101C	S266	1.12	1	0.664936
YPL153C	YDL101C	S29	0.47	1	0.635581
YPL153C	YDL101C	T105	0	1	0.79824
YPL153C	YDL101C	T378	0.41	1	0.557473
YPL153C	YDL225W	S221	3.06	1	0.923359
YPL153C	YDL225W	T369	0.94	0	0.446826
YPL153C	YDR052C	S192	0	1	0.629409
YPL153C	YDR052C	S203	0.18	1	0.658967
YPL153C	YDR052C	S319	0.94	1	0.641933
YPL153C	YDR052C	S374	0	1	0.722855
YPL153C	YDR052C	S377	0.47	1	0.673218
YPL153C	YDR052C	S518	0.94	1	0.743885
YPL153C	YDR052C	S59	1.24	1	0.649995
YPL153C	YDR052C	T188	0	1	0.642311
YPL153C	YDR052C	T30	0	0	0.591659
YPL153C	YDR052C	T375	0.35	1	0.519886
YPL153C	YDR389W	S491	0.35	0	0.672455
YPL153C	YER164W	S1336	1.35	0	0.583906
YPL153C	YER169W	S139	0	1	0.674288
YPL153C	YFL007W	S62	1	0	0.859407
YPL153C	YGL163C	T132	0.88	1	0.771095
YPL153C	YHR030C	S423	0.18	1	0.615645
YPL153C	YHR082C	S594	0.94	0	0.613485
YPL153C	YJR092W	T983	0.24	0	0.492635
YPL153C	YJR104C	S24	0.71	0	0.614278
YPL153C	YLL021W	T220	1.41	0	0.599689
YPL153C	YLR182W	S149	0.24	1	0.673202
YPL153C	YLR182W	S152	0.24	1	0.703374
YPL153C	YLR182W	S268	0.12	1	0.674776
YPL153C	YLR182W	S547	2.35	1	0.63461
YPL153C	YLR182W	S715	0.18	1	0.699908
YPL153C	YLR182W	T557	0	1	0.580111
YPL153C	YLR182W	T743	0.59	1	0.611243
YPL153C	YLR335W	S284	0.65	1	0.648945
YPL153C	YLR335W	S368	0.76	1	0.631911
YPL153C	YLR335W	S512	0.88	1	0.696985
YPL153C	YLR335W	S523	0.35	1	0.614231
YPL153C	YLR335W	S68	0	1	0.697208
YPL153C	YMR105C	S119	0.53	1	0.626634
YPL153C	YNL273W	S626	0.29	1	0.539377
YPL153C	YOR033C	S372	0.12	1	0.620068
YPL153C	YOR098C	S383	0.59	1	0.675186
YPL153C	YOR098C	S449	0.65	1	0.662036
YPL153C	YOR098C	S615	0.65	1	0.723147
YPL153C	YOR098C	S637	2.12	1	0.714614
YPL153C	YOR098C	S672	0.53	1	0.646576
YPL153C	YOR098C	S754	0.47	1	0.703605
YPL153C	YPL153C	S424	0.06	1	0.626102
YPL153C	YPL153C	S560	0.41	1	0.601907
YPL153C	YPR135W	S463	2.18	1	0.684089
YPL203W	YDL099W	T169	0.41	0	0.455244
YPL203W	YOR220W	T132	0.31	1	0.486006
YPL204W	YDL229W	T40	0.45	0	0.604381
YPL204W	YER177W	S238	1.68	1	0.477871
YPL204W	YPR181C	S742	0.57	1	0.689744
YPL204W	YPR181C	T555	0.23	1	0.500434
YPL204W	YPR181C	T747	0.6	1	0.589057
YPL209C	YGR113W	S257	10.68	1	0.798069
YPL209C	YJL013C	S337	3.21	1	0.612174
YPL209C	YJL013C	S486	1	1	0.628971
YPL209C	YKR037C	T199	7.11	1	0.808711
YPR161C	YDR507C	S298	0.68	0	0.512267
YPR161C	YML010W	S1000	0.27	1	0.465871
YPR161C	YML010W	S1009	0.08	1	0.344218
YPR161C	YML010W	S1015	0.15	1	0.343796
YPR161C	YML010W	S1032	0.25	1	0.410364
YPR161C	YML010W	S1043	0.3	1	0.332063
YPR161C	YML010W	S1052	0.35	1	0.332717
YPR161C	YML010W	S937	0.18	1	0.335326
YPR161C	YML010W	S975	0.23	1	0.338485
YPR161C	YML010W	S981	0.23	1	0.313227
YPR161C	YNL183C	S141	0.3	0	0.427937
