# Supplementary material for: Kinome-wide identification of phosphorylation networks in eukaryotic proteomes
Source: Bioinformatics. 2018 Jul 17;35(3):372–9. doi: 10.1093/bioinformatics/bty545 (PMC6361239; doi:10.1093/bioinformatics/bty545)
Supplement: Supplementary Table S3 [file bty545_supplementary_table_s3.xls]

## Sheet: roc_curves_data1
kinase	target	target_residue	Networkin_score	real_site	AKID_score
YAR019C	YEL007W	T170	0.113181	0	0.504493
YBL016W	YBL047C	T1307	0.581365	0	0.821084
YBL016W	YBR083W	T276	30.1372	1	0.208094
YBL016W	YMR232W	S100	4.8164	1	0.815627
YBL016W	YMR232W	S84	4.99191	1	0.791791
YBL016W	YPR141C	T7	0.774	0	0.907491
YBL105C	YDR170C	S455	0.201509	0	0.493691
YBL105C	YHL020C	S26	6.99392	1	0.449271
YBL105C	YJR121W	S373	1.4817	0	0.764957
YBL105C	YNL121C	S78	2.81111	0	0.504804
YBL105C	YPL004C	S41	4.9647	0	0.574118
YBR160W	YAL003W	T4	0.0226924	0	0.223724
YBR160W	YAL024C	S212	17.1882	1	0.940787
YBR160W	YAL024C	T614	17.2321	1	0.850668
YBR160W	YAL031C	S520	0.9599	1	0.9093
YBR160W	YAL038W	T407	0.506233	1	0.905717
YBR160W	YAR002W	S222	0.959579	1	1.11033
YBR160W	YAR002W	S312	0.0900335	1	0.956778
YBR160W	YAR002W	S382	0.856117	1	0.929787
YBR160W	YAR002W	T460	0.960046	1	0.922245
YBR160W	YAR009C	T500	8.2476e-05	0	0.18608
YBR160W	YAR014C	T195	0.37737	0	0.251043
YBR160W	YAR018C	S12	0.00054503	0	0.876541
YBR160W	YAR033W	S179	0.000159405	1	0.973723
YBR160W	YBL005W-A	S409	0.000549947	1	0.937932
YBR160W	YBL007C	S437	0.586184	1	0.967682
YBR160W	YBL007C	S480	0.0787651	0	0.208158
YBR160W	YBL007C	T993	0.05513	0	0.0977979
YBR160W	YBL024W	S667	0.000546958	0	0.919308
YBR160W	YBL024W	T426	0.000551163	1	0.915418
YBR160W	YBL035C	T111	10.8445	1	0.964327
YBR160W	YBL046W	S434	0.000544601	1	0.942442
YBR160W	YBL046W	T347	0.000550134	1	0.875239
YBR160W	YBL047C	S438	0.897679	0	1.11616
YBR160W	YBL047C	T238	0.884345	1	0.950789
YBR160W	YBL051C	S466	0.15658	1	0.889471
YBR160W	YBL051C	S541	0.476702	1	0.944091
YBR160W	YBL058W	S315	0.000428964	1	1.03767
YBR160W	YBL058W	S322	0.000544185	1	0.894668
YBR160W	YBL061C	T575	0.000183431	0	0.193697
YBR160W	YBL085W	S412	0.187542	1	1.00282
YBR160W	YBL085W	S540	0.648003	1	1.0407
YBR160W	YBL091C	S12	0.00035944	0	0.244025
YBR160W	YBL092W	S51	0.000117538	0	0.105239
YBR160W	YBL101C	S1030	0.104473	1	1.03518
YBR160W	YBL101C	S33	0.104643	1	1.05919
YBR160W	YBL101C	T1028	0.104869	1	0.867494
YBR160W	YBL101C	T1041	0.0160019	0	0.281278
YBR160W	YBL101C	T804	0.0612401	0	0.176174
YBR160W	YBL103C	T150	0.000550275	0	0.855013
YBR160W	YBR012W-B	S442	5.1717e-05	0	0.229366
YBR160W	YBR019C	T243	0.00037351	0	1.00896
YBR160W	YBR038W	S133	0.13132	1	0.966537
YBR160W	YBR059C	S801	0.000545944	1	0.974315
YBR160W	YBR060C	S16	34.7587	1	0.978081
YBR160W	YBR060C	S188	34.7257	1	0.927622
YBR160W	YBR060C	S206	34.571	1	0.968158
YBR160W	YBR060C	T217	34.1539	1	1.10998
YBR160W	YBR060C	T24	34.0375	1	1.02453
YBR160W	YBR068C	S16	5.1717e-05	1	0.933255
YBR160W	YBR085C-A	T16	0.000186269	0	0.0865658
YBR160W	YBR102C	S31	0.959759	1	0.986579
YBR160W	YBR102C	T28	0.943007	1	0.834967
YBR160W	YBR108W	T861	0.000551153	0	0.844386
YBR160W	YBR114W	T220	4.56641e-05	0	0.22576
YBR160W	YBR127C	S137	0.0804412	0	0.923351
YBR160W	YBR130C	S392	0.119408	0	0.313868
YBR160W	YBR156C	S144	0.497061	1	0.878
YBR160W	YBR156C	S268	0.490674	1	0.949613
YBR160W	YBR196C	S534	0.0633511	0	0.185163
YBR160W	YBR200W	S72	1.77303	1	0.91717
YBR160W	YBR214W	S458	0.00054876	1	0.993814
YBR160W	YBR215W	S265	0.0739106	0	0.933315
YBR160W	YBR216C	T671	0.000258584	0	0.151348
YBR160W	YBR225W	S105	5.15901e-05	0	0.178548
YBR160W	YBR245C	T694	0.893888	1	0.888868
YBR160W	YBR255W	S85	0.000550057	0	0.894376
YBR160W	YBR267W	T111	0.227127	0	0.935133
YBR160W	YBR280C	S16	0.0426446	0	0.903695
YBR160W	YCL014W	S1515	0.937471	1	0.955288
YBR160W	YCL014W	S1549	0.957093	1	0.982209
YBR160W	YCL014W	T1440	0.959746	1	0.861254
YBR160W	YCL019W	S1014	0.000231638	1	1.01021
YBR160W	YCL039W	S444	5.1717e-05	0	0.199758
YBR160W	YCR065W	T447	7.77276	0	0.895923
YBR160W	YCR088W	S169	0.000541211	1	0.940382
YBR160W	YCR088W	S183	0.000549214	1	1.03722
YBR160W	YCR088W	S313	0.000548925	1	0.909708
YBR160W	YCR088W	T165	0.00054993	1	0.945839
YBR160W	YDL003W	T354	2.55344	0	0.935233
YBR160W	YDL042C	S23	0.585737	1	1.04253
YBR160W	YDL048C	S193	0.0005487	1	1.03457
YBR160W	YDL084W	T169	0.000376635	0	0.847324
YBR160W	YDL084W	T36	0.000176116	0	0.22849
YBR160W	YDL088C	S464	0.000551589	1	0.970288
YBR160W	YDL089W	S441	0.517968	1	0.982325
YBR160W	YDL089W	T446	0.958185	1	0.917214
YBR160W	YDL099W	T277	0.000551345	1	0.945256
YBR160W	YDL131W	T410	0.689971	1	0.862318
YBR160W	YDL173W	S148	0.000549969	1	0.919163
YBR160W	YDL173W	S246	0.000374491	1	0.960465
YBR160W	YDL182W	T396	0.690474	1	0.822035
YBR160W	YDL185W	T770	0.0184701	0	0.244048
YBR160W	YDL195W	S728	0.0358716	0	0.285596
YBR160W	YDL195W	S836	0.38143	1	0.91837
YBR160W	YDL195W	S980	0.382168	1	0.936084
YBR160W	YDL220C	S336	26.0102	1	0.944268
YBR160W	YDL220C	T308	26.4331	1	0.868002
YBR160W	YDL223C	S671	0.000321643	1	0.97055
YBR160W	YDL226C	T161	9.56722e-05	1	0.986098
YBR160W	YDL234C	S265	0.000551287	1	0.92128
YBR160W	YDR001C	S66	1.53252	1	0.926927
YBR160W	YDR006C	S191	0.000550868	1	0.897065
YBR160W	YDR006C	S193	0.000549488	1	1.05694
YBR160W	YDR028C	S421	0.1976	1	0.995523
YBR160W	YDR028C	S898	0.197436	1	0.95406
YBR160W	YDR028C	T896	0.198324	1	0.921983
YBR160W	YDR052C	S11	3.93895	1	0.903173
YBR160W	YDR089W	S238	0.00054791	1	0.989303
YBR160W	YDR096W	S425	0.000132484	1	1.0744
YBR160W	YDR096W	S696	0.000549605	1	0.967719
YBR160W	YDR097C	S228	0.950174	1	0.908272
YBR160W	YDR103W	S329	4.42646	1	0.900471
YBR160W	YDR119W	S189	4.57275e-05	0	0.217327
YBR160W	YDR130C	S117	32.5897	1	1.07453
YBR160W	YDR130C	S148	32.8802	1	0.917038
YBR160W	YDR130C	S36	32.8099	1	0.95426
YBR160W	YDR130C	S54	32.807	1	0.991334
YBR160W	YDR130C	S74	7.76992	1	1.02884
YBR160W	YDR130C	T68	32.2072	1	0.895925
YBR160W	YDR137W	S370	0.000100794	1	0.854876
YBR160W	YDR146C	S250	4.625	1	0.953697
YBR160W	YDR146C	S261	31.185	1	0.988228
YBR160W	YDR146C	S300	31.5414	1	0.944341
YBR160W	YDR146C	S492	28.9377	1	1.04493
YBR160W	YDR146C	S505	22.913	1	0.871584
YBR160W	YDR146C	S702	31.4945	1	0.978349
YBR160W	YDR150W	S2545	0.0802912	0	0.207845
YBR160W	YDR153C	S405	5.1717e-05	0	0.264942
YBR160W	YDR159W	S600	0.222716	1	0.965385
YBR160W	YDR159W	S866	0.286824	1	1.01741
YBR160W	YDR170C	T1229	0.770715	0	0.107207
YBR160W	YDR170C	T1240	0.767001	1	0.979398
YBR160W	YDR186C	S684	0.000542064	0	0.957091
YBR160W	YDR216W	S371	0.0869259	0	1.00895
YBR160W	YDR216W	T188	0.360853	1	0.96032
YBR160W	YDR217C	S11	0.943552	1	0.894922
YBR160W	YDR217C	S26	0.592492	1	0.926298
YBR160W	YDR217C	S56	0.0978837	1	0.935058
YBR160W	YDR217C	T474	0.958513	0	0.81712
YBR160W	YDR227W	S342	0.959726	1	1.00885
YBR160W	YDR227W	S389	0.950154	1	0.935979
YBR160W	YDR238C	T895	0.000403239	0	0.821017
YBR160W	YDR285W	S763	0.413005	1	0.991848
YBR160W	YDR285W	S783	0.951125	1	0.934647
YBR160W	YDR285W	S828	0.959298	1	0.98321
YBR160W	YDR285W	S89	0.250093	1	0.971892
YBR160W	YDR293C	S231	3.63817	1	0.998381
YBR160W	YDR293C	S267	1.991	1	0.990879
YBR160W	YDR293C	S286	3.62893	1	0.92462
YBR160W	YDR293C	S492	3.64448	1	1.06572
YBR160W	YDR309C	S337	3.52876	1	0.954687
YBR160W	YDR310C	S379	0.608537	1	0.955828
YBR160W	YDR310C	S738	0.611591	1	0.989376
YBR160W	YDR326C	S572	0.000300979	1	1.00502
YBR160W	YDR348C	S121	0.956872	1	0.93724
YBR160W	YDR352W	S136	0.000549602	0	0.992383
YBR160W	YDR356W	S36	31.4869	1	1.03515
YBR160W	YDR356W	S91	31.2042	1	1.01135
YBR160W	YDR369C	S349	0.395516	1	0.966771
YBR160W	YDR379W	S380	12.7833	1	0.905227
YBR160W	YDR379W	S770	7.49177	1	0.999971
YBR160W	YDR379W	S772	12.8539	1	1.04443
YBR160W	YDR388W	S379	0.855272	0	0.914576
YBR160W	YDR389W	S16	0.95892	1	0.935001
YBR160W	YDR409W	S132	0.328676	1	0.95926
YBR160W	YDR409W	S139	0.328552	1	1.0844
YBR160W	YDR409W	S886	0.168095	0	0.887297
YBR160W	YDR422C	S193	0.277038	0	0.194612
YBR160W	YDR422C	S200	0.402785	1	1.09321
YBR160W	YDR436W	S299	0.084081	1	1.03758
YBR160W	YDR436W	S310	0.111437	1	0.958698
YBR160W	YDR439W	S146	0.749677	1	0.921583
YBR160W	YDR439W	S230	0.947617	1	0.912399
YBR160W	YDR443C	S425	0.000551299	0	0.967653
YBR160W	YDR443C	S748	0.000551211	1	1.02316
YBR160W	YDR451C	S325	0.0800068	0	0.956385
YBR160W	YDR466W	S834	0.000386924	0	1.01747
YBR160W	YDR475C	S48	4.75323e-05	0	0.190421
YBR160W	YDR475C	S785	8.61555e-05	0	0.306886
YBR160W	YDR501W	S302	1.05834	0	0.950881
YBR160W	YDR515W	S42	0.000540189	1	0.934188
YBR160W	YDR518W	S424	4.97895e-05	0	0.213478
YBR160W	YEL017W	S66	5.1717e-05	0	0.236467
YBR160W	YEL032W	S781	31.4208	1	1.02093
YBR160W	YEL043W	S847	0.000550037	1	0.963456
YBR160W	YEL043W	S862	0.00037894	1	0.970968
YBR160W	YEL062W	S354	0.0329535	0	0.165653
YBR160W	YEL062W	T503	0.260085	0	0.892665
YBR160W	YER008C	T74	5.84978	0	0.246007
YBR160W	YER032W	S172	0.0852667	0	0.172719
YBR160W	YER032W	S225	0.95834	1	0.97455
YBR160W	YER032W	S399	0.735902	1	1.11719
YBR160W	YER032W	S84	0.958724	1	0.974819
YBR160W	YER033C	S914	0.000551072	1	0.963479
YBR160W	YER040W	S552	0.000550639	0	0.913492
YBR160W	YER054C	S213	5.08783e-05	1	1.01661
YBR160W	YER075C	S272	1.31546	1	0.920917
YBR160W	YER075C	S305	2.47277	0	0.963349
YBR160W	YER079W	S41	0.000539524	1	1.05664
YBR160W	YER088C	S487	0.173483	1	1.01875
YBR160W	YER088C	S491	0.51616	1	0.98591
YBR160W	YER088C	T489	0.245878	0	0.348556
YBR160W	YER093C	T28	0.000225138	1	0.948892
YBR160W	YER105C	T456	0.154821	0	0.29449
YBR160W	YER111C	S806	35.8998	1	0.923506
YBR160W	YER111C	T20	35.9232	1	0.827734
YBR160W	YER114C	S457	0.0713054	1	0.96601
YBR160W	YER114C	S652	0.29973	1	0.95256
YBR160W	YER120W	T204	2.33514	1	0.899051
YBR160W	YER129W	S966	0.960015	1	0.963365
YBR160W	YER132C	S817	0.000413161	0	0.283602
YBR160W	YER149C	S345	0.165016	1	0.954369
YBR160W	YER155C	T1038	0.851555	1	0.871944
YBR160W	YER161C	S173	0.163188	1	0.92174
YBR160W	YER167W	S418	12.8161	1	1.00843
YBR160W	YER169W	S430	0.000550412	1	0.953454
YBR160W	YER169W	S561	0.000182236	1	0.917785
YBR160W	YER169W	S575	5.1717e-05	1	0.990115
YBR160W	YFL007W	S11	0.356793	1	0.995693
YBR160W	YFL007W	S29	0.359335	1	0.841673
YBR160W	YFL013C	S524	5.1717e-05	0	0.204661
YBR160W	YFL026W	T382	0.391111	1	0.922697
YBR160W	YFL033C	S1565	0.000548785	1	0.944785
YBR160W	YFL034C-B	T76	0.1752	1	0.893483
YBR160W	YFL034W	S94	0.00054619	0	0.86225
YBR160W	YFL038C	S172	0.0277531	0	0.217236
YBR160W	YFL042C	S103	0.000551031	1	0.98805
YBR160W	YFL042C	S149	0.000235794	1	0.912145
YBR160W	YFL042C	T110	0.000536475	1	1.10579
YBR160W	YFR010W	T389	0.188521	0	0.829835
YBR160W	YFR019W	T183	0.0574893	1	0.885394
YBR160W	YFR028C	S429	3.25948	1	0.891963
YBR160W	YGL014W	T212	0.000117538	0	0.286218
YBR160W	YGL023C	S70	4.64965e-05	0	0.221247
YBR160W	YGL023C	T160	5.1717e-05	0	0.269151
YBR160W	YGL035C	S264	0.0142249	1	0.961393
YBR160W	YGL035C	S302	0.00277323	0	0.196052
YBR160W	YGL049C	T196	0.000460331	1	0.888302
YBR160W	YGL049C	T301	0.000549566	1	0.83284
YBR160W	YGL090W	S261	0.000551119	1	0.986165
YBR160W	YGL093W	T356	0.70546	1	0.87082
YBR160W	YGL113W	S434	0.0465882	0	0.190704
YBR160W	YGL113W	S467	0.539692	1	0.98641
YBR160W	YGL113W	T507	0.0507631	0	0.236918
YBR160W	YGL151W	S259	0.00454853	0	0.327154
YBR160W	YGL180W	S365	0.425796	0	0.901714
YBR160W	YGL180W	T679	0.232656	0	0.258093
YBR160W	YGL197W	S1387	0.82858	1	0.895264
YBR160W	YGL197W	S693	0.726277	1	1.02193
YBR160W	YGL197W	T930	0.632277	0	0.847188
YBR160W	YGL208W	S298	0.142139	0	0.973602
YBR160W	YGR070W	T180	0.70597	0	0.933497
YBR160W	YGR092W	S51	1.61834	1	1.00286
YBR160W	YGR092W	S53	1.62443	1	1.13049
YBR160W	YGR097W	S344	0.197443	0	1.07899
YBR160W	YGR097W	T808	0.202621	1	0.959365
YBR160W	YGR099W	S406	4.65059e-05	0	0.0965697
YBR160W	YGR125W	S42	0.000551218	1	0.969846
YBR160W	YGR156W	S279	0.0344996	0	0.235274
YBR160W	YGR178C	S436	0.000228178	1	1.04088
YBR160W	YGR184C	S300	0.03184	1	0.946591
YBR160W	YGR196C	S56	0.000535256	0	0.320726
YBR160W	YGR204W	S176	0.0920609	0	0.938376
YBR160W	YGR253C	S56	0.0403742	1	1.03455
YBR160W	YGR270W	S1301	0.663188	0	0.989638
YBR160W	YGR275W	T98	0.204217	0	0.156724
YBR160W	YHL007C	S206	4.48622	1	0.228849
YBR160W	YHL007C	S502	20.9963	1	0.9098
YBR160W	YHL007C	S517	11.4655	1	0.984268
YBR160W	YHL007C	T512	14.4973	1	0.900266
YBR160W	YHL007C	T575	6.04024	0	0.385847
YBR160W	YHL028W	S541	0.000550721	1	0.877338
YBR160W	YHL029C	S6	0.000360478	1	0.989591
YBR160W	YHR025W	T167	5.1717e-05	0	0.941816
YBR160W	YHR036W	S56	0.000548807	1	0.976214
YBR160W	YHR084W	T29	0.835726	0	0.801699
YBR160W	YHR085W	S83	5.1717e-05	0	0.283323
YBR160W	YHR094C	T31	0.189721	1	0.852558
YBR160W	YHR118C	S106	32.8961	1	1.00848
YBR160W	YHR118C	S116	32.7725	1	0.949011
YBR160W	YHR118C	S123	32.8636	1	0.918027
YBR160W	YHR118C	T114	32.8685	1	0.792514
YBR160W	YHR118C	T146	32.8852	1	0.910816
YBR160W	YHR149C	S126	0.0808593	1	0.964237
YBR160W	YHR149C	S251	0.949063	0	0.911601
YBR160W	YHR149C	T232	0.959937	1	0.827841
YBR160W	YHR152W	S118	0.526121	1	1.2401
YBR160W	YHR152W	S125	0.409411	1	1.08175
YBR160W	YHR158C	S613	0.954891	1	0.923367
YBR160W	YHR158C	S67	0.940784	1	0.947899
YBR160W	YHR159W	S244	0.29313	1	1.04568
YBR160W	YHR159W	S286	0.306114	1	1.10232
YBR160W	YHR159W	S29	0.950369	1	0.948417
YBR160W	YHR159W	S369	0.0900335	0	1.00927
YBR160W	YHR159W	T236	0.960352	1	0.854448
YBR160W	YHR164C	S237	1.06945	1	0.995359
YBR160W	YHR205W	T466	0.000258584	0	0.284297
YBR160W	YIL024C	S107	0.000309075	1	0.954722
YBR160W	YIL031W	S788	0.572655	1	1.0262
YBR160W	YIL031W	S795	0.861428	1	0.9144
YBR160W	YIL031W	S984	0.957236	1	0.993176
YBR160W	YIL033C	S89	0.320212	1	0.966365
YBR160W	YIL038C	S307	0.472751	0	1.01927
YBR160W	YIL041W	T113	0.00037351	0	0.19933
YBR160W	YIL045W	T166	0.000550684	0	0.891507
YBR160W	YIL046W	S67	0.687603	1	0.897773
YBR160W	YIL050W	S13	24.7714	0	0.96785
YBR160W	YIL063C	T31	0.000541653	1	0.891754
YBR160W	YIL074C	S29	0.000390056	0	1.06534
YBR160W	YIL095W	S484	0.572204	0	1.00664
YBR160W	YIL101C	S146	0.952179	1	1.02895
YBR160W	YIL101C	S271	0.960352	1	1.00518
YBR160W	YIL101C	S551	0.96022	1	1.03844
YBR160W	YIL106W	S36	0.955294	1	0.969479
YBR160W	YIL106W	S80	0.654187	1	0.952574
YBR160W	YIL107C	S659	0.000117538	0	0.239515
YBR160W	YIL109C	S725	0.0331418	0	0.044946
YBR160W	YIL112W	S290	0.959907	1	0.950604
YBR160W	YIL112W	S690	0.948304	1	0.955204
YBR160W	YIL114C	T103	0.000550245	1	0.874966
YBR160W	YIL115C	S735	0.000549345	1	0.898662
YBR160W	YIL115C	S854	0.000543816	1	0.843612
YBR160W	YIL115C	T803	0.000549813	0	0.900207
YBR160W	YIL122W	S168	0.52475	1	0.979955
YBR160W	YIL135C	S301	0.355196	1	0.928666
YBR160W	YIL135C	S87	0.119246	0	0.18279
YBR160W	YIL153W	S341	0.171517	1	0.87175
YBR160W	YIR003W	S576	0.000537339	0	1.02932
YBR160W	YIR003W	T58	5.0936e-05	0	0.314623
YBR160W	YIR007W	T594	0.00054847	1	1.08076
YBR160W	YIR007W	T596	0.000548519	1	1.00316
YBR160W	YIR010W	S264	0.883944	1	0.963819
YBR160W	YIR023W	T867	0.716581	1	0.909851
YBR160W	YJL013C	T478	0.454149	1	0.986987
YBR160W	YJL020C	S103	0.000130294	1	0.939363
YBR160W	YJL076W	S1032	1.62865	1	0.95776
YBR160W	YJL076W	S1056	1.63212	1	0.909677
YBR160W	YJL076W	S166	1.62373	1	0.92153
YBR160W	YJL076W	S447	1.63184	1	0.95863
YBR160W	YJL076W	S452	1.61596	1	0.986374
YBR160W	YJL076W	S830	0.894162	1	0.95147
YBR160W	YJL076W	T1042	1.63392	1	0.896487
YBR160W	YJL076W	T297	1.62624	1	0.935906
YBR160W	YJL076W	T676	0.933587	1	0.850774
YBR160W	YJL081C	S353	6.83356e-05	0	0.983611
YBR160W	YJL084C	S176	0.951258	1	0.975945
YBR160W	YJL084C	S213	0.741686	1	1.05374
YBR160W	YJL092W	S698	0.818803	1	1.01063
YBR160W	YJL092W	S893	1.1392	1	1.12263
YBR160W	YJL092W	S938	1.12313	1	0.913065
YBR160W	YJL092W	S950	1.12482	1	0.949779
YBR160W	YJL092W	S965	1.12671	1	1.15039
YBR160W	YJL092W	T604	1.11866	1	0.836318
YBR160W	YJL095W	S411	0.893933	1	0.903542
YBR160W	YJL095W	S747	0.566138	1	0.940368
YBR160W	YJL095W	S816	0.8874	1	0.948467
YBR160W	YJL095W	T718	0.0838253	0	0.140781
YBR160W	YJL106W	S625	2.04028	0	0.195341
YBR160W	YJL109C	T72	0.000185007	0	0.170263
YBR160W	YJL110C	S92	0.000101161	0	0.933452
YBR160W	YJL130C	S2142	0.000543743	0	0.947894
YBR160W	YJL146W	S130	0.000494821	1	1.0075
YBR160W	YJL157C	T15	35.2917	1	0.856677
YBR160W	YJL193W	S247	0.000539049	1	1.04182
YBR160W	YJL194W	S128	3.36921	0	0.198076
YBR160W	YJL201W	S411	0.000494821	1	1.05259
YBR160W	YJL201W	T422	0.000549884	1	0.838341
YBR160W	YJR014W	S62	0.000258584	0	0.187225
YBR160W	YJR033C	S1211	0.959775	1	1.05975
YBR160W	YJR059W	S69	0.953725	1	0.971775
YBR160W	YJR059W	T727	0.959091	1	0.875461
YBR160W	YJR059W	T730	0.954501	1	0.961543
YBR160W	YJR070C	S281	0.00037351	1	0.922726
YBR160W	YJR083C	S62	0.320097	1	0.92769
YBR160W	YJR083C	S71	0.956529	1	0.928668
YBR160W	YJR089W	S601	4.70955e-05	0	0.15515
YBR160W	YJR089W	S688	0.000130294	0	0.93159
YBR160W	YJR092W	S10	0.439339	0	0.255959
YBR160W	YJR092W	S989	1.5623	0	1.02607
YBR160W	YJR123W	T27	0.000550673	0	0.878797
YBR160W	YKL005C	S177	0.000551203	1	0.96357
YBR160W	YKL025C	T59	0.00506246	0	0.371015
YBR160W	YKL038W	S229	0.205196	1	0.881601
YBR160W	YKL062W	S161	0.0586014	1	0.960661
YBR160W	YKL062W	S178	0.100323	1	0.915411
YBR160W	YKL062W	T321	0.00955771	0	0.442482
YBR160W	YKL068W	S763	0.000539049	0	0.938114
YBR160W	YKL092C	S1066	0.374303	1	1.11456
YBR160W	YKL093W	S69	0.000130294	1	0.9864
YBR160W	YKL105C	S980	0.000551636	1	0.986688
YBR160W	YKL140W	S466	0.000541067	1	0.891686
YBR160W	YKL185W	S253	30.9079	1	1.04599
YBR160W	YKL185W	S452	21.5579	1	1.00378
YBR160W	YKL185W	S455	30.6644	1	0.940006
YBR160W	YKL185W	T450	30.9126	1	0.991257
YBR160W	YKL203C	T887	0.010179	0	0.217219
YBR160W	YKR008W	S198	0.0530034	0	0.257995
YBR160W	YKR021W	S573	0.000184054	1	0.982712
YBR160W	YKR055W	T55	0.0552282	0	0.129815
YBR160W	YKR062W	S97	0.383754	1	0.945829
YBR160W	YKR072C	S47	0.340409	1	0.96604
YBR160W	YKR072C	S56	0.344248	1	0.977822
YBR160W	YKR077W	S147	12.7943	1	0.985566
YBR160W	YKR089C	S890	0.958242	1	0.940591
YBR160W	YKR089C	T675	0.959918	1	0.941194
YBR160W	YKR091W	S212	10.6479	1	0.971164
YBR160W	YKR095W	S1675	0.0811806	1	0.164284
YBR160W	YKR103W	S907	5.1717e-05	0	0.238395
YBR160W	YLL013C	S223	4.52013e-05	0	0.205112
YBR160W	YLL021W	S1080	0.948861	1	0.966379
YBR160W	YLL021W	S1087	0.648667	1	0.874261
YBR160W	YLL021W	S157	0.0900335	0	0.252626
YBR160W	YLL021W	S254	0.71339	1	0.916136
YBR160W	YLL021W	S274	0.958219	1	0.954811
YBR160W	YLL021W	S585	0.958082	1	0.931331
YBR160W	YLL021W	S599	0.737697	1	0.884345
YBR160W	YLL021W	S883	0.948312	1	0.941804
YBR160W	YLL021W	S910	0.450166	1	1.0148
YBR160W	YLL021W	S937	0.183401	1	0.992969
YBR160W	YLL021W	S961	0.523583	1	0.917127
YBR160W	YLL021W	S979	0.0911164	1	0.931554
YBR160W	YLL021W	T549	0.953769	0	0.896746
YBR160W	YLL026W	S535	0.0910229	0	0.200801
YBR160W	YLL032C	S762	0.605086	1	0.932091
YBR160W	YLL040C	T1379	0.00054681	1	1.00142
YBR160W	YLL061W	T21	0.000550666	1	0.915267
YBR160W	YLR006C	S195	0.950167	1	0.937569
YBR160W	YLR006C	S673	0.95963	1	0.914291
YBR160W	YLR018C	T221	0.584864	1	0.7726
YBR160W	YLR018C	T273	0.583284	1	0.94563
YBR160W	YLR049C	S80	0.00054976	1	1.06762
YBR160W	YLR058C	S429	0.0769194	0	0.233926
YBR160W	YLR086W	S113	0.227287	1	0.904771
YBR160W	YLR086W	S117	0.605212	1	1.12043
YBR160W	YLR086W	S128	1.10698	1	0.947903
YBR160W	YLR096W	S609	2.81878	1	1.0183
YBR160W	YLR096W	S643	1.99005	1	1.01716
YBR160W	YLR116W	S376	0.00055068	1	1.01936
YBR160W	YLR116W	S378	8.99203e-05	1	0.976067
YBR160W	YLR131C	S249	0.189029	0	0.228715
YBR160W	YLR131C	S253	0.140512	1	0.971453
YBR160W	YLR131C	S303	1.57218	1	0.967412
YBR160W	YLR131C	S385	0.137032	1	0.911491
YBR160W	YLR131C	S392	1.57782	1	0.945851
YBR160W	YLR131C	S428	1.43058	1	0.928784
YBR160W	YLR131C	S564	0.30736	1	0.955736
YBR160W	YLR131C	T259	1.58522	1	0.856228
YBR160W	YLR131C	T486	1.59487	1	0.928618
YBR160W	YLR131C	T501	1.59146	1	0.839475
YBR160W	YLR166C	S485	0.14581	1	0.877574
YBR160W	YLR190W	S37	0.960352	1	1.06193
YBR160W	YLR196W	S263	0.0161454	0	0.218
YBR160W	YLR219W	S46	0.956677	1	0.94382
YBR160W	YLR219W	S660	0.0900335	0	0.219191
YBR160W	YLR248W	S46	0.425757	1	1.04042
YBR160W	YLR257W	S129	0.000551348	0	0.954176
YBR160W	YLR257W	S240	5.1717e-05	0	0.191811
YBR160W	YLR257W	T159	0.000547447	0	0.910132
YBR160W	YLR273C	S645	0.000546971	1	0.918744
YBR160W	YLR319C	S327	0.353404	1	0.919433
YBR160W	YLR319C	S342	0.725352	0	0.975831
YBR160W	YLR337C	S709	6.62364e-05	1	1.01394
YBR160W	YLR353W	S413	0.000187621	1	0.965222
YBR160W	YLR353W	T411	0.000550353	1	0.875806
YBR160W	YLR357W	T243	0.575176	1	1.06102
YBR160W	YLR371W	S171	0.271557	1	0.992342
YBR160W	YLR371W	S294	0.0833201	0	0.172902
YBR160W	YLR371W	T216	0.875268	1	0.925957
YBR160W	YLR399C	S269	5.1717e-05	0	0.172846
YBR160W	YLR410W	S1107	0.00037351	1	0.912112
YBR160W	YLR410W	S139	5.1717e-05	0	0.210103
YBR160W	YLR429W	S465	0.0182732	0	0.196556
YBR160W	YLR442C	T454	0.84894	1	0.867057
YBR160W	YLR457C	S251	0.650239	1	0.985029
YBR160W	YLR457C	S253	0.959227	1	1.04583
YBR160W	YML007W	T395	6.69929e-05	0	0.0680991
YBR160W	YML016C	S142	0.173713	1	0.927659
YBR160W	YML016C	S265	0.261296	1	0.923241
YBR160W	YML016C	T261	0.488988	1	0.898261
YBR160W	YML027W	T324	0.95	1	0.972834
YBR160W	YML029W	S376	0.000494821	1	1.0648
YBR160W	YML034W	T241	0.960352	1	0.915774
YBR160W	YML034W	T291	0.959539	1	0.858588
YBR160W	YML059C	S645	0.000549572	1	0.988023
YBR160W	YML059C	S682	4.57452e-05	0	0.204323
YBR160W	YML064C	S240	0.499235	1	1.06468
YBR160W	YML072C	S1373	0.000547925	1	0.908182
YBR160W	YML072C	T1350	0.000543828	1	0.955217
YBR160W	YML076C	S126	0.000494821	1	1.1462
YBR160W	YML100W	S135	0.000537228	1	1.0415
YBR160W	YML100W	S147	0.000184577	1	0.980912
YBR160W	YML100W	S161	0.00021032	1	1.02048
YBR160W	YML100W	S77	0.00030044	1	0.961014
YBR160W	YML123C	S579	0.000549154	1	0.938693
YBR160W	YMR001C	T70	35.9072	1	0.820326
YBR160W	YMR005W	S36	0.954241	1	0.893106
YBR160W	YMR005W	S4	0.959513	0	1.02293
YBR160W	YMR011W	T16	5.1717e-05	0	0.241635
YBR160W	YMR031C	S401	0.000545779	0	0.897389
YBR160W	YMR036C	S27	35.7928	1	0.880369
YBR160W	YMR068W	S315	0.142646	1	0.991976
YBR160W	YMR086W	S658	0.000546196	1	0.970328
YBR160W	YMR086W	S870	0.000549775	1	0.94546
YBR160W	YMR086W	T578	0.000551374	0	0.896236
YBR160W	YMR086W	T675	0.000548659	1	0.808888
YBR160W	YMR093W	S222	0.000550513	0	0.747684
YBR160W	YMR137C	S193	0.00055142	1	1.01659
YBR160W	YMR140W	S182	8.85222e-05	0	0.256059
YBR160W	YMR165C	S602	21.3907	1	0.972731
YBR160W	YMR165C	S744	5.20762	1	0.978495
YBR160W	YMR165C	T723	22.0371	1	0.940159
YBR160W	YMR192W	T17	0.000550215	1	0.861199
YBR160W	YMR196W	S1081	0.0005454	1	0.944823
YBR160W	YMR205C	S163	4.76165e-05	0	0.125103
YBR160W	YMR219W	S1145	0.000551545	1	0.955297
YBR160W	YMR229C	T47	0.157629	0	0.844718
YBR160W	YMR233W	S113	0.000484889	1	0.932935
YBR160W	YMR261C	S148	0.000540974	1	1.01
YBR160W	YMR261C	S249	5.1717e-05	0	0.197378
YBR160W	YMR278W	S11	0.000182245	0	0.355492
YBR160W	YMR291W	T538	0.000542778	1	0.908907
YBR160W	YMR311C	S12	0.888058	0	0.933751
YBR160W	YMR311C	S184	0.485717	0	0.932832
YBR160W	YNL047C	S649	0.000550808	1	0.955507
YBR160W	YNL068C	S708	25.7148	1	1.06051
YBR160W	YNL068C	S833	26.0174	1	0.956451
YBR160W	YNL074C	S183	0.349313	1	0.946237
YBR160W	YNL074C	S265	0.356511	1	0.880011
YBR160W	YNL074C	S297	0.243309	1	0.970551
YBR160W	YNL074C	S56	0.356777	1	0.943312
YBR160W	YNL074C	S79	0.356683	1	0.977931
YBR160W	YNL074C	T173	0.0679072	0	0.25464
YBR160W	YNL077W	S515	0.0475782	0	0.980965
YBR160W	YNL088W	T1250	0.240504	1	0.903438
YBR160W	YNL102W	S170	24.0213	1	0.990425
YBR160W	YNL102W	S215	24.01	1	0.952063
YBR160W	YNL102W	S305	23.6613	1	0.985284
YBR160W	YNL102W	T313	23.7187	1	0.871324
YBR160W	YNL106C	S1005	0.358228	1	1.08612
YBR160W	YNL106C	S1016	0.35848	1	0.93633
YBR160W	YNL157W	S7	0.000548709	0	0.972843
YBR160W	YNL161W	T109	0.898374	1	0.895393
YBR160W	YNL161W	T93	0.891752	1	0.948805
YBR160W	YNL167C	S94	0.0903541	1	0.935833
YBR160W	YNL175C	S336	9.06064e-05	0	0.103531
YBR160W	YNL224C	S343	0.000551537	1	1.03843
YBR160W	YNL224C	S345	0.000176336	1	1.03291
YBR160W	YNL225C	T121	2.52538	1	0.824252
YBR160W	YNL230C	S235	0.167499	1	0.990909
YBR160W	YNL233W	T410	0.870017	1	0.877891
YBR160W	YNL233W	T689	0.874805	0	0.897517
YBR160W	YNL243W	S308	0.418587	1	0.931764
YBR160W	YNL243W	T298	0.577371	1	0.989783
YBR160W	YNL275W	T309	0.000186003	0	0.265828
YBR160W	YNL278W	S510	0.524957	1	0.971509
YBR160W	YNL278W	S518	0.958371	1	0.967347
YBR160W	YNL278W	S871	0.959549	1	0.912523
YBR160W	YNL278W	T577	0.956357	1	0.94458
YBR160W	YNL298W	S186	4.70051	0	0.964728
YBR160W	YNL298W	S445	4.72646	1	1.04842
YBR160W	YNL298W	T495	0.531677	0	0.290524
YBR160W	YNL309W	S72	31.6881	1	0.945644
YBR160W	YNL309W	S89	31.7484	1	0.937867
YBR160W	YNL309W	T99	31.7089	1	0.915936
YBR160W	YNL321W	S121	0.949104	1	0.985098
YBR160W	YNL321W	T118	0.95713	1	0.878134
YBR160W	YNL321W	T33	0.96028	0	0.896522
YBR160W	YNR014W	S104	0.00026087	0	0.981689
YBR160W	YNR031C	S54	0.144478	1	0.899269
YBR160W	YNR031C	S78	0.0446877	0	0.998933
YBR160W	YNR039C	S58	0.000549832	1	1.01507
YBR160W	YNR047W	S137	1.57719	1	0.88221
YBR160W	YNR047W	S198	0.246993	1	1.00892
YBR160W	YNR047W	S339	1.57987	1	0.953203
YBR160W	YNR047W	T201	1.58312	1	0.869335
YBR160W	YOL004W	S316	0.906996	1	0.90643
YBR160W	YOL004W	T304	0.288167	1	1.00462
YBR160W	YOL061W	S367	5.1717e-05	0	0.243084
YBR160W	YOL062C	S158	4.65464e-05	0	0.205613
YBR160W	YOL070C	S194	0.958896	1	0.949077
YBR160W	YOL070C	T403	0.959185	1	0.855026
YBR160W	YOL123W	S462	0.000550243	1	0.966188
YBR160W	YOL130W	S188	0.000548435	1	0.911182
YBR160W	YOL130W	T143	0.00055136	1	0.852519
YBR160W	YOR018W	S815	0.000551387	0	0.954867
YBR160W	YOR042W	T364	0.0570158	1	0.875656
YBR160W	YOR042W	T367	0.0705163	1	0.312217
YBR160W	YOR042W	T369	0.186908	1	0.228573
YBR160W	YOR054C	T234	5.1717e-05	0	0.305597
YBR160W	YOR056C	S367	0.0970908	1	0.958607
YBR160W	YOR057W	S171	0.11756	1	0.949085
YBR160W	YOR058C	S198	2.00187	1	0.994205
YBR160W	YOR058C	S64	2.00413	1	0.949022
YBR160W	YOR058C	S803	2.00219	1	0.903463
YBR160W	YOR058C	S819	2.00119	1	0.971234
YBR160W	YOR058C	T55	1.98447	1	0.889855
YBR160W	YOR058C	T675	2.00328	1	0.83923
YBR160W	YOR070C	T539	0.00055148	1	0.888906
YBR160W	YOR070C	T555	0.000551241	1	0.902996
YBR160W	YOR081C	S49	0.0808982	0	0.160932
YBR160W	YOR083W	S154	35.795	1	0.995262
YBR160W	YOR083W	S156	35.8802	1	1.01206
YBR160W	YOR083W	S59	35.8305	1	0.947945
YBR160W	YOR083W	S62	35.5147	1	1.0039
YBR160W	YOR083W	S88	35.7781	1	0.948516
YBR160W	YOR083W	T57	35.9123	1	0.884198
YBR160W	YOR098C	S767	1.06214	1	1.05559
YBR160W	YOR098C	T159	1.06906	0	0.880682
YBR160W	YOR109W	S986	0.000300514	1	1.10569
YBR160W	YOR109W	T988	0.00054397	1	0.962504
YBR160W	YOR110W	S365	0.000315169	0	0.946783
YBR160W	YOR127W	S291	1.14899	1	0.961384
YBR160W	YOR127W	S331	1.13676	1	0.941533
YBR160W	YOR127W	T278	1.15031	1	0.873594
YBR160W	YOR127W	T532	1.14475	0	0.888005
YBR160W	YOR128C	S37	0.167761	0	0.949359
YBR160W	YOR171C	S454	0.00860364	0	0.289126
YBR160W	YOR173W	S341	0.05601	0	0.96901
YBR160W	YOR178C	S66	1.53146	1	0.908291
YBR160W	YOR198C	T336	0.583199	1	0.963537
YBR160W	YOR216C	T115	0.00054858	0	0.801255
YBR160W	YOR217W	T48	0.722342	1	0.951046
YBR160W	YOR217W	T63	0.717241	0	0.940877
YBR160W	YOR233W	S460	0.210801	1	1.00589
YBR160W	YOR267C	S469	8.92384e-05	0	0.224746
YBR160W	YOR273C	T606	5.1717e-05	0	0.296723
YBR160W	YOR290C	S710	0.0515444	0	0.220332
YBR160W	YOR304W	T1079	0.622573	1	1.03732
YBR160W	YOR358W	S7	0.000387558	1	1.00091
YBR160W	YOR373W	S21	0.715663	0	0.963172
YBR160W	YOR375C	S430	0.000130294	0	0.272942
YBR160W	YPL004C	T28	0.000130294	0	0.289702
YBR160W	YPL020C	S21	0.153826	1	0.8973
YBR160W	YPL020C	S25	0.0983101	1	0.80261
YBR160W	YPL033C	S242	0.000418004	0	0.168274
YBR160W	YPL058C	S66	7.01912e-05	0	0.267528
YBR160W	YPL070W	S245	0.927531	1	0.957998
YBR160W	YPL070W	S67	0.925018	1	0.926407
YBR160W	YPL082C	S791	0.0101553	1	0.946893
YBR160W	YPL085W	S1515	0.314381	1	0.970481
YBR160W	YPL085W	S2128	0.188733	0	1.02345
YBR160W	YPL085W	S607	0.216007	1	0.900521
YBR160W	YPL085W	S806	0.314694	0	1.01516
YBR160W	YPL115C	S195	1.40274	1	0.979469
YBR160W	YPL115C	S222	1.40173	1	0.942612
YBR160W	YPL115C	S254	1.39801	1	0.910873
YBR160W	YPL115C	S324	1.38553	1	0.945168
YBR160W	YPL115C	S870	1.39595	0	1.01846
YBR160W	YPL115C	S880	1.39605	1	1.02572
YBR160W	YPL124W	S59	0.837237	1	1.05084
YBR160W	YPL141C	S441	0.000548356	1	0.959677
YBR160W	YPL150W	S456	0.000549252	1	0.976432
YBR160W	YPL153C	S774	0.846383	1	0.901979
YBR160W	YPL153C	T170	0.079449	0	0.215675
YBR160W	YPL160W	T142	0.000538063	1	0.793278
YBR160W	YPL186C	T143	4.58336e-05	0	0.187937
YBR160W	YPL209C	S76	1.05762	1	1.03005
YBR160W	YPL221W	S714	0.865343	1	0.96528
YBR160W	YPL229W	S68	0.000550717	0	0.95984
YBR160W	YPL237W	S121	5.51526e-05	0	0.221815
YBR160W	YPL242C	S268	0.13162	1	0.821309
YBR160W	YPL242C	S317	0.552293	1	0.971012
YBR160W	YPL242C	S354	0.556944	1	0.994612
YBR160W	YPL242C	S365	0.542281	1	1.04906
YBR160W	YPL242C	S49	0.485988	1	0.924083
YBR160W	YPL242C	T315	0.556865	1	0.927949
YBR160W	YPL256C	S427	34.9196	1	0.922143
YBR160W	YPL267W	S102	21.0058	1	0.994802
YBR160W	YPL267W	S48	21.041	1	0.919586
YBR160W	YPL267W	T161	21.051	1	0.85571
YBR160W	YPL269W	S197	32.5816	1	0.974304
YBR160W	YPL269W	S496	32.8632	1	0.938635
YBR160W	YPR018W	S515	0.958277	1	0.962587
YBR160W	YPR019W	S69	7.6242	1	0.91505
YBR160W	YPR072W	T306	0.000550381	1	0.920706
YBR160W	YPR075C	T239	5.16042e-05	0	0.121204
YBR160W	YPR091C	S676	0.000338524	1	0.951935
YBR160W	YPR105C	S352	4.72463e-05	0	0.171601
YBR160W	YPR115W	S1082	4.50229e-05	0	0.260941
YBR160W	YPR115W	S969	0.000534428	1	0.892926
YBR160W	YPR124W	S332	4.56105e-05	0	0.230713
YBR160W	YPR141C	S21	12.6829	1	1.02372
YBR160W	YPR162C	S9	10.771	1	0.986943
YBR160W	YPR171W	S39	0.946572	1	1.00392
YBR160W	YPR174C	S170	0.953505	1	1.00222
YBR160W	YPR174C	S175	0.95479	1	0.965941
YBR160W	YPR174C	S211	0.946132	0	1.05778
YBR160W	YPR181C	T747	0.0330087	0	0.285043
YBR160W	YPR190C	T27	0.000543858	0	0.89953
YCR091W	YDL195W	S988	0.389609	1	0.542267
YCR091W	YDL195W	S992	0.275705	1	0.896162
YCR091W	YGR161C	S237	4.27187	0	0.849912
YCR091W	YMR129W	S58	0.520908	0	0.439467
YDL025C	YEL046C	S369	0.523117	1	0.50913
YDL028C	YBL007C	T984	1.87995	0	0.421503
YDL028C	YBL100W-B	T993	0.463296	0	0.423625
YDL028C	YBL103C	T120	0.133771	0	0.562241
YDL028C	YBR211C	S101	3.06611	1	0.398892
YDL028C	YBR274W	T333	0.137829	0	0.413369
YDL028C	YCL025C	S101	0.461054	0	0.496949
YDL028C	YCR012W	T93	0.568273	0	0.514049
YDL028C	YDL028C	T754	26.4006	0	0.531694
YDL028C	YDL126C	T735	0.477535	1	0.537902
YDL028C	YDL132W	T79	0.631725	1	0.446663
YDL028C	YDR011W	T53	0.25486	0	0.317613
YDL028C	YDR074W	S890	0.42329	0	0.653061
YDL028C	YDR097C	S150	0.742041	0	0.555898
YDL028C	YDR146C	T520	0.146394	0	0.491176
YDL028C	YDR150W	T2469	0.753454	0	0.468589
YDL028C	YDR170C	S782	0.268875	0	0.489674
YDL028C	YDR393W	S82	0.219267	1	0.471872
YDL028C	YER116C	T66	0.273692	0	0.549722
YDL028C	YGL093W	S380	4.14679	1	0.395656
YDL028C	YGR125W	S42	0.112523	0	0.385584
YDL028C	YGR179C	S70	8.2844	1	0.50163
YDL028C	YGR179C	T401	15.7614	1	0.466188
YDL028C	YHR005C	S429	0.139091	0	0.447178
YDL028C	YHR014W	T221	0.355752	0	0.45178
YDL028C	YHR030C	T49	0.704932	0	0.460558
YDL028C	YHR082C	S814	0.360109	0	0.433993
YDL028C	YHR158C	T626	0.288604	0	0.335514
YDL028C	YHR174W	T326	0.406426	0	0.434152
YDL028C	YIL050W	S33	0.353478	0	0.524255
YDL028C	YIL135C	S202	0.154194	0	0.719449
YDL028C	YIL144W	S205	15.9741	1	0.449635
YDL028C	YIL144W	S22	18.4525	1	0.665217
YDL028C	YIL144W	S37	32.1243	1	0.708254
YDL028C	YIL144W	S4	5.56947	1	0.466728
YDL028C	YIL144W	S6	16.3105	1	0.467999
YDL028C	YIL144W	T21	32.153	1	0.422464
YDL028C	YIL144W	T248	15.8205	1	0.376223
YDL028C	YIL144W	T252	30.2193	1	0.42148
YDL028C	YIL144W	T38	28.8387	1	0.614462
YDL028C	YIL144W	T43	16.312	1	0.457369
YDL028C	YIL144W	T5	8.51778	1	0.406963
YDL028C	YIL144W	T54	32.0891	1	0.534822
YDL028C	YIL144W	T690	7.00815	1	0.462378
YDL028C	YIL149C	S1015	1.33334	1	0.53093
YDL028C	YIR010W	S250	18.444	1	0.711417
YDL028C	YIR010W	T380	13.1997	1	0.485933
YDL028C	YIR010W	T386	18.0895	1	0.548457
YDL028C	YIR010W	T56	22.2365	1	0.513195
YDL028C	YJR090C	S199	0.330853	1	0.385065
YDL028C	YJR090C	S285	0.611324	1	0.49248
YDL028C	YJR090C	T76	0.815975	1	0.583692
YDL028C	YKL042W	T357	11.2931	1	0.341625
YDL028C	YKL059C	S221	0.168024	0	0.435367
YDL028C	YKL089W	T134	7.73122	1	0.371504
YDL028C	YLR138W	T874	0.306031	0	0.528305
YDL028C	YML010W	S358	0.113047	0	0.455332
YDL028C	YML111W	T664	0.275705	0	0.344927
YDL028C	YMR140W	T438	0.242106	0	0.362775
YDL028C	YMR162C	S973	0.427534	0	0.607947
YDL028C	YMR284W	S372	0.517944	0	0.574903
YDL028C	YNL101W	T53	0.275551	0	0.294773
YDL028C	YNL278W	T524	0.27325	0	0.391294
YDL028C	YNR047W	T674	0.458319	0	0.451773
YDL028C	YNR051C	S187	0.385807	0	0.419778
YDL028C	YOL130W	S255	0.294772	0	0.604636
YDL028C	YOL133W	S15	0.760658	1	0.460801
YDL028C	YOR257W	T110	68.2965	1	0.340152
YDL028C	YOR257W	T130	9.30337	1	0.501068
YDL028C	YPL105C	T350	0.104268	0	0.410161
YDL028C	YPL124W	T240	17.4318	1	0.415114
YDL028C	YPL140C	T215	0.669252	0	0.450402
YDL028C	YPL204W	S330	1.42362	1	0.487868
YDL028C	YPL233W	T114	60.4587	1	0.460878
YDL028C	YPR041W	T212	0.162038	0	0.405791
YDL028C	YPR156C	T86	0.506031	0	0.423325
YDR466W	YDR216W	S235	0.528713	0	0.568356
YDR466W	YIL105C	S157	0.84646	1	0.734666
YDR466W	YIL105C	S158	0.69979	1	0.594496
YDR477W	YAR009C	S401	0.000137035	1	0.505917
YDR477W	YAR019C	S567	0.00016	0	0.568802
YDR477W	YAR042W	S1056	0.000399996	1	0.378727
YDR477W	YCL014W	T1504	0.000128279	1	0.430038
YDR477W	YDR122W	S660	0.00018296	1	0.418057
YDR477W	YDR186C	S575	0.000399996	0	0.75807
YDR477W	YDR216W	S230	17.4542	0	0.894331
YDR477W	YDR372C	S14	7.0588e-05	1	0.716042
YDR477W	YER027C	S64	17.4542	1	0.834165
YDR477W	YER027C	S65	17.4542	1	0.497879
YDR477W	YER151C	S400	0.000399996	1	0.518302
YDR477W	YGL255W	S179	7.0588e-05	1	0.419364
YDR477W	YGR138C	S102	0.000399996	1	0.74361
YDR477W	YGR138C	S105	0.000290617	1	0.406104
YDR477W	YGR180C	S336	3.08017	0	0.47767
YDR477W	YGR252W	S204	17.4542	1	0.74163
YDR477W	YHR073W	S446	0.00016	1	0.428944
YDR477W	YHR073W	S449	0.000122014	1	0.527167
YDR477W	YHR195W	S250	0.000399996	1	0.81431
YDR477W	YIL105C	S150	0.00016	0	0.468352
YDR477W	YIR003W	S257	0.000118021	0	0.44255
YDR477W	YJR059W	S245	0.00016	0	0.533238
YDR477W	YKL105C	S187	0.000399996	1	0.768142
YDR477W	YKR100C	S238	0.000399996	0	0.833927
YDR477W	YLR138W	S774	0.000399996	0	0.541802
YDR477W	YLR372W	S327	0.00016	0	0.271054
YDR477W	YMR031C	S136	0.00016	1	0.401341
YDR477W	YMR205C	S171	17.4542	1	0.576544
YDR477W	YNL172W	S1443	8.2905e-05	0	0.437128
YDR477W	YOL138C	S946	0.00016	1	0.840059
YDR477W	YOR227W	T128	0.000399996	1	0.740993
YDR477W	YOR373W	S417	0.000399996	0	0.457675
YDR490C	YGL148W	T322	0.268946	0	0.505733
YDR490C	YHL016C	S251	0.202355	1	0.508223
YDR490C	YHL016C	T250	0.246201	1	0.526959
YDR490C	YHL016C	T684	0.261957	1	0.518401
YER123W	YDR080W	S367	8.15879	1	0.535208
YER123W	YDR080W	S372	13.9672	1	0.596366
YFL033C	YDR325W	S1001	0.23234	0	0.493914
YFL033C	YNL157W	S64	15.9861	1	0.413987
YHL007C	YDR178W	T18	0.26894	0	0.560766
YHL007C	YDR486C	S12	0.253018	0	0.514119
YHL007C	YFL050C	S819	0.299034	0	0.446526
YHL007C	YKL129C	S357	10.7963	1	0.579914
YHL007C	YPR145W	S286	0.216981	0	0.474652
YHR030C	YDL161W	T180	0.426291	0	0.203196
YHR030C	YGL122C	S180	4.31724	1	0.638379
YHR030C	YGL122C	T178	4.33526	1	0.678927
YHR030C	YJL095W	S342	29.3927	0	0.284518
YHR030C	YLR182W	S238	32.2439	1	0.653681
YHR030C	YOR083W	T215	0.962321	0	0.636254
YHR030C	YOR220W	S160	4.044	1	0.714804
YHR030C	YOR276W	T102	0.663753	1	0.703565
YHR030C	YOR359W	S319	0.372	0	0.706637
YHR082C	YGR162W	S522	0.562579	1	0.674575
YHR135C	YDL019C	S825	9.86172e-05	0	0.563258
YHR135C	YGR156W	T271	1.41701	0	0.494492
YHR135C	YKL112W	S193	0.0001125	0	0.622353
YHR135C	YPR075C	S236	5.62494	1	0.437339
YHR135C	YPR075C	T239	5.02555	1	0.501015
YIL035C	YBL047C	S911	0.0601033	0	0.598748
YIL035C	YDL065C	S62	0.85252	1	0.647869
YIL035C	YDL122W	S530	0.335747	1	0.68998
YIL035C	YDL122W	S531	2.24691	1	0.699397
YIL035C	YDL194W	S629	0.163918	0	0.729493
YIL035C	YDR005C	S388	4.63798	1	0.695601
YIL035C	YDR054C	S216	1.0946	1	0.661412
YIL035C	YDR060W	S80	6.66432	0	0.687356
YIL035C	YER027C	S87	3.62268	1	0.355131
YIL035C	YER027C	S93	8.06044	1	0.780826
YIL035C	YER027C	T90	1.20444	1	0.671958
YIL035C	YER089C	T376	6.14545	1	0.8748
YIL035C	YFR019W	S639	7.57073	0	0.764723
YIL035C	YFR036W	S12	0.292868	0	0.696271
YIL035C	YGR097W	S793	0.90871	0	0.635191
YIL035C	YGR196C	S100	0.717278	1	0.594688
YIL035C	YGR196C	S92	2.24691	1	0.739826
YIL035C	YHL020C	S239	9.61619	1	0.711029
YIL035C	YHL020C	S38	6.20391	1	0.692584
YIL035C	YKR048C	S159	2.21903	1	0.725322
YIL035C	YKR048C	S177	3.65521	1	0.783619
YIL035C	YKR048C	S397	3.73234	1	0.751412
YIL035C	YLR278C	T775	1.01295	0	0.759932
YIL035C	YLR422W	S1851	0.163918	0	0.54954
YIL035C	YNL172W	S1451	2.24691	0	0.763222
YIL035C	YOL054W	S344	28.9389	0	0.770548
YIL035C	YPR007C	S425	0.085237	0	0.678355
YIL095W	YBL072C	T62	0.000205502	0	0.29351
YIL095W	YBR023C	T148	7.73322e-05	0	0.431497
YIL095W	YCR030C	T314	32.6043	0	0.42555
YIL095W	YDL161W	T415	37.1128	1	0.265114
YIL095W	YDL173W	T136	4.27449e-05	0	0.376757
YIL095W	YDR087C	T258	8e-05	0	0.431183
YIL095W	YDR135C	T911	0.0015714	0	0.42262
YIL095W	YDR365C	T542	0.000104167	0	0.511631
YIL095W	YER008C	T321	0.0015714	0	0.404907
YIL095W	YER075C	T65	0.000202946	0	0.390746
YIL095W	YGL175C	T279	5.22411e-05	0	0.404971
YIL095W	YGR192C	T227	0.0015714	0	0.224244
YIL095W	YHR164C	T962	0.000159122	0	0.434923
YIL095W	YJL052W	T227	0.0015714	0	0.224244
YIL095W	YJL115W	T265	4.92618e-05	0	0.414583
YIL095W	YJL130C	T793	0.000225	0	0.407765
YIL095W	YJL159W	T318	0.000225	0	0.37413
YIL095W	YKL050C	T97	0.0015714	0	0.329208
YIL095W	YLR061W	T111	0.000172924	0	0.427974
YIL095W	YLR100W	T343	0.000126848	0	0.464315
YIL095W	YLR238W	T288	0.0015714	0	0.406277
YIL095W	YLR362W	T231	0.0015714	0	0.399127
YIL095W	YLR429W	T517	1.19658	0	0.510843
YIL095W	YMR005W	T208	6.37635e-05	0	0.534931
YIL095W	YNL271C	T143	119.939	1	0.26759
YIL095W	YNL271C	T1946	25.5436	1	0.206606
YIL095W	YOL144W	T264	0.0015714	0	0.500588
YIL095W	YPR160W	T27	166.575	0	0.489523
YJL106W	YDR310C	T306	15.337	1	0.572506
YJL106W	YGL003C	T51	5.31951	1	0.607287
YJL106W	YGL066W	S184	0.000369228	0	0.596614
YJL106W	YPL085W	S28	0.000369228	0	0.465338
YJL164C	YDR001C	S83	178.412	1	0.950047
YJL164C	YDR005C	S101	11.1102	1	0.785546
YJL164C	YDR005C	S177	15.5881	1	0.878363
YJL164C	YDR005C	S178	15.5881	1	0.906372
YJL164C	YDR005C	S209	15.5881	1	0.875738
YJL164C	YDR005C	S210	15.5881	1	0.747538
YJL164C	YDR005C	S90	12.6091	1	0.930686
YJL164C	YER026C	S46	79.8967	1	0.931818
YJL164C	YER026C	S47	58.4246	1	0.755203
YJL164C	YER045C	S105	0.287952	0	0.814539
YJL164C	YFL033C	S1621	179.005	1	0.826176
YJL164C	YGL116W	S52	123.961	1	0.799457
YJL164C	YGL116W	S88	82.1707	1	0.921018
YJL164C	YGR285C	S50	0.279798	0	0.420529
YJL164C	YIL125W	S910	1.57569	0	0.89064
YJL164C	YKL005C	S210	1.71998	0	0.848306
YJL164C	YML061C	S210	0.194814	0	0.719179
YJL164C	YMR036C	S415	0.156701	0	0.548003
YJL164C	YMR167W	S431	0.452208	0	0.810006
YJL164C	YNL136W	S411	0.452208	0	0.702442
YJL164C	YNR069C	S19	0.0892504	0	0.823045
YJL164C	YOR028C	S196	9.62691	1	0.95478
YJL164C	YOR204W	S572	0.452208	0	0.502136
YJL164C	YOR347C	S24	102.432	1	0.907865
YJL164C	YPL232W	S79	9.42114	1	0.697941
YJL164C	YPR183W	S141	0.0917541	1	0.817204
YJL164C	YPR185W	S346	1.88025	1	0.814768
YJL164C	YPR185W	S581	3.12411	1	0.910899
YJR059W	YAR002W	S5	0.331065	0	0.450613
YJR059W	YCR088W	S26	0.258701	1	0.425769
YJR059W	YCR088W	T31	0.266471	1	0.424348
YJR059W	YDL078C	S46	0.556113	0	0.46402
YJR059W	YDR011W	S10	0.288591	0	0.412736
YJR059W	YDR326C	S188	0.250181	0	0.386322
YJR059W	YDR372C	S19	0.50044	1	0.447577
YJR059W	YDR372C	S23	0.213693	1	0.454796
YJR059W	YDR466W	S834	0.311981	1	0.226329
YJR059W	YGR229C	S202	0.363747	0	0.375236
YJR059W	YGR229C	S203	0.364067	0	0.41678
YJR059W	YHL023C	S456	0.528123	0	0.362941
YJR059W	YJL020C	T304	0.125357	0	0.4292
YJR059W	YJR059W	S752	18.3603	1	0.514886
YJR059W	YJR059W	S755	15.8191	1	0.453199
YJR059W	YKR048C	T20	0.516289	1	0.243238
YJR059W	YKR048C	T24	0.26289	1	0.279555
YJR059W	YLR183C	S97	0.268895	0	0.373047
YJR059W	YML093W	S488	0.265634	1	0.486109
YJR059W	YML093W	S500	0.138158	1	0.433186
YJR059W	YMR086W	S430	0.158997	0	0.473805
YJR059W	YMR205C	S36	0.147766	0	0.464657
YJR059W	YNL055C	T103	0.269197	0	0.243912
YJR059W	YNL275W	T303	0.261107	0	0.380267
YJR059W	YOR220W	T200	0.57124	0	0.395975
YJR059W	YPL180W	S497	0.382259	1	0.397631
YJR059W	YPL180W	S500	0.273885	1	0.402282
YJR059W	YPL256C	S472	0.16422	1	0.448396
YJR059W	YPL256C	T468	0.32517	1	0.260835
YJR059W	YPR102C	T53	0.528233	0	0.476126
YKL101W	YJR059W	S623	0.557065	0	0.424185
YKL116C	YKL116C	S132	8.25354	1	0.610225
YKL126W	YAR009C	T447	0.46024	1	0.616711
YKL126W	YBR005W	S164	0.0953335	0	0.484051
YKL126W	YBR086C	S767	0.237804	1	0.472974
YKL126W	YKL048C	T148	0.112725	0	0.464582
YKL126W	YML123C	T317	0.0943806	1	0.904116
YKL126W	YMR031C	S584	0.567523	1	0.493331
YKL126W	YNL156C	S90	0.0940332	1	0.885988
YKL126W	YNL156C	S92	0.36434	1	0.55683
YKL126W	YNL156C	S93	0.106774	1	0.489217
YKL126W	YNL215W	S67	0.109969	0	0.745024
YKL126W	YOL081W	S1018	2.19514	0	0.997372
YKL126W	YPL070W	T498	0.439782	0	0.641218
YKL166C	YFR017C	S95	0.542977	1	0.706255
YKL166C	YKL140W	S492	0.506004	1	0.928024
YKL166C	YML052W	S261	0.297102	1	0.534516
YKL198C	YBL058W	S108	0.2691	1	0.449033
YKL198C	YBR007C	T339	0.391156	0	0.479002
YKL198C	YBR072W	S207	0.225208	0	0.477594
YKL198C	YBR231C	S43	0.117445	0	0.603779
YKL198C	YDR069C	S646	0.258402	0	0.504346
YKL198C	YDR169C	S234	0.445636	0	0.468257
YKL198C	YDR208W	S225	0.193276	1	0.586284
YKL198C	YDR208W	T222	1.2371	1	0.611837
YKL198C	YDR309C	S176	0.263882	1	0.516364
YKL198C	YDR309C	S345	1.04311	1	0.584127
YKL198C	YDR368W	S172	0.2692	0	0.496325
YKL198C	YDR451C	S325	0.137213	1	0.441845
YKL198C	YDR451C	T317	0.521421	1	0.287001
YKL198C	YER088C	S481	0.268822	1	0.500262
YKL198C	YER151C	S339	0.395534	1	0.495426
YKL198C	YFL021W	S360	0.656149	1	0.57693
YKL198C	YFR024C-A	S399	0.121322	0	0.421771
YKL198C	YGL092W	S273	1.14161	0	0.67652
YKL198C	YGR162W	S891	0.443633	0	0.507048
YKL198C	YHL003C	S24	0.657715	1	0.608949
YKL198C	YHR097C	S315	0.515843	1	0.379499
YKL198C	YHR197W	S688	0.536407	0	0.488473
YKL198C	YIL151C	S46	0.528436	0	0.51479
YKL198C	YIR026C	S204	0.11977	0	0.423605
YKL198C	YJR002W	S176	0.25566	1	0.57594
YKL198C	YJR002W	S177	0.452556	1	0.518248
YKL198C	YJR098C	S67	0.139557	0	0.542178
YKL198C	YJR098C	T150	0.124055	0	0.351758
YKL198C	YKR008W	S403	0.255466	0	0.471678
YKL198C	YKR021W	S182	0.268597	0	0.54843
YKL198C	YKR028W	T850	0.258258	0	0.477023
YKL198C	YKR070W	S103	0.117116	0	0.449002
YKL198C	YLL021W	S839	0.254382	0	0.569351
YKL198C	YLR257W	S252	0.290847	1	0.475095
YKL198C	YLR373C	S538	0.270412	0	0.520954
YKL198C	YLR410W	S1121	0.867107	1	0.62126
YKL198C	YML059C	S632	0.32747	0	0.527868
YKL198C	YMR153W	S95	0.306013	0	0.491677
YKL198C	YMR212C	S735	0.302173	0	0.4825
YKL198C	YNL074C	S315	0.26876	1	0.431384
YKL198C	YNL175C	S331	0.240035	0	0.486939
YKL198C	YOL082W	S243	0.302856	1	0.485032
YKL198C	YOL082W	S246	0.376856	1	0.531717
YKL198C	YOL109W	S89	0.118354	1	0.500489
YKL198C	YPL037C	S15	0.264118	0	0.502496
YKL198C	YPL074W	T352	0.444635	1	0.393032
YKL198C	YPL124W	S39	0.123685	1	0.519093
YKL198C	YPL208W	S67	0.242938	1	0.458512
YLR113W	YCL032W	S155	14.304	1	0.780391
YLR113W	YCL032W	S196	10.3631	1	0.724449
YLR113W	YCL032W	S248	14.304	1	0.640839
YLR113W	YCL032W	T244	14.304	1	0.797003
YLR113W	YCL032W	T341	13.6409	1	0.801811
YLR113W	YIR006C	S1003	0.000330093	0	0.83461
YLR113W	YLL043W	S537	8.0441	1	0.747926
YLR113W	YLL043W	T231	14.304	1	0.790261
YLR113W	YNL074C	S177	0.000183788	0	0.383173
YLR113W	YPL085W	T828	0.000241672	0	0.789953
YLR113W	YPR174C	T168	0.000143784	0	0.333965
YLR248W	YMR080C	S196	0.471543	0	0.575168
YMR001C	YAR042W	S762	0.00011168	0	0.380627
YMR001C	YBL085W	S157	0.000183974	0	0.611809
YMR001C	YBL085W	T151	0.000150245	0	0.597536
YMR001C	YBL097W	S202	0.000173495	1	0.561873
YMR001C	YBL097W	S254	0.000166222	1	0.46888
YMR001C	YBL097W	S256	0.000113967	1	0.656172
YMR001C	YBL097W	S264	0.000174233	1	0.869693
YMR001C	YBL097W	S269	0.000183974	1	0.612048
YMR001C	YBL097W	S548	0.000133407	1	0.497144
YMR001C	YBL097W	S700	0.000164329	1	0.539368
YMR001C	YBL097W	S92	0.000166425	1	0.871255
YMR001C	YBL097W	T166	0.000183974	1	0.612539
YMR001C	YBL097W	T554	0.000183974	1	0.518403
YMR001C	YBR068C	S76	0.000112437	0	0.60687
YMR001C	YDL019C	T1161	0.000183974	0	0.526412
YMR001C	YDR052C	T473	9.44295	0	0.755024
YMR001C	YDR208W	T215	0.000162392	0	0.550225
YMR001C	YDR320C	S52	0.000167552	0	0.598384
YMR001C	YDR325W	S1001	0.000171007	1	0.547882
YMR001C	YDR325W	S1008	0.000183974	1	0.584699
YMR001C	YDR325W	S902	0.00015139	1	0.571051
YMR001C	YDR325W	S911	0.000183974	1	0.543152
YMR001C	YDR325W	S933	0.000170562	1	0.609277
YMR001C	YDR325W	S964	0.000169553	1	0.529689
YMR001C	YDR325W	S996	0.000160545	1	0.536949
YMR001C	YDR325W	T941	0.000177672	1	0.616148
YMR001C	YDR325W	T960	0.00014332	1	0.590184
YMR001C	YDR382W	S29	0.000165147	0	0.536221
YMR001C	YDR481C	S118	0.000166074	0	0.571659
YMR001C	YDR501W	S80	0.000167173	0	0.483893
YMR001C	YER008C	S297	0.000183974	0	0.643474
YMR001C	YER075C	S368	0.000176413	0	0.675798
YMR001C	YER089C	T380	3.32931	0	0.652779
YMR001C	YFL026W	T329	0.000182343	0	0.576092
YMR001C	YFR028C	S467	7.8276	0	0.607759
YMR001C	YGL139W	T688	0.000105417	0	0.532609
YMR001C	YGR097W	T1023	0.000183974	0	0.464194
YMR001C	YGR192C	S123	0.000174813	0	0.460007
YMR001C	YHR082C	T627	0.000183974	0	0.601089
YMR001C	YHR158C	S703	0.000179592	0	0.525312
YMR001C	YIL106W	T38	8.47927	0	0.469663
YMR001C	YJL052W	S87	0.000182984	0	0.555249
YMR001C	YJL080C	S54	0.000183974	0	0.522574
YMR001C	YJL128C	S250	0.000113484	0	0.471007
YMR001C	YKL025C	T61	0.000179578	0	0.550587
YMR001C	YKL038W	S287	0.00018275	0	0.536606
YMR001C	YKL052C	T160	0.000165061	0	0.515724
YMR001C	YKL079W	S651	0.000112438	0	0.375252
YMR001C	YKL146W	S165	0.000183974	0	0.572714
YMR001C	YLL013C	S205	0.000183974	0	0.602251
YMR001C	YLR272C	S464	0.000124044	1	0.588056
YMR001C	YLR272C	S499	0.000183974	1	0.587985
YMR001C	YLR272C	S931	0.000161503	1	0.528923
YMR001C	YLR272C	T471	0.000168591	1	0.580167
YMR001C	YLR272C	T892	9.79893e-05	1	0.585411
YMR001C	YLR324W	S416	0.000135242	0	0.575369
YMR001C	YMR031C	T181	0.000112445	0	0.563899
YMR001C	YMR216C	S396	0.000182359	0	0.571499
YMR001C	YNL029C	S88	9.98543e-05	0	0.558896
YMR001C	YNL225C	S85	6.96522	0	0.842169
YMR001C	YNL272C	S524	0.000106125	0	0.561616
YMR001C	YNL287W	S504	0.000112501	0	0.526303
YMR001C	YNL301C	T86	0.00017044	0	0.489214
YMR001C	YOL065C	T210	0.000112508	0	0.67964
YMR001C	YOR133W	T468	0.000169887	0	0.653269
YMR001C	YOR261C	S43	0.000183974	0	0.512429
YMR001C	YPL226W	S125	0.000183974	0	0.562219
YMR001C	YPL248C	S703	0.000161676	0	0.351568
YMR001C	YPR091C	S591	0.000167654	0	0.535933
YMR001C	YPR133C	T20	0.000164975	0	0.535096
YMR104C	YMR261C	S52	0.534855	0	0.721692
YMR216C	YER040W	S395	1.72478	0	0.610633
YMR216C	YGL255W	T187	0.116349	1	0.496471
YMR216C	YJL187C	T45	0.285695	0	0.447943
YNL154C	YCL051W	S457	0.262316	0	0.467225
YNL154C	YFL026W	S331	0.534599	1	0.584678
YNL154C	YFL026W	S338	0.514013	1	0.518376
YNL154C	YFL026W	S342	0.547793	1	0.472692
YNL154C	YFL026W	S360	0.548281	1	0.507847
YNL154C	YJL155C	S436	0.4314	0	0.446409
YNL154C	YKR100C	S215	0.448452	0	0.510475
YNL154C	YOL019W	S274	0.449313	0	0.441179
YNL154C	YPR075C	S236	11.071	1	0.426938
YNL154C	YPR075C	T239	6.94426	1	0.496466
YNL298W	YDL223C	S1036	0.00021647	1	0.441847
YNL298W	YEL041W	S68	0.000106483	0	0.78256
YNL298W	YGL244W	S393	0.000111835	0	0.523561
YNL298W	YGR008C	S69	0.000260571	1	0.770066
YNL298W	YLR257W	S156	0.000160846	0	0.540268
YNL298W	YMR295C	S11	0.000156937	1	0.556308
YNL298W	YMR295C	S23	0.000104923	1	0.646424
YOL100W	YBR069C	S20	0.43475	0	0.55316
YOL100W	YDL203C	T314	0.225013	0	0.511958
YOL100W	YGR138C	T47	0.483311	1	0.631784
YOL100W	YHL016C	S251	0.202355	1	0.516712
YOL100W	YHL016C	T250	0.246201	1	0.533812
YOL100W	YHL016C	T684	0.261957	1	0.522377
YOL100W	YHR012W	S205	0.302856	0	0.554984
YOL100W	YIR003W	S36	0.31929	0	0.591793
YOL100W	YOR173W	S63	0.289271	1	0.55386
YOR061W	YBR049C	S368	3.165e-05	0	0.614261
YOR061W	YBR167C	S115	9.16833	0	0.795913
YOR061W	YDL099W	S87	0.000452221	1	0.65497
YOR061W	YDR005C	S388	5.85242	1	0.766732
YOR061W	YDR054C	S216	1.26898	1	0.500602
YOR061W	YDR207C	S114	1.05176	0	0.663014
YOR061W	YER027C	S87	3.91437	1	0.275368
YOR061W	YER027C	S93	8.70944	1	0.771338
YOR061W	YER027C	T90	1.30142	1	0.659354
YOR061W	YER089C	T376	7.13952	1	0.853829
YOR061W	YHL020C	S239	6.71489	1	0.756279
YOR061W	YHL020C	S38	4.33213	1	0.665335
YOR061W	YHR159W	S435	0.000846309	0	0.648873
YOR061W	YKL208W	Y61	0.00107941	0	0.03659
YOR061W	YKR048C	S159	3.04976	1	0.789378
YOR061W	YKR048C	S177	5.0236	1	0.811939
YOR061W	YKR048C	S397	5.12961	1	0.857786
YOR061W	YLR441C	S76	0.0717847	0	0.594164
YOR061W	YMR014W	S367	1.50401	0	0.535757
YOR061W	YNL088W	S128	0.603426	0	0.635529
YOR061W	YOR244W	S17	3.24156	0	0.486966
YOR061W	YPL120W	T142	0.000477326	0	0.729278
YOR061W	YPL155C	S86	2.93324	0	0.6197
YOR233W	YGR196C	S112	0.108909	0	0.532825
YOR233W	YIL033C	S147	0.269199	1	0.384892
YPL031C	YBL047C	S1100	0.0501736	1	0.967606
YPL031C	YBR182C	S357	0.1523	0	0.93074
YPL031C	YCL005W	T180	0.0526682	0	0.836621
YPL031C	YCR088W	T526	0.679236	0	1.11205
YPL031C	YDL173W	S36	0.0421882	1	0.279137
YPL031C	YDL173W	S39	0.0526682	1	0.90575
YPL031C	YDL173W	S49	0.0296487	1	0.291518
YPL031C	YDR328C	S45	1.25939	1	0.297805
YPL031C	YDR524C	S100	0.0526682	0	0.95259
YPL031C	YFR022W	S573	0.0526682	0	0.901562
YPL031C	YGR004W	T272	0.0495464	0	0.326625
YPL031C	YHL007C	T203	1.28358	0	1.0179
YPL031C	YHR071W	T32	20.1329	1	0.942564
YPL031C	YHR146W	T295	0.0526682	0	0.835831
YPL031C	YIL038C	T454	1.85792	1	0.871947
YPL031C	YKL101W	T273	1.93313	0	0.395832
YPL031C	YKR090W	S67	0.0294182	0	0.446193
YPL031C	YLR218C	S32	1.00076	0	0.269082
YPL031C	YNL074C	S315	1.9792	0	0.95196
YPL031C	YNL224C	S217	0.0504012	0	0.867802
YPL031C	YNL283C	T402	0.0434856	0	0.293452
YPL031C	YOR175C	S513	0.0526682	1	0.897145
YPL031C	YPL101W	S222	0.0459561	0	1.03518
YPL031C	YPR072W	T306	0.0526682	0	0.885288
YPL141C	YAL021C	T266	0.316207	0	0.324113
YPL141C	YBR215W	S305	0.435339	0	0.450131
YPL141C	YDL010W	T178	0.109968	0	0.368069
YPL141C	YDR017C	S502	0.110849	0	0.398267
YPL141C	YDR186C	S603	0.373896	0	0.385228
YPL141C	YDR207C	S316	0.362309	1	0.634061
YPL141C	YDR443C	S450	0.54381	0	0.570019
YPL141C	YER002W	S176	1.05402	0	0.534132
YPL141C	YGR125W	S152	0.109227	1	0.435636
YPL141C	YGR125W	S153	0.269136	1	0.411681
YPL141C	YHR073W	T208	0.259523	0	0.420987
YPL141C	YIL044C	S180	0.634669	0	0.429545
YPL141C	YIL135C	T413	0.103225	0	0.431421
YPL141C	YKL127W	S120	0.240133	1	0.474176
YPL141C	YKL208W	T57	0.0918905	1	0.506002
YPL141C	YLR257W	S220	0.54331	0	0.333509
YPL141C	YMR031C	S791	0.253882	1	0.510541
YPL141C	YNL076W	S217	0.618672	1	0.594052
YPL141C	YNL166C	S273	0.267786	1	0.467604
YPL141C	YOR048C	S574	0.0918168	0	0.556921
YPL141C	YOR276W	S78	0.109149	1	0.522486
YPL141C	YPL137C	S66	0.657589	1	0.620176
YPL141C	YPL180W	S561	0.268867	0	0.477992
YPL153C	YAL019W	S98	2.17248	1	0.665666
YPL153C	YAR002W	S214	9.69209	0	0.847475
YPL153C	YBL004W	S1577	0.482978	0	0.737081
YPL153C	YBR215W	S312	0.984697	1	0.676488
YPL153C	YBR215W	S332	7.13459	1	0.643243
YPL153C	YBR247C	S404	0.868152	1	0.649835
YPL153C	YDL101C	S132	18.6316	1	0.626701
YPL153C	YDL101C	S172	7.13154	1	0.592153
YPL153C	YDL101C	S266	18.6316	1	0.664936
YPL153C	YDR052C	S203	11.4199	1	0.658967
YPL153C	YDR052C	S377	18.6316	1	0.673218
YPL153C	YDR052C	S521	18.6316	1	0.57056
YPL153C	YDR052C	S528	2.5322	1	0.597958
YPL153C	YDR089W	S316	1.26655	0	0.57283
YPL153C	YDR122W	S561	0.484773	0	0.716598
YPL153C	YDR501W	S179	2.17248	1	0.594647
YPL153C	YER006W	S250	2.17248	1	0.664904
YPL153C	YER049W	S607	1.27739	0	0.850241
YPL153C	YER169W	S139	2.17248	1	0.674288
YPL153C	YFL022C	S39	1.43093	0	0.642061
YPL153C	YFR019W	S758	0.517205	0	0.610464
YPL153C	YGL100W	S267	0.330323	0	0.620886
YPL153C	YGL113W	S306	11.4383	1	0.641477
YPL153C	YGL113W	S421	2.56106	1	0.653574
YPL153C	YGL113W	S434	18.6316	1	0.668026
YPL153C	YGL113W	S479	2.83176	1	0.576688
YPL153C	YGL113W	S497	2.8614	1	0.807535
YPL153C	YGL113W	S521	4.35438	1	0.840101
YPL153C	YGL113W	S534	3.08435	1	0.81778
YPL153C	YGL113W	S556	18.6316	1	0.633219
YPL153C	YGL113W	S569	10.8902	1	0.643442
YPL153C	YGL113W	S618	5.91839	1	0.640593
YPL153C	YGR233C	S956	2.17248	1	0.667303
YPL153C	YHR030C	S423	16.5548	1	0.615645
YPL153C	YIL161W	S211	1.26966	0	0.633619
YPL153C	YJL013C	S488	2.19322	0	0.708903
YPL153C	YJL076W	S56	5.23446	0	0.569562
YPL153C	YJL123C	S436	1.78986	0	0.715831
YPL153C	YKR029C	S236	2.23634	0	0.706199
YPL153C	YLR025W	S213	0.927007	0	0.617601
YPL153C	YLR087C	S1183	0.280616	0	0.648913
YPL153C	YLR150W	S118	2.19594	0	0.680718
YPL153C	YLR176C	T199	3.96389	1	0.797965
YPL153C	YLR431C	S422	2.17248	0	0.626876
YPL153C	YML007W	S204	0.686461	0	0.400038
YPL153C	YMR032W	S286	0.31009	0	0.610382
YPL153C	YMR120C	S84	1.33343	0	0.676452
YPL153C	YMR219W	S1166	16.5073	1	0.675331
YPL153C	YNL102W	S1231	2.35659	1	0.853057
YPL153C	YNL136W	S317	2.17248	0	0.648938
YPL153C	YNL192W	S270	1.27104	0	0.702758
YPL153C	YNR047W	S132	2.17248	0	0.63646
YPL153C	YOR006C	S74	0.278394	0	0.607602
YPL153C	YOR071C	S572	1.58887	0	0.748524
YPL153C	YOR110W	S279	0.311435	0	0.660148
YPL153C	YPL153C	S424	4.72454	1	0.626102
YPL153C	YPL153C	S560	18.6316	1	0.601907
YPL153C	YPL194W	S580	2.72159	0	0.572467
YPL153C	YPR135W	S463	2.35659	1	0.684089
YPL203W	YOR220W	S152	1.21455	1	0.461184
YPL204W	YER177W	S238	4.77894	1	0.477871
YPL204W	YER177W	S238	9.74175	1	0.477871
YPL204W	YLL013C	S73	0.581271	0	0.410269
YPL204W	YLL048C	S940	0.344306	0	0.440211
YPL204W	YLL048C	S940	0.440118	0	0.440211
YPL204W	YOR230W	T370	0.111685	0	0.596538
YPL204W	YPR105C	T356	0.241044	0	0.57416
YPL204W	YPR105C	T356	0.461199	0	0.57416
YPL204W	YPR181C	S742	7.24406	1	0.689744
YPL204W	YPR181C	T555	5.34216	1	0.500434
YPL204W	YPR181C	T747	1.83059	1	0.589057
YPL209C	YGR086C	S45	0.000590903	0	0.600732
YPL209C	YJL013C	S303	34.9166	1	0.589749
YPL209C	YJL013C	S337	34.9166	1	0.612174
YPL209C	YJL013C	S486	25.9576	1	0.628971
YPL209C	YPL209C	S5	34.9166	1	0.630934
YPL209C	YPR133C	S342	0.000558165	0	0.634742

## Sheet: roc_curves_data2
kinase	target	target_residue	Networkin_score	real_site	AKID_score
YBL016W	YBR083W	T276	30.1372	1	0.208094
YBL016W	YKL213C	S325	0.570737	0	0.784118
YBL016W	YMR232W	S100	4.8164	1	0.815627
YBL016W	YMR232W	S84	4.99191	1	0.791791
YBL105C	YBL047C	S1309	0.0822826	0	0.457555
YBL105C	YDL117W	S209	0.498995	0	0.531233
YBL105C	YFL021W	S294	0.07276	0	0.460996
YBL105C	YHL020C	S26	6.99392	1	0.449271
YBL105C	YNL068C	S814	4.83158	0	0.533582
YBL105C	YNL197C	S491	4.83158	0	0.481887
YBR160W	YAL024C	S212	17.1882	1	0.940787
YBR160W	YAL024C	S850	3.41841	0	0.18387
YBR160W	YAL024C	T614	17.2321	1	0.850668
YBR160W	YAL031C	S520	0.9599	1	0.9093
YBR160W	YAL038W	T407	0.506233	1	0.905717
YBR160W	YAL041W	S553	12.7639	0	0.919255
YBR160W	YAL041W	S740	1.17625	0	0.131623
YBR160W	YAR002W	S222	0.959579	1	1.11033
YBR160W	YAR002W	S312	0.0900335	1	0.956778
YBR160W	YAR002W	S382	0.856117	1	0.929787
YBR160W	YAR002W	T460	0.960046	1	0.922245
YBR160W	YAR009C	S602	4.57499e-05	0	0.200565
YBR160W	YAR009C	T447	0.000543028	0	0.98069
YBR160W	YAR033W	S179	0.000159405	1	0.973723
YBR160W	YAR042W	T692	0.00343923	0	0.256818
YBR160W	YBL007C	S437	0.586184	1	0.967682
YBR160W	YBL024W	T426	0.000551163	1	0.915418
YBR160W	YBL035C	T111	10.8445	1	0.964327
YBR160W	YBL046W	S434	0.000544601	1	0.942442
YBR160W	YBL046W	T347	0.000550134	1	0.875239
YBR160W	YBL047C	T238	0.884345	1	0.950789
YBR160W	YBL047C	T603	0.0857007	0	0.168815
YBR160W	YBL051C	S466	0.15658	1	0.889471
YBR160W	YBL051C	S541	0.476702	1	0.944091
YBR160W	YBL058W	S315	0.000428964	1	1.03767
YBR160W	YBL058W	S322	0.000544185	1	0.894668
YBR160W	YBL085W	S412	0.187542	1	1.00282
YBR160W	YBL085W	S540	0.648003	1	1.0407
YBR160W	YBL101C	S1030	0.104473	1	1.03518
YBR160W	YBL101C	S33	0.104643	1	1.05919
YBR160W	YBL101C	T1028	0.104869	1	0.867494
YBR160W	YBL103C	S269	8.86907e-05	0	0.234031
YBR160W	YBL103C	T255	0.000105349	0	0.160694
YBR160W	YBR038W	S100	1.45875	1	0.950326
YBR160W	YBR038W	S133	0.800149	1	0.966537
YBR160W	YBR038W	S60	1.45729	1	0.954268
YBR160W	YBR038W	S86	0.686066	1	0.941767
YBR160W	YBR059C	S801	0.000545944	1	0.974315
YBR160W	YBR059C	S972	0.00055085	0	0.95979
YBR160W	YBR060C	S16	34.7587	1	0.978081
YBR160W	YBR060C	S188	34.7257	1	0.927622
YBR160W	YBR060C	S206	34.571	1	0.968158
YBR160W	YBR060C	S61	20.6094	0	0.978157
YBR160W	YBR060C	T217	34.1539	1	1.10998
YBR160W	YBR060C	T24	34.0375	1	1.02453
YBR160W	YBR068C	S16	5.1717e-05	1	0.933255
YBR160W	YBR072W	T42	0.0746956	0	0.922101
YBR160W	YBR086C	T850	0.000117538	0	0.171454
YBR160W	YBR102C	S31	0.959759	1	0.986579
YBR160W	YBR102C	T28	0.943007	1	0.834967
YBR160W	YBR130C	T393	0.466662	0	0.227147
YBR160W	YBR156C	S144	0.497061	1	0.878
YBR160W	YBR156C	S268	0.490674	1	0.949613
YBR160W	YBR200W	S72	1.77303	1	0.91717
YBR160W	YBR211C	S101	0.864388	0	0.986123
YBR160W	YBR214W	S458	0.00054876	1	0.993814
YBR160W	YBR216C	T671	0.000258584	0	0.151348
YBR160W	YBR245C	T694	0.893888	1	0.888868
YBR160W	YCL004W	T159	0.000550316	0	0.788248
YBR160W	YCL014W	S1515	0.937471	1	0.955288
YBR160W	YCL014W	S1549	0.957093	1	0.982209
YBR160W	YCL014W	S924	0.30783	0	0.261514
YBR160W	YCL014W	T1440	0.959746	1	0.861254
YBR160W	YCL019W	S1014	0.000231638	1	1.01021
YBR160W	YCR030C	S450	0.0137246	0	0.431457
YBR160W	YCR034W	S338	0.000154642	0	1.05937
YBR160W	YCR054C	T433	5.1717e-05	0	0.253207
YBR160W	YCR065W	T39	7.7971	0	0.845629
YBR160W	YCR088W	S169	0.000541211	1	0.940382
YBR160W	YCR088W	S183	0.000549214	1	1.03722
YBR160W	YCR088W	S313	0.000548925	1	0.909708
YBR160W	YCR088W	T165	0.00054993	1	0.945839
YBR160W	YDL042C	S23	0.585737	1	1.04253
YBR160W	YDL048C	S193	0.0005487	1	1.03457
YBR160W	YDL048C	T191	0.000547822	0	0.88516
YBR160W	YDL088C	S457	8.23945e-05	0	0.184359
YBR160W	YDL088C	S464	0.000551589	1	0.970288
YBR160W	YDL089W	S441	0.517968	1	0.982325
YBR160W	YDL089W	T446	0.958185	1	0.917214
YBR160W	YDL099W	T277	0.000551345	1	0.945256
YBR160W	YDL117W	S122	0.000550741	0	1.01843
YBR160W	YDL131W	T410	0.689971	1	0.862318
YBR160W	YDL173W	S148	0.000549969	1	0.919163
YBR160W	YDL173W	S246	0.000374491	1	0.960465
YBR160W	YDL182W	T396	0.690474	1	0.822035
YBR160W	YDL195W	S836	0.38143	1	0.91837
YBR160W	YDL195W	S980	0.382168	1	0.936084
YBR160W	YDL220C	S336	26.0102	1	0.944268
YBR160W	YDL220C	T308	26.4331	1	0.868002
YBR160W	YDL223C	S671	0.000321643	1	0.97055
YBR160W	YDL225W	T386	4.0393	0	1.00097
YBR160W	YDL226C	T161	9.56722e-05	1	0.986098
YBR160W	YDL234C	S265	0.000551287	1	0.92128
YBR160W	YDR001C	S66	1.53252	1	0.926927
YBR160W	YDR006C	S191	0.000550868	1	0.897065
YBR160W	YDR006C	S193	0.000549488	1	1.05694
YBR160W	YDR028C	S421	0.1976	1	0.995523
YBR160W	YDR028C	S898	0.197436	1	0.95406
YBR160W	YDR028C	T896	0.198324	1	0.921983
YBR160W	YDR052C	S11	3.93895	1	0.903173
YBR160W	YDR089W	S238	0.00054791	1	0.989303
YBR160W	YDR096W	S425	0.000132484	1	1.0744
YBR160W	YDR096W	S696	0.000549605	1	0.967719
YBR160W	YDR097C	S228	0.950174	1	0.908272
YBR160W	YDR103W	S329	4.42646	1	0.900471
YBR160W	YDR108W	S98	8.3203e-05	0	0.266367
YBR160W	YDR130C	S117	32.5897	1	1.07453
YBR160W	YDR130C	S148	32.8802	1	0.917038
YBR160W	YDR130C	S36	32.8099	1	0.95426
YBR160W	YDR130C	S54	32.807	1	0.991334
YBR160W	YDR130C	S74	7.76992	1	1.02884
YBR160W	YDR130C	T68	32.2072	1	0.895925
YBR160W	YDR137W	S370	0.000100794	1	0.854876
YBR160W	YDR146C	S250	4.625	1	0.953697
YBR160W	YDR146C	S261	31.185	1	0.988228
YBR160W	YDR146C	S300	31.5414	1	0.944341
YBR160W	YDR146C	S492	28.9377	1	1.04493
YBR160W	YDR146C	S505	22.913	1	0.871584
YBR160W	YDR146C	S702	31.4945	1	0.978349
YBR160W	YDR150W	S2078	0.837238	0	1.05306
YBR160W	YDR158W	T13	4.57296e-05	0	0.0966273
YBR160W	YDR159W	S600	0.222716	1	0.965385
YBR160W	YDR159W	S866	0.286824	1	1.01741
YBR160W	YDR170C	S434	0.0671196	0	0.161312
YBR160W	YDR170C	T1240	0.767001	1	0.979398
YBR160W	YDR195W	S243	0.39338	0	1.00644
YBR160W	YDR207C	S318	0.0703061	0	0.29576
YBR160W	YDR216W	T188	0.360853	1	0.96032
YBR160W	YDR217C	S11	0.943552	1	0.894922
YBR160W	YDR217C	S26	0.592492	1	0.926298
YBR160W	YDR217C	S56	0.0978837	1	0.935058
YBR160W	YDR227W	S1133	0.450166	0	0.326982
YBR160W	YDR227W	S342	0.959726	1	1.00885
YBR160W	YDR227W	S389	0.950154	1	0.935979
YBR160W	YDR229W	S242	5.1717e-05	0	0.192354
YBR160W	YDR266C	S546	0.000527614	0	1.00074
YBR160W	YDR285W	S763	0.413005	1	0.991848
YBR160W	YDR285W	S783	0.951125	1	0.934647
YBR160W	YDR285W	S828	0.959298	1	0.98321
YBR160W	YDR285W	S89	0.250093	1	0.971892
YBR160W	YDR293C	S231	3.63817	1	0.998381
YBR160W	YDR293C	S267	1.991	1	0.990879
YBR160W	YDR293C	S286	3.62893	1	0.92462
YBR160W	YDR293C	S492	3.64448	1	1.06572
YBR160W	YDR309C	S337	3.52876	1	0.954687
YBR160W	YDR310C	S379	0.608537	1	0.955828
YBR160W	YDR310C	S616	0.610655	0	0.974176
YBR160W	YDR310C	S738	0.611591	1	0.989376
YBR160W	YDR320C	T45	0.00179088	0	0.251773
YBR160W	YDR326C	S572	0.000300979	1	1.00502
YBR160W	YDR348C	S121	0.956872	1	0.93724
YBR160W	YDR356W	S36	31.4869	1	1.03515
YBR160W	YDR356W	S91	31.2042	1	1.01135
YBR160W	YDR369C	S349	0.395516	1	0.966771
YBR160W	YDR379W	S380	12.7833	1	0.905227
YBR160W	YDR379W	S770	7.49177	1	0.999971
YBR160W	YDR379W	S772	12.8539	1	1.04443
YBR160W	YDR389W	S16	0.95892	1	0.935001
YBR160W	YDR391C	T9	0.00054921	0	0.903371
YBR160W	YDR407C	S374	0.000494821	0	0.257833
YBR160W	YDR409W	S132	0.328676	1	0.95926
YBR160W	YDR409W	S139	0.328552	1	1.0844
YBR160W	YDR422C	S200	0.402785	1	1.09321
YBR160W	YDR422C	T35	0.118367	0	0.218663
YBR160W	YDR436W	S299	0.084081	1	1.03758
YBR160W	YDR436W	S310	0.111437	1	0.958698
YBR160W	YDR439W	S146	0.749677	1	0.921583
YBR160W	YDR439W	S230	0.947617	1	0.912399
YBR160W	YDR443C	S748	0.000551211	1	1.02316
YBR160W	YDR466W	S834	0.000386924	0	1.01747
YBR160W	YDR485C	S472	0.000545863	0	0.985481
YBR160W	YDR515W	S42	0.000540189	1	0.934188
YBR160W	YEL030W	T478	5.04639e-05	0	0.190808
YBR160W	YEL032W	S765	20.1834	0	1.01781
YBR160W	YEL032W	S781	31.4208	1	1.02093
YBR160W	YEL043W	S847	0.000550037	1	0.963456
YBR160W	YEL043W	S862	0.00037894	1	0.970968
YBR160W	YER032W	S225	0.95834	1	0.97455
YBR160W	YER032W	S399	0.735902	1	1.11719
YBR160W	YER032W	S84	0.958724	1	0.974819
YBR160W	YER033C	S914	0.000551072	1	0.963479
YBR160W	YER040W	T275	4.70789e-05	0	0.220265
YBR160W	YER054C	S213	5.08783e-05	1	1.01661
YBR160W	YER075C	S272	1.31546	1	0.920917
YBR160W	YER075C	S297	2.47465	0	1.01686
YBR160W	YER079W	S41	0.000539524	1	1.05664
YBR160W	YER088C	S487	0.173483	1	1.01875
YBR160W	YER088C	S491	0.51616	1	0.98591
YBR160W	YER093C	T28	0.000225138	1	0.948892
YBR160W	YER111C	S806	35.8998	1	0.923506
YBR160W	YER111C	T20	35.9232	1	0.827734
YBR160W	YER114C	S457	0.0713054	1	0.96601
YBR160W	YER114C	S652	0.29973	1	0.95256
YBR160W	YER120W	T204	2.33514	1	0.899051
YBR160W	YER122C	T324	0.000221602	0	0.203113
YBR160W	YER129W	S966	0.960015	1	0.963365
YBR160W	YER149C	S345	0.165016	1	0.954369
YBR160W	YER155C	T1038	0.851555	1	0.871944
YBR160W	YER161C	S173	0.163188	1	0.92174
YBR160W	YER167W	S418	12.8161	1	1.00843
YBR160W	YER167W	S446	2.46591	0	0.123085
YBR160W	YER169W	S430	0.000550412	1	0.953454
YBR160W	YER169W	S561	0.000182236	1	0.917785
YBR160W	YER169W	S575	5.1717e-05	1	0.990115
YBR160W	YFL007W	S11	0.356793	1	0.995693
YBR160W	YFL007W	S29	0.359335	1	0.841673
YBR160W	YFL007W	S56	0.197879	0	1.06891
YBR160W	YFL026W	T382	0.391111	1	0.922697
YBR160W	YFL033C	S1565	0.000548785	1	0.944785
YBR160W	YFL042C	S103	0.000551031	1	0.98805
YBR160W	YFL042C	S149	0.000235794	1	0.912145
YBR160W	YFL042C	T110	0.000536475	1	1.10579
YBR160W	YFL042C	T143	9.07473e-05	0	0.163598
YBR160W	YFR019W	T183	0.0574893	1	0.885394
YBR160W	YFR028C	S429	3.25948	1	0.891963
YBR160W	YFR034C	S114	0.84362	0	0.875128
YBR160W	YGL035C	S264	0.0142249	1	0.961393
YBR160W	YGL049C	T196	0.000460331	1	0.888302
YBR160W	YGL049C	T301	0.000549566	1	0.83284
YBR160W	YGL090W	S261	0.000551119	1	0.986165
YBR160W	YGL093W	T356	0.70546	1	0.87082
YBR160W	YGL113W	S467	0.539692	1	0.98641
YBR160W	YGL113W	S505	0.24123	0	0.189825
YBR160W	YGL113W	S654	0.0453378	0	0.192351
YBR160W	YGL197W	S1387	0.82858	1	0.895264
YBR160W	YGL197W	S693	0.726277	1	1.02193
YBR160W	YGR086C	S230	0.000419203	0	0.930819
YBR160W	YGR092W	S51	1.61834	1	1.00286
YBR160W	YGR092W	S53	1.62443	1	1.13049
YBR160W	YGR097W	T808	0.202621	1	0.959365
YBR160W	YGR125W	S42	0.000551218	1	0.969846
YBR160W	YGR149W	S403	5.1717e-05	0	0.22719
YBR160W	YGR178C	S436	0.000228178	1	1.04088
YBR160W	YGR184C	S300	0.03184	1	0.946591
YBR160W	YGR184C	T291	0.239742	0	0.267439
YBR160W	YGR253C	S251	0.186736	0	0.84807
YBR160W	YGR253C	S56	0.0403742	1	1.03455
YBR160W	YHL007C	S206	4.48622	1	0.228849
YBR160W	YHL007C	S502	20.9963	1	0.9098
YBR160W	YHL007C	S517	11.4655	1	0.984268
YBR160W	YHL007C	T423	21.0369	0	0.967882
YBR160W	YHL007C	T512	14.4973	1	0.900266
YBR160W	YHL027W	S76	0.0578843	0	0.956342
YBR160W	YHL028W	S541	0.000550721	1	0.877338
YBR160W	YHL029C	S535	0.000550174	0	1.03448
YBR160W	YHL029C	S6	0.000360478	1	0.989591
YBR160W	YHR007C	S458	0.000549416	0	0.873114
YBR160W	YHR036W	S56	0.000548807	1	0.976214
YBR160W	YHR056C	S152	0.0376571	0	1.068
YBR160W	YHR073W	T610	0.000140364	0	0.256013
YBR160W	YHR080C	T112	6.00228e-05	0	0.170445
YBR160W	YHR082C	S599	0.0213379	0	0.960746
YBR160W	YHR090C	T185	0.000548313	0	0.885764
YBR160W	YHR094C	T31	0.189721	1	0.852558
YBR160W	YHR099W	S542	0.0198307	0	0.962401
YBR160W	YHR118C	S106	32.8961	1	1.00848
YBR160W	YHR118C	S116	32.7725	1	0.949011
YBR160W	YHR118C	S123	32.8636	1	0.918027
YBR160W	YHR118C	T114	32.8685	1	0.792514
YBR160W	YHR118C	T146	32.8852	1	0.910816
YBR160W	YHR149C	S126	0.0808593	1	0.964237
YBR160W	YHR149C	T232	0.959937	1	0.827841
YBR160W	YHR152W	S118	0.526121	1	1.2401
YBR160W	YHR152W	S125	0.409411	1	1.08175
YBR160W	YHR158C	S613	0.954891	1	0.923367
YBR160W	YHR158C	S67	0.940784	1	0.947899
YBR160W	YHR159W	S244	0.29313	1	1.04568
YBR160W	YHR159W	S286	0.306114	1	1.10232
YBR160W	YHR159W	S29	0.950369	1	0.948417
YBR160W	YHR159W	T236	0.960352	1	0.854448
YBR160W	YHR164C	S237	1.06945	1	0.995359
YBR160W	YIL024C	S107	0.000309075	1	0.954722
YBR160W	YIL031W	S788	0.572655	1	1.0262
YBR160W	YIL031W	S795	0.861428	1	0.9144
YBR160W	YIL031W	S984	0.957236	1	0.993176
YBR160W	YIL033C	S89	0.320212	1	0.966365
YBR160W	YIL033C	T144	0.030131	0	0.169115
YBR160W	YIL038C	T454	0.468469	0	0.897237
YBR160W	YIL046W	S67	0.687603	1	0.897773
YBR160W	YIL063C	T31	0.000541653	1	0.891754
YBR160W	YIL075C	T932	0.189297	0	0.891497
YBR160W	YIL101C	S146	0.952179	1	1.02895
YBR160W	YIL101C	S271	0.960352	1	1.00518
YBR160W	YIL101C	S551	0.96022	1	1.03844
YBR160W	YIL106W	S36	0.955294	1	0.969479
YBR160W	YIL106W	S80	0.654187	1	0.952574
YBR160W	YIL107C	S92	0.000130294	0	0.982247
YBR160W	YIL112W	S290	0.959907	1	0.950604
YBR160W	YIL112W	S690	0.948304	1	0.955204
YBR160W	YIL114C	T103	0.000550245	1	0.874966
YBR160W	YIL115C	S735	0.000549345	1	0.898662
YBR160W	YIL115C	S854	0.000543816	1	0.843612
YBR160W	YIL121W	S21	0.000300865	0	0.219146
YBR160W	YIL122W	S168	0.52475	1	0.979955
YBR160W	YIL135C	S301	0.355196	1	0.928666
YBR160W	YIL140W	S676	0.0936599	0	0.254341
YBR160W	YIL144W	T5	0.127647	0	0.262174
YBR160W	YIL153W	S341	0.171517	1	0.87175
YBR160W	YIR003W	T40	0.000546821	0	0.956176
YBR160W	YIR006C	T993	7.82209	0	0.924774
YBR160W	YIR007W	T594	0.00054847	1	1.08076
YBR160W	YIR007W	T596	0.000548519	1	1.00316
YBR160W	YIR010W	S264	0.883944	1	0.963819
YBR160W	YIR023W	T867	0.716581	1	0.909851
YBR160W	YJL013C	T478	0.454149	1	0.986987
YBR160W	YJL016W	S558	0.000148919	0	0.964563
YBR160W	YJL020C	S103	0.000130294	1	0.939363
YBR160W	YJL029C	T791	0.0405149	0	0.779774
YBR160W	YJL036W	T60	0.0439925	0	0.162264
YBR160W	YJL042W	S354	4.88421e-05	0	0.254528
YBR160W	YJL053W	T201	0.000117538	0	0.24438
YBR160W	YJL076W	S1032	1.62865	1	0.95776
YBR160W	YJL076W	S1056	1.63212	1	0.909677
YBR160W	YJL076W	S166	1.62373	1	0.92153
YBR160W	YJL076W	S447	1.63184	1	0.95863
YBR160W	YJL076W	S452	1.61596	1	0.986374
YBR160W	YJL076W	S830	0.894162	1	0.95147
YBR160W	YJL076W	T1042	1.63392	1	0.896487
YBR160W	YJL076W	T297	1.62624	1	0.935906
YBR160W	YJL076W	T676	0.933587	1	0.850774
YBR160W	YJL081C	S353	6.83356e-05	0	0.983611
YBR160W	YJL084C	S176	0.951258	1	0.975945
YBR160W	YJL084C	S213	0.741686	1	1.05374
YBR160W	YJL092W	S698	0.818803	1	1.01063
YBR160W	YJL092W	S893	1.1392	1	1.12263
YBR160W	YJL092W	S938	1.12313	1	0.913065
YBR160W	YJL092W	S950	1.12482	1	0.949779
YBR160W	YJL092W	S965	1.12671	1	1.15039
YBR160W	YJL092W	T604	1.11866	1	0.836318
YBR160W	YJL095W	S248	0.211187	0	0.183612
YBR160W	YJL095W	S342	0.0835826	0	0.233831
YBR160W	YJL095W	S411	0.893933	1	0.903542
YBR160W	YJL095W	S747	0.566138	1	0.940368
YBR160W	YJL095W	S816	0.8874	1	0.948467
YBR160W	YJL146W	S130	0.000494821	1	1.0075
YBR160W	YJL153C	S368	0.00115237	0	0.178132
YBR160W	YJL157C	T15	35.2917	1	0.856677
YBR160W	YJL165C	S280	0.857416	0	0.215175
YBR160W	YJL168C	S2	5.1717e-05	0	0.209544
YBR160W	YJL177W	S141	0.000100557	0	0.183519
YBR160W	YJL177W	S142	0.000337249	0	0.948871
YBR160W	YJL193W	S247	0.000539049	1	1.04182
YBR160W	YJL201W	S411	0.000494821	1	1.05259
YBR160W	YJL201W	S493	5.1717e-05	0	0.172124
YBR160W	YJL201W	T422	0.000549884	1	0.838341
YBR160W	YJL201W	T458	9.93179e-05	0	0.224234
YBR160W	YJL203W	T57	5.1717e-05	0	0.430215
YBR160W	YJR033C	S1211	0.959775	1	1.05975
YBR160W	YJR043C	T307	0.875038	0	0.925453
YBR160W	YJR059W	S69	0.953725	1	0.971775
YBR160W	YJR059W	T727	0.959091	1	0.875461
YBR160W	YJR059W	T730	0.954501	1	0.961543
YBR160W	YJR070C	S281	0.00037351	1	0.922726
YBR160W	YJR076C	S316	0.904245	0	0.158113
YBR160W	YJR083C	S62	0.320097	1	0.92769
YBR160W	YJR083C	S71	0.956529	1	0.928668
YBR160W	YJR125C	S294	0.000546511	0	0.86651
YBR160W	YKL005C	S177	0.000551203	1	0.96357
YBR160W	YKL025C	T59	0.00506246	0	0.371015
YBR160W	YKL038W	S229	0.205196	1	0.881601
YBR160W	YKL042W	T357	19.559	0	0.969458
YBR160W	YKL052C	S249	0.120359	0	0.201269
YBR160W	YKL062W	S161	0.0586014	1	0.960661
YBR160W	YKL062W	S178	0.100323	1	0.915411
YBR160W	YKL064W	T118	5.1717e-05	0	0.3175
YBR160W	YKL088W	S116	8.8745e-05	0	0.991611
YBR160W	YKL092C	S1066	0.374303	1	1.11456
YBR160W	YKL092C	S854	0.367468	0	0.855059
YBR160W	YKL093W	S69	0.000130294	1	0.9864
YBR160W	YKL101W	S1220	15.5979	0	0.942143
YBR160W	YKL105C	S980	0.000551636	1	0.986688
YBR160W	YKL126W	S653	0.0365154	0	0.202542
YBR160W	YKL126W	T48	0.011073	0	0.218029
YBR160W	YKL140W	S466	0.000541067	1	0.891686
YBR160W	YKL146W	S143	0.000546849	0	0.943526
YBR160W	YKL185W	S253	30.9079	1	1.04599
YBR160W	YKL185W	S452	21.5579	1	1.00378
YBR160W	YKL185W	S455	30.6644	1	0.940006
YBR160W	YKL185W	T450	30.9126	1	0.991257
YBR160W	YKL204W	T315	0.143853	0	0.240366
YBR160W	YKR001C	S599	0.0875668	0	0.921417
YBR160W	YKR021W	S573	0.000184054	1	0.982712
YBR160W	YKR062W	S97	0.383754	1	0.945829
YBR160W	YKR063C	S444	0.000331003	0	0.958778
YBR160W	YKR072C	S47	0.340409	1	0.96604
YBR160W	YKR072C	S56	0.344248	1	0.977822
YBR160W	YKR077W	S147	12.7943	1	0.985566
YBR160W	YKR089C	S890	0.958242	1	0.940591
YBR160W	YKR089C	T675	0.959918	1	0.941194
YBR160W	YKR091W	S212	10.6479	1	0.971164
YBR160W	YKR095W	S1675	0.0811806	1	0.164284
YBR160W	YKR103W	T908	5.1717e-05	0	0.275434
YBR160W	YLL013C	S563	0.000550923	0	0.996117
YBR160W	YLL021W	S1080	0.948861	1	0.966379
YBR160W	YLL021W	S1087	0.648667	1	0.874261
YBR160W	YLL021W	S254	0.71339	1	0.916136
YBR160W	YLL021W	S274	0.958219	1	0.954811
YBR160W	YLL021W	S585	0.958082	1	0.931331
YBR160W	YLL021W	S599	0.737697	1	0.884345
YBR160W	YLL021W	S883	0.948312	1	0.941804
YBR160W	YLL021W	S910	0.450166	1	1.0148
YBR160W	YLL021W	S937	0.183401	1	0.992969
YBR160W	YLL021W	S961	0.523583	1	0.917127
YBR160W	YLL021W	S979	0.0911164	1	0.931554
YBR160W	YLL032C	S762	0.605086	1	0.932091
YBR160W	YLL040C	T1379	0.00054681	1	1.00142
YBR160W	YLL061W	T21	0.000550666	1	0.915267
YBR160W	YLR003C	S39	4.67165e-05	0	0.184025
YBR160W	YLR006C	S195	0.950167	1	0.937569
YBR160W	YLR006C	S673	0.95963	1	0.914291
YBR160W	YLR006C	S697	0.302541	0	0.986106
YBR160W	YLR018C	T221	0.584864	1	0.7726
YBR160W	YLR018C	T273	0.583284	1	0.94563
YBR160W	YLR049C	S80	0.00054976	1	1.06762
YBR160W	YLR086W	S113	0.227287	1	0.904771
YBR160W	YLR086W	S117	0.605212	1	1.12043
YBR160W	YLR086W	S128	1.10698	1	0.947903
YBR160W	YLR096W	S609	2.81878	1	1.0183
YBR160W	YLR096W	S643	1.99005	1	1.01716
YBR160W	YLR116W	S376	0.00055068	1	1.01936
YBR160W	YLR116W	S378	8.99203e-05	1	0.976067
YBR160W	YLR131C	S253	0.140512	1	0.971453
YBR160W	YLR131C	S303	1.57218	1	0.967412
YBR160W	YLR131C	S385	0.137032	1	0.911491
YBR160W	YLR131C	S392	1.57782	1	0.945851
YBR160W	YLR131C	S428	1.43058	1	0.928784
YBR160W	YLR131C	S564	0.30736	1	0.955736
YBR160W	YLR131C	T259	1.58522	1	0.856228
YBR160W	YLR131C	T486	1.59487	1	0.928618
YBR160W	YLR131C	T501	1.59146	1	0.839475
YBR160W	YLR149C	S82	0.000549443	0	0.961217
YBR160W	YLR166C	S485	0.14581	1	0.877574
YBR160W	YLR187W	T498	1.73045	0	0.261102
YBR160W	YLR190W	S37	0.960352	1	1.06193
YBR160W	YLR196W	T5	0.0101765	0	0.190875
YBR160W	YLR219W	S46	0.956677	1	0.94382
YBR160W	YLR248W	S46	0.425757	1	1.04042
YBR160W	YLR249W	T644	0.000130294	0	0.255358
YBR160W	YLR249W	T972	0.00054807	0	0.938174
YBR160W	YLR257W	T44	0.000378234	0	1.03496
YBR160W	YLR273C	S645	0.000546971	1	0.918744
YBR160W	YLR319C	S327	0.353404	1	0.919433
YBR160W	YLR335W	S251	5.1717e-05	0	0.237039
YBR160W	YLR337C	S709	6.62364e-05	1	1.01394
YBR160W	YLR353W	S413	0.000187621	1	0.965222
YBR160W	YLR353W	T411	0.000550353	1	0.875806
YBR160W	YLR357W	S10	0.203391	0	0.187857
YBR160W	YLR357W	S169	0.142007	0	0.187207
YBR160W	YLR357W	T243	0.575176	1	1.06102
YBR160W	YLR371W	S171	0.271557	1	0.992342
YBR160W	YLR371W	T216	0.875268	1	0.925957
YBR160W	YLR410W	S1107	0.00037351	1	0.912112
YBR160W	YLR442C	T454	0.84894	1	0.867057
YBR160W	YLR443W	S432	5.1717e-05	0	0.186817
YBR160W	YLR457C	S251	0.650239	1	0.985029
YBR160W	YLR457C	S253	0.959227	1	1.04583
YBR160W	YLR457C	S265	0.959698	0	0.993699
YBR160W	YML016C	S142	0.173713	1	0.927659
YBR160W	YML016C	S265	0.261296	1	0.923241
YBR160W	YML016C	T261	0.488988	1	0.898261
YBR160W	YML027W	T324	0.95	1	0.972834
YBR160W	YML029W	S376	0.000494821	1	1.0648
YBR160W	YML032C	S307	2.3463	0	0.230421
YBR160W	YML034W	S78	0.0797422	0	0.245973
YBR160W	YML034W	T241	0.960352	1	0.915774
YBR160W	YML034W	T291	0.959539	1	0.858588
YBR160W	YML035C	T50	0.000551153	0	0.870129
YBR160W	YML057W	T31	0.000549447	0	0.922551
YBR160W	YML059C	S645	0.000549572	1	0.988023
YBR160W	YML064C	S240	0.499235	1	1.06468
YBR160W	YML072C	S1373	0.000547925	1	0.908182
YBR160W	YML072C	T1350	0.000543828	1	0.955217
YBR160W	YML072C	T1382	0.000255452	0	0.209207
YBR160W	YML076C	S126	0.000494821	1	1.1462
YBR160W	YML100W	S135	0.000537228	1	1.0415
YBR160W	YML100W	S147	0.000184577	1	0.980912
YBR160W	YML100W	S161	0.00021032	1	1.02048
YBR160W	YML100W	S77	0.00030044	1	0.961014
YBR160W	YML123C	S579	0.000549154	1	0.938693
YBR160W	YMR001C	T70	35.9072	1	0.820326
YBR160W	YMR005W	S36	0.954241	1	0.893106
YBR160W	YMR012W	S97	5.1717e-05	0	0.194278
YBR160W	YMR030W	S86	0.000535877	0	0.912579
YBR160W	YMR036C	S27	35.7928	1	0.880369
YBR160W	YMR036C	S464	3.36921	0	0.168875
YBR160W	YMR061W	T6	0.000546329	0	0.94299
YBR160W	YMR068W	S315	0.142646	1	0.991976
YBR160W	YMR086W	S658	0.000546196	1	0.970328
YBR160W	YMR086W	S870	0.000549775	1	0.94546
YBR160W	YMR086W	T675	0.000548659	1	0.808888
YBR160W	YMR108W	S270	0.000232993	0	0.262986
YBR160W	YMR137C	S193	0.00055142	1	1.01659
YBR160W	YMR165C	S602	21.3907	1	0.972731
YBR160W	YMR165C	S744	5.20762	1	0.978495
YBR160W	YMR165C	T723	22.0371	1	0.940159
YBR160W	YMR192W	T17	0.000550215	1	0.861199
YBR160W	YMR196W	S1081	0.0005454	1	0.944823
YBR160W	YMR205C	T152	0.000551262	0	0.950651
YBR160W	YMR207C	S1214	5.1717e-05	0	0.254015
YBR160W	YMR219W	S1145	0.000551545	1	0.955297
YBR160W	YMR228W	S93	0.000547352	0	0.921001
YBR160W	YMR232W	T20	0.87687	0	0.89225
YBR160W	YMR233W	S113	0.000484889	1	0.932935
YBR160W	YMR243C	S395	8.80561e-05	0	0.324312
YBR160W	YMR261C	S148	0.000540974	1	1.01
YBR160W	YMR291W	T538	0.000542778	1	0.908907
YBR160W	YMR295C	S23	0.0108636	0	0.234459
YBR160W	YNL047C	S649	0.000550808	1	0.955507
YBR160W	YNL058C	S291	0.861428	0	0.190796
YBR160W	YNL068C	S708	25.7148	1	1.06051
YBR160W	YNL068C	S833	26.0174	1	0.956451
YBR160W	YNL074C	S183	0.349313	1	0.946237
YBR160W	YNL074C	S265	0.356511	1	0.880011
YBR160W	YNL074C	S297	0.243309	1	0.970551
YBR160W	YNL074C	S56	0.356777	1	0.943312
YBR160W	YNL074C	S79	0.356683	1	0.977931
YBR160W	YNL088W	T1250	0.240504	1	0.903438
YBR160W	YNL102W	S170	24.0213	1	0.990425
YBR160W	YNL102W	S215	24.01	1	0.952063
YBR160W	YNL102W	S305	23.6613	1	0.985284
YBR160W	YNL102W	T313	23.7187	1	0.871324
YBR160W	YNL106C	S1005	0.358228	1	1.08612
YBR160W	YNL106C	S1016	0.35848	1	0.93633
YBR160W	YNL156C	S82	0.000130294	0	0.257663
YBR160W	YNL161W	T109	0.898374	1	0.895393
YBR160W	YNL161W	T93	0.891752	1	0.948805
YBR160W	YNL167C	S94	0.0903541	1	0.935833
YBR160W	YNL183C	S169	5.1717e-05	0	0.253767
YBR160W	YNL183C	S292	0.000237403	0	0.975985
YBR160W	YNL197C	S231	1.28633	0	0.201138
YBR160W	YNL224C	S343	0.000551537	1	1.03843
YBR160W	YNL224C	S345	0.000176336	1	1.03291
YBR160W	YNL225C	T121	2.52538	1	0.824252
YBR160W	YNL230C	S235	0.167499	1	0.990909
YBR160W	YNL233W	T410	0.870017	1	0.877891
YBR160W	YNL243W	S308	0.418587	1	0.931764
YBR160W	YNL243W	T286	0.577285	0	0.932501
YBR160W	YNL243W	T298	0.577371	1	0.989783
YBR160W	YNL268W	T77	8.76844e-05	0	0.188864
YBR160W	YNL278W	S510	0.524957	1	0.971509
YBR160W	YNL278W	S518	0.958371	1	0.967347
YBR160W	YNL278W	S871	0.959549	1	0.912523
YBR160W	YNL278W	T577	0.956357	1	0.94458
YBR160W	YNL298W	S445	4.72646	1	1.04842
YBR160W	YNL304W	S71	5.1717e-05	0	0.105878
YBR160W	YNL309W	S72	31.6881	1	0.945644
YBR160W	YNL309W	S89	31.7484	1	0.937867
YBR160W	YNL309W	T99	31.7089	1	0.915936
YBR160W	YNL321W	S121	0.949104	1	0.985098
YBR160W	YNL321W	S32	0.296124	0	0.263128
YBR160W	YNL321W	T118	0.95713	1	0.878134
YBR160W	YNR006W	S613	0.000301612	0	0.98057
YBR160W	YNR031C	S54	0.144478	1	0.899269
YBR160W	YNR038W	T26	0.000382656	0	0.893554
YBR160W	YNR039C	S58	0.000549832	1	1.01507
YBR160W	YNR051C	S338	5.1717e-05	0	0.318336
YBR160W	YNR063W	S164	0.000540735	0	1.07625
YBR160W	YOL004W	S316	0.906996	1	0.90643
YBR160W	YOL004W	T304	0.288167	1	1.00462
YBR160W	YOL062C	S159	0.000370066	0	0.24335
YBR160W	YOL070C	S194	0.958896	1	0.949077
YBR160W	YOL070C	T179	0.722645	0	0.250845
YBR160W	YOL070C	T403	0.959185	1	0.855026
YBR160W	YOL084W	S183	0.000468785	0	0.208012
YBR160W	YOL100W	T684	0.290835	0	0.191498
YBR160W	YOL109W	T10	0.000300771	0	0.191987
YBR160W	YOL123W	S462	0.000550243	1	0.966188
YBR160W	YOL130W	S188	0.000548435	1	0.911182
YBR160W	YOL130W	S88	4.78984e-05	0	0.29498
YBR160W	YOL130W	T143	0.00055136	1	0.852519
YBR160W	YOR018W	S813	0.000130294	0	0.104537
YBR160W	YOR042W	S16	0.0244228	0	0.237828
YBR160W	YOR042W	T364	0.0570158	1	0.875656
YBR160W	YOR042W	T367	0.0705163	1	0.312217
YBR160W	YOR042W	T369	0.186908	1	0.228573
YBR160W	YOR056C	S367	0.0970908	1	0.958607
YBR160W	YOR057W	S171	0.11756	1	0.949085
YBR160W	YOR058C	S198	2.00187	1	0.994205
YBR160W	YOR058C	S64	2.00413	1	0.949022
YBR160W	YOR058C	S803	2.00219	1	0.903463
YBR160W	YOR058C	S819	2.00119	1	0.971234
YBR160W	YOR058C	T55	1.98447	1	0.889855
YBR160W	YOR058C	T675	2.00328	1	0.83923
YBR160W	YOR070C	T539	0.00055148	1	0.888906
YBR160W	YOR070C	T555	0.000551241	1	0.902996
YBR160W	YOR081C	S618	0.947446	0	0.965275
YBR160W	YOR083W	S154	35.795	1	0.995262
YBR160W	YOR083W	S156	35.8802	1	1.01206
YBR160W	YOR083W	S59	35.8305	1	0.947945
YBR160W	YOR083W	S62	35.5147	1	1.0039
YBR160W	YOR083W	S88	35.7781	1	0.948516
YBR160W	YOR083W	T143	8.48826	0	0.961035
YBR160W	YOR083W	T57	35.9123	1	0.884198
YBR160W	YOR098C	S767	1.06214	1	1.05559
YBR160W	YOR109W	S986	0.000300514	1	1.10569
YBR160W	YOR109W	T988	0.00054397	1	0.962504
YBR160W	YOR127W	S291	1.14899	1	0.961384
YBR160W	YOR127W	S331	1.13676	1	0.941533
YBR160W	YOR127W	T278	1.15031	1	0.873594
YBR160W	YOR140W	T580	0.0209424	0	0.249434
YBR160W	YOR153W	T49	5.1717e-05	0	0.226715
YBR160W	YOR178C	S66	1.53146	1	0.908291
YBR160W	YOR188W	S33	0.95951	0	0.957547
YBR160W	YOR198C	T336	0.583199	1	0.963537
YBR160W	YOR217W	T48	0.722342	1	0.951046
YBR160W	YOR220W	S255	0.000223047	0	0.980572
YBR160W	YOR220W	T189	0.00037351	0	0.266993
YBR160W	YOR233W	S460	0.210801	1	1.00589
YBR160W	YOR267C	T487	4.61476e-05	0	0.21042
YBR160W	YOR273C	T589	0.000188876	0	0.179551
YBR160W	YOR304W	T1079	0.622573	1	1.03732
YBR160W	YOR307C	S306	4.52164e-05	0	0.279771
YBR160W	YOR344C	T233	9.88127e-05	0	0.223825
YBR160W	YOR358W	S7	0.000387558	1	1.00091
YBR160W	YPL020C	S21	0.153826	1	0.8973
YBR160W	YPL020C	S25	0.0983101	1	0.80261
YBR160W	YPL032C	S641	0.000115109	0	0.261853
YBR160W	YPL049C	S126	0.0624451	0	0.176688
YBR160W	YPL070W	S245	0.927531	1	0.957998
YBR160W	YPL070W	S67	0.925018	1	0.926407
YBR160W	YPL082C	S791	0.0101553	1	0.946893
YBR160W	YPL085W	S1515	0.314381	1	0.970481
YBR160W	YPL085W	S1603	0.311588	0	0.992717
YBR160W	YPL085W	S607	0.216007	1	0.900521
YBR160W	YPL085W	T595	0.31772	0	0.857084
YBR160W	YPL110C	S965	0.000250042	0	0.943904
YBR160W	YPL115C	S195	1.40274	1	0.979469
YBR160W	YPL115C	S222	1.40173	1	0.942612
YBR160W	YPL115C	S254	1.39801	1	0.910873
YBR160W	YPL115C	S324	1.38553	1	0.945168
YBR160W	YPL115C	S880	1.39605	1	1.02572
YBR160W	YPL124W	S59	0.837237	1	1.05084
YBR160W	YPL141C	S441	0.000548356	1	0.959677
YBR160W	YPL150W	S456	0.000549252	1	0.976432
YBR160W	YPL153C	S774	0.846383	1	0.901979
YBR160W	YPL160W	T142	0.000538063	1	0.793278
YBR160W	YPL179W	S208	0.000548088	0	0.957382
YBR160W	YPL186C	S140	0.000549844	0	1.00622
YBR160W	YPL209C	S76	1.05762	1	1.03005
YBR160W	YPL242C	S268	0.13162	1	0.821309
YBR160W	YPL242C	S317	0.552293	1	0.971012
YBR160W	YPL242C	S354	0.556944	1	0.994612
YBR160W	YPL242C	S365	0.542281	1	1.04906
YBR160W	YPL242C	S49	0.485988	1	0.924083
YBR160W	YPL242C	T260	0.0933119	0	0.201864
YBR160W	YPL242C	T315	0.556865	1	0.927949
YBR160W	YPL256C	S427	34.9196	1	0.922143
YBR160W	YPL267W	S102	21.0058	1	0.994802
YBR160W	YPL267W	S48	21.041	1	0.919586
YBR160W	YPL267W	T161	21.051	1	0.85571
YBR160W	YPL269W	S197	32.5816	1	0.974304
YBR160W	YPL269W	S496	32.8632	1	0.938635
YBR160W	YPR007C	S211	0.104538	0	0.266022
YBR160W	YPR018W	S515	0.958277	1	0.962587
YBR160W	YPR019W	S69	7.6242	1	0.91505
YBR160W	YPR041W	S190	0.000130294	0	0.238224
YBR160W	YPR072W	T306	0.000550381	1	0.920706
YBR160W	YPR091C	S676	0.000338524	1	0.951935
YBR160W	YPR115W	S969	0.000534428	1	0.892926
YBR160W	YPR141C	S21	12.6829	1	1.02372
YBR160W	YPR162C	S9	10.771	1	0.986943
YBR160W	YPR171W	S39	0.946572	1	1.00392
YBR160W	YPR174C	S170	0.953505	1	1.00222
YBR160W	YPR174C	S175	0.95479	1	0.965941
YCR091W	YDL195W	S988	0.389609	1	0.542267
YCR091W	YDL195W	S992	0.275705	1	0.896162
YCR091W	YER038C	S101	0.530174	0	0.506581
YCR091W	YER158C	S11	3.23073	0	0.708398
YDL025C	YEL046C	S369	0.523117	1	0.50913
YDL028C	YAL003W	T4	0.112314	0	0.427062
YDL028C	YBL054W	T325	0.27671	0	0.4184
YDL028C	YBR068C	T86	0.324881	0	0.385771
YDL028C	YBR071W	T189	0.257712	0	0.470766
YDL028C	YBR112C	T811	0.550459	0	0.418868
YDL028C	YBR211C	S101	3.06611	1	0.398892
YDL028C	YCL037C	T32	0.155211	0	0.332311
YDL028C	YDL007W	T178	0.375869	0	0.551172
YDL028C	YDL126C	T735	0.477535	1	0.537902
YDL028C	YDL132W	T79	0.631725	1	0.446663
YDL028C	YDL229W	S508	0.141961	0	0.452433
YDL028C	YDR216W	S212	0.123048	0	0.467666
YDL028C	YDR293C	S1175	0.392778	0	0.566304
YDL028C	YDR393W	S82	0.219267	1	0.471872
YDL028C	YER016W	T175	0.915555	0	0.505086
YDL028C	YFL034W	S24	0.131657	0	0.388484
YDL028C	YGL093W	S380	4.14679	1	0.395656
YDL028C	YGL158W	T103	0.380221	0	0.477001
YDL028C	YGR179C	S70	8.2844	1	0.50163
YDL028C	YGR179C	T401	15.7614	1	0.466188
YDL028C	YGR192C	T199	0.46915	0	0.404354
YDL028C	YHL007C	T217	0.176365	0	0.45299
YDL028C	YHR174W	T326	0.406426	0	0.434152
YDL028C	YIL144W	S205	15.9741	1	0.449635
YDL028C	YIL144W	S22	18.4525	1	0.665217
YDL028C	YIL144W	S37	32.1243	1	0.708254
YDL028C	YIL144W	S4	5.56947	1	0.466728
YDL028C	YIL144W	S6	16.3105	1	0.467999
YDL028C	YIL144W	T21	32.153	1	0.422464
YDL028C	YIL144W	T248	15.8205	1	0.376223
YDL028C	YIL144W	T252	30.2193	1	0.42148
YDL028C	YIL144W	T38	28.8387	1	0.614462
YDL028C	YIL144W	T43	16.312	1	0.457369
YDL028C	YIL144W	T5	8.51778	1	0.406963
YDL028C	YIL144W	T54	32.0891	1	0.534822
YDL028C	YIL144W	T690	7.00815	1	0.462378
YDL028C	YIL149C	S1015	1.33334	1	0.53093
YDL028C	YIR010W	S250	18.444	1	0.711417
YDL028C	YIR010W	T380	13.1997	1	0.485933
YDL028C	YIR010W	T386	18.0895	1	0.548457
YDL028C	YIR010W	T56	22.2365	1	0.513195
YDL028C	YJR089W	S601	0.606915	0	0.425584
YDL028C	YJR090C	S199	0.330853	1	0.385065
YDL028C	YJR090C	S285	0.611324	1	0.49248
YDL028C	YJR090C	T76	0.815975	1	0.583692
YDL028C	YJR121W	T237	0.392582	0	0.33522
YDL028C	YKL042W	T357	11.2931	1	0.341625
YDL028C	YKL060C	T277	0.281458	0	0.302913
YDL028C	YKL089W	T134	7.73122	1	0.371504
YDL028C	YLR096W	S993	0.316136	0	0.490041
YDL028C	YLR130C	S162	0.126174	0	0.558457
YDL028C	YLR131C	T719	0.310942	0	0.482766
YDL028C	YLR441C	T143	0.116363	0	0.406913
YDL028C	YML007W	T395	0.467494	0	0.262793
YDL028C	YML016C	T185	0.499767	0	0.485551
YDL028C	YMR086W	S855	0.258813	0	0.486078
YDL028C	YMR186W	S293	0.862164	0	0.445743
YDL028C	YMR219W	T104	0.121623	0	0.472036
YDL028C	YMR278W	S340	0.278342	0	0.269897
YDL028C	YMR296C	T252	0.538239	0	0.538478
YDL028C	YNL077W	S514	0.326888	0	0.519064
YDL028C	YNL106C	S1016	0.117072	0	0.332195
YDL028C	YNL233W	T703	0.49729	0	0.67068
YDL028C	YNR031C	S74	0.124846	0	0.312964
YDL028C	YOL084W	T174	0.112089	0	0.348597
YDL028C	YOL133W	S15	0.760658	1	0.460801
YDL028C	YOR083W	S88	0.115649	0	0.379057
YDL028C	YOR153W	T59	0.35271	0	0.406198
YDL028C	YOR168W	S378	0.641314	0	0.579653
YDL028C	YOR257W	T110	68.2965	1	0.340152
YDL028C	YOR257W	T130	9.30337	1	0.501068
YDL028C	YPL036W	S536	0.118301	0	0.412249
YDL028C	YPL090C	T163	0.460393	0	0.585483
YDL028C	YPL115C	S254	0.121545	0	0.339537
YDL028C	YPL124W	T240	17.4318	1	0.415114
YDL028C	YPL204W	S330	1.42362	1	0.487868
YDL028C	YPL233W	T114	60.4587	1	0.460878
YDL028C	YPL249C	T294	0.304395	0	0.400996
YDL028C	YPR124W	T336	0.386697	0	0.471162
YDR247W	YOR233W	S388	0.385883	0	0.107976
YDR466W	YIL105C	S157	0.84646	1	0.734666
YDR466W	YIL105C	S158	0.69979	1	0.594496
YDR466W	YKL171W	S66	0.464847	0	0.518631
YDR477W	YAL024C	S247	0.000340951	0	0.42088
YDR477W	YAR009C	S401	0.000137035	1	0.505917
YDR477W	YAR042W	S1056	0.000399996	1	0.378727
YDR477W	YBR108W	S915	0.000363048	0	0.744755
YDR477W	YBR156C	S554	0.000399996	0	0.70717
YDR477W	YBR172C	S342	7.0588e-05	0	0.41414
YDR477W	YCL011C	S13	7.0588e-05	0	0.431682
YDR477W	YCL014W	T1504	0.000128279	1	0.430038
YDR477W	YCR031C	S11	0.000399996	0	0.714598
YDR477W	YDL185W	S346	0.000399996	0	0.487597
YDR477W	YDR122W	S104	0.000399996	0	0.748085
YDR477W	YDR122W	S660	0.00018296	1	0.418057
YDR477W	YDR293C	S300	0.000399996	0	0.477778
YDR477W	YDR372C	S14	7.0588e-05	1	0.716042
YDR477W	YDR409W	S134	7.0588e-05	0	0.46256
YDR477W	YDR490C	S296	0.000399996	0	0.571236
YDR477W	YER008C	S69	0.000137969	0	0.521275
YDR477W	YER027C	S64	17.4542	1	0.834165
YDR477W	YER027C	S65	17.4542	1	0.497879
YDR477W	YER151C	S400	0.000399996	1	0.518302
YDR477W	YGL117W	S223	0.000399996	0	0.803108
YDR477W	YGL208W	S273	17.4542	0	0.425383
YDR477W	YGL255W	S179	7.0588e-05	1	0.419364
YDR477W	YGR138C	S102	0.000399996	1	0.74361
YDR477W	YGR138C	S105	0.000290617	1	0.406104
YDR477W	YHR073W	S446	0.00016	1	0.428944
YDR477W	YHR073W	S449	0.000122014	1	0.527167
YDR477W	YHR195W	S250	0.000399996	1	0.81431
YDR477W	YIL046W	S69	0.000399996	0	0.764443
YDR477W	YJR053W	T7	0.00016	0	0.797568
YDR477W	YJR089W	S477	0.00016	0	0.439902
YDR477W	YKL105C	S187	0.000399996	1	0.768142
YDR477W	YLR219W	S648	0.000399996	0	0.677498
YDR477W	YLR350W	S29	0.00016	0	0.463824
YDR477W	YLR353W	S413	0.00016	0	0.424595
YDR477W	YMR031C	S136	0.00016	1	0.401341
YDR477W	YMR037C	S451	17.4542	0	0.592232
YDR477W	YMR205C	S171	17.4542	1	0.576544
YDR477W	YOL138C	S946	0.00016	1	0.840059
YDR477W	YOR028C	S89	0.000399996	0	0.867014
YDR477W	YOR098C	S20	0.000399996	0	0.790819
YDR477W	YOR227W	T128	0.000399996	1	0.740993
YDR477W	YPL110C	S983	0.000399996	0	0.75625
YDR490C	YER040W	T473	0.27527	0	0.456411
YDR490C	YHL016C	S251	0.202355	1	0.508223
YDR490C	YHL016C	T250	0.246201	1	0.526959
YDR490C	YHL016C	T684	0.261957	1	0.518401
YDR490C	YNR013C	S295	0.550879	0	0.759235
YER123W	YDR080W	S367	8.15879	1	0.535208
YER123W	YDR080W	S372	13.9672	1	0.596366
YER123W	YOL138C	S1087	0.385622	0	0.620139
YFL033C	YLR187W	S496	0.650853	0	0.596609
YFL033C	YNL157W	S64	15.9861	1	0.413987
YHL007C	YKL129C	S357	10.7963	1	0.579914
YHL007C	YOR257W	S10	0.329577	0	0.471552
YHR030C	YGL122C	S180	4.31724	1	0.638379
YHR030C	YGL122C	T178	4.33526	1	0.678927
YHR030C	YLR182W	S238	32.2439	1	0.653681
YHR030C	YOR127W	T278	0.587419	0	0.671954
YHR030C	YOR220W	S160	4.044	1	0.714804
YHR030C	YOR276W	T102	0.663753	1	0.703565
YHR082C	YGR162W	S522	0.562579	1	0.674575
YHR082C	YNL167C	S380	0.536833	0	0.728472
YHR135C	YAR042W	S442	0.0001125	0	0.567252
YHR135C	YDL121C	S83	0.000101795	0	0.415148
YHR135C	YPR075C	S236	5.62494	1	0.437339
YHR135C	YPR075C	T239	5.02555	1	0.501015
YIL035C	YBR069C	S80	2.24691	0	0.773181
YIL035C	YCR091W	S642	0.163918	0	0.736876
YIL035C	YDL065C	S62	0.85252	1	0.647869
YIL035C	YDL122W	S530	0.335747	1	0.68998
YIL035C	YDL122W	S531	2.24691	1	0.699397
YIL035C	YDR005C	S388	4.63798	1	0.695601
YIL035C	YDR054C	S216	1.0946	1	0.661412
YIL035C	YER027C	S87	3.62268	1	0.355131
YIL035C	YER027C	S93	8.06044	1	0.780826
YIL035C	YER027C	T90	1.20444	1	0.671958
YIL035C	YGL150C	S133	0.0954676	0	0.678027
YIL035C	YGR196C	S100	0.717278	1	0.594688
YIL035C	YGR196C	S92	2.24691	1	0.739826
YIL035C	YHL020C	S239	9.61619	1	0.711029
YIL035C	YHL020C	S38	6.20391	1	0.692584
YIL035C	YIL031W	S903	8.13502	0	0.772951
YIL035C	YJR052W	S85	6.4895	0	0.595699
YIL035C	YKR048C	S159	2.21903	1	0.725322
YIL035C	YKR048C	S177	3.65521	1	0.783619
YIL035C	YKR048C	S397	3.73234	1	0.751412
YIL035C	YLR259C	S373	0.116979	0	0.547691
YIL035C	YLR265C	S309	2.17159	0	0.761852
YIL035C	YLR335W	S20	5.32163	0	0.688643
YIL035C	YML088W	S511	1.54489	0	0.575325
YIL035C	YNL233W	S825	0.143462	0	0.662932
YIL035C	YPL180W	T681	4.45078	0	0.78582
YIL095W	YBR086C	T823	0.000394117	0	0.474474
YIL095W	YBR291C	T198	0.0015714	0	0.421392
YIL095W	YCL030C	T265	0.000385456	0	0.413479
YIL095W	YDL161W	T415	37.1128	1	0.265114
YIL095W	YDR251W	T665	8.41541e-05	0	0.435296
YIL095W	YDR311W	T150	7.1517e-05	0	0.489406
YIL095W	YEL032W	T227	0.000200374	0	0.620351
YIL095W	YIL112W	T700	9.88971e-05	0	0.686947
YIL095W	YJL115W	T265	4.92618e-05	0	0.414583
YIL095W	YKL041W	T45	8e-05	0	0.37172
YIL095W	YKL062W	T479	8e-05	0	0.537218
YIL095W	YKL143W	T58	3.7037e-05	0	0.441652
YIL095W	YLL048C	T1517	3.7037e-05	0	0.35315
YIL095W	YLR407W	T90	0.000930087	0	0.418723
YIL095W	YLR455W	T303	8e-05	0	0.430724
YIL095W	YNL059C	T9	0.00116614	0	0.497985
YIL095W	YNL271C	T143	119.939	1	0.26759
YIL095W	YNL271C	T1946	25.5436	1	0.206606
YIL095W	YOL078W	T510	0.0015714	0	0.410802
YIL095W	YOL144W	T274	0.000225	0	0.425943
YIL095W	YOR239W	T328	0.000281531	0	0.421475
YIL095W	YOR239W	T84	0.000104167	0	0.402016
YIL095W	YPR171W	T535	0.182242	0	0.433068
YJL106W	YDR310C	T306	15.337	1	0.572506
YJL106W	YDR330W	S139	0.000369228	0	0.588229
YJL106W	YGL003C	T51	5.31951	1	0.607287
YJL106W	YOR212W	S335	0.000369228	0	0.695626
YJL164C	YBR059C	S12	0.201489	0	0.815139
YJL164C	YDR001C	S83	178.412	1	0.950047
YJL164C	YDR005C	S101	11.1102	1	0.785546
YJL164C	YDR005C	S177	15.5881	1	0.878363
YJL164C	YDR005C	S178	15.5881	1	0.906372
YJL164C	YDR005C	S209	15.5881	1	0.875738
YJL164C	YDR005C	S210	15.5881	1	0.747538
YJL164C	YDR005C	S90	12.6091	1	0.930686
YJL164C	YDR309C	S367	1.03287	0	0.686949
YJL164C	YER026C	S46	79.8967	1	0.931818
YJL164C	YER026C	S47	58.4246	1	0.755203
YJL164C	YFL033C	S1621	179.005	1	0.826176
YJL164C	YGL116W	S52	123.961	1	0.799457
YJL164C	YGL116W	S88	82.1707	1	0.921018
YJL164C	YGL162W	S13	0.785744	0	0.852244
YJL164C	YKR048C	S11	0.662632	0	0.557827
YJL164C	YLL040C	S1726	0.22362	0	0.439633
YJL164C	YLR429W	S464	0.10124	0	0.448545
YJL164C	YOR018W	S141	0.0850217	0	0.495815
YJL164C	YOR028C	S196	9.62691	1	0.95478
YJL164C	YOR347C	S24	102.432	1	0.907865
YJL164C	YPL038W	S45	0.168783	0	0.621109
YJL164C	YPL118W	S327	1.94796	0	0.84648
YJL164C	YPL232W	S79	9.42114	1	0.697941
YJL164C	YPR183W	S141	0.0917541	1	0.817204
YJL164C	YPR185W	S346	1.88025	1	0.814768
YJL164C	YPR185W	S581	3.12411	1	0.910899
YJR059W	YBR157C	S147	0.269033	0	0.386302
YJR059W	YBR207W	S449	0.374446	0	0.53314
YJR059W	YCR088W	S26	0.258701	1	0.425769
YJR059W	YCR088W	T31	0.266471	1	0.424348
YJR059W	YDR117C	T322	0.386961	0	0.368399
YJR059W	YDR372C	S19	0.50044	1	0.447577
YJR059W	YDR372C	S23	0.213693	1	0.454796
YJR059W	YDR466W	S834	0.311981	1	0.226329
YJR059W	YER149C	T224	0.47638	0	0.367115
YJR059W	YFR019W	S233	0.301856	0	0.37255
YJR059W	YGR270W	S367	0.123837	0	0.469533
YJR059W	YJR059W	S752	18.3603	1	0.514886
YJR059W	YJR059W	S755	15.8191	1	0.453199
YJR059W	YKL146W	S121	0.269003	0	0.478723
YJR059W	YKR048C	T20	0.516289	1	0.243238
YJR059W	YKR048C	T24	0.26289	1	0.279555
YJR059W	YML093W	S488	0.265634	1	0.486109
YJR059W	YML093W	S500	0.138158	1	0.433186
YJR059W	YMR240C	S135	0.263701	0	0.431103
YJR059W	YOR132W	S544	0.269107	0	0.382764
YJR059W	YOR133W	T566	0.437708	0	0.476253
YJR059W	YPL019C	S267	0.300299	0	0.472392
YJR059W	YPL153C	T170	0.375201	0	0.387384
YJR059W	YPL180W	S497	0.382259	1	0.397631
YJR059W	YPL180W	S500	0.273885	1	0.402282
YJR059W	YPL256C	S472	0.16422	1	0.448396
YJR059W	YPL256C	T430	0.337106	0	0.264741
YJR059W	YPL256C	T468	0.32517	1	0.260835
YKL101W	YOR261C	S317	0.278815	0	0.497572
YKL116C	YIL038C	S442	0.439648	0	0.706106
YKL116C	YKL116C	S132	8.25354	1	0.610225
YKL126W	YAR009C	T447	0.46024	1	0.616711
YKL126W	YBR086C	S767	0.237804	1	0.472974
YKL126W	YDR005C	S219	0.456584	0	0.578706
YKL126W	YIL045W	S196	1.03213	0	0.824671
YKL126W	YML123C	T317	0.0943806	1	0.904116
YKL126W	YMR031C	S584	0.567523	1	0.493331
YKL126W	YNL156C	S90	0.0940332	1	0.885988
YKL126W	YNL156C	S92	0.36434	1	0.55683
YKL126W	YNL156C	S93	0.106774	1	0.489217
YKL126W	YOL078W	S358	0.309332	0	0.486308
YKL126W	YOR020C	S31	0.116284	0	0.381874
YKL126W	YPL179W	S207	0.268957	0	0.450457
YKL126W	YPL237W	T88	0.54105	0	0.586847
YKL126W	YPR023C	S157	0.254135	0	0.530919
YKL166C	YDL215C	S28	0.268856	0	0.532007
YKL166C	YDR049W	S349	0.375129	0	0.927212
YKL166C	YFR017C	S95	0.542977	1	0.706255
YKL166C	YHR103W	S242	1.72422	0	1.02452
YKL166C	YKL140W	S492	0.506004	1	0.928024
YKL166C	YML052W	S261	0.297102	1	0.534516
YKL198C	YAL005C	S545	0.261144	0	0.555744
YKL198C	YAR002W	S89	0.234981	0	0.555612
YKL198C	YBL058W	S108	0.2691	1	0.449033
YKL198C	YBR191W	T143	0.455435	0	0.493427
YKL198C	YDR208W	S225	0.193276	1	0.586284
YKL198C	YDR208W	T222	1.2371	1	0.611837
YKL198C	YDR309C	S176	0.263882	1	0.516364
YKL198C	YDR309C	S345	1.04311	1	0.584127
YKL198C	YDR348C	S391	0.661226	0	0.661298
YKL198C	YDR449C	S438	0.116077	0	0.499641
YKL198C	YDR451C	S325	0.137213	1	0.441845
YKL198C	YDR451C	T317	0.521421	1	0.287001
YKL198C	YER088C	S481	0.268822	1	0.500262
YKL198C	YER151C	S339	0.395534	1	0.495426
YKL198C	YFL021W	S360	0.656149	1	0.57693
YKL198C	YHL003C	S24	0.657715	1	0.608949
YKL198C	YHR097C	S315	0.515843	1	0.379499
YKL198C	YIL053W	S116	0.26258	0	0.331111
YKL198C	YJL080C	S1112	0.271721	0	0.489625
YKL198C	YJL123C	S75	0.259781	0	0.477214
YKL198C	YJR002W	S176	0.25566	1	0.57594
YKL198C	YJR002W	S177	0.452556	1	0.518248
YKL198C	YKL062W	T321	0.332832	0	0.469882
YKL198C	YKL129C	S336	0.123337	0	0.487624
YKL198C	YKL171W	T150	0.318929	0	0.522302
YKL198C	YKR095W	S1670	0.141743	0	0.490913
YKL198C	YLL024C	S551	0.268856	0	0.471277
YKL198C	YLR257W	S252	0.290847	1	0.475095
YKL198C	YLR410W	S1121	0.867107	1	0.62126
YKL198C	YML007W	S504	0.376143	0	0.556678
YKL198C	YMR086W	S220	0.268981	0	0.529334
YKL198C	YNL039W	S164	0.616414	0	0.607863
YKL198C	YNL039W	S49	0.142445	0	0.572337
YKL198C	YNL074C	S315	0.26876	1	0.431384
YKL198C	YNL156C	S52	0.269178	0	0.605097
YKL198C	YOL082W	S243	0.302856	1	0.485032
YKL198C	YOL082W	S246	0.376856	1	0.531717
YKL198C	YOL109W	S89	0.118354	1	0.500489
YKL198C	YOR327C	S69	0.203897	0	0.509364
YKL198C	YPL074W	T352	0.444635	1	0.393032
YKL198C	YPL124W	S39	0.123685	1	0.519093
YKL198C	YPL208W	S67	0.242938	1	0.458512
YKL198C	YPR018W	S94	0.318096	0	0.432096
YKL198C	YPR115W	S249	0.120407	0	0.498658
YLR113W	YCL032W	S155	14.304	1	0.780391
YLR113W	YCL032W	S196	10.3631	1	0.724449
YLR113W	YCL032W	S248	14.304	1	0.640839
YLR113W	YCL032W	T244	14.304	1	0.797003
YLR113W	YCL032W	T341	13.6409	1	0.801811
YLR113W	YIL149C	T75	0.00018392	0	0.306431
YLR113W	YLL043W	S537	8.0441	1	0.747926
YLR113W	YLL043W	T231	14.304	1	0.790261
YLR113W	YNL298W	S186	0.000283636	0	0.739898
YLR248W	YDR505C	S51	0.15117	0	0.572996
YMR001C	YBL097W	S202	0.000173495	1	0.561873
YMR001C	YBL097W	S254	0.000166222	1	0.46888
YMR001C	YBL097W	S256	0.000113967	1	0.656172
YMR001C	YBL097W	S264	0.000174233	1	0.869693
YMR001C	YBL097W	S269	0.000183974	1	0.612048
YMR001C	YBL097W	S548	0.000133407	1	0.497144
YMR001C	YBL097W	S700	0.000164329	1	0.539368
YMR001C	YBL097W	S92	0.000166425	1	0.871255
YMR001C	YBL097W	T166	0.000183974	1	0.612539
YMR001C	YBL097W	T554	0.000183974	1	0.518403
YMR001C	YBR021W	S45	0.000168336	0	0.602934
YMR001C	YBR031W	S282	0.000136543	0	0.499706
YMR001C	YBR218C	S513	0.000183974	0	0.508463
YMR001C	YCL025C	S102	0.000158858	0	0.484842
YMR001C	YDL126C	T735	0.000178026	0	0.584874
YMR001C	YDR169C	T175	0.000162243	0	0.413601
YMR001C	YDR208W	T674	0.000183974	0	0.368642
YMR001C	YDR211W	T523	0.000168599	0	0.72374
YMR001C	YDR325W	S1001	0.000171007	1	0.547882
YMR001C	YDR325W	S1008	0.000183974	1	0.584699
YMR001C	YDR325W	S902	0.00015139	1	0.571051
YMR001C	YDR325W	S911	0.000183974	1	0.543152
YMR001C	YDR325W	S933	0.000170562	1	0.609277
YMR001C	YDR325W	S964	0.000169553	1	0.529689
YMR001C	YDR325W	S996	0.000160545	1	0.536949
YMR001C	YDR325W	T941	0.000177672	1	0.616148
YMR001C	YDR325W	T960	0.00014332	1	0.590184
YMR001C	YDR490C	S491	0.000173683	0	0.556487
YMR001C	YER032W	S169	0.000183974	0	0.884742
YMR001C	YER088C	S300	0.000177102	0	0.530072
YMR001C	YGL049C	T314	0.000183974	0	0.627907
YMR001C	YGR088W	S434	0.000112503	0	0.750116
YMR001C	YGR285C	T63	0.000183974	0	0.545303
YMR001C	YHL007C	S169	0.000182347	0	0.64395
YMR001C	YHR080C	T66	0.000166269	0	0.699104
YMR001C	YHR158C	S20	0.000179084	0	0.605147
YMR001C	YHR164C	S236	0.000183974	0	0.491681
YMR001C	YHR205W	T737	0.000104912	0	0.539174
YMR001C	YIL044C	S172	0.000112468	0	0.499091
YMR001C	YJL115W	S269	0.000183974	0	0.602316
YMR001C	YJR025C	T168	0.000183974	0	0.524503
YMR001C	YJR059W	S585	0.000183974	0	0.765155
YMR001C	YLL043W	S190	0.000166064	0	0.531963
YMR001C	YLR055C	S385	0.000121294	0	0.64942
YMR001C	YLR272C	S464	0.000124044	1	0.588056
YMR001C	YLR272C	S499	0.000183974	1	0.587985
YMR001C	YLR272C	S931	0.000161503	1	0.528923
YMR001C	YLR272C	T471	0.000168591	1	0.580167
YMR001C	YLR272C	T892	9.79893e-05	1	0.585411
YMR001C	YLR330W	S318	0.000183974	0	0.548594
YMR001C	YLR330W	T305	0.000171113	0	0.570245
YMR001C	YML072C	S1365	0.000183974	0	0.597634
YMR001C	YMR243C	S396	0.000183974	0	0.509733
YMR001C	YNL074C	S46	0.0001126	0	0.559935
YMR001C	YNL139C	T650	0.000112445	0	0.565241
YMR001C	YNL232W	S90	0.000165315	0	0.615196
YMR001C	YNR054C	S51	0.000180955	0	0.555154
YMR001C	YOL051W	S730	0.000182189	0	0.593373
YMR001C	YOL062C	S164	0.000183974	0	0.561294
YMR001C	YOR171C	S120	0.000183974	0	0.575714
YMR001C	YOR195W	S42	7.8539	0	0.609358
YMR001C	YOR233W	S521	0.000169756	0	0.537468
YMR001C	YPL061W	S277	0.000115929	0	0.542991
YMR001C	YPL124W	S239	0.000183974	0	0.496229
YMR001C	YPL239W	S78	0.000102021	0	0.838216
YMR001C	YPR041W	T187	0.000162849	0	0.381512
YMR001C	YPR091C	S591	0.000167654	0	0.535933
YMR001C	YPR102C	S26	0.00018297	0	0.497656
YMR104C	YDR170C	S437	0.136813	0	0.512755
YMR216C	YGL255W	T187	0.116349	1	0.496471
YMR216C	YLR131C	S705	0.607231	0	0.549906
YMR216C	YOR042W	T346	0.291792	0	0.457891
YNL154C	YFL026W	S331	0.534599	1	0.584678
YNL154C	YFL026W	S338	0.514013	1	0.518376
YNL154C	YFL026W	S342	0.547793	1	0.472692
YNL154C	YFL026W	S360	0.548281	1	0.507847
YNL154C	YPR075C	S236	11.071	1	0.426938
YNL154C	YPR075C	T239	6.94426	1	0.496466
YNL154C	YPR171W	S182	0.54647	0	0.41166
YNL298W	YBL039C	S36	0.000116327	0	0.590777
YNL298W	YBR071W	S207	0.000260571	0	0.773501
YNL298W	YDL223C	S1036	0.00021647	1	0.441847
YNL298W	YGR008C	S69	0.000260571	1	0.770066
YNL298W	YGR274C	S232	0.000260571	0	0.593125
YNL298W	YMR261C	S957	0.000116327	0	0.406725
YNL298W	YMR295C	S11	0.000156937	1	0.556308
YNL298W	YMR295C	S23	0.000104923	1	0.646424
YNL298W	YOR352W	S131	0.000260571	0	0.731433
YOL100W	YBR094W	S600	0.435764	0	0.512505
YOL100W	YDR251W	S661	0.359056	0	0.529132
YOL100W	YGR138C	T47	0.483311	1	0.631784
YOL100W	YHL016C	S251	0.202355	1	0.516712
YOL100W	YHL016C	T250	0.246201	1	0.533812
YOL100W	YHL016C	T684	0.261957	1	0.522377
YOL100W	YJL201W	T413	0.222054	0	0.480282
YOL100W	YLR423C	S405	0.273984	0	0.551515
YOL100W	YOL081W	S433	0.456703	0	0.73001
YOL100W	YOR173W	S63	0.289271	1	0.55386
YOR061W	YDL099W	S87	0.000452221	1	0.65497
YOR061W	YDR005C	S388	5.85242	1	0.766732
YOR061W	YDR054C	S216	1.26898	1	0.500602
YOR061W	YER027C	S87	3.91437	1	0.275368
YOR061W	YER027C	S93	8.70944	1	0.771338
YOR061W	YER027C	T90	1.30142	1	0.659354
YOR061W	YER114C	S24	2.4682	0	0.653444
YOR061W	YER116C	S87	3.54816	0	0.646055
YOR061W	YHL020C	S239	6.71489	1	0.756279
YOR061W	YHL020C	S38	4.33213	1	0.665335
YOR061W	YHR031C	S64	0.00118321	0	0.566815
YOR061W	YKR048C	S159	3.04976	1	0.789378
YOR061W	YKR048C	S177	5.0236	1	0.811939
YOR061W	YKR048C	S397	5.12961	1	0.857786
YOR061W	YLL021W	S222	2.1152	0	0.74234
YOR061W	YPR007C	S465	3.165e-05	0	0.598212
YOR233W	YIL033C	S147	0.269199	1	0.384892
YPL031C	YBL047C	S1100	0.0501736	1	0.967606
YPL031C	YCL014W	T1566	0.836976	0	0.963965
YPL031C	YDL145C	S956	9.26541	0	0.442956
YPL031C	YDL173W	S36	0.0421882	1	0.279137
YPL031C	YDL173W	S39	0.0526682	1	0.90575
YPL031C	YDL173W	S49	0.0296487	1	0.291518
YPL031C	YDR328C	S45	1.25939	1	0.297805
YPL031C	YDR422C	T196	0.632545	0	0.30224
YPL031C	YDR477W	T210	11.231	0	0.355841
YPL031C	YGL076C	S11	0.0460796	0	0.30441
YPL031C	YGR083C	T21	0.0526682	0	0.908177
YPL031C	YHR071W	T32	20.1329	1	0.942564
YPL031C	YIL038C	T454	1.85792	1	0.871947
YPL031C	YIL095W	T495	0.236519	0	0.313095
YPL031C	YKL060C	T358	0.0477505	0	0.255886
YPL031C	YKL062W	S161	3.10027	0	0.967482
YPL031C	YLR048W	T112	0.0450644	0	0.258967
YPL031C	YNL225C	T121	0.0526682	0	0.802512
YPL031C	YOL105C	S515	0.045543	0	0.25704
YPL031C	YOR175C	S513	0.0526682	1	0.897145
YPL031C	YOR273C	S4	0.0485276	0	0.372409
YPL031C	YPL150W	T190	0.0490224	0	0.369212
YPL031C	YPL217C	T504	0.0494593	0	0.120741
YPL141C	YBR121C	S505	0.117817	0	0.52951
YPL141C	YBR269C	T77	0.10202	0	0.389742
YPL141C	YCR030C	S308	0.315582	0	0.724956
YPL141C	YDR207C	S316	0.362309	1	0.634061
YPL141C	YGR010W	S89	0.373106	0	0.805619
YPL141C	YGR125W	S152	0.109227	1	0.435636
YPL141C	YGR125W	S153	0.269136	1	0.411681
YPL141C	YIL135C	T170	0.120477	0	0.446909
YPL141C	YJL098W	S54	0.0965602	0	0.605538
YPL141C	YKL127W	S120	0.240133	1	0.474176
YPL141C	YKL208W	T57	0.0918905	1	0.506002
YPL141C	YKL217W	S66	0.10341	0	0.494712
YPL141C	YLR437C	S104	0.437526	0	0.775939
YPL141C	YMR031C	S791	0.253882	1	0.510541
YPL141C	YMR081C	S157	0.521102	0	0.794857
YPL141C	YNL064C	T183	0.116454	0	0.744475
YPL141C	YNL076W	S217	0.618672	1	0.594052
YPL141C	YNL166C	S273	0.267786	1	0.467604
YPL141C	YOR276W	S78	0.109149	1	0.522486
YPL141C	YOR324C	S362	0.524801	0	0.640324
YPL141C	YPL137C	S66	0.657589	1	0.620176
YPL153C	YAL005C	S459	0.435063	0	0.444195
YPL153C	YAL019W	S98	2.17248	1	0.665666
YPL153C	YAL041W	S739	1.27107	0	0.845329
YPL153C	YBR215W	S312	0.984697	1	0.676488
YPL153C	YBR215W	S332	7.13459	1	0.643243
YPL153C	YBR247C	S404	0.868152	1	0.649835
YPL153C	YCR030C	S500	0.298232	0	0.720234
YPL153C	YCR098C	S8	2.17248	0	0.705989
YPL153C	YDL013W	S29	0.584581	0	0.666872
YPL153C	YDL101C	S132	18.6316	1	0.626701
YPL153C	YDL101C	S172	7.13154	1	0.592153
YPL153C	YDL101C	S266	18.6316	1	0.664936
YPL153C	YDL122W	S618	0.321804	0	0.697784
YPL153C	YDR052C	S203	11.4199	1	0.658967
YPL153C	YDR052C	S377	18.6316	1	0.673218
YPL153C	YDR052C	S521	18.6316	1	0.57056
YPL153C	YDR052C	S528	2.5322	1	0.597958
YPL153C	YDR153C	S322	0.470585	0	0.641122
YPL153C	YDR363W	S76	2.28024	0	0.70689
YPL153C	YDR409W	S794	0.720429	0	0.797256
YPL153C	YDR501W	S179	2.17248	1	0.594647
YPL153C	YER006W	S250	2.17248	1	0.664904
YPL153C	YER155C	S1046	1.33911	0	0.817026
YPL153C	YER169W	S139	2.17248	1	0.674288
YPL153C	YGL113W	S306	11.4383	1	0.641477
YPL153C	YGL113W	S421	2.56106	1	0.653574
YPL153C	YGL113W	S434	18.6316	1	0.668026
YPL153C	YGL113W	S479	2.83176	1	0.576688
YPL153C	YGL113W	S497	2.8614	1	0.807535
YPL153C	YGL113W	S521	4.35438	1	0.840101
YPL153C	YGL113W	S534	3.08435	1	0.81778
YPL153C	YGL113W	S556	18.6316	1	0.633219
YPL153C	YGL113W	S569	10.8902	1	0.643442
YPL153C	YGL113W	S618	5.91839	1	0.640593
YPL153C	YGR097W	S985	0.35397	0	0.779308
YPL153C	YGR214W	S106	0.919301	0	0.722025
YPL153C	YGR233C	S956	2.17248	1	0.667303
YPL153C	YHR030C	S423	16.5548	1	0.615645
YPL153C	YIL151C	S116	0.863287	0	0.707755
YPL153C	YJL026W	S15	0.441647	0	0.654176
YPL153C	YJL110C	S34	0.466096	0	0.588124
YPL153C	YKL002W	S211	0.300411	0	0.638123
YPL153C	YKL015W	S882	0.349067	0	0.737759
YPL153C	YLR176C	T199	3.96389	1	0.797965
YPL153C	YMR186W	S291	0.846339	0	0.617682
YPL153C	YMR219W	S1166	16.5073	1	0.675331
YPL153C	YNL102W	S1231	2.35659	1	0.853057
YPL153C	YNL206C	S401	2.33776	0	0.701864
YPL153C	YNL271C	S75	0.314501	0	0.584094
YPL153C	YNR053C	S155	0.588611	0	0.604709
YPL153C	YOR018W	S536	1.46756	0	0.569903
YPL153C	YOR063W	S38	0.305106	0	0.579408
YPL153C	YOR204W	S218	0.471809	0	0.672303
YPL153C	YPL153C	S424	4.72454	1	0.626102
YPL153C	YPL153C	S560	18.6316	1	0.601907
YPL153C	YPL198W	S11	0.560554	0	0.644731
YPL153C	YPR041W	S243	1.26965	0	0.641669
YPL153C	YPR135W	S463	2.35659	1	0.684089
YPL153C	YPR159W	S136	1.32579	0	0.565732
YPL153C	YPR185W	S379	0.297816	0	0.597897
YPL203W	YOR220W	S152	1.21455	1	0.461184
YPL204W	YAL017W	T919	0.471908	0	0.541557
YPL204W	YBR156C	S329	0.51111	0	0.475178
YPL204W	YBR156C	S329	0.480992	0	0.475178
YPL204W	YER177W	S238	4.77894	1	0.477871
YPL204W	YER177W	S238	9.74175	1	0.477871
YPL204W	YJL194W	T368	0.170883	0	0.422605
YPL204W	YOR112W	S754	0.544529	0	0.635628
YPL204W	YPR181C	S742	7.24406	1	0.689744
YPL204W	YPR181C	T555	5.34216	1	0.500434
YPL204W	YPR181C	T747	1.83059	1	0.589057
YPL209C	YJL013C	S303	34.9166	1	0.589749
YPL209C	YJL013C	S337	34.9166	1	0.612174
YPL209C	YJL013C	S486	25.9576	1	0.628971
YPL209C	YOR191W	S335	0.000590903	0	0.655104
YPL209C	YPL209C	S5	34.9166	1	0.630934
YPL209C	YPL242C	S401	9.71304e-05	0	0.456095

## Sheet: roc_curves_data3
kinase	target	target_residue	Networkin_score	real_site	AKID_score
YAR019C	YGR085C	T31	0.465894	0	0.681609
YBL016W	YBR083W	T276	30.1372	1	0.208094
YBL016W	YKL081W	T215	0.532092	0	0.874607
YBL016W	YLR190W	S16	0.55513	0	0.871522
YBL016W	YMR232W	S100	4.8164	1	0.815627
YBL016W	YMR232W	S84	4.99191	1	0.791791
YBL016W	YOR077W	S150	0.534073	0	0.198282
YBL016W	YPL019C	T183	0.322528	0	0.241199
YBL105C	YGL035C	S350	0.000132692	0	0.541614
YBL105C	YHL020C	S26	6.99392	1	0.449271
YBL105C	YHR009C	S185	3.38839	0	0.46642
YBL105C	YOR018W	S536	0.487674	0	0.457794
YBR160W	YAL024C	S212	17.1882	1	0.940787
YBR160W	YAL024C	T614	17.2321	1	0.850668
YBR160W	YAL031C	S520	0.9599	1	0.9093
YBR160W	YAL038W	T407	0.506233	1	0.905717
YBR160W	YAL041W	S741	1.09801	0	0.221676
YBR160W	YAL051W	S669	0.0785162	0	0.226712
YBR160W	YAL056W	S243	0.000539037	0	0.928738
YBR160W	YAR002W	S222	0.959579	1	1.11033
YBR160W	YAR002W	S312	0.0900335	1	0.956778
YBR160W	YAR002W	S382	0.856117	1	0.929787
YBR160W	YAR002W	T460	0.960046	1	0.922245
YBR160W	YAR033W	S179	0.000159405	1	0.973723
YBR160W	YBL007C	S437	0.586184	1	0.967682
YBR160W	YBL024W	T426	0.000551163	1	0.915418
YBR160W	YBL035C	T111	10.8445	1	0.964327
YBR160W	YBL035C	T190	10.9984	0	0.959911
YBR160W	YBL046W	S434	0.000544601	1	0.942442
YBR160W	YBL046W	T347	0.000550134	1	0.875239
YBR160W	YBL047C	T238	0.884345	1	0.950789
YBR160W	YBL051C	S466	0.15658	1	0.889471
YBR160W	YBL051C	S541	0.476702	1	0.944091
YBR160W	YBL058W	S315	0.000428964	1	1.03767
YBR160W	YBL058W	S322	0.000544185	1	0.894668
YBR160W	YBL061C	S171	4.97562e-05	0	0.175987
YBR160W	YBL061C	S32	0.000133631	0	0.223644
YBR160W	YBL064C	T173	4.89815e-05	0	0.194602
YBR160W	YBL085W	S412	0.187542	1	1.00282
YBR160W	YBL085W	S540	0.648003	1	1.0407
YBR160W	YBL091C	T2	4.55096e-05	0	0.236681
YBR160W	YBL101C	S1030	0.104473	1	1.03518
YBR160W	YBL101C	S33	0.104643	1	1.05919
YBR160W	YBL101C	T1028	0.104869	1	0.867494
YBR160W	YBL103C	S239	5.1717e-05	0	0.195465
YBR160W	YBR020W	S31	4.72843e-05	0	0.25471
YBR160W	YBR038W	S100	1.45875	1	0.950326
YBR160W	YBR038W	S133	0.800149	1	0.966537
YBR160W	YBR038W	S60	1.45729	1	0.954268
YBR160W	YBR038W	S86	0.686066	1	0.941767
YBR160W	YBR040W	S289	0.000180161	0	0.211763
YBR160W	YBR059C	S801	0.000545944	1	0.974315
YBR160W	YBR060C	S16	34.7587	1	0.978081
YBR160W	YBR060C	S188	34.7257	1	0.927622
YBR160W	YBR060C	S206	34.571	1	0.968158
YBR160W	YBR060C	T217	34.1539	1	1.10998
YBR160W	YBR060C	T24	34.0375	1	1.02453
YBR160W	YBR068C	S16	5.1717e-05	1	0.933255
YBR160W	YBR102C	S31	0.959759	1	0.986579
YBR160W	YBR102C	T28	0.943007	1	0.834967
YBR160W	YBR112C	S741	0.000550248	0	0.911106
YBR160W	YBR114W	T220	4.56641e-05	0	0.22576
YBR160W	YBR156C	S144	0.497061	1	0.878
YBR160W	YBR156C	S268	0.490674	1	0.949613
YBR160W	YBR200W	S72	1.77303	1	0.91717
YBR160W	YBR200W	T51	1.78627	0	0.934753
YBR160W	YBR214W	S458	0.00054876	1	0.993814
YBR160W	YBR245C	T694	0.893888	1	0.888868
YBR160W	YBR276C	T364	0.000376307	0	0.214557
YBR160W	YBR278W	S166	0.0810811	0	0.205585
YBR160W	YCL014W	S1515	0.937471	1	0.955288
YBR160W	YCL014W	S1549	0.957093	1	0.982209
YBR160W	YCL014W	T1440	0.959746	1	0.861254
YBR160W	YCL019W	S1014	0.000231638	1	1.01021
YBR160W	YCL027W	T178	1.09694	0	0.881288
YBR160W	YCL029C	T85	0.0812272	0	0.262418
YBR160W	YCL061C	S120	0.0805658	0	0.152435
YBR160W	YCR084C	S438	0.000132743	0	0.251578
YBR160W	YCR088W	S169	0.000541211	1	0.940382
YBR160W	YCR088W	S183	0.000549214	1	1.03722
YBR160W	YCR088W	S313	0.000548925	1	0.909708
YBR160W	YCR088W	T165	0.00054993	1	0.945839
YBR160W	YDL028C	T28	2.66861	0	0.310221
YBR160W	YDL042C	S23	0.585737	1	1.04253
YBR160W	YDL048C	S193	0.0005487	1	1.03457
YBR160W	YDL055C	T153	0.000541504	0	0.835036
YBR160W	YDL088C	S464	0.000551589	1	0.970288
YBR160W	YDL089W	S441	0.517968	1	0.982325
YBR160W	YDL089W	T446	0.958185	1	0.917214
YBR160W	YDL099W	T277	0.000551345	1	0.945256
YBR160W	YDL131W	T410	0.689971	1	0.862318
YBR160W	YDL135C	S52	5.1717e-05	0	0.243871
YBR160W	YDL173W	S148	0.000549969	1	0.919163
YBR160W	YDL173W	S246	0.000374491	1	0.960465
YBR160W	YDL182W	T396	0.690474	1	0.822035
YBR160W	YDL195W	S836	0.38143	1	0.91837
YBR160W	YDL195W	S980	0.382168	1	0.936084
YBR160W	YDL199C	S644	5.1717e-05	0	0.127306
YBR160W	YDL220C	S336	26.0102	1	0.944268
YBR160W	YDL220C	T308	26.4331	1	0.868002
YBR160W	YDL223C	S671	0.000321643	1	0.97055
YBR160W	YDL225W	T369	0.980101	0	0.10846
YBR160W	YDL226C	T161	9.56722e-05	1	0.986098
YBR160W	YDL229W	S298	0.00898338	0	0.210453
YBR160W	YDL229W	T40	0.0549013	0	0.971735
YBR160W	YDL234C	S265	0.000551287	1	0.92128
YBR160W	YDR001C	S66	1.53252	1	0.926927
YBR160W	YDR006C	S191	0.000550868	1	0.897065
YBR160W	YDR006C	S193	0.000549488	1	1.05694
YBR160W	YDR028C	S421	0.1976	1	0.995523
YBR160W	YDR028C	S898	0.197436	1	0.95406
YBR160W	YDR028C	T896	0.198324	1	0.921983
YBR160W	YDR052C	S11	3.93895	1	0.903173
YBR160W	YDR080W	S371	5.1717e-05	0	0.198353
YBR160W	YDR089W	S238	0.00054791	1	0.989303
YBR160W	YDR089W	S668	5.13785e-05	0	0.186294
YBR160W	YDR096W	S425	0.000132484	1	1.0744
YBR160W	YDR096W	S696	0.000549605	1	0.967719
YBR160W	YDR097C	S228	0.950174	1	0.908272
YBR160W	YDR097C	T152	0.0900335	0	0.261795
YBR160W	YDR103W	S329	4.42646	1	0.900471
YBR160W	YDR130C	S117	32.5897	1	1.07453
YBR160W	YDR130C	S148	32.8802	1	0.917038
YBR160W	YDR130C	S36	32.8099	1	0.95426
YBR160W	YDR130C	S54	32.807	1	0.991334
YBR160W	YDR130C	S74	7.76992	1	1.02884
YBR160W	YDR130C	T68	32.2072	1	0.895925
YBR160W	YDR137W	S370	0.000100794	1	0.854876
YBR160W	YDR146C	S250	4.625	1	0.953697
YBR160W	YDR146C	S261	31.185	1	0.988228
YBR160W	YDR146C	S300	31.5414	1	0.944341
YBR160W	YDR146C	S492	28.9377	1	1.04493
YBR160W	YDR146C	S505	22.913	1	0.871584
YBR160W	YDR146C	S702	31.4945	1	0.978349
YBR160W	YDR146C	T519	2.62931	0	0.192989
YBR160W	YDR159W	S600	0.222716	1	0.965385
YBR160W	YDR159W	S866	0.286824	1	1.01741
YBR160W	YDR170C	T1240	0.767001	1	0.979398
YBR160W	YDR173C	T98	5.1717e-05	0	0.271477
YBR160W	YDR176W	T190	0.00652114	0	0.223459
YBR160W	YDR195W	S396	0.392593	0	0.999524
YBR160W	YDR216W	S235	0.0345031	0	0.205316
YBR160W	YDR216W	T188	0.360853	1	0.96032
YBR160W	YDR217C	S11	0.943552	1	0.894922
YBR160W	YDR217C	S26	0.592492	1	0.926298
YBR160W	YDR217C	S494	0.957041	0	0.989604
YBR160W	YDR217C	S56	0.0978837	1	0.935058
YBR160W	YDR227W	S342	0.959726	1	1.00885
YBR160W	YDR227W	S389	0.950154	1	0.935979
YBR160W	YDR285W	S763	0.413005	1	0.991848
YBR160W	YDR285W	S783	0.951125	1	0.934647
YBR160W	YDR285W	S828	0.959298	1	0.98321
YBR160W	YDR285W	S89	0.250093	1	0.971892
YBR160W	YDR293C	S231	3.63817	1	0.998381
YBR160W	YDR293C	S267	1.991	1	0.990879
YBR160W	YDR293C	S286	3.62893	1	0.92462
YBR160W	YDR293C	S492	3.64448	1	1.06572
YBR160W	YDR309C	S337	3.52876	1	0.954687
YBR160W	YDR310C	S379	0.608537	1	0.955828
YBR160W	YDR310C	S738	0.611591	1	0.989376
YBR160W	YDR320C	S48	0.0210999	0	0.97796
YBR160W	YDR326C	S572	0.000300979	1	1.00502
YBR160W	YDR348C	S121	0.956872	1	0.93724
YBR160W	YDR348C	T449	0.084319	0	0.185678
YBR160W	YDR356W	S36	31.4869	1	1.03515
YBR160W	YDR356W	S91	31.2042	1	1.01135
YBR160W	YDR369C	S349	0.395516	1	0.966771
YBR160W	YDR379W	S160	4.34096	0	1.14288
YBR160W	YDR379W	S380	12.7833	1	0.905227
YBR160W	YDR379W	S770	7.49177	1	0.999971
YBR160W	YDR379W	S772	12.8539	1	1.04443
YBR160W	YDR389W	S16	0.95892	1	0.935001
YBR160W	YDR409W	S132	0.328676	1	0.95926
YBR160W	YDR409W	S139	0.328552	1	1.0844
YBR160W	YDR422C	S200	0.402785	1	1.09321
YBR160W	YDR436W	S299	0.084081	1	1.03758
YBR160W	YDR436W	S310	0.111437	1	0.958698
YBR160W	YDR439W	S146	0.749677	1	0.921583
YBR160W	YDR439W	S230	0.947617	1	0.912399
YBR160W	YDR443C	S748	0.000551211	1	1.02316
YBR160W	YDR515W	S42	0.000540189	1	0.934188
YBR160W	YDR532C	T40	0.0301836	0	0.140568
YBR160W	YEL032W	S781	31.4208	1	1.02093
YBR160W	YEL043W	S847	0.000550037	1	0.963456
YBR160W	YEL043W	S862	0.00037894	1	0.970968
YBR160W	YER008C	S6	8.43484	0	0.96648
YBR160W	YER032W	S225	0.95834	1	0.97455
YBR160W	YER032W	S399	0.735902	1	1.11719
YBR160W	YER032W	S84	0.958724	1	0.974819
YBR160W	YER033C	S914	0.000551072	1	0.963479
YBR160W	YER040W	S552	0.000550639	0	0.913492
YBR160W	YER054C	S213	5.08783e-05	1	1.01661
YBR160W	YER075C	S272	1.31546	1	0.920917
YBR160W	YER079W	S41	0.000539524	1	1.05664
YBR160W	YER088C	S487	0.173483	1	1.01875
YBR160W	YER088C	S491	0.51616	1	0.98591
YBR160W	YER090W	T223	0.000130294	0	0.208155
YBR160W	YER093C	T28	0.000225138	1	0.948892
YBR160W	YER111C	S806	35.8998	1	0.923506
YBR160W	YER111C	T20	35.9232	1	0.827734
YBR160W	YER114C	S457	0.0713054	1	0.96601
YBR160W	YER114C	S652	0.29973	1	0.95256
YBR160W	YER120W	T204	2.33514	1	0.899051
YBR160W	YER122C	S282	0.000375704	0	0.254145
YBR160W	YER123W	T376	0.029776	0	0.196926
YBR160W	YER129W	S966	0.960015	1	0.963365
YBR160W	YER149C	S345	0.165016	1	0.954369
YBR160W	YER155C	T1038	0.851555	1	0.871944
YBR160W	YER161C	S173	0.163188	1	0.92174
YBR160W	YER167W	S418	12.8161	1	1.00843
YBR160W	YER169W	S430	0.000550412	1	0.953454
YBR160W	YER169W	S561	0.000182236	1	0.917785
YBR160W	YER169W	S575	5.1717e-05	1	0.990115
YBR160W	YFL007W	S11	0.356793	1	0.995693
YBR160W	YFL007W	S29	0.359335	1	0.841673
YBR160W	YFL026W	T382	0.391111	1	0.922697
YBR160W	YFL033C	S1565	0.000548785	1	0.944785
YBR160W	YFL042C	S103	0.000551031	1	0.98805
YBR160W	YFL042C	S149	0.000235794	1	0.912145
YBR160W	YFL042C	T110	0.000536475	1	1.10579
YBR160W	YFL053W	T364	0.000536158	0	0.285967
YBR160W	YFR003C	S133	5.1717e-05	0	1.02428
YBR160W	YFR016C	S1046	7.09556e-05	0	0.238875
YBR160W	YFR019W	T183	0.0574893	1	0.885394
YBR160W	YFR028C	S429	3.25948	1	0.891963
YBR160W	YFR028C	T393	34.754	0	0.96881
YBR160W	YGL023C	T401	0.000130294	0	0.253549
YBR160W	YGL035C	S108	0.0255321	0	0.958142
YBR160W	YGL035C	S264	0.0142249	1	0.961393
YBR160W	YGL049C	T196	0.000460331	1	0.888302
YBR160W	YGL049C	T301	0.000549566	1	0.83284
YBR160W	YGL058W	S120	24.5605	0	0.961342
YBR160W	YGL090W	S261	0.000551119	1	0.986165
YBR160W	YGL093W	T356	0.70546	1	0.87082
YBR160W	YGL113W	S467	0.539692	1	0.98641
YBR160W	YGL131C	S698	0.000547551	0	0.930328
YBR160W	YGL180W	S517	0.0677413	0	0.133076
YBR160W	YGL180W	T590	0.142	0	0.21156
YBR160W	YGL197W	S1387	0.82858	1	0.895264
YBR160W	YGL197W	S693	0.726277	1	1.02193
YBR160W	YGL208W	S52	0.0391636	0	0.180626
YBR160W	YGL223C	S305	0.000377765	0	0.931787
YBR160W	YGR070W	S202	0.108826	0	0.205059
YBR160W	YGR092W	S51	1.61834	1	1.00286
YBR160W	YGR092W	S53	1.62443	1	1.13049
YBR160W	YGR097W	T808	0.202621	1	0.959365
YBR160W	YGR099W	S406	4.65059e-05	0	0.0965697
YBR160W	YGR125W	S42	0.000551218	1	0.969846
YBR160W	YGR130C	S635	4.85655e-05	0	0.196396
YBR160W	YGR149W	S76	0.000117538	0	0.147609
YBR160W	YGR156W	S268	0.0476157	0	0.225064
YBR160W	YGR156W	S274	0.136122	0	0.252256
YBR160W	YGR162W	S891	0.000384066	0	0.11791
YBR160W	YGR178C	S436	0.000228178	1	1.04088
YBR160W	YGR184C	S300	0.03184	1	0.946591
YBR160W	YGR204W	T894	0.0226934	0	0.125565
YBR160W	YGR214W	T112	5.1717e-05	0	0.196425
YBR160W	YGR233C	S348	0.894271	0	0.976009
YBR160W	YGR233C	S627	0.872816	0	1.00354
YBR160W	YGR253C	S16	0.187946	0	1.01052
YBR160W	YGR253C	S56	0.0403742	1	1.03455
YBR160W	YHL007C	S206	4.48622	1	0.228849
YBR160W	YHL007C	S502	20.9963	1	0.9098
YBR160W	YHL007C	S517	11.4655	1	0.984268
YBR160W	YHL007C	T512	14.4973	1	0.900266
YBR160W	YHL028W	S541	0.000550721	1	0.877338
YBR160W	YHL029C	S6	0.000360478	1	0.989591
YBR160W	YHR005C	S429	0.118414	0	0.18819
YBR160W	YHR036W	S56	0.000548807	1	0.976214
YBR160W	YHR094C	T31	0.189721	1	0.852558
YBR160W	YHR103W	S460	6.06359e-05	0	0.126397
YBR160W	YHR118C	S106	32.8961	1	1.00848
YBR160W	YHR118C	S116	32.7725	1	0.949011
YBR160W	YHR118C	S123	32.8636	1	0.918027
YBR160W	YHR118C	T114	32.8685	1	0.792514
YBR160W	YHR118C	T146	32.8852	1	0.910816
YBR160W	YHR146W	S440	0.00054893	0	0.974423
YBR160W	YHR149C	S126	0.0808593	1	0.964237
YBR160W	YHR149C	T221	0.117565	0	0.249066
YBR160W	YHR149C	T232	0.959937	1	0.827841
YBR160W	YHR152W	S118	0.526121	1	1.2401
YBR160W	YHR152W	S125	0.409411	1	1.08175
YBR160W	YHR158C	S613	0.954891	1	0.923367
YBR160W	YHR158C	S67	0.940784	1	0.947899
YBR160W	YHR158C	S748	0.940265	0	0.955417
YBR160W	YHR158C	T486	0.112038	0	0.169393
YBR160W	YHR159W	S244	0.29313	1	1.04568
YBR160W	YHR159W	S286	0.306114	1	1.10232
YBR160W	YHR159W	S29	0.950369	1	0.948417
YBR160W	YHR159W	T236	0.960352	1	0.854448
YBR160W	YHR164C	S237	1.06945	1	0.995359
YBR160W	YIL024C	S107	0.000309075	1	0.954722
YBR160W	YIL031W	S788	0.572655	1	1.0262
YBR160W	YIL031W	S795	0.861428	1	0.9144
YBR160W	YIL031W	S984	0.957236	1	0.993176
YBR160W	YIL031W	T920	0.0864661	0	0.21297
YBR160W	YIL033C	S89	0.320212	1	0.966365
YBR160W	YIL034C	S92	0.000550036	0	0.994098
YBR160W	YIL046W	S67	0.687603	1	0.897773
YBR160W	YIL050W	S55	5.91118	0	0.255766
YBR160W	YIL063C	T31	0.000541653	1	0.891754
YBR160W	YIL095W	S484	0.572204	0	1.00664
YBR160W	YIL101C	S146	0.952179	1	1.02895
YBR160W	YIL101C	S271	0.960352	1	1.00518
YBR160W	YIL101C	S551	0.96022	1	1.03844
YBR160W	YIL106W	S36	0.955294	1	0.969479
YBR160W	YIL106W	S80	0.654187	1	0.952574
YBR160W	YIL112W	S290	0.959907	1	0.950604
YBR160W	YIL112W	S690	0.948304	1	0.955204
YBR160W	YIL114C	T103	0.000550245	1	0.874966
YBR160W	YIL115C	S735	0.000549345	1	0.898662
YBR160W	YIL115C	S854	0.000543816	1	0.843612
YBR160W	YIL115C	T406	0.000540353	0	0.331011
YBR160W	YIL121W	T38	5.1717e-05	0	0.231052
YBR160W	YIL122W	S168	0.52475	1	0.979955
YBR160W	YIL130W	S186	0.000551359	0	0.923726
YBR160W	YIL130W	S816	5.1717e-05	0	0.172343
YBR160W	YIL135C	S301	0.355196	1	0.928666
YBR160W	YIL153W	S341	0.171517	1	0.87175
YBR160W	YIR007W	T594	0.00054847	1	1.08076
YBR160W	YIR007W	T596	0.000548519	1	1.00316
YBR160W	YIR010W	S264	0.883944	1	0.963819
YBR160W	YIR023W	T867	0.716581	1	0.909851
YBR160W	YJL013C	T478	0.454149	1	0.986987
YBR160W	YJL020C	S103	0.000130294	1	0.939363
YBR160W	YJL071W	T29	5.31006e-05	0	0.271382
YBR160W	YJL076W	S1032	1.62865	1	0.95776
YBR160W	YJL076W	S1056	1.63212	1	0.909677
YBR160W	YJL076W	S166	1.62373	1	0.92153
YBR160W	YJL076W	S447	1.63184	1	0.95863
YBR160W	YJL076W	S452	1.61596	1	0.986374
YBR160W	YJL076W	S830	0.894162	1	0.95147
YBR160W	YJL076W	T1042	1.63392	1	0.896487
YBR160W	YJL076W	T297	1.62624	1	0.935906
YBR160W	YJL076W	T676	0.933587	1	0.850774
YBR160W	YJL084C	S176	0.951258	1	0.975945
YBR160W	YJL084C	S213	0.741686	1	1.05374
YBR160W	YJL092W	S698	0.818803	1	1.01063
YBR160W	YJL092W	S893	1.1392	1	1.12263
YBR160W	YJL092W	S938	1.12313	1	0.913065
YBR160W	YJL092W	S950	1.12482	1	0.949779
YBR160W	YJL092W	S965	1.12671	1	1.15039
YBR160W	YJL092W	T604	1.11866	1	0.836318
YBR160W	YJL095W	S411	0.893933	1	0.903542
YBR160W	YJL095W	S747	0.566138	1	0.940368
YBR160W	YJL095W	S816	0.8874	1	0.948467
YBR160W	YJL141C	S247	0.0884355	0	0.987161
YBR160W	YJL141C	T288	0.462349	0	0.88589
YBR160W	YJL146W	S130	0.000494821	1	1.0075
YBR160W	YJL157C	T15	35.2917	1	0.856677
YBR160W	YJL193W	S247	0.000539049	1	1.04182
YBR160W	YJL201W	S411	0.000494821	1	1.05259
YBR160W	YJL201W	T422	0.000549884	1	0.838341
YBR160W	YJR033C	S1211	0.959775	1	1.05975
YBR160W	YJR043C	S234	0.0821625	0	0.956419
YBR160W	YJR059W	S69	0.953725	1	0.971775
YBR160W	YJR059W	S758	0.0886983	0	0.228769
YBR160W	YJR059W	T727	0.959091	1	0.875461
YBR160W	YJR059W	T730	0.954501	1	0.961543
YBR160W	YJR070C	S281	0.00037351	1	0.922726
YBR160W	YJR083C	S44	0.683139	0	0.978588
YBR160W	YJR083C	S62	0.320097	1	0.92769
YBR160W	YJR083C	S71	0.956529	1	0.928668
YBR160W	YJR089W	S667	0.00054145	0	0.951426
YBR160W	YJR091C	S913	0.957406	0	0.874003
YBR160W	YJR092W	T983	1.56351	0	0.914329
YBR160W	YJR138W	S1293	0.00522922	0	0.154847
YBR160W	YKL005C	S177	0.000551203	1	0.96357
YBR160W	YKL038W	S229	0.205196	1	0.881601
YBR160W	YKL060C	S42	0.0239979	0	0.234716
YBR160W	YKL062W	S161	0.0586014	1	0.960661
YBR160W	YKL062W	S178	0.100323	1	0.915411
YBR160W	YKL062W	S185	0.0240794	0	0.974722
YBR160W	YKL064W	S461	0.000547157	0	0.976299
YBR160W	YKL068W	T788	0.000158714	0	0.232217
YBR160W	YKL092C	S1066	0.374303	1	1.11456
YBR160W	YKL093W	S69	0.000130294	1	0.9864
YBR160W	YKL105C	S980	0.000551636	1	0.986688
YBR160W	YKL122C	S48	4.6132e-05	0	0.11202
YBR160W	YKL140W	S466	0.000541067	1	0.891686
YBR160W	YKL182W	T1189	0.000538027	0	0.236932
YBR160W	YKL185W	S253	30.9079	1	1.04599
YBR160W	YKL185W	S452	21.5579	1	1.00378
YBR160W	YKL185W	S455	30.6644	1	0.940006
YBR160W	YKL185W	T450	30.9126	1	0.991257
YBR160W	YKR021W	S573	0.000184054	1	0.982712
YBR160W	YKR062W	S97	0.383754	1	0.945829
YBR160W	YKR071C	S216	9.01304e-05	0	0.22101
YBR160W	YKR072C	S47	0.340409	1	0.96604
YBR160W	YKR072C	S56	0.344248	1	0.977822
YBR160W	YKR077W	S147	12.7943	1	0.985566
YBR160W	YKR089C	S713	0.288177	0	0.955497
YBR160W	YKR089C	S890	0.958242	1	0.940591
YBR160W	YKR089C	T675	0.959918	1	0.941194
YBR160W	YKR091W	S212	10.6479	1	0.971164
YBR160W	YKR095W	S1675	0.0811806	1	0.164284
YBR160W	YKR103W	S907	5.1717e-05	0	0.238395
YBR160W	YLL003W	S801	0.950862	0	0.976424
YBR160W	YLL021W	S1080	0.948861	1	0.966379
YBR160W	YLL021W	S1087	0.648667	1	0.874261
YBR160W	YLL021W	S254	0.71339	1	0.916136
YBR160W	YLL021W	S274	0.958219	1	0.954811
YBR160W	YLL021W	S544	0.226827	0	1.02888
YBR160W	YLL021W	S585	0.958082	1	0.931331
YBR160W	YLL021W	S599	0.737697	1	0.884345
YBR160W	YLL021W	S883	0.948312	1	0.941804
YBR160W	YLL021W	S910	0.450166	1	1.0148
YBR160W	YLL021W	S937	0.183401	1	0.992969
YBR160W	YLL021W	S961	0.523583	1	0.917127
YBR160W	YLL021W	S979	0.0911164	1	0.931554
YBR160W	YLL021W	T549	0.953769	0	0.896746
YBR160W	YLL021W	T552	0.957489	0	0.925459
YBR160W	YLL032C	S762	0.605086	1	0.932091
YBR160W	YLL040C	T1379	0.00054681	1	1.00142
YBR160W	YLL061W	T21	0.000550666	1	0.915267
YBR160W	YLR006C	S195	0.950167	1	0.937569
YBR160W	YLR006C	S673	0.95963	1	0.914291
YBR160W	YLR018C	T221	0.584864	1	0.7726
YBR160W	YLR018C	T273	0.583284	1	0.94563
YBR160W	YLR049C	S80	0.00054976	1	1.06762
YBR160W	YLR082C	T145	0.00018651	0	0.227956
YBR160W	YLR086W	S113	0.227287	1	0.904771
YBR160W	YLR086W	S117	0.605212	1	1.12043
YBR160W	YLR086W	S128	1.10698	1	0.947903
YBR160W	YLR096W	S609	2.81878	1	1.0183
YBR160W	YLR096W	S643	1.99005	1	1.01716
YBR160W	YLR100W	T343	0.00037351	0	0.298967
YBR160W	YLR109W	S44	5.1717e-05	0	0.17253
YBR160W	YLR116W	S376	0.00055068	1	1.01936
YBR160W	YLR116W	S378	8.99203e-05	1	0.976067
YBR160W	YLR131C	S253	0.140512	1	0.971453
YBR160W	YLR131C	S303	1.57218	1	0.967412
YBR160W	YLR131C	S385	0.137032	1	0.911491
YBR160W	YLR131C	S392	1.57782	1	0.945851
YBR160W	YLR131C	S428	1.43058	1	0.928784
YBR160W	YLR131C	S564	0.30736	1	0.955736
YBR160W	YLR131C	T259	1.58522	1	0.856228
YBR160W	YLR131C	T486	1.59487	1	0.928618
YBR160W	YLR131C	T501	1.59146	1	0.839475
YBR160W	YLR166C	S485	0.14581	1	0.877574
YBR160W	YLR190W	S37	0.960352	1	1.06193
YBR160W	YLR219W	S46	0.956677	1	0.94382
YBR160W	YLR248W	S46	0.425757	1	1.04042
YBR160W	YLR258W	S467	0.870533	0	0.981199
YBR160W	YLR263W	T698	0.329773	0	0.857444
YBR160W	YLR273C	S645	0.000546971	1	0.918744
YBR160W	YLR319C	S185	0.0993496	0	0.269926
YBR160W	YLR319C	S327	0.353404	1	0.919433
YBR160W	YLR324W	S52	0.000187564	0	0.15945
YBR160W	YLR337C	S709	6.62364e-05	1	1.01394
YBR160W	YLR353W	S413	0.000187621	1	0.965222
YBR160W	YLR353W	T411	0.000550353	1	0.875806
YBR160W	YLR357W	T243	0.575176	1	1.06102
YBR160W	YLR371W	S171	0.271557	1	0.992342
YBR160W	YLR371W	T216	0.875268	1	0.925957
YBR160W	YLR410W	S1107	0.00037351	1	0.912112
YBR160W	YLR442C	T454	0.84894	1	0.867057
YBR160W	YLR457C	S251	0.650239	1	0.985029
YBR160W	YLR457C	S253	0.959227	1	1.04583
YBR160W	YML016C	S142	0.173713	1	0.927659
YBR160W	YML016C	S265	0.261296	1	0.923241
YBR160W	YML016C	T261	0.488988	1	0.898261
YBR160W	YML027W	T324	0.95	1	0.972834
YBR160W	YML029W	S376	0.000494821	1	1.0648
YBR160W	YML034W	T241	0.960352	1	0.915774
YBR160W	YML034W	T291	0.959539	1	0.858588
YBR160W	YML059C	S645	0.000549572	1	0.988023
YBR160W	YML064C	S240	0.499235	1	1.06468
YBR160W	YML072C	S1373	0.000547925	1	0.908182
YBR160W	YML072C	T1350	0.000543828	1	0.955217
YBR160W	YML076C	S126	0.000494821	1	1.1462
YBR160W	YML100W	S135	0.000537228	1	1.0415
YBR160W	YML100W	S147	0.000184577	1	0.980912
YBR160W	YML100W	S161	0.00021032	1	1.02048
YBR160W	YML100W	S77	0.00030044	1	0.961014
YBR160W	YML112W	T24	0.0457383	0	0.178962
YBR160W	YML119W	S2	0.957892	0	1.0464
YBR160W	YML123C	S579	0.000549154	1	0.938693
YBR160W	YMR001C	T70	35.9072	1	0.820326
YBR160W	YMR005W	S36	0.954241	1	0.893106
YBR160W	YMR012W	S97	5.1717e-05	0	0.194278
YBR160W	YMR031C	S710	0.00018142	0	0.197896
YBR160W	YMR036C	S27	35.7928	1	0.880369
YBR160W	YMR049C	S411	0.000130294	0	0.195521
YBR160W	YMR068W	S315	0.142646	1	0.991976
YBR160W	YMR068W	S333	0.142818	0	0.921268
YBR160W	YMR086W	S658	0.000546196	1	0.970328
YBR160W	YMR086W	S870	0.000549775	1	0.94546
YBR160W	YMR086W	T675	0.000548659	1	0.808888
YBR160W	YMR137C	S193	0.00055142	1	1.01659
YBR160W	YMR153W	T202	0.0167868	0	0.38469
YBR160W	YMR165C	S602	21.3907	1	0.972731
YBR160W	YMR165C	S744	5.20762	1	0.978495
YBR160W	YMR165C	T723	22.0371	1	0.940159
YBR160W	YMR192W	T17	0.000550215	1	0.861199
YBR160W	YMR196W	S1081	0.0005454	1	0.944823
YBR160W	YMR212C	S625	0.000130294	0	0.211246
YBR160W	YMR216C	S449	5.1717e-05	0	0.216972
YBR160W	YMR219W	S1145	0.000551545	1	0.955297
YBR160W	YMR233W	S113	0.000484889	1	0.932935
YBR160W	YMR240C	T112	0.000546025	0	0.906638
YBR160W	YMR261C	S148	0.000540974	1	1.01
YBR160W	YMR291W	T538	0.000542778	1	0.908907
YBR160W	YMR295C	S23	0.0108636	0	0.234459
YBR160W	YNL002C	T120	4.94234e-05	0	0.196349
YBR160W	YNL047C	S649	0.000550808	1	0.955507
YBR160W	YNL068C	S708	25.7148	1	1.06051
YBR160W	YNL068C	S833	26.0174	1	0.956451
YBR160W	YNL074C	S183	0.349313	1	0.946237
YBR160W	YNL074C	S265	0.356511	1	0.880011
YBR160W	YNL074C	S297	0.243309	1	0.970551
YBR160W	YNL074C	S56	0.356777	1	0.943312
YBR160W	YNL074C	S79	0.356683	1	0.977931
YBR160W	YNL088W	T1250	0.240504	1	0.903438
YBR160W	YNL097C	S234	0.854544	0	0.95113
YBR160W	YNL102W	S170	24.0213	1	0.990425
YBR160W	YNL102W	S215	24.01	1	0.952063
YBR160W	YNL102W	S305	23.6613	1	0.985284
YBR160W	YNL102W	T313	23.7187	1	0.871324
YBR160W	YNL106C	S1005	0.358228	1	1.08612
YBR160W	YNL106C	S1016	0.35848	1	0.93633
YBR160W	YNL121C	T234	5.1717e-05	0	0.326636
YBR160W	YNL136W	S200	0.000535242	0	0.907531
YBR160W	YNL156C	S18	5.1717e-05	0	0.207579
YBR160W	YNL161W	T109	0.898374	1	0.895393
YBR160W	YNL161W	T93	0.891752	1	0.948805
YBR160W	YNL167C	S94	0.0903541	1	0.935833
YBR160W	YNL173C	T296	0.000282954	0	0.188508
YBR160W	YNL180C	T242	5.1717e-05	0	0.277647
YBR160W	YNL224C	S343	0.000551537	1	1.03843
YBR160W	YNL224C	S345	0.000176336	1	1.03291
YBR160W	YNL225C	S147	0.231595	0	1.02118
YBR160W	YNL225C	S72	1.50709	0	0.954259
YBR160W	YNL225C	T121	2.52538	1	0.824252
YBR160W	YNL230C	S235	0.167499	1	0.990909
YBR160W	YNL232W	S94	0.000117538	0	0.982789
YBR160W	YNL233W	S476	0.873628	0	1.01388
YBR160W	YNL233W	T410	0.870017	1	0.877891
YBR160W	YNL243W	S308	0.418587	1	0.931764
YBR160W	YNL243W	T298	0.577371	1	0.989783
YBR160W	YNL278W	S510	0.524957	1	0.971509
YBR160W	YNL278W	S518	0.958371	1	0.967347
YBR160W	YNL278W	S871	0.959549	1	0.912523
YBR160W	YNL278W	T577	0.956357	1	0.94458
YBR160W	YNL287W	S504	7.09279e-05	0	0.192442
YBR160W	YNL298W	S445	4.72646	1	1.04842
YBR160W	YNL309W	S72	31.6881	1	0.945644
YBR160W	YNL309W	S89	31.7484	1	0.937867
YBR160W	YNL309W	T99	31.7089	1	0.915936
YBR160W	YNL321W	S121	0.949104	1	0.985098
YBR160W	YNL321W	T118	0.95713	1	0.878134
YBR160W	YNR013C	S201	0.000494821	0	0.90848
YBR160W	YNR031C	S54	0.144478	1	0.899269
YBR160W	YNR039C	S58	0.000549832	1	1.01507
YBR160W	YNR049C	S100	0.0348441	0	1.05333
YBR160W	YOL004W	S316	0.906996	1	0.90643
YBR160W	YOL004W	T304	0.288167	1	1.00462
YBR160W	YOL070C	S194	0.958896	1	0.949077
YBR160W	YOL070C	T403	0.959185	1	0.855026
YBR160W	YOL086C	T223	0.0290241	0	0.225509
YBR160W	YOL104C	T74	0.000117538	0	0.19269
YBR160W	YOL109W	T49	0.000340271	0	0.861124
YBR160W	YOL123W	S462	0.000550243	1	0.966188
YBR160W	YOL130W	S188	0.000548435	1	0.911182
YBR160W	YOL130W	S220	4.83575e-05	0	0.188726
YBR160W	YOL130W	S850	0.000258584	0	0.181139
YBR160W	YOL130W	T143	0.00055136	1	0.852519
YBR160W	YOR028C	T198	0.000105349	0	0.223025
YBR160W	YOR042W	T364	0.0570158	1	0.875656
YBR160W	YOR042W	T367	0.0705163	1	0.312217
YBR160W	YOR042W	T369	0.186908	1	0.228573
YBR160W	YOR056C	S367	0.0970908	1	0.958607
YBR160W	YOR057W	S171	0.11756	1	0.949085
YBR160W	YOR058C	S198	2.00187	1	0.994205
YBR160W	YOR058C	S64	2.00413	1	0.949022
YBR160W	YOR058C	S803	2.00219	1	0.903463
YBR160W	YOR058C	S819	2.00119	1	0.971234
YBR160W	YOR058C	T55	1.98447	1	0.889855
YBR160W	YOR058C	T675	2.00328	1	0.83923
YBR160W	YOR070C	T539	0.00055148	1	0.888906
YBR160W	YOR070C	T555	0.000551241	1	0.902996
YBR160W	YOR083W	S154	35.795	1	0.995262
YBR160W	YOR083W	S156	35.8802	1	1.01206
YBR160W	YOR083W	S59	35.8305	1	0.947945
YBR160W	YOR083W	S62	35.5147	1	1.0039
YBR160W	YOR083W	S88	35.7781	1	0.948516
YBR160W	YOR083W	T57	35.9123	1	0.884198
YBR160W	YOR089C	S188	5.1717e-05	0	0.236723
YBR160W	YOR098C	S767	1.06214	1	1.05559
YBR160W	YOR109W	S986	0.000300514	1	1.10569
YBR160W	YOR109W	T988	0.00054397	1	0.962504
YBR160W	YOR127W	S291	1.14899	1	0.961384
YBR160W	YOR127W	S331	1.13676	1	0.941533
YBR160W	YOR127W	T278	1.15031	1	0.873594
YBR160W	YOR153W	T49	5.1717e-05	0	0.226715
YBR160W	YOR178C	S66	1.53146	1	0.908291
YBR160W	YOR198C	T336	0.583199	1	0.963537
YBR160W	YOR216C	S460	0.00028338	0	0.205127
YBR160W	YOR217W	T48	0.722342	1	0.951046
YBR160W	YOR230W	T107	0.000377185	0	0.239734
YBR160W	YOR233W	S460	0.210801	1	1.00589
YBR160W	YOR304W	T1079	0.622573	1	1.03732
YBR160W	YOR358W	S7	0.000387558	1	1.00091
YBR160W	YPL020C	S21	0.153826	1	0.8973
YBR160W	YPL020C	S25	0.0983101	1	0.80261
YBR160W	YPL049C	T340	0.434001	0	0.151717
YBR160W	YPL070W	S245	0.927531	1	0.957998
YBR160W	YPL070W	S67	0.925018	1	0.926407
YBR160W	YPL082C	S791	0.0101553	1	0.946893
YBR160W	YPL085W	S1515	0.314381	1	0.970481
YBR160W	YPL085W	S607	0.216007	1	0.900521
YBR160W	YPL110C	T255	8.6124e-05	0	0.251482
YBR160W	YPL115C	S195	1.40274	1	0.979469
YBR160W	YPL115C	S222	1.40173	1	0.942612
YBR160W	YPL115C	S254	1.39801	1	0.910873
YBR160W	YPL115C	S306	1.39205	0	0.985152
YBR160W	YPL115C	S324	1.38553	1	0.945168
YBR160W	YPL115C	S880	1.39605	1	1.02572
YBR160W	YPL124W	S59	0.837237	1	1.05084
YBR160W	YPL141C	S441	0.000548356	1	0.959677
YBR160W	YPL150W	S456	0.000549252	1	0.976432
YBR160W	YPL153C	S774	0.846383	1	0.901979
YBR160W	YPL160W	T142	0.000538063	1	0.793278
YBR160W	YPL195W	S754	4.61497e-05	0	0.230886
YBR160W	YPL208W	S69	0.000103855	0	0.258717
YBR160W	YPL209C	S76	1.05762	1	1.03005
YBR160W	YPL221W	S714	0.865343	1	0.96528
YBR160W	YPL242C	S268	0.13162	1	0.821309
YBR160W	YPL242C	S317	0.552293	1	0.971012
YBR160W	YPL242C	S354	0.556944	1	0.994612
YBR160W	YPL242C	S365	0.542281	1	1.04906
YBR160W	YPL242C	S49	0.485988	1	0.924083
YBR160W	YPL242C	T315	0.556865	1	0.927949
YBR160W	YPL254W	T389	0.0109864	0	0.19812
YBR160W	YPL256C	S427	34.9196	1	0.922143
YBR160W	YPL267W	S102	21.0058	1	0.994802
YBR160W	YPL267W	S48	21.041	1	0.919586
YBR160W	YPL267W	T161	21.051	1	0.85571
YBR160W	YPL269W	S197	32.5816	1	0.974304
YBR160W	YPL269W	S496	32.8632	1	0.938635
YBR160W	YPR018W	S515	0.958277	1	0.962587
YBR160W	YPR019W	S69	7.6242	1	0.91505
YBR160W	YPR040W	S79	0.115867	0	1.016
YBR160W	YPR072W	T306	0.000550381	1	0.920706
YBR160W	YPR079W	S340	4.93901e-05	0	0.216287
YBR160W	YPR091C	S676	0.000338524	1	0.951935
YBR160W	YPR104C	S393	0.0220545	0	0.918653
YBR160W	YPR115W	S969	0.000534428	1	0.892926
YBR160W	YPR141C	S21	12.6829	1	1.02372
YBR160W	YPR162C	S9	10.771	1	0.986943
YBR160W	YPR171W	S39	0.946572	1	1.00392
YBR160W	YPR174C	S170	0.953505	1	1.00222
YBR160W	YPR174C	S175	0.95479	1	0.965941
YCR091W	YDL195W	S988	0.389609	1	0.542267
YCR091W	YDL195W	S992	0.275705	1	0.896162
YCR091W	YJL146W	S169	0.270277	0	0.436834
YDL025C	YEL046C	S369	0.523117	1	0.50913
YDL025C	YGL133W	S283	0.590373	0	0.435087
YDL028C	YAL024C	T614	0.460549	0	0.351559
YDL028C	YBL047C	T238	0.380687	0	0.447912
YDL028C	YBL103C	T249	0.255085	0	0.341444
YDL028C	YBR211C	S101	3.06611	1	0.398892
YDL028C	YBR249C	S4	0.125428	0	0.375044
YDL028C	YCL032W	T241	0.331441	0	0.417736
YDL028C	YCR084C	T436	0.262232	0	0.39491
YDL028C	YDL028C	S423	16.3009	0	0.47707
YDL028C	YDL126C	T735	0.477535	1	0.537902
YDL028C	YDL132W	T79	0.631725	1	0.446663
YDL028C	YDR117C	T322	0.117391	0	0.421882
YDL028C	YDR146C	T418	0.525185	0	0.339851
YDL028C	YDR393W	S82	0.219267	1	0.471872
YDL028C	YDR427W	S77	0.255527	0	0.431632
YDL028C	YEL032W	S794	0.523985	0	0.541201
YDL028C	YER114C	T26	0.496909	0	0.598368
YDL028C	YGL059W	S334	0.617973	0	0.506296
YDL028C	YGL093W	S380	4.14679	1	0.395656
YDL028C	YGL113W	S546	0.11252	0	0.396878
YDL028C	YGR170W	T516	0.258391	0	0.453691
YDL028C	YGR179C	S70	8.2844	1	0.50163
YDL028C	YGR179C	T401	15.7614	1	0.466188
YDL028C	YGR237C	S708	0.460761	0	0.488229
YDL028C	YGR281W	T848	0.268961	0	0.475165
YDL028C	YHR119W	S625	0.489632	0	0.65031
YDL028C	YHR158C	T648	0.649153	0	0.45941
YDL028C	YHR205W	T466	0.108932	0	0.508524
YDL028C	YIL144W	S205	15.9741	1	0.449635
YDL028C	YIL144W	S22	18.4525	1	0.665217
YDL028C	YIL144W	S37	32.1243	1	0.708254
YDL028C	YIL144W	S4	5.56947	1	0.466728
YDL028C	YIL144W	S6	16.3105	1	0.467999
YDL028C	YIL144W	T21	32.153	1	0.422464
YDL028C	YIL144W	T248	15.8205	1	0.376223
YDL028C	YIL144W	T252	30.2193	1	0.42148
YDL028C	YIL144W	T38	28.8387	1	0.614462
YDL028C	YIL144W	T43	16.312	1	0.457369
YDL028C	YIL144W	T5	8.51778	1	0.406963
YDL028C	YIL144W	T54	32.0891	1	0.534822
YDL028C	YIL144W	T690	7.00815	1	0.462378
YDL028C	YIL149C	S1015	1.33334	1	0.53093
YDL028C	YIR006C	T487	0.14879	0	0.273981
YDL028C	YIR010W	S250	18.444	1	0.711417
YDL028C	YIR010W	T380	13.1997	1	0.485933
YDL028C	YIR010W	T386	18.0895	1	0.548457
YDL028C	YIR010W	T56	22.2365	1	0.513195
YDL028C	YIR023W	T968	0.3285	0	0.458432
YDL028C	YJL112W	T55	0.515341	0	0.41419
YDL028C	YJL197W	T86	0.304176	0	0.419514
YDL028C	YJL212C	T50	0.25954	0	0.519196
YDL028C	YJR090C	S199	0.330853	1	0.385065
YDL028C	YJR090C	S285	0.611324	1	0.49248
YDL028C	YJR090C	T76	0.815975	1	0.583692
YDL028C	YKL042W	T357	11.2931	1	0.341625
YDL028C	YKL089W	T134	7.73122	1	0.371504
YDL028C	YLR362W	T286	0.198417	0	0.436993
YDL028C	YLR371W	S193	0.315489	0	0.592826
YDL028C	YLR410W	T82	0.548781	0	0.442666
YDL028C	YMR226C	S260	0.138892	0	0.35748
YDL028C	YNL088W	T1250	0.621312	0	0.42391
YDL028C	YNL116W	S206	0.146055	0	0.436759
YDL028C	YNL321W	T26	0.289044	0	0.316106
YDL028C	YNR050C	T196	0.269461	0	0.502317
YDL028C	YOL133W	S15	0.760658	1	0.460801
YDL028C	YOR084W	S14	0.420618	0	0.44245
YDL028C	YOR093C	T72	0.660559	0	0.651833
YDL028C	YOR140W	S425	0.268968	0	0.421544
YDL028C	YOR141C	T235	0.12504	0	0.453248
YDL028C	YOR195W	S188	2.80466	0	0.451165
YDL028C	YOR257W	T110	68.2965	1	0.340152
YDL028C	YOR257W	T130	9.30337	1	0.501068
YDL028C	YPL124W	T240	17.4318	1	0.415114
YDL028C	YPL153C	T543	0.251119	0	0.545208
YDL028C	YPL180W	T139	0.393535	0	0.456486
YDL028C	YPL181W	S159	0.254205	0	0.486486
YDL028C	YPL204W	S330	1.42362	1	0.487868
YDL028C	YPL226W	S125	0.44617	0	0.469021
YDL028C	YPL233W	T114	60.4587	1	0.460878
YDR466W	YIL105C	S157	0.84646	1	0.734666
YDR466W	YIL105C	S158	0.69979	1	0.594496
YDR466W	YJL005W	T1647	0.524727	0	0.839791
YDR466W	YOL051W	S803	0.526591	0	0.621006
YDR477W	YAR009C	S401	0.000137035	1	0.505917
YDR477W	YAR042W	S1056	0.000399996	1	0.378727
YDR477W	YCL014W	T1504	0.000128279	1	0.430038
YDR477W	YDL226C	S260	0.000312662	0	0.470151
YDR477W	YDR089W	S324	0.000399996	0	0.433664
YDR477W	YDR122W	S660	0.00018296	1	0.418057
YDR477W	YDR283C	S572	6.98174	0	0.470051
YDR477W	YDR372C	S14	7.0588e-05	1	0.716042
YDR477W	YER027C	S64	17.4542	1	0.834165
YDR477W	YER027C	S65	17.4542	1	0.497879
YDR477W	YER151C	S400	0.000399996	1	0.518302
YDR477W	YER169W	S590	0.000399996	0	0.437599
YDR477W	YGL190C	S155	0.000399996	0	0.395114
YDR477W	YGL255W	S179	7.0588e-05	1	0.419364
YDR477W	YGR138C	S102	0.000399996	1	0.74361
YDR477W	YGR138C	S105	0.000290617	1	0.406104
YDR477W	YGR252W	S204	17.4542	1	0.74163
YDR477W	YHR073W	S446	0.00016	1	0.428944
YDR477W	YHR073W	S449	0.000122014	1	0.527167
YDR477W	YHR158C	S691	0.000230535	0	0.401141
YDR477W	YHR195W	S250	0.000399996	1	0.81431
YDR477W	YIL105C	S157	0.000399996	0	0.745506
YDR477W	YKL105C	S187	0.000399996	1	0.768142
YDR477W	YLR376C	S202	0.000399996	0	0.491577
YDR477W	YML020W	S231	0.000399996	0	0.859516
YDR477W	YMR031C	S136	0.00016	1	0.401341
YDR477W	YMR032W	S444	0.000399996	0	0.602513
YDR477W	YMR205C	S171	17.4542	1	0.576544
YDR477W	YMR216C	S445	0.000399996	0	0.499338
YDR477W	YMR318C	S122	0.00016	0	0.501618
YDR477W	YNL079C	S9	0.000399996	0	0.409387
YDR477W	YNL183C	S249	2.20967	0	0.490857
YDR477W	YNL304W	S79	0.000399996	0	0.747053
YDR477W	YOL138C	S946	0.00016	1	0.840059
YDR477W	YOR227W	T128	0.000399996	1	0.740993
YDR477W	YOR265W	S94	0.000121405	0	0.448949
YDR477W	YPL082C	S677	0.000399996	0	0.522804
YDR477W	YPR040W	S169	0.000399996	0	0.39902
YDR490C	YHL016C	S251	0.202355	1	0.508223
YDR490C	YHL016C	T250	0.246201	1	0.526959
YDR490C	YHL016C	T684	0.261957	1	0.518401
YDR490C	YLR257W	T246	0.28444	0	0.665367
YDR490C	YPR079W	S371	0.301992	0	0.567237
YER123W	YDR080W	S367	8.15879	1	0.535208
YER123W	YDR080W	S372	13.9672	1	0.596366
YER123W	YIL123W	S289	0.316615	0	0.516816
YER123W	YPL166W	S187	0.375397	0	0.523888
YFL029C	YAR033W	T172	0.268858	0	0.576625
YFL033C	YCR057C	S651	0.115199	0	0.479727
YFL033C	YNL157W	S64	15.9861	1	0.413987
YHL007C	YJL081C	S353	0.225825	0	0.599101
YHL007C	YKL129C	S357	10.7963	1	0.579914
YHL007C	YLL024C	T549	0.233038	0	0.518356
YHL007C	YOL016C	S403	0.265167	0	0.477042
YHR030C	YDR515W	S42	0.658342	0	0.699903
YHR030C	YGL122C	S180	4.31724	1	0.638379
YHR030C	YGL122C	T178	4.33526	1	0.678927
YHR030C	YLR182W	S238	32.2439	1	0.653681
YHR030C	YNL298W	S425	12.3176	0	0.69208
YHR030C	YOR220W	S160	4.044	1	0.714804
YHR030C	YOR276W	T102	0.663753	1	0.703565
YHR082C	YGR162W	S522	0.562579	1	0.674575
YHR135C	YHL007C	T172	0.0001125	0	0.527855
YHR135C	YJL065C	T164	9.20847e-05	0	0.577966
YHR135C	YPR075C	S236	5.62494	1	0.437339
YHR135C	YPR075C	T239	5.02555	1	0.501015
YIL035C	YAL017W	T1048	1.09445	0	0.628282
YIL035C	YDL065C	S62	0.85252	1	0.647869
YIL035C	YDL122W	S530	0.335747	1	0.68998
YIL035C	YDL122W	S531	2.24691	1	0.699397
YIL035C	YDR005C	S388	4.63798	1	0.695601
YIL035C	YDR054C	S216	1.0946	1	0.661412
YIL035C	YDR150W	S2424	3.34184	0	0.602029
YIL035C	YDR447C	S70	0.0924295	0	0.774011
YIL035C	YER027C	S87	3.62268	1	0.355131
YIL035C	YER027C	S93	8.06044	1	0.780826
YIL035C	YER027C	T90	1.20444	1	0.671958
YIL035C	YER089C	T376	6.14545	1	0.8748
YIL035C	YGR196C	S100	0.717278	1	0.594688
YIL035C	YGR196C	S92	2.24691	1	0.739826
YIL035C	YHL020C	S239	9.61619	1	0.711029
YIL035C	YHL020C	S38	6.20391	1	0.692584
YIL035C	YIL091C	S53	5.62187	0	0.771236
YIL035C	YKL010C	S91	2.24691	0	0.73651
YIL035C	YKR048C	S159	2.21903	1	0.725322
YIL035C	YKR048C	S177	3.65521	1	0.783619
YIL035C	YKR048C	S397	3.73234	1	0.751412
YIL035C	YLL013C	S223	2.29051	0	0.6324
YIL035C	YNL069C	S43	0.225917	0	0.441894
YIL035C	YNL222W	T41	1.62419	0	0.442777
YIL035C	YOR251C	S264	0.0601033	0	0.457302
YIL095W	YAL002W	T1234	0.000299236	0	0.372647
YIL095W	YBL099W	T43	0.000225	0	0.423965
YIL095W	YBR291C	T198	0.0015714	0	0.421392
YIL095W	YCL025C	T109	8e-05	0	0.183726
YIL095W	YCR010C	T47	0.000728893	0	0.261112
YIL095W	YDL161W	T415	37.1128	1	0.265114
YIL095W	YDL203C	T314	0.0015714	0	0.380583
YIL095W	YDR011W	T1153	0.000104167	0	0.424202
YIL095W	YER159C	T135	8.55908e-05	0	0.36584
YIL095W	YFL054C	T144	3.7037e-05	0	0.482434
YIL095W	YGL066W	T200	0.000191536	0	0.473166
YIL095W	YGL178W	T677	9.81686e-05	0	0.483948
YIL095W	YGR196C	T377	0.000106085	0	0.458601
YIL095W	YGR267C	T22	0.000903071	0	0.561283
YIL095W	YIL094C	T146	3.7037e-05	0	0.56721
YIL095W	YJL034W	T84	0.000892682	0	0.641818
YIL095W	YJL170C	T153	0.0015714	0	0.498699
YIL095W	YLL015W	T906	0.000184598	0	0.434551
YIL095W	YLR044C	T353	0.000279839	0	0.472024
YIL095W	YLR449W	T20	9.65266e-05	0	0.455574
YIL095W	YNL127W	T520	5.29677e-05	0	0.485401
YIL095W	YNL267W	T394	0.000113983	0	0.369611
YIL095W	YNL271C	T143	119.939	1	0.26759
YIL095W	YNL271C	T1946	25.5436	1	0.206606
YIL095W	YOL041C	T443	0.00125367	0	0.449638
YIL095W	YOR042W	T346	0.000155504	0	0.439439
YIL095W	YPL137C	T142	0.000665228	0	0.480379
YJL106W	YDR113C	S170	0.000325039	0	0.449766
YJL106W	YDR310C	T306	15.337	1	0.572506
YJL106W	YGL003C	T51	5.31951	1	0.607287
YJL106W	YMR261C	S82	0.000340666	0	0.718071
YJL106W	YMR303C	S294	0.000369228	0	0.533144
YJL106W	YOR109W	S896	2.98849e-05	0	0.464754
YJL164C	YCR030C	S405	0.43295	0	0.487255
YJL164C	YCR057C	S225	0.452208	0	0.772009
YJL164C	YDL220C	S333	140.449	0	0.815662
YJL164C	YDR001C	S83	178.412	1	0.950047
YJL164C	YDR005C	S101	11.1102	1	0.785546
YJL164C	YDR005C	S177	15.5881	1	0.878363
YJL164C	YDR005C	S178	15.5881	1	0.906372
YJL164C	YDR005C	S209	15.5881	1	0.875738
YJL164C	YDR005C	S210	15.5881	1	0.747538
YJL164C	YDR005C	S90	12.6091	1	0.930686
YJL164C	YDR216W	S182	7.25692	0	0.480061
YJL164C	YDR359C	S969	0.0856774	0	0.730936
YJL164C	YER026C	S46	79.8967	1	0.931818
YJL164C	YER026C	S47	58.4246	1	0.755203
YJL164C	YER083C	S22	0.0933724	0	0.586753
YJL164C	YFL033C	S1621	179.005	1	0.826176
YJL164C	YGL116W	S52	123.961	1	0.799457
YJL164C	YGL116W	S88	82.1707	1	0.921018
YJL164C	YJL051W	S228	0.0745521	0	0.466523
YJL164C	YKL008C	S24	23.9706	0	0.774051
YJL164C	YML057W	S38	0.0768702	0	0.5259
YJL164C	YNL076W	S518	5.264	0	0.860579
YJL164C	YNR013C	S295	1.94796	0	0.980945
YJL164C	YOR028C	S196	9.62691	1	0.95478
YJL164C	YOR347C	S24	102.432	1	0.907865
YJL164C	YPL232W	S79	9.42114	1	0.697941
YJL164C	YPR183W	S141	0.0917541	1	0.817204
YJL164C	YPR185W	S346	1.88025	1	0.814768
YJL164C	YPR185W	S581	3.12411	1	0.910899
YJR059W	YCR088W	S26	0.258701	1	0.425769
YJR059W	YCR088W	T31	0.266471	1	0.424348
YJR059W	YDR372C	S19	0.50044	1	0.447577
YJR059W	YDR372C	S23	0.213693	1	0.454796
YJR059W	YDR451C	T317	0.529705	0	0.211577
YJR059W	YDR466W	S834	0.311981	1	0.226329
YJR059W	YDR494W	T113	0.268973	0	0.222346
YJR059W	YJL020C	S621	0.288968	0	0.270308
YJR059W	YJL052W	S201	0.53467	0	0.42393
YJR059W	YJR026W	T439	0.395205	0	0.540652
YJR059W	YJR053W	S317	0.451176	0	0.492954
YJR059W	YJR059W	S752	18.3603	1	0.514886
YJR059W	YJR059W	S755	15.8191	1	0.453199
YJR059W	YJR059W	T760	19.7286	0	0.332804
YJR059W	YKR048C	T20	0.516289	1	0.243238
YJR059W	YKR048C	T24	0.26289	1	0.279555
YJR059W	YLR177W	S136	0.867225	0	0.253197
YJR059W	YML093W	S488	0.265634	1	0.486109
YJR059W	YML093W	S500	0.138158	1	0.433186
YJR059W	YMR111C	T38	0.396163	0	0.372931
YJR059W	YMR173W	S402	0.299853	0	0.497537
YJR059W	YMR212C	S773	0.139009	0	0.411716
YJR059W	YNL225C	S126	0.385374	0	0.549079
YJR059W	YOR329C	S564	0.117169	0	0.265417
YJR059W	YPL105C	S650	0.261275	0	0.36784
YJR059W	YPL180W	S497	0.382259	1	0.397631
YJR059W	YPL180W	S500	0.273885	1	0.402282
YJR059W	YPL256C	S417	0.458135	0	0.425053
YJR059W	YPL256C	S472	0.16422	1	0.448396
YJR059W	YPL256C	T468	0.32517	1	0.260835
YJR059W	YPR135W	S398	0.141042	0	0.445837
YKL101W	YMR268C	S19	0.0916009	0	0.701622
YKL116C	YKL116C	S132	8.25354	1	0.610225
YKL126W	YAL026C	S1346	0.384406	0	0.798533
YKL126W	YAR009C	T447	0.46024	1	0.616711
YKL126W	YBR049C	S382	0.346486	0	0.467048
YKL126W	YBR086C	S767	0.237804	1	0.472974
YKL126W	YBR156C	S298	0.331688	0	0.500661
YKL126W	YKL215C	S930	0.498907	0	1.00561
YKL126W	YML123C	T317	0.0943806	1	0.904116
YKL126W	YMR031C	S584	0.567523	1	0.493331
YKL126W	YNL156C	S90	0.0940332	1	0.885988
YKL126W	YNL156C	S92	0.36434	1	0.55683
YKL126W	YNL156C	S93	0.106774	1	0.489217
YKL166C	YFR017C	S95	0.542977	1	0.706255
YKL166C	YKL140W	S492	0.506004	1	0.928024
YKL166C	YML052W	S261	0.297102	1	0.534516
YKL166C	YPR105C	S556	0.609735	0	0.691602
YKL198C	YBL007C	T984	0.278781	0	0.483891
YKL198C	YBL058W	S108	0.2691	1	0.449033
YKL198C	YBL097W	S544	0.307925	0	0.552028
YKL198C	YDR208W	S225	0.193276	1	0.586284
YKL198C	YDR208W	T222	1.2371	1	0.611837
YKL198C	YDR309C	S176	0.263882	1	0.516364
YKL198C	YDR309C	S345	1.04311	1	0.584127
YKL198C	YDR451C	S325	0.137213	1	0.441845
YKL198C	YDR451C	T317	0.521421	1	0.287001
YKL198C	YEL022W	S46	0.226179	0	0.566318
YKL198C	YEL043W	S802	0.154308	0	0.413183
YKL198C	YER088C	S481	0.268822	1	0.500262
YKL198C	YER151C	S339	0.395534	1	0.495426
YKL198C	YFL021W	S360	0.656149	1	0.57693
YKL198C	YHL003C	S24	0.657715	1	0.608949
YKL198C	YHR097C	S315	0.515843	1	0.379499
YKL198C	YHR103W	S201	0.313872	0	0.563544
YKL198C	YJL005W	S1234	0.253947	0	0.473953
YKL198C	YJL090C	S256	0.268479	0	0.528601
YKL198C	YJL130C	S1553	0.389589	0	0.514898
YKL198C	YJL153C	S368	0.253993	0	0.47656
YKL198C	YJR002W	S176	0.25566	1	0.57594
YKL198C	YJR002W	S177	0.452556	1	0.518248
YKL198C	YKR077W	S157	0.252411	0	0.331982
YKL198C	YLR248W	S50	0.300967	0	0.518321
YKL198C	YLR257W	S252	0.290847	1	0.475095
YKL198C	YLR310C	S423	0.149479	0	0.487697
YKL198C	YLR335W	S224	0.260152	0	0.538923
YKL198C	YLR354C	S238	0.260231	0	0.518562
YKL198C	YLR410W	S1121	0.867107	1	0.62126
YKL198C	YML109W	T840	0.250438	0	0.558235
YKL198C	YMR295C	S8	0.838251	0	0.602153
YKL198C	YNL074C	S315	0.26876	1	0.431384
YKL198C	YNR038W	T26	0.154301	0	0.401061
YKL198C	YOL004W	S318	0.207063	0	0.371796
YKL198C	YOL082W	S243	0.302856	1	0.485032
YKL198C	YOL082W	S246	0.376856	1	0.531717
YKL198C	YOL109W	S89	0.118354	1	0.500489
YKL198C	YOR212W	S335	0.262971	0	0.443742
YKL198C	YOR231W	S191	0.316357	0	0.474765
YKL198C	YPL074W	T352	0.444635	1	0.393032
YKL198C	YPL124W	S39	0.123685	1	0.519093
YKL198C	YPL128C	S501	0.264271	0	0.471594
YKL198C	YPL208W	S67	0.242938	1	0.458512
YLR113W	YCL032W	S155	14.304	1	0.780391
YLR113W	YCL032W	S196	10.3631	1	0.724449
YLR113W	YCL032W	S248	14.304	1	0.640839
YLR113W	YCL032W	T244	14.304	1	0.797003
YLR113W	YCL032W	T341	13.6409	1	0.801811
YLR113W	YER093C	T86	0.00017976	0	0.439054
YLR113W	YKR090W	S53	0.000330093	0	0.724724
YLR113W	YLL043W	S537	8.0441	1	0.747926
YLR113W	YLL043W	T231	14.304	1	0.790261
YLR113W	YLR096W	T611	5.83411e-05	0	0.483354
YLR248W	YLR335W	S203	0.279371	0	0.614979
YMR001C	YAL022C	S31	0.000162535	0	0.559456
YMR001C	YAL024C	T691	0.000183974	0	0.519795
YMR001C	YAR009C	T503	0.000163679	0	0.541776
YMR001C	YAR042W	S8	0.000112537	0	0.604862
YMR001C	YBL047C	S249	0.000160686	0	0.521251
YMR001C	YBL060W	S283	0.000152163	0	0.565208
YMR001C	YBL063W	T1068	5.25677	0	0.837249
YMR001C	YBL097W	S202	0.000173495	1	0.561873
YMR001C	YBL097W	S254	0.000166222	1	0.46888
YMR001C	YBL097W	S256	0.000113967	1	0.656172
YMR001C	YBL097W	S264	0.000174233	1	0.869693
YMR001C	YBL097W	S269	0.000183974	1	0.612048
YMR001C	YBL097W	S548	0.000133407	1	0.497144
YMR001C	YBL097W	S700	0.000164329	1	0.539368
YMR001C	YBL097W	S92	0.000166425	1	0.871255
YMR001C	YBL097W	T166	0.000183974	1	0.612539
YMR001C	YBL097W	T554	0.000183974	1	0.518403
YMR001C	YBR043C	S57	0.000104822	0	0.604991
YMR001C	YBR095C	T144	9.23291e-05	0	0.571226
YMR001C	YCR021C	T331	0.000179238	0	0.622318
YMR001C	YCR066W	S181	0.000183974	0	0.684301
YMR001C	YDR122W	S825	0.000122721	0	0.50482
YMR001C	YDR211W	T523	0.000168599	0	0.72374
YMR001C	YDR238C	S181	0.000165093	0	0.626868
YMR001C	YDR325W	S1001	0.000171007	1	0.547882
YMR001C	YDR325W	S1008	0.000183974	1	0.584699
YMR001C	YDR325W	S902	0.00015139	1	0.571051
YMR001C	YDR325W	S911	0.000183974	1	0.543152
YMR001C	YDR325W	S933	0.000170562	1	0.609277
YMR001C	YDR325W	S964	0.000169553	1	0.529689
YMR001C	YDR325W	S996	0.000160545	1	0.536949
YMR001C	YDR325W	T941	0.000177672	1	0.616148
YMR001C	YDR325W	T960	0.00014332	1	0.590184
YMR001C	YDR460W	S157	0.000183974	0	0.626395
YMR001C	YGL073W	S471	0.00011251	0	0.439489
YMR001C	YGL113W	T373	0.000183974	0	0.490037
YMR001C	YGR233C	S664	0.000122364	0	0.596467
YMR001C	YHR030C	S186	0.000107999	0	0.573816
YMR001C	YHR052W	S14	0.000181045	0	0.569326
YMR001C	YIL115C	S402	0.000183974	0	0.590666
YMR001C	YIL147C	S962	0.000178848	0	0.562176
YMR001C	YJL005W	S502	0.000132708	0	0.480371
YMR001C	YJL095W	S1006	0.000179947	0	0.614322
YMR001C	YJR070C	T187	0.000113767	0	0.637733
YMR001C	YKL210W	S187	0.000141544	0	0.569999
YMR001C	YLR096W	S612	0.000127603	0	0.557766
YMR001C	YLR272C	S464	0.000124044	1	0.588056
YMR001C	YLR272C	S499	0.000183974	1	0.587985
YMR001C	YLR272C	S931	0.000161503	1	0.528923
YMR001C	YLR272C	T471	0.000168591	1	0.580167
YMR001C	YLR272C	T892	9.79893e-05	1	0.585411
YMR001C	YML093W	T139	0.000183974	0	0.562145
YMR001C	YMR124W	S771	0.000108438	0	0.617837
YMR001C	YMR311C	S158	0.000165176	0	0.595432
YMR001C	YNL044W	S18	0.000183974	0	0.58475
YMR001C	YNL058C	S148	0.000174936	0	0.585732
YMR001C	YNL233W	S180	0.000169508	0	0.520264
YMR001C	YNR051C	S398	0.000162334	0	0.566844
YMR001C	YOR063W	T44	0.000176329	0	0.439643
YMR001C	YOR083W	T79	0.000162503	0	0.821224
YMR001C	YOR276W	S105	0.000177268	0	0.599392
YMR001C	YOR359W	S318	0.000176112	0	0.493266
YMR001C	YOR369C	S65	0.000165093	0	0.516101
YMR001C	YPL199C	S21	0.000141403	0	0.638374
YMR001C	YPR025C	S319	0.000183974	0	0.687752
YMR216C	YAR009C	S546	0.275705	0	0.408694
YMR216C	YGL255W	T187	0.116349	1	0.496471
YMR216C	YLL012W	T294	0.200162	0	0.427354
YNL154C	YBL067C	S198	0.380515	0	0.529049
YNL154C	YBR172C	S68	0.528436	0	0.54383
YNL154C	YFL026W	S331	0.534599	1	0.584678
YNL154C	YFL026W	S338	0.514013	1	0.518376
YNL154C	YFL026W	S342	0.547793	1	0.472692
YNL154C	YFL026W	S360	0.548281	1	0.507847
YNL154C	YGR093W	S242	0.449304	0	0.644499
YNL154C	YNL152W	S388	0.456401	0	0.501623
YNL154C	YPR075C	S236	11.071	1	0.426938
YNL154C	YPR075C	T239	6.94426	1	0.496466
YNL298W	YAR042W	S1056	0.00011124	0	0.558758
YNL298W	YBR169C	S679	0.000112807	0	0.731281
YNL298W	YBR200W	S255	2.9917	0	0.504017
YNL298W	YDL223C	S1036	0.00021647	1	0.441847
YNL298W	YDR348C	S14	0.000260571	0	0.720299
YNL298W	YGR008C	S69	0.000260571	1	0.770066
YNL298W	YMR165C	S847	9.4968e-05	0	0.68533
YNL298W	YMR295C	S11	0.000156937	1	0.556308
YNL298W	YMR295C	S23	0.000104923	1	0.646424
YNL298W	YPL011C	S319	0.000106472	0	0.691747
YNL298W	YPR019W	S122	0.000207583	0	0.556314
YOL100W	YGR138C	T47	0.483311	1	0.631784
YOL100W	YHL016C	S251	0.202355	1	0.516712
YOL100W	YHL016C	T250	0.246201	1	0.533812
YOL100W	YHL016C	T684	0.261957	1	0.522377
YOL100W	YLR457C	S253	0.314136	0	0.43579
YOL100W	YOR018W	S813	0.269026	0	0.490044
YOL100W	YOR173W	S63	0.289271	1	0.55386
YOR061W	YAL005C	S551	0.1894	0	0.525242
YOR061W	YAR042W	S712	5.41199	0	0.934365
YOR061W	YBR059C	S846	1.35118	0	0.741966
YOR061W	YDL099W	S87	0.000452221	1	0.65497
YOR061W	YDR005C	S388	5.85242	1	0.766732
YOR061W	YDR054C	S216	1.26898	1	0.500602
YOR061W	YER027C	S87	3.91437	1	0.275368
YOR061W	YER027C	S93	8.70944	1	0.771338
YOR061W	YER027C	T90	1.30142	1	0.659354
YOR061W	YER089C	T376	7.13952	1	0.853829
YOR061W	YHL020C	S239	6.71489	1	0.756279
YOR061W	YHL020C	S38	4.33213	1	0.665335
YOR061W	YJL123C	S2	0.876839	0	0.658502
YOR061W	YKL081W	S85	1.50236	0	0.587707
YOR061W	YKR048C	S159	3.04976	1	0.789378
YOR061W	YKR048C	S177	5.0236	1	0.811939
YOR061W	YKR048C	S397	5.12961	1	0.857786
YOR061W	YML093W	S738	44.9378	0	0.826763
YOR061W	YOL006C	S14	6.68404	0	0.629115
YOR061W	YOR171C	S150	0.291723	0	0.264027
YOR233W	YIL033C	S147	0.269199	1	0.384892
YPL031C	YBL047C	S1100	0.0501736	1	0.967606
YPL031C	YBR235W	S1028	0.0333268	0	1.03508
YPL031C	YCR084C	S439	0.504943	0	0.987494
YPL031C	YDL173W	S36	0.0421882	1	0.279137
YPL031C	YDL173W	S39	0.0526682	1	0.90575
YPL031C	YDL173W	S49	0.0296487	1	0.291518
YPL031C	YDR113C	S71	0.0526682	0	1.03841
YPL031C	YDR328C	S45	1.25939	1	0.297805
YPL031C	YER133W	S176	18.7424	0	0.909655
YPL031C	YGL056C	S402	0.0526682	0	0.96762
YPL031C	YHL007C	T203	1.28358	0	1.0179
YPL031C	YHR071W	T32	20.1329	1	0.942564
YPL031C	YIL034C	S74	0.0526682	0	0.960179
YPL031C	YIL038C	T454	1.85792	1	0.871947
YPL031C	YKL101W	S682	1.79407	0	0.256454
YPL031C	YLR131C	T501	1.69557	0	0.832435
YPL031C	YLR309C	T373	0.0480786	0	0.273188
YPL031C	YNL167C	S108	0.35712	0	0.94695
YPL031C	YOR175C	S513	0.0526682	1	0.897145
YPL141C	YAL031C	S492	0.301899	0	0.411701
YPL141C	YDL084W	S61	0.100103	0	0.475938
YPL141C	YDR207C	S316	0.362309	1	0.634061
YPL141C	YER022W	S40	0.108978	0	0.360868
YPL141C	YER025W	S258	0.268075	0	0.71392
YPL141C	YER068W	S360	0.112692	0	0.445936
YPL141C	YER176W	S212	0.393616	0	0.433402
YPL141C	YFR017C	S175	1.60626	0	0.852937
YPL141C	YGL005C	S235	0.331719	0	0.814037
YPL141C	YGR125W	S152	0.109227	1	0.435636
YPL141C	YGR125W	S153	0.269136	1	0.411681
YPL141C	YGR126W	S155	0.238519	0	0.492269
YPL141C	YHL007C	S291	0.685472	0	0.51986
YPL141C	YIR002C	T540	0.277724	0	0.519443
YPL141C	YJR104C	T138	0.108991	0	0.269099
YPL141C	YKL127W	S120	0.240133	1	0.474176
YPL141C	YKL204W	S30	0.264924	0	0.421372
YPL141C	YKL208W	T57	0.0918905	1	0.506002
YPL141C	YMR031C	S791	0.253882	1	0.510541
YPL141C	YNL076W	S217	0.618672	1	0.594052
YPL141C	YNL166C	S273	0.267786	1	0.467604
YPL141C	YOR276W	S78	0.109149	1	0.522486
YPL141C	YOR317W	S621	0.267028	0	0.531447
YPL141C	YPL049C	T388	0.110501	0	0.39993
YPL141C	YPL137C	S66	0.657589	1	0.620176
YPL153C	YAL003W	S49	1.44504	0	0.615739
YPL153C	YAL019W	S98	2.17248	1	0.665666
YPL153C	YAR002W	S214	9.69209	0	0.847475
YPL153C	YBR043C	S436	2.17248	0	0.588307
YPL153C	YBR215W	S312	0.984697	1	0.676488
YPL153C	YBR215W	S332	7.13459	1	0.643243
YPL153C	YBR225W	S566	0.475389	0	0.783864
YPL153C	YBR247C	S404	0.868152	1	0.649835
YPL153C	YCR012W	S36	1.47418	0	0.623413
YPL153C	YCR105W	S316	2.17248	0	0.718199
YPL153C	YDL019C	S512	1.29237	0	0.583435
YPL153C	YDL028C	S478	0.326146	0	0.565675
YPL153C	YDL101C	S132	18.6316	1	0.626701
YPL153C	YDL101C	S172	7.13154	1	0.592153
YPL153C	YDL101C	S266	18.6316	1	0.664936
YPL153C	YDL145C	S180	0.566819	0	0.641854
YPL153C	YDR052C	S203	11.4199	1	0.658967
YPL153C	YDR052C	S377	18.6316	1	0.673218
YPL153C	YDR052C	S521	18.6316	1	0.57056
YPL153C	YDR052C	S528	2.5322	1	0.597958
YPL153C	YDR170C	S2	1.2458	0	0.712965
YPL153C	YDR382W	S100	1.47395	0	0.78041
YPL153C	YDR465C	S181	0.972213	0	0.704475
YPL153C	YDR501W	S179	2.17248	1	0.594647
YPL153C	YER006W	S250	2.17248	1	0.664904
YPL153C	YER169W	S139	2.17248	1	0.674288
YPL153C	YGL113W	S306	11.4383	1	0.641477
YPL153C	YGL113W	S421	2.56106	1	0.653574
YPL153C	YGL113W	S434	18.6316	1	0.668026
YPL153C	YGL113W	S479	2.83176	1	0.576688
YPL153C	YGL113W	S497	2.8614	1	0.807535
YPL153C	YGL113W	S521	4.35438	1	0.840101
YPL153C	YGL113W	S534	3.08435	1	0.81778
YPL153C	YGL113W	S556	18.6316	1	0.633219
YPL153C	YGL113W	S569	10.8902	1	0.643442
YPL153C	YGL113W	S618	5.91839	1	0.640593
YPL153C	YGR130C	S803	2.49934	0	0.744212
YPL153C	YGR233C	S956	2.17248	1	0.667303
YPL153C	YGR240C	S895	1.26668	0	0.505001
YPL153C	YGR246C	S384	0.502812	0	0.59938
YPL153C	YHR030C	S423	16.5548	1	0.615645
YPL153C	YIR006C	S981	0.302772	0	0.734073
YPL153C	YJL051W	S690	0.552834	0	0.681167
YPL153C	YLR176C	T199	3.96389	1	0.797965
YPL153C	YMR219W	S1166	16.5073	1	0.675331
YPL153C	YNL102W	S1231	2.35659	1	0.853057
YPL153C	YNL246W	S3	0.290355	0	0.696695
YPL153C	YPL015C	S340	0.281108	0	0.628515
YPL153C	YPL019C	S622	0.349776	0	0.571382
YPL153C	YPL153C	S424	4.72454	1	0.626102
YPL153C	YPL153C	S560	18.6316	1	0.601907
YPL153C	YPL265W	S69	2.17248	0	0.865898
YPL153C	YPR135W	S463	2.35659	1	0.684089
YPL153C	YPR159W	S122	2.17248	0	0.587123
YPL153C	YPR171W	S320	2.17248	0	0.824031
YPL203W	YOR220W	S152	1.21455	1	0.461184
YPL204W	YBL058W	S106	0.376429	0	0.543338
YPL204W	YER177W	S238	4.77894	1	0.477871
YPL204W	YER177W	S238	9.74175	1	0.477871
YPL204W	YGR097W	T971	0.52482	0	0.442885
YPL204W	YHR064C	S477	0.453141	0	0.496361
YPL204W	YHR064C	S477	0.118609	0	0.496361
YPL204W	YIL026C	T27	1.22571	0	0.511882
YPL204W	YIL026C	T27	1.39452	0	0.511882
YPL204W	YPR181C	S742	7.24406	1	0.689744
YPL204W	YPR181C	T555	5.34216	1	0.500434
YPL204W	YPR181C	T747	1.83059	1	0.589057
YPL209C	YIL129C	S2340	5.85604e-05	0	0.56496
YPL209C	YJL013C	S303	34.9166	1	0.589749
YPL209C	YJL013C	S337	34.9166	1	0.612174
YPL209C	YJL013C	S486	25.9576	1	0.628971
YPL209C	YPL209C	S5	34.9166	1	0.630934

## Sheet: roc_curves_data4
kinase	target	target_residue	Networkin_score	real_site	AKID_score
YAR019C	YPR041W	T191	0.11345	0	0.485087
YBL016W	YBR083W	T276	30.1372	1	0.208094
YBL016W	YDR384C	S7	0.535635	0	0.852185
YBL016W	YMR232W	S100	4.8164	1	0.815627
YBL016W	YMR232W	S84	4.99191	1	0.791791
YBL105C	YAR042W	S683	9.1667e-05	0	0.583303
YBL105C	YDR389W	S84	6.99392	0	0.520726
YBL105C	YDR497C	S15	9.1667e-05	0	0.519044
YBL105C	YHL020C	S26	6.99392	1	0.449271
YBL105C	YNL044W	S18	0.487674	0	0.530319
YBR160W	YAL024C	S212	17.1882	1	0.940787
YBR160W	YAL024C	T614	17.2321	1	0.850668
YBR160W	YAL031C	S520	0.9599	1	0.9093
YBR160W	YAL038W	T407	0.506233	1	0.905717
YBR160W	YAL041W	S598	1.21686	0	0.217265
YBR160W	YAR002W	S222	0.959579	1	1.11033
YBR160W	YAR002W	S312	0.0900335	1	0.956778
YBR160W	YAR002W	S382	0.856117	1	0.929787
YBR160W	YAR002W	S81	0.95473	0	0.910446
YBR160W	YAR002W	T460	0.960046	1	0.922245
YBR160W	YAR009C	T614	9.45207e-05	0	0.266847
YBR160W	YAR019C	S578	0.202791	0	0.996793
YBR160W	YAR033W	S179	0.000159405	1	0.973723
YBR160W	YBL007C	S437	0.586184	1	0.967682
YBR160W	YBL024W	T426	0.000551163	1	0.915418
YBR160W	YBL035C	T111	10.8445	1	0.964327
YBR160W	YBL046W	S434	0.000544601	1	0.942442
YBR160W	YBL046W	T347	0.000550134	1	0.875239
YBR160W	YBL047C	S527	0.896787	0	0.928531
YBR160W	YBL047C	T1010	0.212125	0	0.296409
YBR160W	YBL047C	T238	0.884345	1	0.950789
YBR160W	YBL051C	S466	0.15658	1	0.889471
YBR160W	YBL051C	S541	0.476702	1	0.944091
YBR160W	YBL054W	S366	0.0490512	0	0.910623
YBR160W	YBL058W	S315	0.000428964	1	1.03767
YBR160W	YBL058W	S322	0.000544185	1	0.894668
YBR160W	YBL058W	T331	0.000544953	0	0.909309
YBR160W	YBL079W	S1247	0.000549306	0	0.879263
YBR160W	YBL085W	S412	0.187542	1	1.00282
YBR160W	YBL085W	S540	0.648003	1	1.0407
YBR160W	YBL088C	S690	0.858032	0	0.965784
YBR160W	YBL101C	S1030	0.104473	1	1.03518
YBR160W	YBL101C	S33	0.104643	1	1.05919
YBR160W	YBL101C	T1028	0.104869	1	0.867494
YBR160W	YBR038W	S133	0.13132	1	0.966537
YBR160W	YBR059C	S801	0.000545944	1	0.974315
YBR160W	YBR060C	S16	34.7587	1	0.978081
YBR160W	YBR060C	S188	34.7257	1	0.927622
YBR160W	YBR060C	S206	34.571	1	0.968158
YBR160W	YBR060C	T217	34.1539	1	1.10998
YBR160W	YBR060C	T24	34.0375	1	1.02453
YBR160W	YBR068C	S16	5.1717e-05	1	0.933255
YBR160W	YBR068C	S84	4.89071e-05	0	0.196566
YBR160W	YBR102C	S31	0.959759	1	0.986579
YBR160W	YBR102C	T28	0.943007	1	0.834967
YBR160W	YBR130C	S27	0.1375	0	0.164818
YBR160W	YBR156C	S144	0.497061	1	0.878
YBR160W	YBR156C	S268	0.490674	1	0.949613
YBR160W	YBR157C	S105	0.113764	0	0.923849
YBR160W	YBR182C	S375	5.1717e-05	0	0.183389
YBR160W	YBR200W	S72	1.77303	1	0.91717
YBR160W	YBR214W	S458	0.00054876	1	0.993814
YBR160W	YBR215W	S223	0.00754407	0	0.311955
YBR160W	YBR245C	T694	0.893888	1	0.888868
YBR160W	YBR276C	T364	0.000376307	0	0.214557
YBR160W	YCL014W	S1515	0.937471	1	0.955288
YBR160W	YCL014W	S1549	0.957093	1	0.982209
YBR160W	YCL014W	T1440	0.959746	1	0.861254
YBR160W	YCL019W	S1014	0.000231638	1	1.01021
YBR160W	YCR034W	T334	0.000550736	0	0.926646
YBR160W	YCR035C	S26	0.000419035	0	0.951163
YBR160W	YCR042C	T161	0.326388	0	0.829187
YBR160W	YCR061W	T213	0.000549886	0	0.876953
YBR160W	YCR088W	S169	0.000541211	1	0.940382
YBR160W	YCR088W	S183	0.000549214	1	1.03722
YBR160W	YCR088W	S313	0.000548925	1	0.909708
YBR160W	YCR088W	T165	0.00054993	1	0.945839
YBR160W	YDL005C	S6	0.000548626	0	0.936264
YBR160W	YDL019C	S521	0.0467688	0	0.955113
YBR160W	YDL028C	S185	28.282	0	0.939604
YBR160W	YDL042C	S23	0.585737	1	1.04253
YBR160W	YDL048C	S193	0.0005487	1	1.03457
YBR160W	YDL088C	S464	0.000551589	1	0.970288
YBR160W	YDL089W	S441	0.517968	1	0.982325
YBR160W	YDL089W	T446	0.958185	1	0.917214
YBR160W	YDL099W	T277	0.000551345	1	0.945256
YBR160W	YDL131W	T410	0.689971	1	0.862318
YBR160W	YDL149W	S250	0.000417668	0	0.928123
YBR160W	YDL150W	T232	0.000537191	0	1.07871
YBR160W	YDL173W	S148	0.000549969	1	0.919163
YBR160W	YDL173W	S246	0.000374491	1	0.960465
YBR160W	YDL182W	T396	0.690474	1	0.822035
YBR160W	YDL195W	S836	0.38143	1	0.91837
YBR160W	YDL195W	S980	0.382168	1	0.936084
YBR160W	YDL195W	S997	0.0314781	0	0.284613
YBR160W	YDL220C	S336	26.0102	1	0.944268
YBR160W	YDL220C	T308	26.4331	1	0.868002
YBR160W	YDL223C	S671	0.000321643	1	0.97055
YBR160W	YDL225W	T541	0.34921	0	0.210323
YBR160W	YDL226C	T161	9.56722e-05	1	0.986098
YBR160W	YDL234C	S265	0.000551287	1	0.92128
YBR160W	YDR001C	S66	1.53252	1	0.926927
YBR160W	YDR006C	S191	0.000550868	1	0.897065
YBR160W	YDR006C	S193	0.000549488	1	1.05694
YBR160W	YDR017C	S502	0.0005363	0	0.972875
YBR160W	YDR028C	S421	0.1976	1	0.995523
YBR160W	YDR028C	S898	0.197436	1	0.95406
YBR160W	YDR028C	T896	0.198324	1	0.921983
YBR160W	YDR052C	S11	3.93895	1	0.903173
YBR160W	YDR089W	S238	0.00054791	1	0.989303
YBR160W	YDR096W	S425	0.000132484	1	1.0744
YBR160W	YDR096W	S696	0.000549605	1	0.967719
YBR160W	YDR097C	S228	0.950174	1	0.908272
YBR160W	YDR103W	S329	4.42646	1	0.900471
YBR160W	YDR108W	S117	5.1717e-05	0	0.19484
YBR160W	YDR130C	S117	32.5897	1	1.07453
YBR160W	YDR130C	S148	32.8802	1	0.917038
YBR160W	YDR130C	S36	32.8099	1	0.95426
YBR160W	YDR130C	S54	32.807	1	0.991334
YBR160W	YDR130C	S74	7.76992	1	1.02884
YBR160W	YDR130C	T68	32.2072	1	0.895925
YBR160W	YDR137W	S370	0.000100794	1	0.854876
YBR160W	YDR146C	S250	4.625	1	0.953697
YBR160W	YDR146C	S261	31.185	1	0.988228
YBR160W	YDR146C	S300	31.5414	1	0.944341
YBR160W	YDR146C	S492	28.9377	1	1.04493
YBR160W	YDR146C	S505	22.913	1	0.871584
YBR160W	YDR146C	S702	31.4945	1	0.978349
YBR160W	YDR159W	S600	0.222716	1	0.965385
YBR160W	YDR159W	S866	0.286824	1	1.01741
YBR160W	YDR170C	T1240	0.767001	1	0.979398
YBR160W	YDR186C	S684	0.000542064	0	0.957091
YBR160W	YDR216W	S182	0.2007	0	0.208972
YBR160W	YDR216W	S299	0.0345031	0	0.145465
YBR160W	YDR216W	T188	0.360853	1	0.96032
YBR160W	YDR217C	S11	0.943552	1	0.894922
YBR160W	YDR217C	S248	0.959382	0	0.960768
YBR160W	YDR217C	S26	0.592492	1	0.926298
YBR160W	YDR217C	S56	0.0978837	1	0.935058
YBR160W	YDR217C	T50	0.147974	0	0.189752
YBR160W	YDR227W	S342	0.959726	1	1.00885
YBR160W	YDR227W	S389	0.950154	1	0.935979
YBR160W	YDR238C	T895	0.000403239	0	0.821017
YBR160W	YDR285W	S763	0.413005	1	0.991848
YBR160W	YDR285W	S783	0.951125	1	0.934647
YBR160W	YDR285W	S828	0.959298	1	0.98321
YBR160W	YDR285W	S89	0.250093	1	0.971892
YBR160W	YDR293C	S231	3.63817	1	0.998381
YBR160W	YDR293C	S267	1.991	1	0.990879
YBR160W	YDR293C	S286	3.62893	1	0.92462
YBR160W	YDR293C	S492	3.64448	1	1.06572
YBR160W	YDR309C	S337	3.52876	1	0.954687
YBR160W	YDR310C	S379	0.608537	1	0.955828
YBR160W	YDR310C	S738	0.611591	1	0.989376
YBR160W	YDR326C	S1032	4.73061e-05	0	0.115786
YBR160W	YDR326C	S572	0.000300979	1	1.00502
YBR160W	YDR348C	S121	0.956872	1	0.93724
YBR160W	YDR356W	S36	31.4869	1	1.03515
YBR160W	YDR356W	S91	31.2042	1	1.01135
YBR160W	YDR369C	S349	0.395516	1	0.966771
YBR160W	YDR379W	S380	12.7833	1	0.905227
YBR160W	YDR379W	S770	7.49177	1	0.999971
YBR160W	YDR379W	S772	12.8539	1	1.04443
YBR160W	YDR388W	S321	0.856153	0	1.03587
YBR160W	YDR389W	S16	0.95892	1	0.935001
YBR160W	YDR409W	S132	0.328676	1	0.95926
YBR160W	YDR409W	S139	0.328552	1	1.0844
YBR160W	YDR422C	S200	0.402785	1	1.09321
YBR160W	YDR436W	S299	0.084081	1	1.03758
YBR160W	YDR436W	S310	0.111437	1	0.958698
YBR160W	YDR439W	S146	0.749677	1	0.921583
YBR160W	YDR439W	S230	0.947617	1	0.912399
YBR160W	YDR443C	S748	0.000551211	1	1.02316
YBR160W	YDR515W	S42	0.000540189	1	0.934188
YBR160W	YDR528W	S85	0.000545844	0	0.991314
YBR160W	YEL013W	S18	0.481503	0	0.932656
YBR160W	YEL032W	S765	20.1834	0	1.01781
YBR160W	YEL032W	S781	31.4208	1	1.02093
YBR160W	YEL043W	S847	0.000550037	1	0.963456
YBR160W	YEL043W	S862	0.00037894	1	0.970968
YBR160W	YER006W	T321	4.64731e-05	0	0.192745
YBR160W	YER008C	T285	0.791005	0	0.213391
YBR160W	YER032W	S225	0.95834	1	0.97455
YBR160W	YER032W	S399	0.735902	1	1.11719
YBR160W	YER032W	S84	0.958724	1	0.974819
YBR160W	YER033C	S914	0.000551072	1	0.963479
YBR160W	YER040W	S267	5.1717e-05	0	0.244488
YBR160W	YER054C	S213	5.08783e-05	1	1.01661
YBR160W	YER075C	S272	1.31546	1	0.920917
YBR160W	YER079W	S41	0.000539524	1	1.05664
YBR160W	YER088C	S487	0.173483	1	1.01875
YBR160W	YER088C	S491	0.51616	1	0.98591
YBR160W	YER092W	T124	0.000548832	0	0.910306
YBR160W	YER093C	T28	0.000225138	1	0.948892
YBR160W	YER094C	S33	0.0159722	0	0.2132
YBR160W	YER111C	S806	35.8998	1	0.923506
YBR160W	YER111C	T20	35.9232	1	0.827734
YBR160W	YER114C	S457	0.0713054	1	0.96601
YBR160W	YER114C	S652	0.29973	1	0.95256
YBR160W	YER114C	T388	0.30042	0	0.898652
YBR160W	YER120W	T204	2.33514	1	0.899051
YBR160W	YER129W	S966	0.960015	1	0.963365
YBR160W	YER136W	S230	0.000128126	0	0.992135
YBR160W	YER149C	S345	0.165016	1	0.954369
YBR160W	YER155C	T1038	0.851555	1	0.871944
YBR160W	YER161C	S173	0.163188	1	0.92174
YBR160W	YER164W	S1272	0.0664232	0	0.963369
YBR160W	YER167W	S418	12.8161	1	1.00843
YBR160W	YER169W	S430	0.000550412	1	0.953454
YBR160W	YER169W	S561	0.000182236	1	0.917785
YBR160W	YER169W	S575	5.1717e-05	1	0.990115
YBR160W	YER176W	S227	0.000115671	0	0.217079
YBR160W	YFL007W	S11	0.356793	1	0.995693
YBR160W	YFL007W	S29	0.359335	1	0.841673
YBR160W	YFL009W	T75	8.69652	0	0.906411
YBR160W	YFL026W	T382	0.391111	1	0.922697
YBR160W	YFL026W	T411	0.32487	0	0.892279
YBR160W	YFL033C	S1565	0.000548785	1	0.944785
YBR160W	YFL033C	S733	0.000130294	0	0.950782
YBR160W	YFL042C	S103	0.000551031	1	0.98805
YBR160W	YFL042C	S149	0.000235794	1	0.912145
YBR160W	YFL042C	T110	0.000536475	1	1.10579
YBR160W	YFR019W	T183	0.0574893	1	0.885394
YBR160W	YFR028C	S429	3.25948	1	0.891963
YBR160W	YGL014W	S367	0.000551324	0	0.938942
YBR160W	YGL023C	S224	5.22439e-05	0	0.146014
YBR160W	YGL035C	S264	0.0142249	1	0.961393
YBR160W	YGL039W	S138	0.000117538	0	0.873262
YBR160W	YGL049C	T196	0.000460331	1	0.888302
YBR160W	YGL049C	T301	0.000549566	1	0.83284
YBR160W	YGL090W	S261	0.000551119	1	0.986165
YBR160W	YGL093W	T356	0.70546	1	0.87082
YBR160W	YGL113W	S438	0.179918	0	0.194014
YBR160W	YGL113W	S467	0.539692	1	0.98641
YBR160W	YGL113W	T310	0.0450658	0	0.218692
YBR160W	YGL113W	T442	0.0479183	0	0.239321
YBR160W	YGL164C	T272	0.000272926	0	0.848712
YBR160W	YGL197W	S1387	0.82858	1	0.895264
YBR160W	YGL197W	S693	0.726277	1	1.02193
YBR160W	YGL207W	T213	0.840694	0	0.204764
YBR160W	YGL208W	S137	0.322013	0	0.920303
YBR160W	YGL231C	T53	6.10256e-05	0	0.177697
YBR160W	YGL235W	T84	0.0900335	0	0.250012
YBR160W	YGR054W	S564	0.000258584	0	0.993734
YBR160W	YGR086C	T233	0.00054528	0	0.855188
YBR160W	YGR092W	S51	1.61834	1	1.00286
YBR160W	YGR092W	S53	1.62443	1	1.13049
YBR160W	YGR097W	S947	0.0179806	0	0.265828
YBR160W	YGR097W	T808	0.202621	1	0.959365
YBR160W	YGR125W	S42	0.000551218	1	0.969846
YBR160W	YGR166W	T399	6.7387e-05	0	0.242268
YBR160W	YGR178C	S436	0.000228178	1	1.04088
YBR160W	YGR184C	S300	0.03184	1	0.946591
YBR160W	YGR194C	S460	0.000348779	0	0.948324
YBR160W	YGR202C	T59	0.000550937	0	0.973868
YBR160W	YGR237C	S403	8.80474e-05	0	0.261947
YBR160W	YGR253C	S56	0.0403742	1	1.03455
YBR160W	YGR267C	S23	4.70212e-05	0	1.00662
YBR160W	YGR274C	S478	2.32587	0	0.888333
YBR160W	YHL007C	S206	4.48622	1	0.228849
YBR160W	YHL007C	S502	20.9963	1	0.9098
YBR160W	YHL007C	S517	11.4655	1	0.984268
YBR160W	YHL007C	T218	20.5358	0	0.920696
YBR160W	YHL007C	T512	14.4973	1	0.900266
YBR160W	YHL028W	S541	0.000550721	1	0.877338
YBR160W	YHL029C	S6	0.000360478	1	0.989591
YBR160W	YHR036W	S56	0.000548807	1	0.976214
YBR160W	YHR094C	T31	0.189721	1	0.852558
YBR160W	YHR103W	S515	5.1717e-05	0	0.215636
YBR160W	YHR118C	S106	32.8961	1	1.00848
YBR160W	YHR118C	S116	32.7725	1	0.949011
YBR160W	YHR118C	S123	32.8636	1	0.918027
YBR160W	YHR118C	T114	32.8685	1	0.792514
YBR160W	YHR118C	T146	32.8852	1	0.910816
YBR160W	YHR127W	S96	0.000543778	0	0.902107
YBR160W	YHR146W	S440	0.00054893	0	0.974423
YBR160W	YHR149C	S126	0.0808593	1	0.964237
YBR160W	YHR149C	T232	0.959937	1	0.827841
YBR160W	YHR152W	S118	0.526121	1	1.2401
YBR160W	YHR152W	S125	0.409411	1	1.08175
YBR160W	YHR154W	T742	8.85625e-05	0	0.236294
YBR160W	YHR158C	S613	0.954891	1	0.923367
YBR160W	YHR158C	S67	0.940784	1	0.947899
YBR160W	YHR159W	S244	0.29313	1	1.04568
YBR160W	YHR159W	S286	0.306114	1	1.10232
YBR160W	YHR159W	S29	0.950369	1	0.948417
YBR160W	YHR159W	T236	0.960352	1	0.854448
YBR160W	YHR164C	S17	1.06645	0	1.01979
YBR160W	YHR164C	S237	1.06945	1	0.995359
YBR160W	YIL024C	S107	0.000309075	1	0.954722
YBR160W	YIL031W	S788	0.572655	1	1.0262
YBR160W	YIL031W	S795	0.861428	1	0.9144
YBR160W	YIL031W	S984	0.957236	1	0.993176
YBR160W	YIL033C	S89	0.320212	1	0.966365
YBR160W	YIL046W	S67	0.687603	1	0.897773
YBR160W	YIL050W	S44	2.3463	0	0.208532
YBR160W	YIL063C	T31	0.000541653	1	0.891754
YBR160W	YIL079C	T273	0.000307834	0	0.213717
YBR160W	YIL101C	S146	0.952179	1	1.02895
YBR160W	YIL101C	S271	0.960352	1	1.00518
YBR160W	YIL101C	S551	0.96022	1	1.03844
YBR160W	YIL105C	S600	0.39395	0	0.179452
YBR160W	YIL106W	S36	0.955294	1	0.969479
YBR160W	YIL106W	S80	0.654187	1	0.952574
YBR160W	YIL112W	S290	0.959907	1	0.950604
YBR160W	YIL112W	S690	0.948304	1	0.955204
YBR160W	YIL114C	T103	0.000550245	1	0.874966
YBR160W	YIL115C	S735	0.000549345	1	0.898662
YBR160W	YIL115C	S854	0.000543816	1	0.843612
YBR160W	YIL117C	S129	5.1717e-05	0	0.913816
YBR160W	YIL121W	T38	5.1717e-05	0	0.231052
YBR160W	YIL122W	S168	0.52475	1	0.979955
YBR160W	YIL125W	S79	0.000187178	0	0.170756
YBR160W	YIL135C	S301	0.355196	1	0.928666
YBR160W	YIL153W	S341	0.171517	1	0.87175
YBR160W	YIR006C	T993	7.82209	0	0.924774
YBR160W	YIR007W	T594	0.00054847	1	1.08076
YBR160W	YIR007W	T596	0.000548519	1	1.00316
YBR160W	YIR010W	S264	0.883944	1	0.963819
YBR160W	YIR023W	T867	0.716581	1	0.909851
YBR160W	YJL013C	T478	0.454149	1	0.986987
YBR160W	YJL020C	S103	0.000130294	1	0.939363
YBR160W	YJL070C	S41	0.000547382	0	0.903825
YBR160W	YJL076W	S1032	1.62865	1	0.95776
YBR160W	YJL076W	S1056	1.63212	1	0.909677
YBR160W	YJL076W	S166	1.62373	1	0.92153
YBR160W	YJL076W	S447	1.63184	1	0.95863
YBR160W	YJL076W	S452	1.61596	1	0.986374
YBR160W	YJL076W	S830	0.894162	1	0.95147
YBR160W	YJL076W	T1042	1.63392	1	0.896487
YBR160W	YJL076W	T297	1.62624	1	0.935906
YBR160W	YJL076W	T676	0.933587	1	0.850774
YBR160W	YJL084C	S176	0.951258	1	0.975945
YBR160W	YJL084C	S213	0.741686	1	1.05374
YBR160W	YJL092W	S698	0.818803	1	1.01063
YBR160W	YJL092W	S893	1.1392	1	1.12263
YBR160W	YJL092W	S938	1.12313	1	0.913065
YBR160W	YJL092W	S950	1.12482	1	0.949779
YBR160W	YJL092W	S965	1.12671	1	1.15039
YBR160W	YJL092W	T604	1.11866	1	0.836318
YBR160W	YJL095W	S411	0.893933	1	0.903542
YBR160W	YJL095W	S747	0.566138	1	0.940368
YBR160W	YJL095W	S816	0.8874	1	0.948467
YBR160W	YJL095W	T718	0.0838253	0	0.140781
YBR160W	YJL110C	S92	0.000101161	0	0.933452
YBR160W	YJL123C	S2	0.000130294	0	0.202881
YBR160W	YJL128C	T39	0.234504	0	0.137177
YBR160W	YJL146W	S130	0.000494821	1	1.0075
YBR160W	YJL146W	S39	0.000550022	0	0.929939
YBR160W	YJL153C	T48	0.0122072	0	0.899366
YBR160W	YJL154C	S407	5.1717e-05	0	0.928011
YBR160W	YJL157C	T15	35.2917	1	0.856677
YBR160W	YJL193W	S247	0.000539049	1	1.04182
YBR160W	YJL201W	S411	0.000494821	1	1.05259
YBR160W	YJL201W	T422	0.000549884	1	0.838341
YBR160W	YJR033C	S1211	0.959775	1	1.05975
YBR160W	YJR059W	S69	0.953725	1	0.971775
YBR160W	YJR059W	T727	0.959091	1	0.875461
YBR160W	YJR059W	T730	0.954501	1	0.961543
YBR160W	YJR070C	S281	0.00037351	1	0.922726
YBR160W	YJR083C	S62	0.320097	1	0.92769
YBR160W	YJR083C	S71	0.956529	1	0.928668
YBR160W	YJR089W	T735	0.000550116	0	0.911442
YBR160W	YKL005C	S177	0.000551203	1	0.96357
YBR160W	YKL038W	S229	0.205196	1	0.881601
YBR160W	YKL060C	S56	0.0541862	0	0.902559
YBR160W	YKL062W	S161	0.0586014	1	0.960661
YBR160W	YKL062W	S178	0.100323	1	0.915411
YBR160W	YKL062W	T142	0.101522	0	0.890761
YBR160W	YKL079W	S566	0.0123246	0	0.227951
YBR160W	YKL089W	T134	0.501951	0	0.87565
YBR160W	YKL092C	S1066	0.374303	1	1.11456
YBR160W	YKL093W	S69	0.000130294	1	0.9864
YBR160W	YKL105C	S980	0.000551636	1	0.986688
YBR160W	YKL140W	S466	0.000541067	1	0.891686
YBR160W	YKL180W	S66	5.16848e-05	0	0.101155
YBR160W	YKL185W	S253	30.9079	1	1.04599
YBR160W	YKL185W	S452	21.5579	1	1.00378
YBR160W	YKL185W	S455	30.6644	1	0.940006
YBR160W	YKL185W	T450	30.9126	1	0.991257
YBR160W	YKR014C	S139	0.000347074	0	1.0048
YBR160W	YKR021W	S573	0.000184054	1	0.982712
YBR160W	YKR043C	S3	5.1717e-05	0	0.363134
YBR160W	YKR055W	S278	0.0175274	0	0.168958
YBR160W	YKR062W	S97	0.383754	1	0.945829
YBR160W	YKR072C	S47	0.340409	1	0.96604
YBR160W	YKR072C	S56	0.344248	1	0.977822
YBR160W	YKR077W	S147	12.7943	1	0.985566
YBR160W	YKR089C	S890	0.958242	1	0.940591
YBR160W	YKR089C	T675	0.959918	1	0.941194
YBR160W	YKR091W	S212	10.6479	1	0.971164
YBR160W	YKR095W	S1675	0.0811806	1	0.164284
YBR160W	YKR095W	S1731	0.661937	0	0.98929
YBR160W	YLL021W	S1080	0.948861	1	0.966379
YBR160W	YLL021W	S1087	0.648667	1	0.874261
YBR160W	YLL021W	S254	0.71339	1	0.916136
YBR160W	YLL021W	S274	0.958219	1	0.954811
YBR160W	YLL021W	S585	0.958082	1	0.931331
YBR160W	YLL021W	S599	0.737697	1	0.884345
YBR160W	YLL021W	S883	0.948312	1	0.941804
YBR160W	YLL021W	S910	0.450166	1	1.0148
YBR160W	YLL021W	S937	0.183401	1	0.992969
YBR160W	YLL021W	S961	0.523583	1	0.917127
YBR160W	YLL021W	S979	0.0911164	1	0.931554
YBR160W	YLL032C	S762	0.605086	1	0.932091
YBR160W	YLL040C	T1379	0.00054681	1	1.00142
YBR160W	YLL043W	S22	0.0107841	0	0.196889
YBR160W	YLL061W	T21	0.000550666	1	0.915267
YBR160W	YLR003C	S29	5.1717e-05	0	0.924641
YBR160W	YLR003C	S39	4.67165e-05	0	0.184025
YBR160W	YLR006C	S195	0.950167	1	0.937569
YBR160W	YLR006C	S673	0.95963	1	0.914291
YBR160W	YLR006C	T112	0.0817708	0	0.343461
YBR160W	YLR018C	T221	0.584864	1	0.7726
YBR160W	YLR018C	T273	0.583284	1	0.94563
YBR160W	YLR049C	S80	0.00054976	1	1.06762
YBR160W	YLR061W	T111	0.000115058	0	0.834139
YBR160W	YLR072W	S123	4.75827e-05	0	0.189882
YBR160W	YLR086W	S113	0.227287	1	0.904771
YBR160W	YLR086W	S117	0.605212	1	1.12043
YBR160W	YLR086W	S128	1.10698	1	0.947903
YBR160W	YLR096W	S609	2.81878	1	1.0183
YBR160W	YLR096W	S643	1.99005	1	1.01716
YBR160W	YLR116W	S376	0.00055068	1	1.01936
YBR160W	YLR116W	S378	8.99203e-05	1	0.976067
YBR160W	YLR131C	S253	0.140512	1	0.971453
YBR160W	YLR131C	S303	1.57218	1	0.967412
YBR160W	YLR131C	S385	0.137032	1	0.911491
YBR160W	YLR131C	S392	1.57782	1	0.945851
YBR160W	YLR131C	S428	1.43058	1	0.928784
YBR160W	YLR131C	S564	0.30736	1	0.955736
YBR160W	YLR131C	T259	1.58522	1	0.856228
YBR160W	YLR131C	T486	1.59487	1	0.928618
YBR160W	YLR131C	T501	1.59146	1	0.839475
YBR160W	YLR166C	S485	0.14581	1	0.877574
YBR160W	YLR176C	S171	6.75414e-05	0	0.170933
YBR160W	YLR182W	T179	35.8714	0	0.86269
YBR160W	YLR187W	T598	4.60318	0	0.245785
YBR160W	YLR190W	S37	0.960352	1	1.06193
YBR160W	YLR219W	S46	0.956677	1	0.94382
YBR160W	YLR220W	S68	0.165157	0	0.957216
YBR160W	YLR248W	S46	0.425757	1	1.04042
YBR160W	YLR257W	T159	0.000547447	0	0.910132
YBR160W	YLR257W	T44	0.000378234	0	1.03496
YBR160W	YLR273C	S645	0.000546971	1	0.918744
YBR160W	YLR301W	S143	0.000309818	0	1.01191
YBR160W	YLR319C	S327	0.353404	1	0.919433
YBR160W	YLR335W	S540	0.000550869	0	1.03745
YBR160W	YLR337C	S709	6.62364e-05	1	1.01394
YBR160W	YLR353W	S413	0.000187621	1	0.965222
YBR160W	YLR353W	T411	0.000550353	1	0.875806
YBR160W	YLR357W	T243	0.575176	1	1.06102
YBR160W	YLR371W	S171	0.271557	1	0.992342
YBR160W	YLR371W	T216	0.875268	1	0.925957
YBR160W	YLR410W	S1107	0.00037351	1	0.912112
YBR160W	YLR442C	T454	0.84894	1	0.867057
YBR160W	YLR457C	S251	0.650239	1	0.985029
YBR160W	YLR457C	S253	0.959227	1	1.04583
YBR160W	YML016C	S142	0.173713	1	0.927659
YBR160W	YML016C	S265	0.261296	1	0.923241
YBR160W	YML016C	T261	0.488988	1	0.898261
YBR160W	YML027W	T324	0.95	1	0.972834
YBR160W	YML029W	S376	0.000494821	1	1.0648
YBR160W	YML032C	T304	6.09815	0	0.311726
YBR160W	YML034W	S204	0.0900335	0	0.232462
YBR160W	YML034W	T241	0.960352	1	0.915774
YBR160W	YML034W	T291	0.959539	1	0.858588
YBR160W	YML059C	S645	0.000549572	1	0.988023
YBR160W	YML064C	S240	0.499235	1	1.06468
YBR160W	YML072C	S1373	0.000547925	1	0.908182
YBR160W	YML072C	T1350	0.000543828	1	0.955217
YBR160W	YML076C	S126	0.000494821	1	1.1462
YBR160W	YML076C	T128	0.000536817	0	1.05858
YBR160W	YML100W	S135	0.000537228	1	1.0415
YBR160W	YML100W	S147	0.000184577	1	0.980912
YBR160W	YML100W	S161	0.00021032	1	1.02048
YBR160W	YML100W	S77	0.00030044	1	0.961014
YBR160W	YML116W	S5	4.66333e-05	0	0.136882
YBR160W	YML123C	S579	0.000549154	1	0.938693
YBR160W	YMR001C	T70	35.9072	1	0.820326
YBR160W	YMR005W	S36	0.954241	1	0.893106
YBR160W	YMR029C	T169	5.47409e-05	0	0.425682
YBR160W	YMR036C	S144	34.4539	0	0.983936
YBR160W	YMR036C	S27	35.7928	1	0.880369
YBR160W	YMR068W	S315	0.142646	1	0.991976
YBR160W	YMR086W	S658	0.000546196	1	0.970328
YBR160W	YMR086W	S870	0.000549775	1	0.94546
YBR160W	YMR086W	T675	0.000548659	1	0.808888
YBR160W	YMR137C	S193	0.00055142	1	1.01659
YBR160W	YMR140W	S238	5.1717e-05	0	0.198119
YBR160W	YMR148W	S102	0.000547726	0	0.958404
YBR160W	YMR165C	S602	21.3907	1	0.972731
YBR160W	YMR165C	S744	5.20762	1	0.978495
YBR160W	YMR165C	T723	22.0371	1	0.940159
YBR160W	YMR173W	S199	8.32334e-05	0	0.209627
YBR160W	YMR192W	T17	0.000550215	1	0.861199
YBR160W	YMR196W	S1081	0.0005454	1	0.944823
YBR160W	YMR212C	T690	4.6756e-05	0	0.199014
YBR160W	YMR219W	S1145	0.000551545	1	0.955297
YBR160W	YMR233W	S113	0.000484889	1	0.932935
YBR160W	YMR261C	S148	0.000540974	1	1.01
YBR160W	YMR261C	T55	0.000292767	0	0.283199
YBR160W	YMR280C	T175	0.000383211	0	0.269804
YBR160W	YMR291W	T503	0.000179524	0	0.237641
YBR160W	YMR291W	T538	0.000542778	1	0.908907
YBR160W	YMR303C	S316	0.000551573	0	0.975171
YBR160W	YNL007C	S14	0.0481576	0	0.970035
YBR160W	YNL047C	S649	0.000550808	1	0.955507
YBR160W	YNL049C	T424	0.000544358	0	0.874116
YBR160W	YNL054W	S607	0.000547687	0	0.909997
YBR160W	YNL068C	S708	25.7148	1	1.06051
YBR160W	YNL068C	S833	26.0174	1	0.956451
YBR160W	YNL071W	S281	0.163534	0	0.201946
YBR160W	YNL074C	S183	0.349313	1	0.946237
YBR160W	YNL074C	S265	0.356511	1	0.880011
YBR160W	YNL074C	S297	0.243309	1	0.970551
YBR160W	YNL074C	S56	0.356777	1	0.943312
YBR160W	YNL074C	S79	0.356683	1	0.977931
YBR160W	YNL080C	T312	4.51431e-05	0	0.177813
YBR160W	YNL088W	T1250	0.240504	1	0.903438
YBR160W	YNL102W	S170	24.0213	1	0.990425
YBR160W	YNL102W	S215	24.01	1	0.952063
YBR160W	YNL102W	S305	23.6613	1	0.985284
YBR160W	YNL102W	T313	23.7187	1	0.871324
YBR160W	YNL106C	S1005	0.358228	1	1.08612
YBR160W	YNL106C	S1016	0.35848	1	0.93633
YBR160W	YNL115C	T576	0.000258584	0	0.211892
YBR160W	YNL118C	S728	0.0666196	0	0.197314
YBR160W	YNL123W	T61	8.69955e-05	0	0.175251
YBR160W	YNL136W	S200	0.000535242	0	0.907531
YBR160W	YNL161W	T109	0.898374	1	0.895393
YBR160W	YNL161W	T93	0.891752	1	0.948805
YBR160W	YNL167C	S94	0.0903541	1	0.935833
YBR160W	YNL175C	S101	5.1717e-05	0	0.225432
YBR160W	YNL186W	S200	0.167127	0	0.941327
YBR160W	YNL223W	S488	0.000383074	0	0.915691
YBR160W	YNL224C	S343	0.000551537	1	1.03843
YBR160W	YNL224C	S345	0.000176336	1	1.03291
YBR160W	YNL225C	T121	2.52538	1	0.824252
YBR160W	YNL230C	S235	0.167499	1	0.990909
YBR160W	YNL232W	S277	0.000158344	0	0.929973
YBR160W	YNL233W	T410	0.870017	1	0.877891
YBR160W	YNL243W	S308	0.418587	1	0.931764
YBR160W	YNL243W	T286	0.577285	0	0.932501
YBR160W	YNL243W	T298	0.577371	1	0.989783
YBR160W	YNL278W	S510	0.524957	1	0.971509
YBR160W	YNL278W	S516	0.324459	0	0.199293
YBR160W	YNL278W	S518	0.958371	1	0.967347
YBR160W	YNL278W	S871	0.959549	1	0.912523
YBR160W	YNL278W	T577	0.956357	1	0.94458
YBR160W	YNL298W	S445	4.72646	1	1.04842
YBR160W	YNL309W	S72	31.6881	1	0.945644
YBR160W	YNL309W	S89	31.7484	1	0.937867
YBR160W	YNL309W	T99	31.7089	1	0.915936
YBR160W	YNL321W	S121	0.949104	1	0.985098
YBR160W	YNL321W	T118	0.95713	1	0.878134
YBR160W	YNR006W	S613	0.000301612	0	0.98057
YBR160W	YNR031C	S54	0.144478	1	0.899269
YBR160W	YNR039C	S58	0.000549832	1	1.01507
YBR160W	YOL004W	S316	0.906996	1	0.90643
YBR160W	YOL004W	T304	0.288167	1	1.00462
YBR160W	YOL051W	S1008	0.000547377	0	0.942924
YBR160W	YOL051W	T163	0.000292713	0	0.967207
YBR160W	YOL070C	S194	0.958896	1	0.949077
YBR160W	YOL070C	T403	0.959185	1	0.855026
YBR160W	YOL100W	S1013	0.0843117	0	0.198943
YBR160W	YOL109W	T22	0.000256878	0	0.179476
YBR160W	YOL123W	S462	0.000550243	1	0.966188
YBR160W	YOL130W	S188	0.000548435	1	0.911182
YBR160W	YOL130W	S311	5.1717e-05	0	0.180604
YBR160W	YOL130W	T143	0.00055136	1	0.852519
YBR160W	YOR004W	S215	0.000545717	0	0.99411
YBR160W	YOR018W	S124	4.51758e-05	0	0.226091
YBR160W	YOR018W	S602	0.000550063	0	0.872906
YBR160W	YOR023C	T510	0.000550672	0	0.855031
YBR160W	YOR042W	T364	0.0570158	1	0.875656
YBR160W	YOR042W	T367	0.0705163	1	0.312217
YBR160W	YOR042W	T369	0.186908	1	0.228573
YBR160W	YOR046C	S2	0.08782	0	0.29265
YBR160W	YOR046C	S86	0.366336	0	0.951683
YBR160W	YOR056C	S367	0.0970908	1	0.958607
YBR160W	YOR057W	S171	0.11756	1	0.949085
YBR160W	YOR058C	S198	2.00187	1	0.994205
YBR160W	YOR058C	S64	2.00413	1	0.949022
YBR160W	YOR058C	S803	2.00219	1	0.903463
YBR160W	YOR058C	S819	2.00119	1	0.971234
YBR160W	YOR058C	T55	1.98447	1	0.889855
YBR160W	YOR058C	T675	2.00328	1	0.83923
YBR160W	YOR062C	T129	0.000536747	0	1.00957
YBR160W	YOR063W	S38	0.000102395	0	0.17602
YBR160W	YOR069W	S252	0.000388826	0	0.871941
YBR160W	YOR070C	T539	0.00055148	1	0.888906
YBR160W	YOR070C	T555	0.000551241	1	0.902996
YBR160W	YOR083W	S154	35.795	1	0.995262
YBR160W	YOR083W	S156	35.8802	1	1.01206
YBR160W	YOR083W	S59	35.8305	1	0.947945
YBR160W	YOR083W	S62	35.5147	1	1.0039
YBR160W	YOR083W	S88	35.7781	1	0.948516
YBR160W	YOR083W	T57	35.9123	1	0.884198
YBR160W	YOR098C	S767	1.06214	1	1.05559
YBR160W	YOR109W	S986	0.000300514	1	1.10569
YBR160W	YOR109W	T988	0.00054397	1	0.962504
YBR160W	YOR127W	S291	1.14899	1	0.961384
YBR160W	YOR127W	S331	1.13676	1	0.941533
YBR160W	YOR127W	T278	1.15031	1	0.873594
YBR160W	YOR128C	S37	0.167761	0	0.949359
YBR160W	YOR178C	S66	1.53146	1	0.908291
YBR160W	YOR195W	T6	1.51506	0	0.369323
YBR160W	YOR198C	T336	0.583199	1	0.963537
YBR160W	YOR204W	S210	0.0336821	0	1.01289
YBR160W	YOR216C	T115	0.00054858	0	0.801255
YBR160W	YOR217W	T48	0.722342	1	0.951046
YBR160W	YOR227W	T589	0.000535336	0	0.185262
YBR160W	YOR230W	T187	0.000489252	0	0.253092
YBR160W	YOR233W	S460	0.210801	1	1.00589
YBR160W	YOR304W	T1079	0.622573	1	1.03732
YBR160W	YOR344C	T236	0.000376963	0	0.243916
YBR160W	YOR358W	S7	0.000387558	1	1.00091
YBR160W	YPL020C	S21	0.153826	1	0.8973
YBR160W	YPL020C	S25	0.0983101	1	0.80261
YBR160W	YPL038W	S46	0.000494821	0	0.980245
YBR160W	YPL049C	S272	0.657453	0	0.89827
YBR160W	YPL070W	S245	0.927531	1	0.957998
YBR160W	YPL070W	S67	0.925018	1	0.926407
YBR160W	YPL082C	S247	0.0943349	0	1.039
YBR160W	YPL082C	S791	0.0101553	1	0.946893
YBR160W	YPL085W	S1515	0.314381	1	0.970481
YBR160W	YPL085W	S1603	0.311588	0	0.992717
YBR160W	YPL085W	S2144	0.317792	0	0.964965
YBR160W	YPL085W	S607	0.216007	1	0.900521
YBR160W	YPL085W	S806	0.314694	0	1.01516
YBR160W	YPL115C	S195	1.40274	1	0.979469
YBR160W	YPL115C	S222	1.40173	1	0.942612
YBR160W	YPL115C	S254	1.39801	1	0.910873
YBR160W	YPL115C	S324	1.38553	1	0.945168
YBR160W	YPL115C	S880	1.39605	1	1.02572
YBR160W	YPL124W	S59	0.837237	1	1.05084
YBR160W	YPL141C	S441	0.000548356	1	0.959677
YBR160W	YPL150W	S456	0.000549252	1	0.976432
YBR160W	YPL153C	S774	0.846383	1	0.901979
YBR160W	YPL160W	T142	0.000538063	1	0.793278
YBR160W	YPL195W	S770	5.1717e-05	0	0.106422
YBR160W	YPL209C	S76	1.05762	1	1.03005
YBR160W	YPL242C	S268	0.13162	1	0.821309
YBR160W	YPL242C	S317	0.552293	1	0.971012
YBR160W	YPL242C	S354	0.556944	1	0.994612
YBR160W	YPL242C	S365	0.542281	1	1.04906
YBR160W	YPL242C	S49	0.485988	1	0.924083
YBR160W	YPL242C	T315	0.556865	1	0.927949
YBR160W	YPL248C	S837	4.9633e-05	0	0.961919
YBR160W	YPL256C	S427	34.9196	1	0.922143
YBR160W	YPL267W	S102	21.0058	1	0.994802
YBR160W	YPL267W	S48	21.041	1	0.919586
YBR160W	YPL267W	T161	21.051	1	0.85571
YBR160W	YPL269W	S197	32.5816	1	0.974304
YBR160W	YPL269W	S496	32.8632	1	0.938635
YBR160W	YPL269W	T452	32.7508	0	0.91574
YBR160W	YPR018W	S515	0.958277	1	0.962587
YBR160W	YPR019W	S69	7.6242	1	0.91505
YBR160W	YPR031W	S592	0.000310738	0	0.209948
YBR160W	YPR072W	T306	0.000550381	1	0.920706
YBR160W	YPR091C	S676	0.000338524	1	0.951935
YBR160W	YPR110C	T15	0.00483702	0	0.167184
YBR160W	YPR115W	S969	0.000534428	1	0.892926
YBR160W	YPR141C	S21	12.6829	1	1.02372
YBR160W	YPR159W	S134	0.000547963	0	0.953666
YBR160W	YPR162C	S9	10.771	1	0.986943
YBR160W	YPR171W	S39	0.946572	1	1.00392
YBR160W	YPR173C	S85	0.000117538	0	0.866812
YBR160W	YPR174C	S170	0.953505	1	1.00222
YBR160W	YPR174C	S175	0.95479	1	0.965941
YCR091W	YDL195W	S988	0.389609	1	0.542267
YCR091W	YDL195W	S992	0.275705	1	0.896162
YCR091W	YJR089W	S587	0.379625	0	0.867844
YCR091W	YLR346C	S44	0.389827	0	0.842373
YDL025C	YDR128W	S417	0.115895	0	0.412703
YDL025C	YEL046C	S369	0.523117	1	0.50913
YDL028C	YAR009C	T500	0.526435	0	0.435677
YDL028C	YBR211C	S101	3.06611	1	0.398892
YDL028C	YBR288C	T459	0.302667	0	0.406814
YDL028C	YDL126C	T735	0.477535	1	0.537902
YDL028C	YDL132W	T79	0.631725	1	0.446663
YDL028C	YDR146C	T531	0.536458	0	0.638228
YDL028C	YDR150W	S2471	0.674779	0	0.462224
YDL028C	YDR239C	T169	0.300097	0	0.481148
YDL028C	YDR388W	T271	0.775476	0	0.49117
YDL028C	YDR393W	S82	0.219267	1	0.471872
YDL028C	YDR439W	S168	0.189271	0	0.371957
YDL028C	YDR516C	T387	0.526084	0	0.567894
YDL028C	YFR016C	T183	0.144547	0	0.392109
YDL028C	YGL035C	S302	0.404304	0	0.442705
YDL028C	YGL093W	S380	4.14679	1	0.395656
YDL028C	YGL197W	S959	0.170012	0	0.61217
YDL028C	YGR097W	S975	0.5952	0	0.528825
YDL028C	YGR179C	S70	8.2844	1	0.50163
YDL028C	YGR179C	T401	15.7614	1	0.466188
YDL028C	YGR185C	T359	0.111307	0	0.337489
YDL028C	YGR191W	T576	0.474683	0	0.469363
YDL028C	YGR274C	S424	0.517215	0	0.454736
YDL028C	YHL007C	T189	0.663579	0	0.445854
YDL028C	YHR199C	T190	0.139499	0	0.361855
YDL028C	YIL033C	S81	0.445383	0	0.453078
YDL028C	YIL072W	S69	0.37319	0	0.429907
YDL028C	YIL129C	T2264	0.33092	0	0.615033
YDL028C	YIL144W	S205	15.9741	1	0.449635
YDL028C	YIL144W	S22	18.4525	1	0.665217
YDL028C	YIL144W	S37	32.1243	1	0.708254
YDL028C	YIL144W	S4	5.56947	1	0.466728
YDL028C	YIL144W	S6	16.3105	1	0.467999
YDL028C	YIL144W	T21	32.153	1	0.422464
YDL028C	YIL144W	T248	15.8205	1	0.376223
YDL028C	YIL144W	T252	30.2193	1	0.42148
YDL028C	YIL144W	T38	28.8387	1	0.614462
YDL028C	YIL144W	T43	16.312	1	0.457369
YDL028C	YIL144W	T5	8.51778	1	0.406963
YDL028C	YIL144W	T54	32.0891	1	0.534822
YDL028C	YIL144W	T690	7.00815	1	0.462378
YDL028C	YIL149C	S1015	1.33334	1	0.53093
YDL028C	YIR006C	T570	0.462188	0	0.320535
YDL028C	YIR010W	S250	18.444	1	0.711417
YDL028C	YIR010W	T380	13.1997	1	0.485933
YDL028C	YIR010W	T386	18.0895	1	0.548457
YDL028C	YIR010W	T56	22.2365	1	0.513195
YDL028C	YJR027W	S936	0.10451	0	0.447364
YDL028C	YJR090C	S199	0.330853	1	0.385065
YDL028C	YJR090C	S285	0.611324	1	0.49248
YDL028C	YJR090C	T76	0.815975	1	0.583692
YDL028C	YKL042W	T357	11.2931	1	0.341625
YDL028C	YKL089W	T134	7.73122	1	0.371504
YDL028C	YLR024C	T303	0.142077	0	0.412226
YDL028C	YLR044C	T509	0.459222	0	0.449641
YDL028C	YML010W	S931	0.276643	0	0.396439
YDL028C	YML020W	T209	0.268824	0	0.454154
YDL028C	YMR205C	S148	0.401053	0	0.476124
YDL028C	YNL142W	T459	0.361259	0	0.61389
YDL028C	YNL253W	T361	0.531581	0	0.477361
YDL028C	YOL133W	S15	0.760658	1	0.460801
YDL028C	YOR083W	S156	0.295317	0	0.304729
YDL028C	YOR098C	S647	0.918478	0	0.515862
YDL028C	YOR207C	T231	0.522679	0	0.475568
YDL028C	YOR220W	T137	0.268916	0	0.36295
YDL028C	YOR257W	T110	68.2965	1	0.340152
YDL028C	YOR257W	T130	9.30337	1	0.501068
YDL028C	YOR371C	T689	0.537366	0	0.569896
YDL028C	YPL070W	S67	0.390266	0	0.37168
YDL028C	YPL124W	T18	20.4385	0	0.516624
YDL028C	YPL124W	T240	17.4318	1	0.415114
YDL028C	YPL155C	S34	0.516558	0	0.477784
YDL028C	YPL181W	S216	0.537186	0	0.845568
YDL028C	YPL204W	S330	1.42362	1	0.487868
YDL028C	YPL233W	T114	60.4587	1	0.460878
YDL028C	YPR124W	T336	0.386697	0	0.471162
YDL028C	YPR160W	T9	0.271831	0	0.480366
YDL028C	YPR172W	T101	0.114677	0	0.330508
YDL028C	YPR178W	T25	0.52261	0	0.424497
YDR466W	YIL105C	S157	0.84646	1	0.734666
YDR466W	YIL105C	S158	0.69979	1	0.594496
YDR466W	YPL194W	S436	0.269848	0	0.735934
YDR466W	YPR042C	S198	1.26845	0	0.81903
YDR477W	YAR009C	S401	0.000137035	1	0.505917
YDR477W	YAR042W	S1056	0.000399996	1	0.378727
YDR477W	YBR059C	S496	0.000399996	0	0.572338
YDR477W	YBR274W	S286	0.000399996	0	0.87038
YDR477W	YCL014W	T1504	0.000128279	1	0.430038
YDR477W	YCL027W	S275	9.68716e-05	0	0.390691
YDR477W	YCR009C	S16	0.00016	0	0.418695
YDR477W	YDL048C	S155	0.000399996	0	0.732431
YDR477W	YDR122W	S103	0.00016	0	0.520701
YDR477W	YDR122W	S660	0.00018296	1	0.418057
YDR477W	YDR292C	S235	0.000399996	0	0.466206
YDR477W	YDR372C	S14	7.0588e-05	1	0.716042
YDR477W	YDR477W	S401	17.4542	0	0.411965
YDR477W	YER027C	S64	17.4542	1	0.834165
YDR477W	YER027C	S65	17.4542	1	0.497879
YDR477W	YER151C	S400	0.000399996	1	0.518302
YDR477W	YFL021W	T290	0.000382421	0	0.395744
YDR477W	YFL050C	S819	0.00018176	0	0.373464
YDR477W	YGL255W	S179	7.0588e-05	1	0.419364
YDR477W	YGR038W	S32	8.6473e-05	0	0.423876
YDR477W	YGR138C	S102	0.000399996	1	0.74361
YDR477W	YGR138C	S105	0.000290617	1	0.406104
YDR477W	YGR192C	S49	0.000127751	0	0.488251
YDR477W	YGR252W	S204	17.4542	1	0.74163
YDR477W	YHR073W	S446	0.00016	1	0.428944
YDR477W	YHR073W	S449	0.000122014	1	0.527167
YDR477W	YHR103W	S449	0.000399996	0	0.627348
YDR477W	YHR195W	S250	0.000399996	1	0.81431
YDR477W	YKL105C	S187	0.000399996	1	0.768142
YDR477W	YKL171W	S636	0.000399996	0	0.570335
YDR477W	YLL024C	S14	17.4542	0	0.446368
YDR477W	YLL040C	S1726	0.000359708	0	0.403715
YDR477W	YLR319C	S285	0.000399996	0	0.516222
YDR477W	YML007W	S504	0.00016	0	0.698313
YDR477W	YMR031C	S136	0.00016	1	0.401341
YDR477W	YMR205C	S171	17.4542	1	0.576544
YDR477W	YMR261C	S237	0.00016	0	0.448157
YDR477W	YMR318C	S210	9.9682e-05	0	0.42715
YDR477W	YNL101W	S50	0.000399996	0	0.495379
YDR477W	YNL311C	S411	0.000399996	0	0.459095
YDR477W	YOL138C	S946	0.00016	1	0.840059
YDR477W	YOR220W	S104	0.000399996	0	0.794204
YDR477W	YOR227W	T128	0.000399996	1	0.740993
YDR477W	YPL137C	S64	0.000399996	0	0.733402
YDR477W	YPR019W	S42	0.000399996	0	0.428246
YDR477W	YPR156C	T52	0.000399996	0	0.831221
YDR490C	YCR042C	T19	0.225776	0	0.544244
YDR490C	YHL016C	S251	0.202355	1	0.508223
YDR490C	YHL016C	T250	0.246201	1	0.526959
YDR490C	YHL016C	T684	0.261957	1	0.518401
YER123W	YDR080W	S367	8.15879	1	0.535208
YER123W	YDR080W	S372	13.9672	1	0.596366
YFL033C	YMR045C	S71	0.470612	0	0.510603
YFL033C	YNL157W	S64	15.9861	1	0.413987
YHL007C	YKL129C	S357	10.7963	1	0.579914
YHL007C	YPL237W	S251	0.312704	0	0.675041
YHR030C	YGL122C	S180	4.31724	1	0.638379
YHR030C	YGL122C	T178	4.33526	1	0.678927
YHR030C	YLR182W	S238	32.2439	1	0.653681
YHR030C	YOL100W	T987	9.66378	0	0.288251
YHR030C	YOR220W	S160	4.044	1	0.714804
YHR030C	YOR276W	T102	0.663753	1	0.703565
YHR082C	YDR251W	S471	0.457545	0	0.746236
YHR082C	YGR162W	S522	0.562579	1	0.674575
YHR135C	YAR014C	S222	0.6245	0	0.561923
YHR135C	YBL023C	S170	0.0001125	0	0.540602
YHR135C	YHR090C	S128	0.0001125	0	0.573948
YHR135C	YLR422W	S1892	0.0001125	0	0.508814
YHR135C	YMR131C	S5	9.71371e-05	0	0.508213
YHR135C	YNL197C	S494	0.0001125	0	0.623927
YHR135C	YPR075C	S236	5.62494	1	0.437339
YHR135C	YPR075C	T239	5.02555	1	0.501015
YIL035C	YDL065C	S62	0.85252	1	0.647869
YIL035C	YDL122W	S530	0.335747	1	0.68998
YIL035C	YDL122W	S531	2.24691	1	0.699397
YIL035C	YDR005C	S388	4.63798	1	0.695601
YIL035C	YDR054C	S216	1.0946	1	0.661412
YIL035C	YDR060W	S62	1.66856	0	0.64978
YIL035C	YDR099W	S104	1.77237	0	0.664895
YIL035C	YDR284C	S285	0.912271	0	0.763953
YIL035C	YDR320C	T45	0.244289	0	0.644941
YIL035C	YER027C	S87	3.62268	1	0.355131
YIL035C	YER027C	S93	8.06044	1	0.780826
YIL035C	YER027C	T90	1.20444	1	0.671958
YIL035C	YER036C	S196	0.457458	0	0.866874
YIL035C	YER089C	T376	6.14545	1	0.8748
YIL035C	YGR196C	S100	0.717278	1	0.594688
YIL035C	YGR196C	S92	2.24691	1	0.739826
YIL035C	YHL020C	S239	9.61619	1	0.711029
YIL035C	YHL020C	S38	6.20391	1	0.692584
YIL035C	YHR065C	S45	9.3242	0	0.700008
YIL035C	YIL074C	S2	0.911954	0	0.68659
YIL035C	YJL148W	S12	5.3233	0	0.787481
YIL035C	YKL211C	S395	2.05603	0	0.691938
YIL035C	YKR048C	S159	2.21903	1	0.725322
YIL035C	YKR048C	S177	3.65521	1	0.783619
YIL035C	YKR048C	S397	3.73234	1	0.751412
YIL035C	YLR398C	S209	1.32836	0	0.597515
YIL035C	YMR128W	S182	61.5273	0	0.748457
YIL035C	YOR006C	S289	2.24691	0	0.752101
YIL035C	YPL120W	S125	0.0601033	0	0.703795
YIL095W	YBL061C	T135	0.00015903	0	0.37563
YIL095W	YBL085W	T670	9.42892e-05	0	0.470902
YIL095W	YBR031W	T283	0.000141603	0	0.432484
YIL095W	YCL025C	T109	8e-05	0	0.183726
YIL095W	YCL061C	T882	0.000216557	0	0.483038
YIL095W	YDL161W	T415	37.1128	1	0.265114
YIL095W	YDR005C	T347	0.000113361	0	0.217726
YIL095W	YDR211W	T523	0.00146441	0	0.501285
YIL095W	YDR283C	T553	7.81339e-05	0	0.416226
YIL095W	YDR293C	T261	0.00016925	0	0.521728
YIL095W	YDR328C	T177	0.616593	0	0.432739
YIL095W	YGL201C	T408	0.00066419	0	0.396169
YIL095W	YGR125W	T847	5.69749e-05	0	0.482385
YIL095W	YGR192C	T185	0.000284888	0	0.372335
YIL095W	YJL141C	T335	0.000173559	0	0.377468
YIL095W	YJL201W	T458	0.557056	0	0.399799
YIL095W	YKL060C	T62	3.85219e-05	0	0.393313
YIL095W	YKR093W	T598	0.00156177	0	0.525629
YIL095W	YLL010C	T59	7.85807e-05	0	0.466315
YIL095W	YLL048C	T1517	3.7037e-05	0	0.35315
YIL095W	YLR106C	T478	0.00141545	0	0.373059
YIL095W	YLR314C	T44	0.000271546	0	0.395895
YIL095W	YLR324W	T410	0.000145622	0	0.401046
YIL095W	YMR201C	T239	0.000356801	0	0.381541
YIL095W	YNL271C	T143	119.939	1	0.26759
YIL095W	YNL271C	T1946	25.5436	1	0.206606
YIL095W	YOR042W	T346	0.000155504	0	0.439439
YIL095W	YPL124W	T119	0.0015714	0	0.660829
YIL095W	YPL194W	T433	0.170932	0	0.414373
YIL095W	YPL194W	T529	0.324074	0	0.399036
YJL106W	YCL034W	S328	0.0003322	0	0.499982
YJL106W	YDR310C	T306	15.337	1	0.572506
YJL106W	YER118C	T184	0.000217635	0	0.786371
YJL106W	YGL003C	T51	5.31951	1	0.607287
YJL106W	YJL041W	S631	0.000369228	0	0.493725
YJL106W	YLR263W	S469	8.60691e-05	0	0.716338
YJL141C	YLR152C	T181	0.120218	0	0.536391
YJL164C	YBL051C	S194	0.114364	0	0.477917
YJL164C	YCL051W	S516	0.16216	0	0.805303
YJL164C	YDR001C	S83	178.412	1	0.950047
YJL164C	YDR005C	S101	11.1102	1	0.785546
YJL164C	YDR005C	S177	15.5881	1	0.878363
YJL164C	YDR005C	S178	15.5881	1	0.906372
YJL164C	YDR005C	S209	15.5881	1	0.875738
YJL164C	YDR005C	S210	15.5881	1	0.747538
YJL164C	YDR005C	S90	12.6091	1	0.930686
YJL164C	YER026C	S46	79.8967	1	0.931818
YJL164C	YER026C	S47	58.4246	1	0.755203
YJL164C	YFL033C	S1621	179.005	1	0.826176
YJL164C	YGL035C	S370	2.10441	0	0.51767
YJL164C	YGL116W	S52	123.961	1	0.799457
YJL164C	YGL116W	S88	82.1707	1	0.921018
YJL164C	YGR278W	S540	0.996363	0	0.655268
YJL164C	YHL007C	S165	0.280475	0	0.511433
YJL164C	YHR195W	S266	0.111862	0	0.541057
YJL164C	YIL151C	S116	0.151807	0	0.594594
YJL164C	YJL042W	S176	0.48611	0	0.690791
YJL164C	YKL088W	S233	0.115487	0	0.448407
YJL164C	YMR109W	S357	1.25143	0	0.711647
YJL164C	YNL042W	S231	0.0891378	0	0.820185
YJL164C	YNL243W	S284	0.445396	0	0.925016
YJL164C	YOR028C	S196	9.62691	1	0.95478
YJL164C	YOR209C	S420	0.900534	0	0.684906
YJL164C	YOR324C	S362	0.668262	0	0.670695
YJL164C	YOR347C	S24	102.432	1	0.907865
YJL164C	YPL054W	S23	0.165979	0	0.426416
YJL164C	YPL232W	S79	9.42114	1	0.697941
YJL164C	YPR115W	S993	0.879245	0	0.876369
YJL164C	YPR120C	S15	2.14531	0	0.693747
YJL164C	YPR183W	S141	0.0917541	1	0.817204
YJL164C	YPR185W	S346	1.88025	1	0.814768
YJL164C	YPR185W	S581	3.12411	1	0.910899
YJR059W	YBL064C	S53	0.628769	0	0.638253
YJR059W	YCL057W	T222	0.322132	0	0.335174
YJR059W	YCR088W	S26	0.258701	1	0.425769
YJR059W	YCR088W	T31	0.266471	1	0.424348
YJR059W	YDR368W	S172	0.2692	0	0.394059
YJR059W	YDR372C	S19	0.50044	1	0.447577
YJR059W	YDR372C	S23	0.213693	1	0.454796
YJR059W	YDR466W	S834	0.311981	1	0.226329
YJR059W	YJR059W	S752	18.3603	1	0.514886
YJR059W	YJR059W	S755	15.8191	1	0.453199
YJR059W	YKR048C	T20	0.516289	1	0.243238
YJR059W	YKR048C	T24	0.26289	1	0.279555
YJR059W	YML093W	S488	0.265634	1	0.486109
YJR059W	YML093W	S500	0.138158	1	0.433186
YJR059W	YML103C	S237	0.328635	0	0.407856
YJR059W	YML103C	S337	0.394819	0	0.371036
YJR059W	YMR186W	S36	0.300957	0	0.392453
YJR059W	YNL106C	S522	0.268907	0	0.447469
YJR059W	YOR042W	T70	0.240335	0	0.212364
YJR059W	YPL110C	S256	0.388127	0	0.357138
YJR059W	YPL180W	S497	0.382259	1	0.397631
YJR059W	YPL180W	S500	0.273885	1	0.402282
YJR059W	YPL256C	S472	0.16422	1	0.448396
YJR059W	YPL256C	T468	0.32517	1	0.260835
YJR059W	YPR083W	S402	0.701888	0	0.642869
YJR059W	YPR160W	T335	0.360641	0	0.436963
YKL116C	YKL116C	S132	8.25354	1	0.610225
YKL126W	YAR009C	T447	0.46024	1	0.616711
YKL126W	YBL105C	T983	5.772	0	0.95851
YKL126W	YBR086C	S767	0.237804	1	0.472974
YKL126W	YFL004W	S263	0.302276	0	0.46506
YKL126W	YGR097W	S973	1.13532	0	0.900082
YKL126W	YML123C	T317	0.0943806	1	0.904116
YKL126W	YMR031C	S584	0.567523	1	0.493331
YKL126W	YMR275C	S194	0.591544	0	0.663476
YKL126W	YMR295C	S74	0.542353	0	0.491013
YKL126W	YNL156C	S90	0.0940332	1	0.885988
YKL126W	YNL156C	S92	0.36434	1	0.55683
YKL126W	YNL156C	S93	0.106774	1	0.489217
YKL126W	YNL298W	T353	0.372418	0	0.401492
YKL126W	YOR008C	S319	0.120721	0	0.423186
YKL166C	YFR017C	S95	0.542977	1	0.706255
YKL166C	YHL007C	S109	0.383798	0	0.549023
YKL166C	YHR149C	S219	0.526072	0	0.942602
YKL166C	YJR089W	S620	0.506126	0	0.629671
YKL166C	YKL140W	S492	0.506004	1	0.928024
YKL166C	YML052W	S261	0.297102	1	0.534516
YKL166C	YNR006W	S494	0.269953	0	0.622108
YKL198C	YAL001C	S493	0.268957	0	0.5481
YKL198C	YBL058W	S108	0.2691	1	0.449033
YKL198C	YBL085W	S674	0.212754	0	0.496908
YKL198C	YBR079C	S893	0.132087	0	0.427634
YKL198C	YCL019W	S1090	0.376859	0	0.483918
YKL198C	YCR054C	S545	0.391785	0	0.607853
YKL198C	YDR052C	S59	0.268993	0	0.492168
YKL198C	YDR089W	S327	0.537189	0	0.498667
YKL198C	YDR208W	S225	0.193276	1	0.586284
YKL198C	YDR208W	T222	1.2371	1	0.611837
YKL198C	YDR217C	S11	0.260382	0	0.383184
YKL198C	YDR309C	S176	0.263882	1	0.516364
YKL198C	YDR309C	S345	1.04311	1	0.584127
YKL198C	YDR329C	S112	0.658024	0	0.61782
YKL198C	YDR451C	S325	0.137213	1	0.441845
YKL198C	YDR451C	T317	0.521421	1	0.287001
YKL198C	YDR507C	S471	0.248971	0	0.57134
YKL198C	YER088C	S481	0.268822	1	0.500262
YKL198C	YER151C	S339	0.395534	1	0.495426
YKL198C	YFL021W	S360	0.656149	1	0.57693
YKL198C	YFL042C	T110	0.579829	0	0.503003
YKL198C	YHL003C	S24	0.657715	1	0.608949
YKL198C	YHR097C	S315	0.515843	1	0.379499
YKL198C	YHR154W	T773	0.512212	0	0.497052
YKL198C	YIL048W	S77	0.26898	0	0.506921
YKL198C	YIL129C	S1144	1.22403	0	0.585626
YKL198C	YJR002W	S176	0.25566	1	0.57594
YKL198C	YJR002W	S177	0.452556	1	0.518248
YKL198C	YJR025C	S176	0.193596	0	0.588209
YKL198C	YJR092W	S91	0.540447	0	0.650767
YKL198C	YLR257W	S252	0.290847	1	0.475095
YKL198C	YLR410W	S1121	0.867107	1	0.62126
YKL198C	YMR216C	S432	0.375274	0	0.431554
YKL198C	YMR240C	T129	3.72806	0	0.702518
YKL198C	YNL074C	S315	0.26876	1	0.431384
YKL198C	YNL298W	S26	0.258662	0	0.562559
YKL198C	YOL082W	S243	0.302856	1	0.485032
YKL198C	YOL082W	S246	0.376856	1	0.531717
YKL198C	YOL109W	S89	0.118354	1	0.500489
YKL198C	YOR057W	S361	0.268781	0	0.546831
YKL198C	YOR332W	S108	0.231112	0	0.4069
YKL198C	YPL074W	T352	0.444635	1	0.393032
YKL198C	YPL124W	S39	0.123685	1	0.519093
YKL198C	YPL208W	S67	0.242938	1	0.458512
YLR113W	YCL032W	S155	14.304	1	0.780391
YLR113W	YCL032W	S196	10.3631	1	0.724449
YLR113W	YCL032W	S248	14.304	1	0.640839
YLR113W	YCL032W	T244	14.304	1	0.797003
YLR113W	YCL032W	T341	13.6409	1	0.801811
YLR113W	YGR097W	T808	1.81113	0	0.801668
YLR113W	YLL043W	S537	8.0441	1	0.747926
YLR113W	YLL043W	T231	14.304	1	0.790261
YLR248W	YNL183C	S137	0.175135	0	0.501565
YMR001C	YBL047C	T603	0.000183974	0	0.495423
YMR001C	YBL067C	S463	0.000173062	0	0.560321
YMR001C	YBL097W	S202	0.000173495	1	0.561873
YMR001C	YBL097W	S254	0.000166222	1	0.46888
YMR001C	YBL097W	S256	0.000113967	1	0.656172
YMR001C	YBL097W	S264	0.000174233	1	0.869693
YMR001C	YBL097W	S269	0.000183974	1	0.612048
YMR001C	YBL097W	S548	0.000133407	1	0.497144
YMR001C	YBL097W	S700	0.000164329	1	0.539368
YMR001C	YBL097W	S92	0.000166425	1	0.871255
YMR001C	YBL097W	T166	0.000183974	1	0.612539
YMR001C	YBL097W	T554	0.000183974	1	0.518403
YMR001C	YCL014W	T1137	0.000183974	0	0.447415
YMR001C	YCR030C	S500	0.000183974	0	0.626094
YMR001C	YDL019C	S717	0.000163843	0	0.552252
YMR001C	YDL223C	T991	0.00017561	0	0.481705
YMR001C	YDR007W	S2	0.000112446	0	0.610997
YMR001C	YDR057W	T510	0.000183974	0	0.530645
YMR001C	YDR117C	T316	0.000164995	0	0.581383
YMR001C	YDR325W	S1001	0.000171007	1	0.547882
YMR001C	YDR325W	S1008	0.000183974	1	0.584699
YMR001C	YDR325W	S902	0.00015139	1	0.571051
YMR001C	YDR325W	S911	0.000183974	1	0.543152
YMR001C	YDR325W	S933	0.000170562	1	0.609277
YMR001C	YDR325W	S964	0.000169553	1	0.529689
YMR001C	YDR325W	S996	0.000160545	1	0.536949
YMR001C	YDR325W	T941	0.000177672	1	0.616148
YMR001C	YDR325W	T960	0.00014332	1	0.590184
YMR001C	YDR497C	S26	0.000167546	0	0.591344
YMR001C	YEL017W	S72	4.06377	0	0.640441
YMR001C	YER114C	T372	0.000183974	0	0.640074
YMR001C	YGL043W	T101	0.000183974	0	0.541593
YMR001C	YGL073W	S478	0.000183974	0	0.572584
YMR001C	YGR206W	T91	0.000183974	0	0.501832
YMR001C	YHL007C	S196	0.000112578	0	0.532845
YMR001C	YIL033C	T150	0.000183974	0	0.604421
YMR001C	YIL095W	S556	0.000167482	0	0.586513
YMR001C	YJL082W	S378	0.000183974	0	0.554563
YMR001C	YJR059W	T702	9.99928e-05	0	0.420491
YMR001C	YJR090C	T76	0.000183974	0	0.782853
YMR001C	YLR025W	S204	0.000159765	0	0.473224
YMR001C	YLR189C	S474	0.000172958	0	0.828009
YMR001C	YLR272C	S464	0.000124044	1	0.588056
YMR001C	YLR272C	S499	0.000183974	1	0.587985
YMR001C	YLR272C	S931	0.000161503	1	0.528923
YMR001C	YLR272C	T471	0.000168591	1	0.580167
YMR001C	YLR272C	T892	9.79893e-05	1	0.585411
YMR001C	YML016C	S223	0.000160671	0	0.520455
YMR001C	YMR099C	S38	0.000112506	0	0.577826
YMR001C	YMR099C	T89	0.000183974	0	0.79511
YMR001C	YMR224C	T558	0.000112576	0	0.29936
YMR001C	YNL088W	T1306	0.00017728	0	0.51437
YMR001C	YNL240C	S468	0.000125129	0	0.788759
YMR001C	YOR042W	T369	0.000168617	0	0.561059
YMR001C	YOR052C	T73	0.000183974	0	0.858062
YMR001C	YPL009C	S797	0.000183974	0	0.518368
YMR001C	YPL106C	S2	0.000174542	0	0.622796
YMR001C	YPL183C	S392	0.000183974	0	0.505351
YMR001C	YPR007C	S136	7.62816	0	0.587348
YMR104C	YDR505C	S238	1.02715	0	0.920187
YMR216C	YGL255W	T187	0.116349	1	0.496471
YMR216C	YJR035W	S30	0.388749	0	0.424759
YNL154C	YDR456W	S494	0.205901	0	0.542684
YNL154C	YDR508C	T127	0.447615	0	0.534452
YNL154C	YFL026W	S331	0.534599	1	0.584678
YNL154C	YFL026W	S338	0.514013	1	0.518376
YNL154C	YFL026W	S342	0.547793	1	0.472692
YNL154C	YFL026W	S360	0.548281	1	0.507847
YNL154C	YJL212C	S67	0.514101	0	0.496402
YNL154C	YPR075C	S236	11.071	1	0.426938
YNL154C	YPR075C	T239	6.94426	1	0.496466
YNL298W	YDL035C	T369	0.000160846	0	0.705384
YNL298W	YDL223C	S1036	0.00021647	1	0.441847
YNL298W	YGL244W	S181	0.000111773	0	0.700916
YNL298W	YGR008C	S69	0.000260571	1	0.770066
YNL298W	YGR125W	S832	9.98833e-05	0	0.661447
YNL298W	YIL044C	T182	0.000260571	0	0.713194
YNL298W	YMR295C	S11	0.000156937	1	0.556308
YNL298W	YMR295C	S23	0.000104923	1	0.646424
YNL298W	YOL062C	S180	0.000260571	0	0.630742
YOL100W	YAL029C	T965	0.293596	0	0.650369
YOL100W	YCL027W	T281	0.2825	0	0.42171
YOL100W	YGR138C	T47	0.483311	1	0.631784
YOL100W	YHL016C	S251	0.202355	1	0.516712
YOL100W	YHL016C	T250	0.246201	1	0.533812
YOL100W	YHL016C	T684	0.261957	1	0.522377
YOL100W	YKL038W	S287	0.265732	0	0.529504
YOL100W	YOR098C	S37	0.511952	0	0.705919
YOL100W	YOR173W	S63	0.289271	1	0.55386
YOR061W	YAR042W	S442	1.93695	0	0.697009
YOR061W	YDL028C	S383	2.40469	0	0.508416
YOR061W	YDL099W	S87	0.000452221	1	0.65497
YOR061W	YDR005C	S388	5.85242	1	0.766732
YOR061W	YDR054C	S216	1.26898	1	0.500602
YOR061W	YDR207C	S141	0.840915	0	0.815618
YOR061W	YER027C	S87	3.91437	1	0.275368
YOR061W	YER027C	S93	8.70944	1	0.771338
YOR061W	YER027C	T90	1.30142	1	0.659354
YOR061W	YER089C	T376	7.13952	1	0.853829
YOR061W	YHL020C	S239	6.71489	1	0.756279
YOR061W	YHL020C	S38	4.33213	1	0.665335
YOR061W	YHR165C	Y364	1.85484	0	0.0064327
YOR061W	YIL026C	T27	0.118707	0	0.579406
YOR061W	YKL056C	S123	5.0723e-05	0	0.697287
YOR061W	YKR048C	S159	3.04976	1	0.789378
YOR061W	YKR048C	S177	5.0236	1	0.811939
YOR061W	YKR048C	S397	5.12961	1	0.857786
YOR061W	YLR032W	S20	0.0845364	0	0.60881
YOR061W	YMR124W	S771	0.000456082	0	0.595707
YOR061W	YNL083W	T161	0.000864862	0	0.726178
YOR061W	YNL216W	S479	0.773615	0	0.590071
YOR061W	YOL004W	S209	17.3669	0	0.826553
YOR061W	YOL083W	T363	7.47228e-05	0	0.633396
YOR061W	YPL180W	S203	0.462339	0	0.310888
YOR061W	YPR110C	T127	5.82128	0	0.647808
YOR233W	YIL033C	S147	0.269199	1	0.384892
YPL031C	YBL047C	S1100	0.0501736	1	0.967606
YPL031C	YBL058W	S322	0.0526682	0	0.873897
YPL031C	YDL173W	S36	0.0421882	1	0.279137
YPL031C	YDL173W	S39	0.0526682	1	0.90575
YPL031C	YDL173W	S49	0.0296487	1	0.291518
YPL031C	YDR097C	T152	1.33206	0	0.324365
YPL031C	YDR310C	T697	0.0505777	0	0.960495
YPL031C	YDR328C	S45	1.25939	1	0.297805
YPL031C	YDR328C	T3	1.47065	0	0.285277
YPL031C	YER008C	T74	0.0526682	0	0.321743
YPL031C	YER122C	T324	1.14462	0	0.294777
YPL031C	YHR071W	T32	20.1329	1	0.942564
YPL031C	YHR082C	S883	11.1406	0	0.310908
YPL031C	YIL038C	T454	1.85792	1	0.871947
YPL031C	YJL146W	S130	0.0526682	0	1.03908
YPL031C	YJL201W	T481	0.0506223	0	0.90795
YPL031C	YKL146W	T61	0.0277005	0	0.311071
YPL031C	YLR150W	S229	0.0489834	0	0.155707
YPL031C	YOR175C	S513	0.0526682	1	0.897145
YPL031C	YOR353C	T214	0.0526682	0	0.882699
YPL141C	YDR181C	S432	0.37567	0	0.657817
YPL141C	YDR207C	S316	0.362309	1	0.634061
YPL141C	YDR310C	S712	0.111809	0	0.459798
YPL141C	YDR471W	S35	0.303809	0	0.442671
YPL141C	YER157W	T471	1.58491	0	0.485089
YPL141C	YGR125W	S152	0.109227	1	0.435636
YPL141C	YGR125W	S153	0.269136	1	0.411681
YPL141C	YIR003W	T121	0.454229	0	0.579348
YPL141C	YKL127W	S120	0.240133	1	0.474176
YPL141C	YKL208W	T57	0.0918905	1	0.506002
YPL141C	YML006C	S640	0.311151	0	0.461157
YPL141C	YML059C	S300	0.273612	0	0.468091
YPL141C	YMR031C	S791	0.253882	1	0.510541
YPL141C	YNL076W	S217	0.618672	1	0.594052
YPL141C	YNL166C	S273	0.267786	1	0.467604
YPL141C	YNR053C	S85	0.529573	0	0.711168
YPL141C	YOR043W	S131	0.37605	0	0.50573
YPL141C	YOR254C	S512	1.14127	0	0.942373
YPL141C	YOR276W	S78	0.109149	1	0.522486
YPL141C	YPL042C	S540	0.0992768	0	0.340099
YPL141C	YPL137C	S66	0.657589	1	0.620176
YPL153C	YAL019W	S98	2.17248	1	0.665666
YPL153C	YAL051W	S653	0.540325	0	0.582359
YPL153C	YBR215W	S312	0.984697	1	0.676488
YPL153C	YBR215W	S332	7.13459	1	0.643243
YPL153C	YBR233W	S51	0.40881	0	0.710237
YPL153C	YBR245C	S175	1.37476	0	0.647081
YPL153C	YBR247C	S404	0.868152	1	0.649835
YPL153C	YDL055C	S349	0.277052	0	0.610353
YPL153C	YDL077C	S235	1.31498	0	0.67468
YPL153C	YDL101C	S132	18.6316	1	0.626701
YPL153C	YDL101C	S172	7.13154	1	0.592153
YPL153C	YDL101C	S266	18.6316	1	0.664936
YPL153C	YDR052C	S203	11.4199	1	0.658967
YPL153C	YDR052C	S377	18.6316	1	0.673218
YPL153C	YDR052C	S521	18.6316	1	0.57056
YPL153C	YDR052C	S528	2.5322	1	0.597958
YPL153C	YDR208W	S341	1.76165	0	0.823664
YPL153C	YDR501W	S179	2.17248	1	0.594647
YPL153C	YDR501W	S80	0.465761	0	0.599104
YPL153C	YER006W	S250	2.17248	1	0.664904
YPL153C	YER161C	S126	2.32982	0	0.710916
YPL153C	YER169W	S139	2.17248	1	0.674288
YPL153C	YGL113W	S306	11.4383	1	0.641477
YPL153C	YGL113W	S421	2.56106	1	0.653574
YPL153C	YGL113W	S434	18.6316	1	0.668026
YPL153C	YGL113W	S479	2.83176	1	0.576688
YPL153C	YGL113W	S497	2.8614	1	0.807535
YPL153C	YGL113W	S521	4.35438	1	0.840101
YPL153C	YGL113W	S534	3.08435	1	0.81778
YPL153C	YGL113W	S556	18.6316	1	0.633219
YPL153C	YGL113W	S569	10.8902	1	0.643442
YPL153C	YGL113W	S618	5.91839	1	0.640593
YPL153C	YGR229C	S375	0.360007	0	0.593534
YPL153C	YGR233C	S956	2.17248	1	0.667303
YPL153C	YHR030C	S423	16.5548	1	0.615645
YPL153C	YIR003W	S678	0.426222	0	0.690158
YPL153C	YKR071C	S206	0.290532	0	0.671417
YPL153C	YLR044C	S526	2.17248	0	0.670563
YPL153C	YLR098C	S164	2.17248	0	0.642167
YPL153C	YLR176C	T199	3.96389	1	0.797965
YPL153C	YMR212C	S611	0.560946	0	0.587429
YPL153C	YMR219W	S1166	16.5073	1	0.675331
YPL153C	YMR219W	S1348	2.65234	0	0.675445
YPL153C	YMR219W	S911	12.0604	0	0.790373
YPL153C	YNL102W	S1231	2.35659	1	0.853057
YPL153C	YOL082W	S246	0.462398	0	0.686397
YPL153C	YOR063W	S297	0.704569	0	0.726606
YPL153C	YOR140W	S576	0.302198	0	0.610959
YPL153C	YOR144C	S6	10.8889	0	0.850123
YPL153C	YPL116W	S582	0.650674	0	0.610027
YPL153C	YPL153C	S424	4.72454	1	0.626102
YPL153C	YPL153C	S560	18.6316	1	0.601907
YPL153C	YPL196W	S178	0.560946	0	0.66728
YPL153C	YPR135W	S463	2.35659	1	0.684089
YPL203W	YOR220W	S152	1.21455	1	0.461184
YPL203W	YOR227W	S282	0.36434	0	0.445131
YPL204W	YDL236W	T198	0.101888	0	0.562451
YPL204W	YER177W	S238	4.77894	1	0.477871
YPL204W	YER177W	S238	9.74175	1	0.477871
YPL204W	YIL033C	T129	0.875718	0	0.633475
YPL204W	YNL136W	S146	0.34881	0	0.498894
YPL204W	YPL085W	S681	1.0064	0	0.419314
YPL204W	YPR181C	S742	7.24406	1	0.689744
YPL204W	YPR181C	T555	5.34216	1	0.500434
YPL204W	YPR181C	T747	1.83059	1	0.589057
YPL209C	YJL013C	S303	34.9166	1	0.589749
YPL209C	YJL013C	S337	34.9166	1	0.612174
YPL209C	YJL013C	S486	25.9576	1	0.628971
YPL209C	YPL209C	S5	34.9166	1	0.630934

## Sheet: roc_curves_data5
kinase	target	target_residue	Networkin_score	real_site	AKID_score
YBL016W	YBR083W	T276	30.1372	1	0.208094
YBL016W	YGL208W	S298	0.660301	0	0.850416
YBL016W	YMR232W	S100	4.8164	1	0.815627
YBL016W	YMR232W	S84	4.99191	1	0.791791
YBL105C	YGR087C	S223	4.83158	0	0.463587
YBL105C	YHL020C	S26	6.99392	1	0.449271
YBL105C	YKL179C	S544	1.4817	0	0.50674
YBL105C	YMR291W	S523	1.15623	0	0.508309
YBL105C	YNL272C	S200	1.15454	0	0.48551
YBL105C	YOR145C	S47	1.48708	0	0.586011
YBL105C	YOR188W	S23	0.205875	0	0.6165
YBR160W	YAL021C	T285	0.265927	0	0.942536
YBR160W	YAL024C	S212	17.1882	1	0.940787
YBR160W	YAL024C	T614	17.2321	1	0.850668
YBR160W	YAL031C	S520	0.9599	1	0.9093
YBR160W	YAL038W	T407	0.506233	1	0.905717
YBR160W	YAL041W	S566	3.0151	0	0.156419
YBR160W	YAL041W	S596	7.22402	0	0.178445
YBR160W	YAR002W	S222	0.959579	1	1.11033
YBR160W	YAR002W	S312	0.0900335	1	0.956778
YBR160W	YAR002W	S382	0.856117	1	0.929787
YBR160W	YAR002W	T460	0.960046	1	0.922245
YBR160W	YAR014C	S254	0.5003	0	1.01057
YBR160W	YAR028W	S182	0.000547685	0	0.945108
YBR160W	YAR033W	S179	0.000159405	1	0.973723
YBR160W	YBL005W	S105	0.0027734	0	0.962348
YBR160W	YBL007C	S437	0.586184	1	0.967682
YBR160W	YBL024W	T426	0.000551163	1	0.915418
YBR160W	YBL035C	T111	10.8445	1	0.964327
YBR160W	YBL041W	T211	0.0175177	0	0.230291
YBR160W	YBL046W	S434	0.000544601	1	0.942442
YBR160W	YBL046W	T347	0.000550134	1	0.875239
YBR160W	YBL047C	S527	0.896787	0	0.928531
YBR160W	YBL047C	T238	0.884345	1	0.950789
YBR160W	YBL051C	S466	0.15658	1	0.889471
YBR160W	YBL051C	S541	0.476702	1	0.944091
YBR160W	YBL058W	S315	0.000428964	1	1.03767
YBR160W	YBL058W	S322	0.000544185	1	0.894668
YBR160W	YBL085W	S412	0.187542	1	1.00282
YBR160W	YBL085W	S540	0.648003	1	1.0407
YBR160W	YBL092W	S67	0.000391851	0	0.950547
YBR160W	YBL101C	S1030	0.104473	1	1.03518
YBR160W	YBL101C	S33	0.104643	1	1.05919
YBR160W	YBL101C	T1028	0.104869	1	0.867494
YBR160W	YBL101C	T1041	0.0160019	0	0.281278
YBR160W	YBL103C	T150	0.000550275	0	0.855013
YBR160W	YBR038W	S133	0.13132	1	0.966537
YBR160W	YBR059C	S801	0.000545944	1	0.974315
YBR160W	YBR060C	S16	34.7587	1	0.978081
YBR160W	YBR060C	S188	34.7257	1	0.927622
YBR160W	YBR060C	S206	34.571	1	0.968158
YBR160W	YBR060C	T217	34.1539	1	1.10998
YBR160W	YBR060C	T24	34.0375	1	1.02453
YBR160W	YBR065C	T153	0.000548066	0	0.858078
YBR160W	YBR068C	S16	5.1717e-05	1	0.933255
YBR160W	YBR086C	T850	0.000117538	0	0.171454
YBR160W	YBR102C	S31	0.959759	1	0.986579
YBR160W	YBR102C	T28	0.943007	1	0.834967
YBR160W	YBR156C	S144	0.497061	1	0.878
YBR160W	YBR156C	S268	0.490674	1	0.949613
YBR160W	YBR172C	S544	0.050786	0	0.221596
YBR160W	YBR200W	S72	1.77303	1	0.91717
YBR160W	YBR214W	S458	0.00054876	1	0.993814
YBR160W	YBR225W	S587	0.000545625	0	0.252099
YBR160W	YBR245C	T694	0.893888	1	0.888868
YBR160W	YBR255W	S85	0.000550057	0	0.894376
YBR160W	YBR278W	S166	0.0810811	0	0.205585
YBR160W	YCL014W	S1085	0.149041	0	0.110462
YBR160W	YCL014W	S1515	0.937471	1	0.955288
YBR160W	YCL014W	S1549	0.957093	1	0.982209
YBR160W	YCL014W	T1440	0.959746	1	0.861254
YBR160W	YCL019W	S1014	0.000231638	1	1.01021
YBR160W	YCL029C	S167	0.136924	0	0.240147
YBR160W	YCL051W	S112	0.957127	0	1.02127
YBR160W	YCL054W	S464	4.78874e-05	0	0.183771
YBR160W	YCR088W	S169	0.000541211	1	0.940382
YBR160W	YCR088W	S183	0.000549214	1	1.03722
YBR160W	YCR088W	S313	0.000548925	1	0.909708
YBR160W	YCR088W	T165	0.00054993	1	0.945839
YBR160W	YDL028C	T294	9.24652	0	0.189013
YBR160W	YDL028C	T47	9.65144	0	0.199714
YBR160W	YDL042C	S23	0.585737	1	1.04253
YBR160W	YDL048C	S193	0.0005487	1	1.03457
YBR160W	YDL088C	S464	0.000551589	1	0.970288
YBR160W	YDL089W	S441	0.517968	1	0.982325
YBR160W	YDL089W	T446	0.958185	1	0.917214
YBR160W	YDL099W	T277	0.000551345	1	0.945256
YBR160W	YDL106C	T542	19.2471	0	0.932285
YBR160W	YDL131W	T410	0.689971	1	0.862318
YBR160W	YDL161W	T364	0.0667572	0	0.0954742
YBR160W	YDL167C	T632	0.000548745	0	0.832825
YBR160W	YDL173W	S148	0.000549969	1	0.919163
YBR160W	YDL173W	S246	0.000374491	1	0.960465
YBR160W	YDL182W	T396	0.690474	1	0.822035
YBR160W	YDL195W	S836	0.38143	1	0.91837
YBR160W	YDL195W	S980	0.382168	1	0.936084
YBR160W	YDL195W	T996	0.208777	0	0.196638
YBR160W	YDL220C	S336	26.0102	1	0.944268
YBR160W	YDL220C	T308	26.4331	1	0.868002
YBR160W	YDL222C	S230	0.000543179	0	0.920683
YBR160W	YDL223C	S671	0.000321643	1	0.97055
YBR160W	YDL226C	T161	9.56722e-05	1	0.986098
YBR160W	YDL234C	S265	0.000551287	1	0.92128
YBR160W	YDR001C	S66	1.53252	1	0.926927
YBR160W	YDR006C	S191	0.000550868	1	0.897065
YBR160W	YDR006C	S193	0.000549488	1	1.05694
YBR160W	YDR017C	S183	0.000541047	0	0.939184
YBR160W	YDR028C	S421	0.1976	1	0.995523
YBR160W	YDR028C	S576	0.196582	0	0.940238
YBR160W	YDR028C	S583	0.0174602	0	0.202043
YBR160W	YDR028C	S898	0.197436	1	0.95406
YBR160W	YDR028C	T896	0.198324	1	0.921983
YBR160W	YDR052C	S11	3.93895	1	0.903173
YBR160W	YDR089W	S238	0.00054791	1	0.989303
YBR160W	YDR096W	S425	0.000132484	1	1.0744
YBR160W	YDR096W	S696	0.000549605	1	0.967719
YBR160W	YDR097C	S228	0.950174	1	0.908272
YBR160W	YDR103W	S329	4.42646	1	0.900471
YBR160W	YDR119W	S147	0.000539433	0	1.07191
YBR160W	YDR130C	S117	32.5897	1	1.07453
YBR160W	YDR130C	S148	32.8802	1	0.917038
YBR160W	YDR130C	S36	32.8099	1	0.95426
YBR160W	YDR130C	S54	32.807	1	0.991334
YBR160W	YDR130C	S74	7.76992	1	1.02884
YBR160W	YDR130C	T68	32.2072	1	0.895925
YBR160W	YDR137W	S370	0.000100794	1	0.854876
YBR160W	YDR145W	T291	3.79837	0	0.215066
YBR160W	YDR146C	S250	4.625	1	0.953697
YBR160W	YDR146C	S261	31.185	1	0.988228
YBR160W	YDR146C	S300	31.5414	1	0.944341
YBR160W	YDR146C	S492	28.9377	1	1.04493
YBR160W	YDR146C	S505	22.913	1	0.871584
YBR160W	YDR146C	S702	31.4945	1	0.978349
YBR160W	YDR159W	S600	0.222716	1	0.965385
YBR160W	YDR159W	S866	0.286824	1	1.01741
YBR160W	YDR169C	S415	0.000117538	0	0.183821
YBR160W	YDR170C	T1240	0.767001	1	0.979398
YBR160W	YDR170C	T769	0.775012	0	0.223311
YBR160W	YDR171W	S223	0.493855	0	1.03173
YBR160W	YDR216W	T188	0.360853	1	0.96032
YBR160W	YDR217C	S11	0.943552	1	0.894922
YBR160W	YDR217C	S26	0.592492	1	0.926298
YBR160W	YDR217C	S56	0.0978837	1	0.935058
YBR160W	YDR217C	S83	0.948382	0	0.95725
YBR160W	YDR227W	S342	0.959726	1	1.00885
YBR160W	YDR227W	S389	0.950154	1	0.935979
YBR160W	YDR251W	S661	0.00177413	0	0.217968
YBR160W	YDR285W	S763	0.413005	1	0.991848
YBR160W	YDR285W	S783	0.951125	1	0.934647
YBR160W	YDR285W	S828	0.959298	1	0.98321
YBR160W	YDR285W	S89	0.250093	1	0.971892
YBR160W	YDR293C	S231	3.63817	1	0.998381
YBR160W	YDR293C	S267	1.991	1	0.990879
YBR160W	YDR293C	S286	3.62893	1	0.92462
YBR160W	YDR293C	S492	3.64448	1	1.06572
YBR160W	YDR298C	T199	0.00036983	0	0.195987
YBR160W	YDR309C	S337	3.52876	1	0.954687
YBR160W	YDR310C	S379	0.608537	1	0.955828
YBR160W	YDR310C	S738	0.611591	1	0.989376
YBR160W	YDR326C	S147	7.82331e-05	0	0.2295
YBR160W	YDR326C	S572	0.000300979	1	1.00502
YBR160W	YDR348C	S121	0.956872	1	0.93724
YBR160W	YDR356W	S36	31.4869	1	1.03515
YBR160W	YDR356W	S91	31.2042	1	1.01135
YBR160W	YDR369C	S349	0.395516	1	0.966771
YBR160W	YDR379W	S380	12.7833	1	0.905227
YBR160W	YDR379W	S770	7.49177	1	0.999971
YBR160W	YDR379W	S772	12.8539	1	1.04443
YBR160W	YDR379W	T320	12.8743	0	0.852074
YBR160W	YDR384C	S7	0.000545295	0	0.948481
YBR160W	YDR389W	S16	0.95892	1	0.935001
YBR160W	YDR389W	T42	0.0900335	0	0.221105
YBR160W	YDR409W	S132	0.328676	1	0.95926
YBR160W	YDR409W	S139	0.328552	1	1.0844
YBR160W	YDR422C	S136	0.403122	0	0.945464
YBR160W	YDR422C	S200	0.402785	1	1.09321
YBR160W	YDR436W	S299	0.084081	1	1.03758
YBR160W	YDR436W	S310	0.111437	1	0.958698
YBR160W	YDR439W	S146	0.749677	1	0.921583
YBR160W	YDR439W	S230	0.947617	1	0.912399
YBR160W	YDR443C	S370	0.000187429	0	0.946157
YBR160W	YDR443C	S748	0.000551211	1	1.02316
YBR160W	YDR450W	S107	0.000258584	0	0.182076
YBR160W	YDR497C	S35	0.000550116	0	0.96822
YBR160W	YDR515W	S42	0.000540189	1	0.934188
YBR160W	YEL032W	S765	20.1834	0	1.01781
YBR160W	YEL032W	S781	31.4208	1	1.02093
YBR160W	YEL032W	S800	5.98664	0	0.301501
YBR160W	YEL043W	S847	0.000550037	1	0.963456
YBR160W	YEL043W	S862	0.00037894	1	0.970968
YBR160W	YEL047C	S66	5.1717e-05	0	0.938623
YBR160W	YER006W	S337	8.72498e-05	0	0.890609
YBR160W	YER013W	S293	0.000300717	0	0.916772
YBR160W	YER032W	S225	0.95834	1	0.97455
YBR160W	YER032W	S399	0.735902	1	1.11719
YBR160W	YER032W	S84	0.958724	1	0.974819
YBR160W	YER033C	S365	0.000551152	0	0.952057
YBR160W	YER033C	S914	0.000551072	1	0.963479
YBR160W	YER040W	S225	5.1717e-05	0	0.179247
YBR160W	YER041W	S679	15.8653	0	0.932932
YBR160W	YER054C	S213	5.08783e-05	1	1.01661
YBR160W	YER075C	S272	1.31546	1	0.920917
YBR160W	YER079W	S41	0.000539524	1	1.05664
YBR160W	YER088C	S296	0.123892	0	0.341051
YBR160W	YER088C	S487	0.173483	1	1.01875
YBR160W	YER088C	S491	0.51616	1	0.98591
YBR160W	YER093C	T28	0.000225138	1	0.948892
YBR160W	YER111C	S806	35.8998	1	0.923506
YBR160W	YER111C	T20	35.9232	1	0.827734
YBR160W	YER114C	S457	0.0713054	1	0.96601
YBR160W	YER114C	S652	0.29973	1	0.95256
YBR160W	YER120W	T204	2.33514	1	0.899051
YBR160W	YER129W	S966	0.960015	1	0.963365
YBR160W	YER149C	S345	0.165016	1	0.954369
YBR160W	YER155C	T1038	0.851555	1	0.871944
YBR160W	YER157W	S646	0.000117538	0	0.146602
YBR160W	YER161C	S173	0.163188	1	0.92174
YBR160W	YER167W	S418	12.8161	1	1.00843
YBR160W	YER169W	S430	0.000550412	1	0.953454
YBR160W	YER169W	S561	0.000182236	1	0.917785
YBR160W	YER169W	S575	5.1717e-05	1	0.990115
YBR160W	YFL007W	S11	0.356793	1	0.995693
YBR160W	YFL007W	S29	0.359335	1	0.841673
YBR160W	YFL013C	T567	0.000551441	0	0.942683
YBR160W	YFL021W	S294	5.1717e-05	0	0.207443
YBR160W	YFL026W	T382	0.391111	1	0.922697
YBR160W	YFL033C	S1565	0.000548785	1	0.944785
YBR160W	YFL042C	S103	0.000551031	1	0.98805
YBR160W	YFL042C	S113	0.000542716	0	0.954199
YBR160W	YFL042C	S149	0.000235794	1	0.912145
YBR160W	YFL042C	T110	0.000536475	1	1.10579
YBR160W	YFR014C	S425	0.000236959	0	0.28194
YBR160W	YFR017C	T132	0.0213552	0	0.957284
YBR160W	YFR019W	T183	0.0574893	1	0.885394
YBR160W	YFR028C	S429	3.25948	1	0.891963
YBR160W	YGL021W	S377	0.000191445	0	0.178865
YBR160W	YGL023C	T160	5.1717e-05	0	0.269151
YBR160W	YGL035C	S264	0.0142249	1	0.961393
YBR160W	YGL039W	T130	0.000182398	0	0.205955
YBR160W	YGL049C	T196	0.000460331	1	0.888302
YBR160W	YGL049C	T301	0.000549566	1	0.83284
YBR160W	YGL056C	S46	0.144174	0	0.201785
YBR160W	YGL058W	S120	24.5605	0	0.961342
YBR160W	YGL090W	S261	0.000551119	1	0.986165
YBR160W	YGL092W	T660	4.64326e-05	0	0.244512
YBR160W	YGL093W	T356	0.70546	1	0.87082
YBR160W	YGL100W	S250	5.1717e-05	0	0.994058
YBR160W	YGL113W	S467	0.539692	1	0.98641
YBR160W	YGL113W	S654	0.0453378	0	0.192351
YBR160W	YGL113W	T646	0.0443778	0	0.380725
YBR160W	YGL122C	T178	0.883447	0	0.90716
YBR160W	YGL148W	T77	0.000544554	0	0.843711
YBR160W	YGL197W	S1387	0.82858	1	0.895264
YBR160W	YGL197W	S1486	0.82683	0	0.923313
YBR160W	YGL197W	S693	0.726277	1	1.02193
YBR160W	YGL203C	S660	0.00055114	0	1.00375
YBR160W	YGR092W	S51	1.61834	1	1.00286
YBR160W	YGR092W	S53	1.62443	1	1.13049
YBR160W	YGR097W	T1023	0.14035	0	0.339483
YBR160W	YGR097W	T808	0.202621	1	0.959365
YBR160W	YGR125W	S42	0.000551218	1	0.969846
YBR160W	YGR178C	S436	0.000228178	1	1.04088
YBR160W	YGR184C	S300	0.03184	1	0.946591
YBR160W	YGR186W	T673	0.956693	0	1.0375
YBR160W	YGR253C	S56	0.0403742	1	1.03455
YBR160W	YGR258C	S583	0.459091	0	0.992968
YBR160W	YGR271W	T408	5.1717e-05	0	0.198047
YBR160W	YHL007C	S206	4.48622	1	0.228849
YBR160W	YHL007C	S451	1.90026	0	0.219866
YBR160W	YHL007C	S502	20.9963	1	0.9098
YBR160W	YHL007C	S517	11.4655	1	0.984268
YBR160W	YHL007C	T207	13.9099	0	0.883873
YBR160W	YHL007C	T217	2.20275	0	0.241171
YBR160W	YHL007C	T512	14.4973	1	0.900266
YBR160W	YHL028W	S541	0.000550721	1	0.877338
YBR160W	YHL029C	S6	0.000360478	1	0.989591
YBR160W	YHR036W	S56	0.000548807	1	0.976214
YBR160W	YHR073W	S452	6.87594e-05	0	0.166593
YBR160W	YHR094C	T31	0.189721	1	0.852558
YBR160W	YHR118C	S106	32.8961	1	1.00848
YBR160W	YHR118C	S116	32.7725	1	0.949011
YBR160W	YHR118C	S123	32.8636	1	0.918027
YBR160W	YHR118C	T114	32.8685	1	0.792514
YBR160W	YHR118C	T146	32.8852	1	0.910816
YBR160W	YHR119W	T875	0.000547703	0	0.813558
YBR160W	YHR149C	S126	0.0808593	1	0.964237
YBR160W	YHR149C	T169	0.691743	0	0.965661
YBR160W	YHR149C	T232	0.959937	1	0.827841
YBR160W	YHR152W	S118	0.526121	1	1.2401
YBR160W	YHR152W	S125	0.409411	1	1.08175
YBR160W	YHR158C	S613	0.954891	1	0.923367
YBR160W	YHR158C	S67	0.940784	1	0.947899
YBR160W	YHR159W	S244	0.29313	1	1.04568
YBR160W	YHR159W	S286	0.306114	1	1.10232
YBR160W	YHR159W	S29	0.950369	1	0.948417
YBR160W	YHR159W	T236	0.960352	1	0.854448
YBR160W	YHR164C	S237	1.06945	1	0.995359
YBR160W	YIL024C	S107	0.000309075	1	0.954722
YBR160W	YIL031W	S788	0.572655	1	1.0262
YBR160W	YIL031W	S795	0.861428	1	0.9144
YBR160W	YIL031W	S984	0.957236	1	0.993176
YBR160W	YIL033C	S89	0.320212	1	0.966365
YBR160W	YIL045W	S141	0.000550797	0	0.947628
YBR160W	YIL046W	S105	0.379003	0	1.07111
YBR160W	YIL046W	S67	0.687603	1	0.897773
YBR160W	YIL063C	T31	0.000541653	1	0.891754
YBR160W	YIL074C	T28	0.000159544	0	0.232387
YBR160W	YIL078W	T460	4.81849e-05	0	0.224259
YBR160W	YIL095W	T400	0.276198	0	0.248072
YBR160W	YIL101C	S146	0.952179	1	1.02895
YBR160W	YIL101C	S271	0.960352	1	1.00518
YBR160W	YIL101C	S551	0.96022	1	1.03844
YBR160W	YIL106W	S36	0.955294	1	0.969479
YBR160W	YIL106W	S80	0.654187	1	0.952574
YBR160W	YIL112W	S290	0.959907	1	0.950604
YBR160W	YIL112W	S690	0.948304	1	0.955204
YBR160W	YIL114C	T103	0.000550245	1	0.874966
YBR160W	YIL115C	S735	0.000549345	1	0.898662
YBR160W	YIL115C	S854	0.000543816	1	0.843612
YBR160W	YIL115C	T406	0.000540353	0	0.331011
YBR160W	YIL115C	T948	0.000301597	0	0.179613
YBR160W	YIL122W	S168	0.52475	1	0.979955
YBR160W	YIL130W	S186	0.000551359	0	0.923726
YBR160W	YIL135C	S301	0.355196	1	0.928666
YBR160W	YIL135C	T51	0.0334792	0	0.250807
YBR160W	YIL153W	S341	0.171517	1	0.87175
YBR160W	YIR007W	T594	0.00054847	1	1.08076
YBR160W	YIR007W	T596	0.000548519	1	1.00316
YBR160W	YIR010W	S264	0.883944	1	0.963819
YBR160W	YIR010W	T56	0.072254	0	0.200292
YBR160W	YIR023W	S872	0.0797947	0	0.188478
YBR160W	YIR023W	S899	0.948578	0	0.96028
YBR160W	YIR023W	T867	0.716581	1	0.909851
YBR160W	YJL005W	S28	0.0459311	0	0.977076
YBR160W	YJL013C	T478	0.454149	1	0.986987
YBR160W	YJL020C	S103	0.000130294	1	0.939363
YBR160W	YJL050W	T34	0.000220908	0	0.923072
YBR160W	YJL055W	S234	0.000137338	0	0.154719
YBR160W	YJL076W	S1032	1.62865	1	0.95776
YBR160W	YJL076W	S1056	1.63212	1	0.909677
YBR160W	YJL076W	S166	1.62373	1	0.92153
YBR160W	YJL076W	S447	1.63184	1	0.95863
YBR160W	YJL076W	S452	1.61596	1	0.986374
YBR160W	YJL076W	S830	0.894162	1	0.95147
YBR160W	YJL076W	T1042	1.63392	1	0.896487
YBR160W	YJL076W	T297	1.62624	1	0.935906
YBR160W	YJL076W	T676	0.933587	1	0.850774
YBR160W	YJL084C	S176	0.951258	1	0.975945
YBR160W	YJL084C	S213	0.741686	1	1.05374
YBR160W	YJL092W	S698	0.818803	1	1.01063
YBR160W	YJL092W	S893	1.1392	1	1.12263
YBR160W	YJL092W	S938	1.12313	1	0.913065
YBR160W	YJL092W	S950	1.12482	1	0.949779
YBR160W	YJL092W	S965	1.12671	1	1.15039
YBR160W	YJL092W	T604	1.11866	1	0.836318
YBR160W	YJL095W	S348	0.0838253	0	0.948294
YBR160W	YJL095W	S411	0.893933	1	0.903542
YBR160W	YJL095W	S747	0.566138	1	0.940368
YBR160W	YJL095W	S816	0.8874	1	0.948467
YBR160W	YJL095W	T1060	0.877924	0	0.397554
YBR160W	YJL128C	S83	0.346529	0	0.940201
YBR160W	YJL146W	S130	0.000494821	1	1.0075
YBR160W	YJL157C	T15	35.2917	1	0.856677
YBR160W	YJL165C	S280	0.857416	0	0.215175
YBR160W	YJL193W	S247	0.000539049	1	1.04182
YBR160W	YJL201W	S411	0.000494821	1	1.05259
YBR160W	YJL201W	T422	0.000549884	1	0.838341
YBR160W	YJR001W	T117	0.000130294	0	0.175764
YBR160W	YJR033C	S1211	0.959775	1	1.05975
YBR160W	YJR059W	S57	0.0900335	0	1.06419
YBR160W	YJR059W	S69	0.953725	1	0.971775
YBR160W	YJR059W	T727	0.959091	1	0.875461
YBR160W	YJR059W	T730	0.954501	1	0.961543
YBR160W	YJR070C	S281	0.00037351	1	0.922726
YBR160W	YJR083C	S62	0.320097	1	0.92769
YBR160W	YJR083C	S71	0.956529	1	0.928668
YBR160W	YJR089W	S383	0.000551357	0	0.960203
YBR160W	YJR090C	S1101	3.36294	0	0.93272
YBR160W	YJR091C	T917	0.0816386	0	0.264643
YBR160W	YKL005C	S177	0.000551203	1	0.96357
YBR160W	YKL015W	S882	0.000300442	0	0.214517
YBR160W	YKL038W	S229	0.205196	1	0.881601
YBR160W	YKL062W	S161	0.0586014	1	0.960661
YBR160W	YKL062W	S178	0.100323	1	0.915411
YBR160W	YKL092C	S1066	0.374303	1	1.11456
YBR160W	YKL093W	S69	0.000130294	1	0.9864
YBR160W	YKL105C	S980	0.000551636	1	0.986688
YBR160W	YKL116C	S132	0.952225	0	0.925099
YBR160W	YKL140W	S466	0.000541067	1	0.891686
YBR160W	YKL173W	S85	0.106248	0	0.923124
YBR160W	YKL185W	S253	30.9079	1	1.04599
YBR160W	YKL185W	S452	21.5579	1	1.00378
YBR160W	YKL185W	S455	30.6644	1	0.940006
YBR160W	YKL185W	T450	30.9126	1	0.991257
YBR160W	YKR007W	S146	0.000543163	0	0.919008
YBR160W	YKR021W	S573	0.000184054	1	0.982712
YBR160W	YKR055W	T55	0.0552282	0	0.129815
YBR160W	YKR062W	S97	0.383754	1	0.945829
YBR160W	YKR072C	S47	0.340409	1	0.96604
YBR160W	YKR072C	S56	0.344248	1	0.977822
YBR160W	YKR077W	S147	12.7943	1	0.985566
YBR160W	YKR089C	S890	0.958242	1	0.940591
YBR160W	YKR089C	T675	0.959918	1	0.941194
YBR160W	YKR091W	S212	10.6479	1	0.971164
YBR160W	YKR095W	S1675	0.0811806	1	0.164284
YBR160W	YLL003W	T26	0.675268	0	0.367413
YBR160W	YLL013C	S252	6.27013e-05	0	0.177266
YBR160W	YLL015W	T641	4.8344e-05	0	0.196917
YBR160W	YLL021W	S1080	0.948861	1	0.966379
YBR160W	YLL021W	S1087	0.648667	1	0.874261
YBR160W	YLL021W	S254	0.71339	1	0.916136
YBR160W	YLL021W	S274	0.958219	1	0.954811
YBR160W	YLL021W	S585	0.958082	1	0.931331
YBR160W	YLL021W	S599	0.737697	1	0.884345
YBR160W	YLL021W	S883	0.948312	1	0.941804
YBR160W	YLL021W	S910	0.450166	1	1.0148
YBR160W	YLL021W	S937	0.183401	1	0.992969
YBR160W	YLL021W	S961	0.523583	1	0.917127
YBR160W	YLL021W	S979	0.0911164	1	0.931554
YBR160W	YLL024C	T35	0.101935	0	0.203061
YBR160W	YLL032C	S762	0.605086	1	0.932091
YBR160W	YLL040C	T1379	0.00054681	1	1.00142
YBR160W	YLL061W	S20	0.000117538	0	0.244125
YBR160W	YLL061W	T21	0.000550666	1	0.915267
YBR160W	YLR006C	S195	0.950167	1	0.937569
YBR160W	YLR006C	S673	0.95963	1	0.914291
YBR160W	YLR018C	T221	0.584864	1	0.7726
YBR160W	YLR018C	T273	0.583284	1	0.94563
YBR160W	YLR049C	S80	0.00054976	1	1.06762
YBR160W	YLR086W	S113	0.227287	1	0.904771
YBR160W	YLR086W	S117	0.605212	1	1.12043
YBR160W	YLR086W	S128	1.10698	1	0.947903
YBR160W	YLR096W	S609	2.81878	1	1.0183
YBR160W	YLR096W	S643	1.99005	1	1.01716
YBR160W	YLR116W	S376	0.00055068	1	1.01936
YBR160W	YLR116W	S378	8.99203e-05	1	0.976067
YBR160W	YLR131C	S253	0.140512	1	0.971453
YBR160W	YLR131C	S303	1.57218	1	0.967412
YBR160W	YLR131C	S385	0.137032	1	0.911491
YBR160W	YLR131C	S392	1.57782	1	0.945851
YBR160W	YLR131C	S428	1.43058	1	0.928784
YBR160W	YLR131C	S564	0.30736	1	0.955736
YBR160W	YLR131C	T259	1.58522	1	0.856228
YBR160W	YLR131C	T486	1.59487	1	0.928618
YBR160W	YLR131C	T501	1.59146	1	0.839475
YBR160W	YLR138W	T765	0.00015918	0	1.03782
YBR160W	YLR166C	S485	0.14581	1	0.877574
YBR160W	YLR181C	S269	4.66291e-05	0	0.347852
YBR160W	YLR187W	S323	13.4326	0	0.926563
YBR160W	YLR187W	T498	1.73045	0	0.261102
YBR160W	YLR187W	T599	13.4148	0	0.837053
YBR160W	YLR190W	S37	0.960352	1	1.06193
YBR160W	YLR196W	S263	0.0161454	0	0.218
YBR160W	YLR219W	S46	0.956677	1	0.94382
YBR160W	YLR219W	S60	0.0900335	0	0.21549
YBR160W	YLR248W	S45	0.039996	0	0.264484
YBR160W	YLR248W	S46	0.425757	1	1.04042
YBR160W	YLR248W	T350	0.422382	0	0.841628
YBR160W	YLR258W	S467	0.870533	0	0.981199
YBR160W	YLR273C	S645	0.000546971	1	0.918744
YBR160W	YLR278C	S1143	0.955935	0	0.986655
YBR160W	YLR319C	S327	0.353404	1	0.919433
YBR160W	YLR330W	S338	5.94206e-05	0	0.828757
YBR160W	YLR337C	S709	6.62364e-05	1	1.01394
YBR160W	YLR353W	S413	0.000187621	1	0.965222
YBR160W	YLR353W	T411	0.000550353	1	0.875806
YBR160W	YLR357W	T243	0.575176	1	1.06102
YBR160W	YLR371W	S171	0.271557	1	0.992342
YBR160W	YLR371W	T216	0.875268	1	0.925957
YBR160W	YLR410W	S1107	0.00037351	1	0.912112
YBR160W	YLR429W	S578	0.00655039	0	0.296458
YBR160W	YLR436C	S1056	5.1717e-05	0	0.175848
YBR160W	YLR442C	T454	0.84894	1	0.867057
YBR160W	YLR449W	T20	0.000550717	0	0.893039
YBR160W	YLR454W	T2622	5.12132e-05	0	0.217895
YBR160W	YLR457C	S251	0.650239	1	0.985029
YBR160W	YLR457C	S253	0.959227	1	1.04583
YBR160W	YML007W	S14	0.000548881	0	0.930007
YBR160W	YML016C	S142	0.173713	1	0.927659
YBR160W	YML016C	S265	0.261296	1	0.923241
YBR160W	YML016C	T261	0.488988	1	0.898261
YBR160W	YML027W	T324	0.95	1	0.972834
YBR160W	YML029W	S376	0.000494821	1	1.0648
YBR160W	YML034W	T241	0.960352	1	0.915774
YBR160W	YML034W	T291	0.959539	1	0.858588
YBR160W	YML059C	S645	0.000549572	1	0.988023
YBR160W	YML064C	S240	0.499235	1	1.06468
YBR160W	YML072C	S1373	0.000547925	1	0.908182
YBR160W	YML072C	S1386	5.04249e-05	0	0.227192
YBR160W	YML072C	T1350	0.000543828	1	0.955217
YBR160W	YML076C	S126	0.000494821	1	1.1462
YBR160W	YML081W	S527	0.000301323	0	0.880831
YBR160W	YML100W	S135	0.000537228	1	1.0415
YBR160W	YML100W	S147	0.000184577	1	0.980912
YBR160W	YML100W	S161	0.00021032	1	1.02048
YBR160W	YML100W	S77	0.00030044	1	0.961014
YBR160W	YML119W	S2	0.957892	0	1.0464
YBR160W	YML123C	S579	0.000549154	1	0.938693
YBR160W	YMR001C	T70	35.9072	1	0.820326
YBR160W	YMR005W	S36	0.954241	1	0.893106
YBR160W	YMR012W	T490	0.000551315	0	0.898534
YBR160W	YMR016C	S632	0.0908846	0	0.923765
YBR160W	YMR029C	T132	0.000549951	0	0.85997
YBR160W	YMR036C	S27	35.7928	1	0.880369
YBR160W	YMR049C	S411	0.000130294	0	0.195521
YBR160W	YMR068W	S315	0.142646	1	0.991976
YBR160W	YMR086W	S658	0.000546196	1	0.970328
YBR160W	YMR086W	S870	0.000549775	1	0.94546
YBR160W	YMR086W	T675	0.000548659	1	0.808888
YBR160W	YMR137C	S193	0.00055142	1	1.01659
YBR160W	YMR157C	T185	7.05556e-05	0	0.130843
YBR160W	YMR162C	S347	8.75747e-05	0	0.195885
YBR160W	YMR165C	S602	21.3907	1	0.972731
YBR160W	YMR165C	S744	5.20762	1	0.978495
YBR160W	YMR165C	T723	22.0371	1	0.940159
YBR160W	YMR192W	T17	0.000550215	1	0.861199
YBR160W	YMR196W	S1081	0.0005454	1	0.944823
YBR160W	YMR205C	T152	0.000551262	0	0.950651
YBR160W	YMR219W	S1145	0.000551545	1	0.955297
YBR160W	YMR219W	T1085	5.1717e-05	0	0.184758
YBR160W	YMR233W	S113	0.000484889	1	0.932935
YBR160W	YMR261C	S148	0.000540974	1	1.01
YBR160W	YMR278W	S11	0.000182245	0	0.355492
YBR160W	YMR291W	T538	0.000542778	1	0.908907
YBR160W	YNL047C	S649	0.000550808	1	0.955507
YBR160W	YNL068C	S708	25.7148	1	1.06051
YBR160W	YNL068C	S833	26.0174	1	0.956451
YBR160W	YNL074C	S183	0.349313	1	0.946237
YBR160W	YNL074C	S265	0.356511	1	0.880011
YBR160W	YNL074C	S297	0.243309	1	0.970551
YBR160W	YNL074C	S56	0.356777	1	0.943312
YBR160W	YNL074C	S79	0.356683	1	0.977931
YBR160W	YNL076W	T25	0.000549688	0	0.879817
YBR160W	YNL088W	T1250	0.240504	1	0.903438
YBR160W	YNL106C	S1005	0.358228	1	1.08612
YBR160W	YNL106C	S1016	0.35848	1	0.93633
YBR160W	YNL136W	S411	0.000187282	0	1.04928
YBR160W	YNL161W	T109	0.898374	1	0.895393
YBR160W	YNL161W	T93	0.891752	1	0.948805
YBR160W	YNL167C	S94	0.0903541	1	0.935833
YBR160W	YNL186W	S258	0.0297238	0	0.224766
YBR160W	YNL224C	S343	0.000551537	1	1.03843
YBR160W	YNL224C	S345	0.000176336	1	1.03291
YBR160W	YNL225C	T121	2.52538	1	0.824252
YBR160W	YNL230C	S235	0.167499	1	0.990909
YBR160W	YNL233W	T410	0.870017	1	0.877891
YBR160W	YNL243W	S308	0.418587	1	0.931764
YBR160W	YNL243W	T298	0.577371	1	0.989783
YBR160W	YNL278W	S510	0.524957	1	0.971509
YBR160W	YNL278W	S518	0.958371	1	0.967347
YBR160W	YNL278W	S871	0.959549	1	0.912523
YBR160W	YNL278W	T577	0.956357	1	0.94458
YBR160W	YNL298W	S445	4.72646	1	1.04842
YBR160W	YNL309W	S72	31.6881	1	0.945644
YBR160W	YNL309W	S89	31.7484	1	0.937867
YBR160W	YNL309W	T99	31.7089	1	0.915936
YBR160W	YNL321W	S121	0.949104	1	0.985098
YBR160W	YNL321W	T118	0.95713	1	0.878134
YBR160W	YNR031C	S54	0.144478	1	0.899269
YBR160W	YNR038W	T26	0.000382656	0	0.893554
YBR160W	YNR039C	S58	0.000549832	1	1.01507
YBR160W	YNR047W	S137	1.57719	1	0.88221
YBR160W	YNR047W	S140	1.57231	1	0.882329
YBR160W	YNR047W	S198	0.246993	1	1.00892
YBR160W	YNR047W	S339	1.57987	1	0.953203
YBR160W	YNR047W	T201	1.58312	1	0.869335
YBR160W	YOL004W	S316	0.906996	1	0.90643
YBR160W	YOL004W	T304	0.288167	1	1.00462
YBR160W	YOL051W	T979	5.1717e-05	0	0.218078
YBR160W	YOL061W	S185	0.000183667	0	0.205032
YBR160W	YOL070C	S194	0.958896	1	0.949077
YBR160W	YOL070C	T403	0.959185	1	0.855026
YBR160W	YOL086C	S213	0.0246189	0	0.200406
YBR160W	YOL100W	S138	0.650239	0	0.927699
YBR160W	YOL123W	S462	0.000550243	1	0.966188
YBR160W	YOL130W	S188	0.000548435	1	0.911182
YBR160W	YOL130W	T143	0.00055136	1	0.852519
YBR160W	YOR001W	T520	0.957626	0	0.95707
YBR160W	YOR038C	T460	0.0105034	0	0.906043
YBR160W	YOR042W	T364	0.0570158	1	0.875656
YBR160W	YOR042W	T367	0.0705163	1	0.312217
YBR160W	YOR042W	T369	0.186908	1	0.228573
YBR160W	YOR051C	S30	4.70883e-05	0	0.271247
YBR160W	YOR056C	S367	0.0970908	1	0.958607
YBR160W	YOR057W	S171	0.11756	1	0.949085
YBR160W	YOR058C	S198	2.00187	1	0.994205
YBR160W	YOR058C	S64	2.00413	1	0.949022
YBR160W	YOR058C	S803	2.00219	1	0.903463
YBR160W	YOR058C	S819	2.00119	1	0.971234
YBR160W	YOR058C	T55	1.98447	1	0.889855
YBR160W	YOR058C	T675	2.00328	1	0.83923
YBR160W	YOR070C	T539	0.00055148	1	0.888906
YBR160W	YOR070C	T555	0.000551241	1	0.902996
YBR160W	YOR083W	S154	35.795	1	0.995262
YBR160W	YOR083W	S156	35.8802	1	1.01206
YBR160W	YOR083W	S59	35.8305	1	0.947945
YBR160W	YOR083W	S62	35.5147	1	1.0039
YBR160W	YOR083W	S88	35.7781	1	0.948516
YBR160W	YOR083W	T57	35.9123	1	0.884198
YBR160W	YOR092W	T314	6.68107e-05	0	0.0706755
YBR160W	YOR098C	S767	1.06214	1	1.05559
YBR160W	YOR109W	S986	0.000300514	1	1.10569
YBR160W	YOR109W	T988	0.00054397	1	0.962504
YBR160W	YOR127W	S291	1.14899	1	0.961384
YBR160W	YOR127W	S331	1.13676	1	0.941533
YBR160W	YOR127W	T278	1.15031	1	0.873594
YBR160W	YOR140W	T580	0.0209424	0	0.249434
YBR160W	YOR155C	S399	0.000550026	0	0.896621
YBR160W	YOR178C	S66	1.53146	1	0.908291
YBR160W	YOR198C	S369	0.0496609	0	0.228477
YBR160W	YOR198C	T336	0.583199	1	0.963537
YBR160W	YOR217W	T48	0.722342	1	0.951046
YBR160W	YOR233W	S460	0.210801	1	1.00589
YBR160W	YOR239W	S95	0.000301298	0	0.199465
YBR160W	YOR304W	T1079	0.622573	1	1.03732
YBR160W	YOR358W	S7	0.000387558	1	1.00091
YBR160W	YPL020C	S21	0.153826	1	0.8973
YBR160W	YPL020C	S25	0.0983101	1	0.80261
YBR160W	YPL032C	S732	0.000374562	0	0.148063
YBR160W	YPL049C	S395	0.660512	0	0.921129
YBR160W	YPL070W	S245	0.927531	1	0.957998
YBR160W	YPL070W	S67	0.925018	1	0.926407
YBR160W	YPL082C	S791	0.0101553	1	0.946893
YBR160W	YPL085W	S1515	0.314381	1	0.970481
YBR160W	YPL085W	S607	0.216007	1	0.900521
YBR160W	YPL106C	S35	0.321319	0	0.178052
YBR160W	YPL115C	S195	1.40274	1	0.979469
YBR160W	YPL115C	S222	1.40173	1	0.942612
YBR160W	YPL115C	S254	1.39801	1	0.910873
YBR160W	YPL115C	S324	1.38553	1	0.945168
YBR160W	YPL115C	S868	0.131534	0	0.24478
YBR160W	YPL115C	S880	1.39605	1	1.02572
YBR160W	YPL124W	S239	0.0735983	0	0.159677
YBR160W	YPL124W	S59	0.837237	1	1.05084
YBR160W	YPL141C	S441	0.000548356	1	0.959677
YBR160W	YPL150W	S444	5.06771e-05	0	0.204726
YBR160W	YPL150W	S456	0.000549252	1	0.976432
YBR160W	YPL150W	T190	0.000105349	0	0.269602
YBR160W	YPL153C	S774	0.846383	1	0.901979
YBR160W	YPL160W	T142	0.000538063	1	0.793278
YBR160W	YPL209C	S76	1.05762	1	1.03005
YBR160W	YPL221W	S714	0.865343	1	0.96528
YBR160W	YPL242C	S268	0.13162	1	0.821309
YBR160W	YPL242C	S317	0.552293	1	0.971012
YBR160W	YPL242C	S354	0.556944	1	0.994612
YBR160W	YPL242C	S365	0.542281	1	1.04906
YBR160W	YPL242C	S49	0.485988	1	0.924083
YBR160W	YPL242C	T315	0.556865	1	0.927949
YBR160W	YPL256C	S427	34.9196	1	0.922143
YBR160W	YPL256C	T430	35.8042	0	0.91196
YBR160W	YPL260W	S161	0.000538105	0	0.945452
YBR160W	YPL267W	S102	21.0058	1	0.994802
YBR160W	YPL267W	S48	21.041	1	0.919586
YBR160W	YPL267W	T161	21.051	1	0.85571
YBR160W	YPL269W	S197	32.5816	1	0.974304
YBR160W	YPL269W	S496	32.8632	1	0.938635
YBR160W	YPR018W	S515	0.958277	1	0.962587
YBR160W	YPR019W	S122	1.08782	0	0.189134
YBR160W	YPR019W	S69	7.6242	1	0.91505
YBR160W	YPR072W	T306	0.000550381	1	0.920706
YBR160W	YPR091C	S676	0.000338524	1	0.951935
YBR160W	YPR115W	S969	0.000534428	1	0.892926
YBR160W	YPR141C	S21	12.6829	1	1.02372
YBR160W	YPR159W	S136	9.22392e-05	0	0.2942
YBR160W	YPR160W	S19	0.000305884	0	0.950734
YBR160W	YPR162C	S9	10.771	1	0.986943
YBR160W	YPR171W	S39	0.946572	1	1.00392
YBR160W	YPR174C	S170	0.953505	1	1.00222
YBR160W	YPR174C	S175	0.95479	1	0.965941
YCR091W	YDL195W	S988	0.389609	1	0.542267
YCR091W	YDL195W	S992	0.275705	1	0.896162
YCR091W	YNL234W	S82	0.140052	0	0.520575
YDL025C	YEL046C	S369	0.523117	1	0.50913
YDL028C	YBL105C	T981	0.740377	0	0.360717
YDL028C	YBR011C	T61	0.254967	0	0.463474
YDL028C	YBR211C	S101	3.06611	1	0.398892
YDL028C	YBR214W	S524	0.38458	0	0.572982
YDL028C	YCR030C	T577	0.351953	0	0.286937
YDL028C	YDL126C	T735	0.477535	1	0.537902
YDL028C	YDL132W	T79	0.631725	1	0.446663
YDL028C	YDL229W	T431	0.572211	0	0.560172
YDL028C	YDR247W	S389	0.26166	0	0.467349
YDL028C	YDR393W	S82	0.219267	1	0.471872
YDL028C	YDR471W	S94	0.332704	0	0.485468
YDL028C	YER023W	T246	0.137474	0	0.298953
YDL028C	YFL004W	S626	0.284944	0	0.420973
YDL028C	YFL044C	S134	0.303493	0	0.584509
YDL028C	YGL035C	T280	0.383029	0	0.658506
YDL028C	YGL093W	S380	4.14679	1	0.395656
YDL028C	YGL175C	T90	0.107144	0	0.392866
YDL028C	YGL197W	T854	0.149119	0	0.377747
YDL028C	YGR085C	T159	0.707036	0	0.517526
YDL028C	YGR179C	S70	8.2844	1	0.50163
YDL028C	YGR179C	T401	15.7614	1	0.466188
YDL028C	YHR082C	S591	0.516111	0	0.551271
YDL028C	YHR084W	T654	0.130888	0	0.272698
YDL028C	YIL095W	T537	0.520473	0	0.477508
YDL028C	YIL106W	T38	8.64308	0	0.40118
YDL028C	YIL144W	S205	15.9741	1	0.449635
YDL028C	YIL144W	S22	18.4525	1	0.665217
YDL028C	YIL144W	S37	32.1243	1	0.708254
YDL028C	YIL144W	S4	5.56947	1	0.466728
YDL028C	YIL144W	S6	16.3105	1	0.467999
YDL028C	YIL144W	T21	32.153	1	0.422464
YDL028C	YIL144W	T248	15.8205	1	0.376223
YDL028C	YIL144W	T252	30.2193	1	0.42148
YDL028C	YIL144W	T38	28.8387	1	0.614462
YDL028C	YIL144W	T43	16.312	1	0.457369
YDL028C	YIL144W	T5	8.51778	1	0.406963
YDL028C	YIL144W	T54	32.0891	1	0.534822
YDL028C	YIL144W	T690	7.00815	1	0.462378
YDL028C	YIL149C	S1015	1.33334	1	0.53093
YDL028C	YIR010W	S250	18.444	1	0.711417
YDL028C	YIR010W	T380	13.1997	1	0.485933
YDL028C	YIR010W	T386	18.0895	1	0.548457
YDL028C	YIR010W	T56	22.2365	1	0.513195
YDL028C	YJL140W	S197	0.1119	0	0.464959
YDL028C	YJL176C	T235	0.139756	0	0.346531
YDL028C	YJL212C	T48	0.360985	0	0.472005
YDL028C	YJR043C	T305	0.340135	0	0.55563
YDL028C	YJR060W	T148	0.184251	0	0.496289
YDL028C	YJR090C	S199	0.330853	1	0.385065
YDL028C	YJR090C	S285	0.611324	1	0.49248
YDL028C	YJR090C	T76	0.815975	1	0.583692
YDL028C	YKL012W	T576	0.32834	0	0.527751
YDL028C	YKL042W	T357	11.2931	1	0.341625
YDL028C	YKL062W	S532	0.388899	0	0.60147
YDL028C	YKL089W	T134	7.73122	1	0.371504
YDL028C	YKL113C	T193	0.322722	0	0.639302
YDL028C	YKL203C	T887	0.528435	0	0.419097
YDL028C	YKR096W	S194	2.88382	0	0.479737
YDL028C	YLR138W	T767	0.376246	0	0.396014
YDL028C	YLR219W	S172	0.587927	0	0.621282
YDL028C	YLR357W	T196	0.36538	0	0.455489
YDL028C	YMR219W	S1354	0.134598	0	0.478968
YDL028C	YNL180C	S71	0.268783	0	0.467435
YDL028C	YNL216W	T486	0.643606	0	0.346004
YDL028C	YOL083W	T244	0.117807	0	0.44255
YDL028C	YOL133W	S15	0.760658	1	0.460801
YDL028C	YOR133W	T468	0.423488	0	0.520433
YDL028C	YOR181W	S588	0.14345	0	0.369751
YDL028C	YOR204W	S369	0.152707	0	0.634299
YDL028C	YOR257W	T110	68.2965	1	0.340152
YDL028C	YOR257W	T130	9.30337	1	0.501068
YDL028C	YOR372C	T319	0.13274	0	0.314023
YDL028C	YPL004C	T14	0.329608	0	0.572337
YDL028C	YPL037C	S15	0.117019	0	0.463063
YDL028C	YPL124W	T240	17.4318	1	0.415114
YDL028C	YPL204W	S330	1.42362	1	0.487868
YDL028C	YPL233W	T114	60.4587	1	0.460878
YDR466W	YIL105C	S157	0.84646	1	0.734666
YDR466W	YIL105C	S158	0.69979	1	0.594496
YDR466W	YIL135C	S105	0.425158	0	0.55367
YDR466W	YJL036W	T60	0.448607	0	0.479963
YDR477W	YAR009C	S401	0.000137035	1	0.505917
YDR477W	YAR042W	S1056	0.000399996	1	0.378727
YDR477W	YBL047C	S1309	0.000137427	0	0.436899
YDR477W	YBL067C	S357	0.000399996	0	0.475705
YDR477W	YCL014W	T1504	0.000128279	1	0.430038
YDR477W	YCR033W	S1037	0.00016	0	0.741282
YDR477W	YDL051W	S15	0.0001297	0	0.511365
YDR477W	YDR122W	S660	0.00018296	1	0.418057
YDR477W	YDR372C	S14	7.0588e-05	1	0.716042
YDR477W	YDR472W	S109	0.000399996	0	0.393284
YDR477W	YER027C	S64	17.4542	1	0.834165
YDR477W	YER027C	S65	17.4542	1	0.497879
YDR477W	YER151C	S400	0.000399996	1	0.518302
YDR477W	YGL255W	S179	7.0588e-05	1	0.419364
YDR477W	YGR138C	S102	0.000399996	1	0.74361
YDR477W	YGR138C	S105	0.000290617	1	0.406104
YDR477W	YGR250C	S354	8.22818e-05	0	0.490507
YDR477W	YGR252W	S204	17.4542	1	0.74163
YDR477W	YHR073W	S446	0.00016	1	0.428944
YDR477W	YHR073W	S449	0.000122014	1	0.527167
YDR477W	YHR195W	S250	0.000399996	1	0.81431
YDR477W	YIL046W	S67	9.0652e-05	0	0.37546
YDR477W	YIL050W	S64	0.000399996	0	0.421574
YDR477W	YIL124W	S243	7.0588e-05	0	0.419364
YDR477W	YIL125W	S910	0.000399996	0	0.916837
YDR477W	YIL129C	S1144	0.000399996	0	0.796337
YDR477W	YJR053W	S30	0.000399996	0	0.77453
YDR477W	YJR059W	T586	0.00016	0	0.793434
YDR477W	YJR083C	S165	0.000399996	0	0.42842
YDR477W	YKL105C	S187	0.000399996	1	0.768142
YDR477W	YLR135W	S659	0.00016	0	0.430141
YDR477W	YML127W	S513	0.000399996	0	0.805366
YDR477W	YMR012W	S97	0.000329492	0	0.466827
YDR477W	YMR031C	S136	0.00016	1	0.401341
YDR477W	YMR124W	S584	0.000120917	0	0.516043
YDR477W	YMR140W	T49	17.4542	0	0.888352
YDR477W	YMR205C	S171	17.4542	1	0.576544
YDR477W	YNL118C	S730	7.0588e-05	0	0.440891
YDR477W	YOL138C	S946	0.00016	1	0.840059
YDR477W	YOR042W	S91	0.000399996	0	0.898433
YDR477W	YOR207C	S229	0.000399996	0	0.496172
YDR477W	YOR227W	T128	0.000399996	1	0.740993
YDR477W	YPL180W	S290	7.93736e-05	0	0.453361
YDR477W	YPL180W	S500	0.000399996	0	0.455552
YDR477W	YPL248C	S712	17.4542	0	0.473627
YDR490C	YGR178C	T434	0.42281	0	0.519755
YDR490C	YHL016C	S251	0.202355	1	0.508223
YDR490C	YHL016C	T250	0.246201	1	0.526959
YDR490C	YHL016C	T684	0.261957	1	0.518401
YDR490C	YMR140W	S236	0.439337	0	0.763427
YDR490C	YNL278W	T577	0.283035	0	0.589205
YER123W	YDR080W	S367	8.15879	1	0.535208
YER123W	YDR080W	S372	13.9672	1	0.596366
YFL033C	YEL055C	S800	0.269043	0	0.518307
YFL033C	YNL157W	S64	15.9861	1	0.413987
YFR014C	YDL225W	S522	0.10096	0	0.498947
YHL007C	YKL129C	S357	10.7963	1	0.579914
YHR030C	YER088C	T294	0.665586	0	0.643463
YHR030C	YGL122C	S180	4.31724	1	0.638379
YHR030C	YGL122C	T178	4.33526	1	0.678927
YHR030C	YLR182W	S238	32.2439	1	0.653681
YHR030C	YML076C	S141	0.299552	0	0.257703
YHR030C	YOR220W	S160	4.044	1	0.714804
YHR030C	YOR276W	T102	0.663753	1	0.703565
YHR082C	YGR162W	S522	0.562579	1	0.674575
YHR082C	YJR089W	S525	0.503182	0	0.645325
YHR135C	YDR283C	S572	0.0001125	0	0.523237
YHR135C	YGL158W	T103	0.000108926	0	0.57543
YHR135C	YOR153W	S841	2.8677	0	0.636159
YHR135C	YOR372C	S85	0.0001125	0	0.495238
YHR135C	YPR075C	S236	5.62494	1	0.437339
YHR135C	YPR075C	T239	5.02555	1	0.501015
YHR135C	YPR124W	S332	0.0001125	0	0.494579
YIL035C	YCL014W	T1137	0.218164	0	0.553974
YIL035C	YDL065C	S62	0.85252	1	0.647869
YIL035C	YDL110C	S76	1.40728	0	0.564531
YIL035C	YDL122W	S530	0.335747	1	0.68998
YIL035C	YDL122W	S531	2.24691	1	0.699397
YIL035C	YDR005C	S388	4.63798	1	0.695601
YIL035C	YDR027C	S69	0.163918	0	0.674936
YIL035C	YDR054C	S216	1.0946	1	0.661412
YIL035C	YDR060W	S710	6.66432	0	0.719691
YIL035C	YDR217C	S729	2.93211	0	0.821786
YIL035C	YDR365C	T542	0.231069	0	0.520702
YIL035C	YER027C	S87	3.62268	1	0.355131
YIL035C	YER027C	S93	8.06044	1	0.780826
YIL035C	YER027C	T90	1.20444	1	0.671958
YIL035C	YER089C	T376	6.14545	1	0.8748
YIL035C	YGL045W	Y498	5.47734	0	0.0442101
YIL035C	YGR196C	S100	0.717278	1	0.594688
YIL035C	YGR196C	S92	2.24691	1	0.739826
YIL035C	YHL020C	S239	9.61619	1	0.711029
YIL035C	YHL020C	S38	6.20391	1	0.692584
YIL035C	YKL047W	S3	2.24691	0	0.582351
YIL035C	YKL174C	S569	1.93224	0	0.650973
YIL035C	YKR048C	S159	2.21903	1	0.725322
YIL035C	YKR048C	S177	3.65521	1	0.783619
YIL035C	YKR048C	S397	3.73234	1	0.751412
YIL035C	YKR055W	S268	0.267394	0	0.69435
YIL035C	YMR165C	S810	0.182795	0	0.656992
YIL035C	YMR219W	S1590	0.0601033	0	0.735228
YIL035C	YOL077C	S285	0.467406	0	0.598617
YIL035C	YOR141C	S70	0.38599	0	0.6436
YIL035C	YPL009C	T800	2.54157	0	0.724908
YIL035C	YPL105C	S637	0.0601033	0	0.719798
YIL035C	YPL180W	S561	1.55674	0	0.667669
YIL035C	YPR041W	S268	2.69009	0	0.635112
YIL095W	YBL085W	T151	0.000148161	0	0.530059
YIL095W	YCL004W	T159	0.000225	0	0.421851
YIL095W	YDL161W	T415	37.1128	1	0.265114
YIL095W	YDR088C	T212	0.000225	0	0.374112
YIL095W	YDR159W	T599	8.04225	0	0.402222
YIL095W	YER123W	T376	8e-05	0	0.391854
YIL095W	YGL049C	T508	0.000140041	0	0.574505
YIL095W	YGL113W	T548	0.330374	0	0.399115
YIL095W	YGR017W	T144	3.7037e-05	0	0.43362
YIL095W	YGR188C	T228	0.000154709	0	0.438856
YIL095W	YIL033C	T150	0.0015714	0	0.472532
YIL095W	YIL075C	T932	0.0987787	0	0.455314
YIL095W	YIR006C	T993	24.9993	0	0.502364
YIL095W	YJL187C	T692	0.000225	0	0.482521
YIL095W	YKL039W	T522	8.46108e-05	0	0.471833
YIL095W	YKL042W	T357	4.13393e-05	0	0.549398
YIL095W	YKL080W	T167	0.00120229	0	0.361104
YIL095W	YKL181W	T194	0.000679175	0	0.414834
YIL095W	YML034W	T287	3.7037e-05	0	0.174214
YIL095W	YMR014W	T257	0.000535407	0	0.439123
YIL095W	YMR031C	T50	0.000225	0	0.355482
YIL095W	YNL088W	T1309	0.000104167	0	0.398225
YIL095W	YNL271C	T143	119.939	1	0.26759
YIL095W	YNL271C	T1946	25.5436	1	0.206606
YIL095W	YNL307C	T23	6.73216e-05	0	0.41176
YIL095W	YOR028C	T87	0.000517125	0	0.215076
YIL095W	YPL004C	T28	0.231835	0	0.443284
YJL106W	YBR074W	S606	0.00010898	0	0.46278
YJL106W	YDR310C	T306	15.337	1	0.572506
YJL106W	YGL003C	T51	5.31951	1	0.607287
YJL106W	YGL035C	S108	0.000369228	0	0.679912
YJL106W	YOL016C	S68	0.000369228	0	0.491724
YJL164C	YBR157C	S40	0.114341	0	0.675996
YJL164C	YDR001C	S83	178.412	1	0.950047
YJL164C	YDR005C	S101	11.1102	1	0.785546
YJL164C	YDR005C	S177	15.5881	1	0.878363
YJL164C	YDR005C	S178	15.5881	1	0.906372
YJL164C	YDR005C	S209	15.5881	1	0.875738
YJL164C	YDR005C	S210	15.5881	1	0.747538
YJL164C	YDR005C	S90	12.6091	1	0.930686
YJL164C	YDR028C	S570	16.6318	0	0.702404
YJL164C	YER026C	S46	79.8967	1	0.931818
YJL164C	YER026C	S47	58.4246	1	0.755203
YJL164C	YER088C	S509	14.4808	0	0.597097
YJL164C	YFL033C	S1621	179.005	1	0.826176
YJL164C	YGL116W	S52	123.961	1	0.799457
YJL164C	YGL116W	S88	82.1707	1	0.921018
YJL164C	YGR170W	S1108	0.181852	0	0.755746
YJL164C	YIL147C	S981	0.163441	0	0.747941
YJL164C	YJL110C	S403	0.11118	0	0.43097
YJL164C	YKR018C	S377	0.11139	0	0.498219
YJL164C	YLR002C	S67	0.192547	0	0.548535
YJL164C	YMR240C	S133	0.146962	0	0.504562
YJL164C	YMR291W	S449	2.8627	0	0.611322
YJL164C	YNL197C	S494	0.819047	0	0.712703
YJL164C	YOR028C	S196	9.62691	1	0.95478
YJL164C	YOR084W	S14	0.0699816	0	0.493236
YJL164C	YOR347C	S24	102.432	1	0.907865
YJL164C	YPL115C	S237	0.152311	0	0.676151
YJL164C	YPL221W	S712	0.0737305	0	0.676321
YJL164C	YPL232W	S79	9.42114	1	0.697941
YJL164C	YPR183W	S141	0.0917541	1	0.817204
YJL164C	YPR185W	S346	1.88025	1	0.814768
YJL164C	YPR185W	S581	3.12411	1	0.910899
YJR059W	YBR007C	S368	0.384326	0	0.423508
YJR059W	YBR212W	S524	0.31386	0	0.447471
YJR059W	YCR008W	T71	0.570108	0	0.425633
YJR059W	YCR088W	S26	0.258701	1	0.425769
YJR059W	YCR088W	T31	0.266471	1	0.424348
YJR059W	YDL147W	S26	0.11694	0	0.489897
YJR059W	YDR372C	S19	0.50044	1	0.447577
YJR059W	YDR372C	S23	0.213693	1	0.454796
YJR059W	YDR466W	S834	0.311981	1	0.226329
YJR059W	YFR029W	S228	0.269143	0	0.398086
YJR059W	YGL023C	S150	0.275705	0	0.373809
YJR059W	YGR038W	S29	0.137857	0	0.330284
YJR059W	YHR080C	T109	0.426356	0	0.431445
YJR059W	YJR059W	S752	18.3603	1	0.514886
YJR059W	YJR059W	S755	15.8191	1	0.453199
YJR059W	YKL146W	S161	0.374469	0	0.411255
YJR059W	YKR048C	T20	0.516289	1	0.243238
YJR059W	YKR048C	T24	0.26289	1	0.279555
YJR059W	YLL043W	S16	0.508298	0	0.385094
YJR059W	YML093W	S488	0.265634	1	0.486109
YJR059W	YML093W	S500	0.138158	1	0.433186
YJR059W	YML100W	T251	2.41991	0	0.391884
YJR059W	YOL130W	S236	0.257316	0	0.384733
YJR059W	YPL180W	S497	0.382259	1	0.397631
YJR059W	YPL180W	S500	0.273885	1	0.402282
YJR059W	YPL256C	S472	0.16422	1	0.448396
YJR059W	YPL256C	T468	0.32517	1	0.260835
YKL116C	YKL116C	S132	8.25354	1	0.610225
YKL126W	YAR009C	T447	0.46024	1	0.616711
YKL126W	YBR086C	S767	0.237804	1	0.472974
YKL126W	YCR004C	T177	0.09407	0	0.462594
YKL126W	YDL133W	S43	0.146756	0	0.531163
YKL126W	YIL112W	S16	0.947149	0	0.810581
YKL126W	YLR187W	S663	0.0926907	0	0.433512
YKL126W	YML093W	T48	0.471214	0	0.779601
YKL126W	YML123C	T317	0.0943806	1	0.904116
YKL126W	YMR031C	S584	0.567523	1	0.493331
YKL126W	YNL156C	S90	0.0940332	1	0.885988
YKL126W	YNL156C	S92	0.36434	1	0.55683
YKL126W	YNL156C	S93	0.106774	1	0.489217
YKL166C	YFR017C	S95	0.542977	1	0.706255
YKL166C	YKL093W	S226	6.08129	0	0.870325
YKL166C	YKL140W	S492	0.506004	1	0.928024
YKL166C	YML052W	S261	0.297102	1	0.534516
YKL166C	YMR107W	S60	3.78231	0	0.924434
YKL166C	YNL118C	S786	0.26268	0	0.456721
YKL166C	YNR047W	S292	0.510853	0	0.723381
YKL166C	YPL226W	S125	0.289047	0	0.553253
YKL198C	YBL058W	S108	0.2691	1	0.449033
YKL198C	YBL104C	S901	0.263528	0	0.490185
YKL198C	YBR054W	S290	0.190294	0	0.356949
YKL198C	YBR247C	S310	0.453087	0	0.466377
YKL198C	YDR068W	S106	0.429647	0	0.533914
YKL198C	YDR208W	S225	0.193276	1	0.586284
YKL198C	YDR208W	T222	1.2371	1	0.611837
YKL198C	YDR309C	S176	0.263882	1	0.516364
YKL198C	YDR309C	S345	1.04311	1	0.584127
YKL198C	YDR451C	S325	0.137213	1	0.441845
YKL198C	YDR451C	T317	0.521421	1	0.287001
YKL198C	YER088C	S481	0.268822	1	0.500262
YKL198C	YER151C	S339	0.395534	1	0.495426
YKL198C	YFL021W	S360	0.656149	1	0.57693
YKL198C	YGL075C	T141	0.154228	0	0.373802
YKL198C	YGL227W	S248	0.656877	0	0.60255
YKL198C	YHL003C	S24	0.657715	1	0.608949
YKL198C	YHR097C	S315	0.515843	1	0.379499
YKL198C	YJL110C	S404	0.257476	0	0.424157
YKL198C	YJR002W	S176	0.25566	1	0.57594
YKL198C	YJR002W	S177	0.452556	1	0.518248
YKL198C	YJR029W	S1014	0.262119	0	0.479655
YKL198C	YKL022C	S103	0.265084	0	0.428491
YKL198C	YKL127W	T118	0.374182	0	0.533515
YKL198C	YLL021W	S1053	0.52318	0	0.50982
YKL198C	YLR166C	S142	0.219212	0	0.433945
YKL198C	YLR182W	S133	0.259639	0	0.467337
YKL198C	YLR257W	S252	0.290847	1	0.475095
YKL198C	YLR357W	S245	0.374313	0	0.551704
YKL198C	YLR410W	S1121	0.867107	1	0.62126
YKL198C	YMR031C	S142	0.30171	0	0.476749
YKL198C	YMR275C	S195	0.481098	0	0.650623
YKL198C	YNL074C	S315	0.26876	1	0.431384
YKL198C	YNL118C	S679	0.266174	0	0.495352
YKL198C	YNL156C	S52	0.269178	0	0.605097
YKL198C	YNL180C	S262	0.19275	0	0.499734
YKL198C	YOL082W	S243	0.302856	1	0.485032
YKL198C	YOL082W	S246	0.376856	1	0.531717
YKL198C	YOL109W	S89	0.118354	1	0.500489
YKL198C	YOL130W	S139	0.269094	0	0.50293
YKL198C	YOR077W	S151	0.119446	0	0.388172
YKL198C	YPL074W	T352	0.444635	1	0.393032
YKL198C	YPL124W	S39	0.123685	1	0.519093
YKL198C	YPL199C	S21	0.118242	0	0.5568
YKL198C	YPL208W	S67	0.242938	1	0.458512
YKL198C	YPR111W	S366	0.284976	0	0.707767
YLR113W	YCL032W	S155	14.304	1	0.780391
YLR113W	YCL032W	S196	10.3631	1	0.724449
YLR113W	YCL032W	S248	14.304	1	0.640839
YLR113W	YCL032W	T244	14.304	1	0.797003
YLR113W	YCL032W	T341	13.6409	1	0.801811
YLR113W	YGR233C	T674	0.000330093	0	0.787261
YLR113W	YJL201W	S411	0.000314962	0	0.82527
YLR113W	YLL043W	S537	8.0441	1	0.747926
YLR113W	YLL043W	T231	14.304	1	0.790261
YLR113W	YNL154C	S455	5.9091e-05	0	0.405439
YMR001C	YBL047C	T237	0.000183974	0	0.529167
YMR001C	YBL067C	S337	0.000179285	0	0.603944
YMR001C	YBL084C	T397	8.72399	0	0.435516
YMR001C	YBL097W	S202	0.000173495	1	0.561873
YMR001C	YBL097W	S254	0.000166222	1	0.46888
YMR001C	YBL097W	S256	0.000113967	1	0.656172
YMR001C	YBL097W	S264	0.000174233	1	0.869693
YMR001C	YBL097W	S269	0.000183974	1	0.612048
YMR001C	YBL097W	S548	0.000133407	1	0.497144
YMR001C	YBL097W	S700	0.000164329	1	0.539368
YMR001C	YBL097W	S92	0.000166425	1	0.871255
YMR001C	YBL097W	T166	0.000183974	1	0.612539
YMR001C	YBL097W	T554	0.000183974	1	0.518403
YMR001C	YBR059C	S10	0.000107119	0	0.557673
YMR001C	YBR059C	S953	0.000112581	0	0.53164
YMR001C	YBR208C	S1400	0.000183974	0	0.564958
YMR001C	YDL236W	T198	0.000162432	0	0.599391
YMR001C	YDR002W	T50	0.000183974	0	0.683757
YMR001C	YDR150W	S1921	0.000183974	0	0.676668
YMR001C	YDR325W	S1001	0.000171007	1	0.547882
YMR001C	YDR325W	S1008	0.000183974	1	0.584699
YMR001C	YDR325W	S902	0.00015139	1	0.571051
YMR001C	YDR325W	S911	0.000183974	1	0.543152
YMR001C	YDR325W	S933	0.000170562	1	0.609277
YMR001C	YDR325W	S964	0.000169553	1	0.529689
YMR001C	YDR325W	S996	0.000160545	1	0.536949
YMR001C	YDR325W	T941	0.000177672	1	0.616148
YMR001C	YDR325W	T960	0.00014332	1	0.590184
YMR001C	YDR351W	S50	0.00017067	0	0.70815
YMR001C	YEL062W	S354	0.000183974	0	0.566985
YMR001C	YER008C	T285	0.000112454	0	0.514378
YMR001C	YER114C	S172	0.000160612	0	0.912013
YMR001C	YGL234W	S458	0.000183974	0	0.539527
YMR001C	YGR233C	T215	0.000112504	0	0.548125
YMR001C	YHR117W	S76	0.000163461	0	0.387781
YMR001C	YIR003W	S627	0.000168165	0	0.551852
YMR001C	YJL165C	S63	0.000183974	0	0.495984
YMR001C	YJL194W	T371	0.000183974	0	0.583118
YMR001C	YJL197W	T1249	0.000183974	0	0.534866
YMR001C	YLL015W	T934	0.000178157	0	0.58121
YMR001C	YLR272C	S464	0.000124044	1	0.588056
YMR001C	YLR272C	S499	0.000183974	1	0.587985
YMR001C	YLR272C	S931	0.000161503	1	0.528923
YMR001C	YLR272C	T471	0.000168591	1	0.580167
YMR001C	YLR272C	T892	9.79893e-05	1	0.585411
YMR001C	YLR310C	S746	0.000167303	0	0.612285
YMR001C	YLR409C	S604	0.000181545	0	0.525817
YMR001C	YLR410W	S92	0.000116895	0	0.801723
YMR001C	YML006C	S608	0.000183974	0	0.75711
YMR001C	YML035C	S109	0.000183974	0	0.484952
YMR001C	YML123C	S321	0.00018358	0	0.55058
YMR001C	YMR219W	S940	0.000168461	0	0.66956
YMR001C	YMR298W	S2	0.000112511	0	0.546292
YMR001C	YNL059C	S502	0.000169756	0	0.525314
YMR001C	YNL096C	T23	0.000183974	0	0.600044
YMR001C	YNL233W	S503	0.000183974	0	0.575418
YMR001C	YOL051W	S796	0.000169166	0	0.567259
YMR001C	YOR014W	S236	0.000162332	0	0.604265
YMR001C	YOR054C	T90	0.000168437	0	0.699786
YMR001C	YOR109W	S1029	0.000183974	0	0.632537
YMR001C	YOR352W	S108	0.000183974	0	0.54541
YMR001C	YPL085W	T2132	0.000170914	0	0.342928
YMR001C	YPL208W	S69	0.000179889	0	0.610732
YMR001C	YPR148C	S58	0.000177292	0	0.580695
YMR216C	YBL072C	S158	0.351812	0	0.449041
YMR216C	YGL255W	T187	0.116349	1	0.496471
YMR216C	YOR058C	T680	0.299327	0	0.398392
YNL154C	YCL014W	S1501	0.449313	0	0.472838
YNL154C	YER088C	S249	0.450217	0	0.705197
YNL154C	YFL026W	S331	0.534599	1	0.584678
YNL154C	YFL026W	S338	0.514013	1	0.518376
YNL154C	YFL026W	S342	0.547793	1	0.472692
YNL154C	YFL026W	S360	0.548281	1	0.507847
YNL154C	YLL055W	S15	0.449301	0	0.448999
YNL154C	YPR075C	S236	11.071	1	0.426938
YNL154C	YPR075C	T239	6.94426	1	0.496466
YNL298W	YBL064C	S53	0.000160846	0	0.79172
YNL298W	YDL223C	S1036	0.00021647	1	0.441847
YNL298W	YDL225W	S365	7.92133	0	0.576793
YNL298W	YGL163C	S130	7.92133	0	0.672777
YNL298W	YGR008C	S69	0.000260571	1	0.770066
YNL298W	YIL109C	S725	0.000260571	0	0.272062
YNL298W	YMR295C	S11	0.000156937	1	0.556308
YNL298W	YMR295C	S23	0.000104923	1	0.646424
YNL298W	YOR018W	S141	0.000260571	0	0.574331
YOL100W	YBL101C	S1030	0.326891	0	0.443292
YOL100W	YGR138C	T47	0.483311	1	0.631784
YOL100W	YHL016C	S251	0.202355	1	0.516712
YOL100W	YHL016C	T250	0.246201	1	0.533812
YOL100W	YHL016C	T684	0.261957	1	0.522377
YOL100W	YKR023W	S457	0.52804	0	0.588765
YOL100W	YOR173W	S63	0.289271	1	0.55386
YOR061W	YBR011C	T247	0.171574	0	0.62503
YOR061W	YDL099W	S87	0.000452221	1	0.65497
YOR061W	YDR005C	S388	5.85242	1	0.766732
YOR061W	YDR054C	S216	1.26898	1	0.500602
YOR061W	YER027C	S87	3.91437	1	0.275368
YOR061W	YER027C	S93	8.70944	1	0.771338
YOR061W	YER027C	T90	1.30142	1	0.659354
YOR061W	YER089C	T376	7.13952	1	0.853829
YOR061W	YGR149W	S403	0.000128641	0	0.601787
YOR061W	YHL020C	S239	6.71489	1	0.756279
YOR061W	YHL020C	S38	4.33213	1	0.665335
YOR061W	YHR099W	S542	1.04588	0	0.316845
YOR061W	YJL080C	S1112	6.45427	0	0.794186
YOR061W	YKR048C	S159	3.04976	1	0.789378
YOR061W	YKR048C	S177	5.0236	1	0.811939
YOR061W	YKR048C	S397	5.12961	1	0.857786
YOR061W	YLL003W	Y117	8.6318e-05	0	0.00281708
YOR061W	YLR319C	S233	0.00118321	0	0.653609
YOR061W	YLR335W	S164	0.417444	0	0.597125
YOR061W	YLR409C	S772	3.93825	0	0.662334
YOR061W	YNL096C	S156	0.76176	0	0.59293
YOR061W	YNL136W	S146	0.568611	0	0.756037
YOR061W	YOL113W	S249	0.00118321	0	0.797521
YOR061W	YPR041W	S211	0.146554	0	0.754489
YOR233W	YDL056W	S191	0.644272	0	0.7362
YOR233W	YIL033C	S147	0.269199	1	0.384892
YPL031C	YBL047C	S1100	0.0501736	1	0.967606
YPL031C	YBL047C	T1340	0.0526682	0	0.957282
YPL031C	YBR019C	T243	0.170862	0	1.04332
YPL031C	YBR068C	S16	0.0456887	0	0.943262
YPL031C	YBR102C	T496	0.0526682	0	0.821128
YPL031C	YDL173W	S36	0.0421882	1	0.279137
YPL031C	YDL173W	S39	0.0526682	1	0.90575
YPL031C	YDL173W	S49	0.0296487	1	0.291518
YPL031C	YDR186C	S684	0.0526682	0	0.941025
YPL031C	YDR328C	S45	1.25939	1	0.297805
YPL031C	YER122C	T324	1.14462	0	0.294777
YPL031C	YFL004W	S490	5.78869	0	0.244843
YPL031C	YFL005W	S201	0.0338215	0	0.194856
YPL031C	YHR071W	T32	20.1329	1	0.942564
YPL031C	YIL038C	T454	1.85792	1	0.871947
YPL031C	YIL135C	S102	1.89684	0	0.223298
YPL031C	YKL062W	T535	3.07365	0	0.303121
YPL031C	YKR060W	S270	0.0291214	0	0.329537
YPL031C	YLL021W	S961	1.67741	0	0.912904
YPL031C	YLR044C	T353	0.0526682	0	0.843139
YPL031C	YLR330W	S573	0.0291667	0	0.339117
YPL031C	YMR111C	S249	0.02937	0	0.280528
YPL031C	YNL106C	S1016	0.0526682	0	0.928121
YPL031C	YNL271C	T328	9.46417	0	0.319492
YPL031C	YNR054C	S14	0.0293315	0	0.236089
YPL031C	YOL070C	T403	0.0526682	0	0.860004
YPL031C	YOL100W	T50	0.0526682	0	0.356705
YPL031C	YOL103W	T34	0.0491788	0	0.318589
YPL031C	YOR175C	S513	0.0526682	1	0.897145
YPL031C	YOR195W	T6	1.19057	0	0.47929
YPL031C	YOR352W	S104	0.0387599	0	0.163304
YPL141C	YAL031C	S497	0.257808	0	0.365654
YPL141C	YDR207C	S316	0.362309	1	0.634061
YPL141C	YDR229W	S55	0.268333	0	0.441073
YPL141C	YEL032W	S777	0.278487	0	0.452037
YPL141C	YER155C	S154	0.53326	0	0.454282
YPL141C	YGL244W	S477	0.53817	0	0.550175
YPL141C	YGR125W	S152	0.109227	1	0.435636
YPL141C	YGR125W	S153	0.269136	1	0.411681
YPL141C	YGR267C	T22	0.295256	0	0.715997
YPL141C	YHR206W	S51	0.25814	0	0.422055
YPL141C	YKL127W	S120	0.240133	1	0.474176
YPL141C	YKL208W	T57	0.0918905	1	0.506002
YPL141C	YLL003W	T11	0.35689	0	0.449209
YPL141C	YLR177W	T235	0.617793	0	0.811212
YPL141C	YMR031C	S791	0.253882	1	0.510541
YPL141C	YNL076W	S217	0.618672	1	0.594052
YPL141C	YNL166C	S273	0.267786	1	0.467604
YPL141C	YOR276W	S78	0.109149	1	0.522486
YPL141C	YPL137C	S66	0.657589	1	0.620176
YPL153C	YAL019W	S98	2.17248	1	0.665666
YPL153C	YBL039C	S36	0.561694	0	0.667099
YPL153C	YBL072C	S154	0.286538	0	0.66637
YPL153C	YBL092W	S51	1.35958	0	0.572199
YPL153C	YBR215W	S312	0.984697	1	0.676488
YPL153C	YBR215W	S332	7.13459	1	0.643243
YPL153C	YBR247C	S404	0.868152	1	0.649835
YPL153C	YDL101C	S132	18.6316	1	0.626701
YPL153C	YDL101C	S172	7.13154	1	0.592153
YPL153C	YDL101C	S266	18.6316	1	0.664936
YPL153C	YDL173W	S49	1.33404	0	0.614997
YPL153C	YDL224C	S258	2.17248	0	0.853737
YPL153C	YDR052C	S203	11.4199	1	0.658967
YPL153C	YDR052C	S377	18.6316	1	0.673218
YPL153C	YDR052C	S521	18.6316	1	0.57056
YPL153C	YDR052C	S528	2.5322	1	0.597958
YPL153C	YDR153C	S405	2.03856	0	0.705977
YPL153C	YDR501W	S179	2.17248	1	0.594647
YPL153C	YEL062W	S373	0.28331	0	0.631989
YPL153C	YER006W	S250	2.17248	1	0.664904
YPL153C	YER169W	S139	2.17248	1	0.674288
YPL153C	YFR019W	S1049	0.313248	0	0.639995
YPL153C	YGL113W	S306	11.4383	1	0.641477
YPL153C	YGL113W	S421	2.56106	1	0.653574
YPL153C	YGL113W	S434	18.6316	1	0.668026
YPL153C	YGL113W	S479	2.83176	1	0.576688
YPL153C	YGL113W	S497	2.8614	1	0.807535
YPL153C	YGL113W	S521	4.35438	1	0.840101
YPL153C	YGL113W	S534	3.08435	1	0.81778
YPL153C	YGL113W	S556	18.6316	1	0.633219
YPL153C	YGL113W	S569	10.8902	1	0.643442
YPL153C	YGL113W	S618	5.91839	1	0.640593
YPL153C	YGR233C	S956	2.17248	1	0.667303
YPL153C	YHR030C	S423	16.5548	1	0.615645
YPL153C	YHR052W	S357	0.33702	0	0.605405
YPL153C	YJR042W	S596	0.297266	0	0.623024
YPL153C	YLR176C	T199	3.96389	1	0.797965
YPL153C	YML007W	S17	1.2716	0	0.660318
YPL153C	YMR029C	S115	1.04101	0	0.584458
YPL153C	YMR030W	S73	0.313751	0	0.508718
YPL153C	YMR219W	S1166	16.5073	1	0.675331
YPL153C	YMR219W	S1348	2.65234	0	0.675445
YPL153C	YNL098C	S235	0.378682	0	0.694937
YPL153C	YNL127W	S27	2.17248	0	0.854222
YPL153C	YOR330C	T791	0.305095	0	0.598067
YPL153C	YPL085W	S663	1.27114	0	0.651028
YPL153C	YPL153C	S424	4.72454	1	0.626102
YPL153C	YPL153C	S560	18.6316	1	0.601907
YPL153C	YPL186C	S189	0.291192	0	0.688269
YPL153C	YPL217C	S523	0.479184	0	0.640799
YPL153C	YPR135W	S463	2.35659	1	0.684089
YPL203W	YKL089W	S53	4.65503	0	0.983847
YPL203W	YOR220W	S152	1.21455	1	0.461184
YPL204W	YER005W	S577	0.507651	0	0.504027
YPL204W	YER177W	S238	4.77894	1	0.477871
YPL204W	YER177W	S238	9.74175	1	0.477871
YPL204W	YGL035C	S179	0.30983	0	0.449651
YPL204W	YMR001C	T238	2.24592	0	0.741662
YPL204W	YMR001C	T238	0.85426	0	0.741662
YPL204W	YPR181C	S742	7.24406	1	0.689744
YPL204W	YPR181C	T555	5.34216	1	0.500434
YPL204W	YPR181C	T747	1.83059	1	0.589057
YPL209C	YJL013C	S303	34.9166	1	0.589749
YPL209C	YJL013C	S337	34.9166	1	0.612174
YPL209C	YJL013C	S486	25.9576	1	0.628971
YPL209C	YPL209C	S5	34.9166	1	0.630934

## Sheet: roc_curves_data6
kinase	target	target_residue	Networkin_score	real_site	AKID_score
YBL016W	YBR083W	T276	30.1372	1	0.208094
YBL016W	YMR232W	S100	4.8164	1	0.815627
YBL016W	YMR232W	S84	4.99191	1	0.791791
YBL105C	YBL061C	S171	0.203606	0	0.468926
YBL105C	YGL158W	S99	2.81111	0	0.53602
YBL105C	YHL020C	S26	6.99392	1	0.449271
YBL105C	YJL041W	S470	0.489939	0	0.542258
YBL105C	YKL180W	S65	1.49228	0	0.723679
YBL105C	YLR337C	S210	1.4817	0	0.594197
YBL105C	YOR327C	S69	4.83158	0	0.518719
YBR160W	YAL017W	S306	0.0292783	0	0.230264
YBR160W	YAL024C	S212	17.1882	1	0.940787
YBR160W	YAL024C	T614	17.2321	1	0.850668
YBR160W	YAL024C	T687	16.7237	0	0.185651
YBR160W	YAL031C	S520	0.9599	1	0.9093
YBR160W	YAL038W	T407	0.506233	1	0.905717
YBR160W	YAL041W	S741	1.09801	0	0.221676
YBR160W	YAR002W	S222	0.959579	1	1.11033
YBR160W	YAR002W	S312	0.0900335	1	0.956778
YBR160W	YAR002W	S382	0.856117	1	0.929787
YBR160W	YAR002W	T460	0.960046	1	0.922245
YBR160W	YAR033W	S179	0.000159405	1	0.973723
YBR160W	YBL005W-A	S409	0.000549947	1	0.937932
YBR160W	YBL005W-A	S60	8.43071e-05	0	0.344106
YBR160W	YBL007C	S437	0.586184	1	0.967682
YBR160W	YBL024W	T426	0.000551163	1	0.915418
YBR160W	YBL035C	T111	10.8445	1	0.964327
YBR160W	YBL046W	S434	0.000544601	1	0.942442
YBR160W	YBL046W	T347	0.000550134	1	0.875239
YBR160W	YBL047C	T1339	0.887913	0	0.143837
YBR160W	YBL047C	T238	0.884345	1	0.950789
YBR160W	YBL051C	S466	0.15658	1	0.889471
YBR160W	YBL051C	S541	0.476702	1	0.944091
YBR160W	YBL058W	S315	0.000428964	1	1.03767
YBR160W	YBL058W	S322	0.000544185	1	0.894668
YBR160W	YBL085W	S412	0.187542	1	1.00282
YBR160W	YBL085W	S540	0.648003	1	1.0407
YBR160W	YBL101C	S1030	0.104473	1	1.03518
YBR160W	YBL101C	S33	0.104643	1	1.05919
YBR160W	YBL101C	T1028	0.104869	1	0.867494
YBR160W	YBL101C	T804	0.0612401	0	0.176174
YBR160W	YBL103C	S142	0.00030038	0	0.952462
YBR160W	YBL103C	T255	0.000105349	0	0.160694
YBR160W	YBR007C	T339	6.06382e-05	0	0.267952
YBR160W	YBR012W-B	S960	0.000146653	0	1.15966
YBR160W	YBR038W	S133	0.13132	1	0.966537
YBR160W	YBR059C	S801	0.000545944	1	0.974315
YBR160W	YBR059C	T763	8.69542e-05	0	0.133967
YBR160W	YBR060C	S16	34.7587	1	0.978081
YBR160W	YBR060C	S188	34.7257	1	0.927622
YBR160W	YBR060C	S206	34.571	1	0.968158
YBR160W	YBR060C	T217	34.1539	1	1.10998
YBR160W	YBR060C	T24	34.0375	1	1.02453
YBR160W	YBR065C	T153	0.000548066	0	0.858078
YBR160W	YBR068C	S16	5.1717e-05	1	0.933255
YBR160W	YBR084W	T519	0.0415422	0	0.956476
YBR160W	YBR102C	S31	0.959759	1	0.986579
YBR160W	YBR102C	S716	0.620866	0	0.895166
YBR160W	YBR102C	T28	0.943007	1	0.834967
YBR160W	YBR127C	S515	0.00675047	0	0.256106
YBR160W	YBR130C	T393	0.466662	0	0.227147
YBR160W	YBR156C	S144	0.497061	1	0.878
YBR160W	YBR156C	S268	0.490674	1	0.949613
YBR160W	YBR172C	S537	0.0605368	0	0.938691
YBR160W	YBR198C	S415	0.203092	0	0.965661
YBR160W	YBR200W	S72	1.77303	1	0.91717
YBR160W	YBR214W	S458	0.00054876	1	0.993814
YBR160W	YBR233W	S20	0.000494821	0	0.938176
YBR160W	YBR245C	T694	0.893888	1	0.888868
YBR160W	YBR275C	T1668	0.00055034	0	0.899505
YBR160W	YCL014W	S1515	0.937471	1	0.955288
YBR160W	YCL014W	S1549	0.957093	1	0.982209
YBR160W	YCL014W	T1440	0.959746	1	0.861254
YBR160W	YCL019W	S1014	0.000231638	1	1.01021
YBR160W	YCR084C	S150	0.000264057	0	0.972223
YBR160W	YCR088W	S169	0.000541211	1	0.940382
YBR160W	YCR088W	S183	0.000549214	1	1.03722
YBR160W	YCR088W	S313	0.000548925	1	0.909708
YBR160W	YCR088W	T165	0.00054993	1	0.945839
YBR160W	YCR095C	T145	0.000112466	0	0.138203
YBR160W	YDL042C	S23	0.585737	1	1.04253
YBR160W	YDL048C	S193	0.0005487	1	1.03457
YBR160W	YDL074C	S471	0.0223036	0	0.168529
YBR160W	YDL088C	S464	0.000551589	1	0.970288
YBR160W	YDL089W	S441	0.517968	1	0.982325
YBR160W	YDL089W	T446	0.958185	1	0.917214
YBR160W	YDL099W	T277	0.000551345	1	0.945256
YBR160W	YDL131W	T410	0.689971	1	0.862318
YBR160W	YDL146W	S7	0.000220862	0	0.914357
YBR160W	YDL150W	S137	0.000130294	0	0.210094
YBR160W	YDL161W	S350	0.0500506	0	0.23507
YBR160W	YDL173W	S148	0.000549969	1	0.919163
YBR160W	YDL173W	S246	0.000374491	1	0.960465
YBR160W	YDL175C	T15	0.000494821	0	0.440485
YBR160W	YDL180W	S225	4.71647e-05	0	0.225781
YBR160W	YDL182W	T396	0.690474	1	0.822035
YBR160W	YDL195W	S473	0.0358716	0	0.19062
YBR160W	YDL195W	S836	0.38143	1	0.91837
YBR160W	YDL195W	S980	0.382168	1	0.936084
YBR160W	YDL204W	S247	9.56456e-05	0	0.251716
YBR160W	YDL220C	S336	26.0102	1	0.944268
YBR160W	YDL220C	T308	26.4331	1	0.868002
YBR160W	YDL223C	S671	0.000321643	1	0.97055
YBR160W	YDL224C	S241	0.175296	0	0.31751
YBR160W	YDL225W	T6	4.14922	0	0.947093
YBR160W	YDL226C	T161	9.56722e-05	1	0.986098
YBR160W	YDL229W	T506	0.0130346	0	0.186096
YBR160W	YDL234C	S265	0.000551287	1	0.92128
YBR160W	YDR001C	S66	1.53252	1	0.926927
YBR160W	YDR006C	S191	0.000550868	1	0.897065
YBR160W	YDR006C	S193	0.000549488	1	1.05694
YBR160W	YDR017C	S670	0.000549056	0	0.879031
YBR160W	YDR017C	T144	6.69671e-05	0	0.0941858
YBR160W	YDR028C	S421	0.1976	1	0.995523
YBR160W	YDR028C	S898	0.197436	1	0.95406
YBR160W	YDR028C	T896	0.198324	1	0.921983
YBR160W	YDR052C	S11	3.93895	1	0.903173
YBR160W	YDR052C	S222	0.57909	0	0.225262
YBR160W	YDR052C	T114	0.370099	0	0.234349
YBR160W	YDR068W	T25	6.11938e-05	0	0.0985666
YBR160W	YDR076W	S14	0.0769941	0	0.994931
YBR160W	YDR089W	S238	0.00054791	1	0.989303
YBR160W	YDR096W	S425	0.000132484	1	1.0744
YBR160W	YDR096W	S696	0.000549605	1	0.967719
YBR160W	YDR097C	S228	0.950174	1	0.908272
YBR160W	YDR103W	S329	4.42646	1	0.900471
YBR160W	YDR130C	S117	32.5897	1	1.07453
YBR160W	YDR130C	S148	32.8802	1	0.917038
YBR160W	YDR130C	S36	32.8099	1	0.95426
YBR160W	YDR130C	S54	32.807	1	0.991334
YBR160W	YDR130C	S74	7.76992	1	1.02884
YBR160W	YDR130C	T68	32.2072	1	0.895925
YBR160W	YDR137W	S370	0.000100794	1	0.854876
YBR160W	YDR146C	S250	4.625	1	0.953697
YBR160W	YDR146C	S261	31.185	1	0.988228
YBR160W	YDR146C	S300	31.5414	1	0.944341
YBR160W	YDR146C	S492	28.9377	1	1.04493
YBR160W	YDR146C	S505	22.913	1	0.871584
YBR160W	YDR146C	S702	31.4945	1	0.978349
YBR160W	YDR159W	S600	0.222716	1	0.965385
YBR160W	YDR159W	S866	0.286824	1	1.01741
YBR160W	YDR170C	S433	0.0740872	0	0.226986
YBR160W	YDR170C	T1240	0.767001	1	0.979398
YBR160W	YDR170C	T769	0.775012	0	0.223311
YBR160W	YDR216W	T188	0.360853	1	0.96032
YBR160W	YDR217C	S11	0.943552	1	0.894922
YBR160W	YDR217C	S26	0.592492	1	0.926298
YBR160W	YDR217C	S56	0.0978837	1	0.935058
YBR160W	YDR217C	S990	0.0900335	0	0.148122
YBR160W	YDR217C	T474	0.958513	0	0.81712
YBR160W	YDR227W	S342	0.959726	1	1.00885
YBR160W	YDR227W	S389	0.950154	1	0.935979
YBR160W	YDR285W	S763	0.413005	1	0.991848
YBR160W	YDR285W	S783	0.951125	1	0.934647
YBR160W	YDR285W	S828	0.959298	1	0.98321
YBR160W	YDR285W	S89	0.250093	1	0.971892
YBR160W	YDR293C	S231	3.63817	1	0.998381
YBR160W	YDR293C	S267	1.991	1	0.990879
YBR160W	YDR293C	S286	3.62893	1	0.92462
YBR160W	YDR293C	S492	3.64448	1	1.06572
YBR160W	YDR309C	S337	3.52876	1	0.954687
YBR160W	YDR310C	S379	0.608537	1	0.955828
YBR160W	YDR310C	S738	0.611591	1	0.989376
YBR160W	YDR310C	T697	0.165589	0	0.949183
YBR160W	YDR326C	S572	0.000300979	1	1.00502
YBR160W	YDR348C	S121	0.956872	1	0.93724
YBR160W	YDR356W	S36	31.4869	1	1.03515
YBR160W	YDR356W	S91	31.2042	1	1.01135
YBR160W	YDR358W	S375	0.000550605	0	0.934751
YBR160W	YDR365C	S330	5.1717e-05	0	0.19024
YBR160W	YDR369C	S349	0.395516	1	0.966771
YBR160W	YDR379W	S380	12.7833	1	0.905227
YBR160W	YDR379W	S770	7.49177	1	0.999971
YBR160W	YDR379W	S772	12.8539	1	1.04443
YBR160W	YDR379W	T320	12.8743	0	0.852074
YBR160W	YDR389W	S16	0.95892	1	0.935001
YBR160W	YDR394W	T8	0.132003	0	0.796545
YBR160W	YDR407C	S374	0.000494821	0	0.257833
YBR160W	YDR409W	S132	0.328676	1	0.95926
YBR160W	YDR409W	S139	0.328552	1	1.0844
YBR160W	YDR422C	S200	0.402785	1	1.09321
YBR160W	YDR436W	S299	0.084081	1	1.03758
YBR160W	YDR436W	S310	0.111437	1	0.958698
YBR160W	YDR439W	S146	0.749677	1	0.921583
YBR160W	YDR439W	S230	0.947617	1	0.912399
YBR160W	YDR443C	S587	0.000362242	0	1.01318
YBR160W	YDR443C	S748	0.000551211	1	1.02316
YBR160W	YDR475C	T176	0.000184504	0	1.02097
YBR160W	YDR494W	T113	4.64492e-05	0	0.12177
YBR160W	YDR515W	S42	0.000540189	1	0.934188
YBR160W	YEL017W	T120	5.1717e-05	0	0.252941
YBR160W	YEL032W	S781	31.4208	1	1.02093
YBR160W	YEL043W	S847	0.000550037	1	0.963456
YBR160W	YEL043W	S862	0.00037894	1	0.970968
YBR160W	YER032W	S225	0.95834	1	0.97455
YBR160W	YER032W	S399	0.735902	1	1.11719
YBR160W	YER032W	S84	0.958724	1	0.974819
YBR160W	YER033C	S152	0.000548112	0	0.91132
YBR160W	YER033C	S17	0.000544753	0	0.94881
YBR160W	YER033C	S914	0.000551072	1	0.963479
YBR160W	YER054C	S213	5.08783e-05	1	1.01661
YBR160W	YER075C	S272	1.31546	1	0.920917
YBR160W	YER079W	S41	0.000539524	1	1.05664
YBR160W	YER088C	S487	0.173483	1	1.01875
YBR160W	YER088C	S491	0.51616	1	0.98591
YBR160W	YER093C	T28	0.000225138	1	0.948892
YBR160W	YER111C	S806	35.8998	1	0.923506
YBR160W	YER111C	T20	35.9232	1	0.827734
YBR160W	YER114C	S457	0.0713054	1	0.96601
YBR160W	YER114C	S652	0.29973	1	0.95256
YBR160W	YER120W	T204	2.33514	1	0.899051
YBR160W	YER129W	S966	0.960015	1	0.963365
YBR160W	YER149C	S345	0.165016	1	0.954369
YBR160W	YER155C	T1038	0.851555	1	0.871944
YBR160W	YER161C	S173	0.163188	1	0.92174
YBR160W	YER167W	S418	12.8161	1	1.00843
YBR160W	YER169W	S430	0.000550412	1	0.953454
YBR160W	YER169W	S561	0.000182236	1	0.917785
YBR160W	YER169W	S575	5.1717e-05	1	0.990115
YBR160W	YER180C-A	S10	0.000494821	0	0.981993
YBR160W	YFL007W	S11	0.356793	1	0.995693
YBR160W	YFL007W	S29	0.359335	1	0.841673
YBR160W	YFL013C	T567	0.000551441	0	0.942683
YBR160W	YFL021W	S289	4.68381e-05	0	0.192475
YBR160W	YFL026W	T382	0.391111	1	0.922697
YBR160W	YFL033C	S1565	0.000548785	1	0.944785
YBR160W	YFL033C	S380	0.000147409	0	0.900681
YBR160W	YFL034C-B	T58	0.0561122	0	0.144441
YBR160W	YFL034C-B	T76	0.1752	1	0.893483
YBR160W	YFL042C	S103	0.000551031	1	0.98805
YBR160W	YFL042C	S149	0.000235794	1	0.912145
YBR160W	YFL042C	T110	0.000536475	1	1.10579
YBR160W	YFL054C	T104	4.67388e-05	0	0.20539
YBR160W	YFR019W	T183	0.0574893	1	0.885394
YBR160W	YFR028C	S429	3.25948	1	0.891963
YBR160W	YGL014W	S210	0.000117538	0	1.05764
YBR160W	YGL035C	S264	0.0142249	1	0.961393
YBR160W	YGL049C	T196	0.000460331	1	0.888302
YBR160W	YGL049C	T301	0.000549566	1	0.83284
YBR160W	YGL056C	S46	0.144174	0	0.201785
YBR160W	YGL090W	S261	0.000551119	1	0.986165
YBR160W	YGL093W	T356	0.70546	1	0.87082
YBR160W	YGL100W	S261	5.1717e-05	0	0.248787
YBR160W	YGL113W	S467	0.539692	1	0.98641
YBR160W	YGL113W	T442	0.0479183	0	0.239321
YBR160W	YGL124C	S82	0.951798	0	0.930562
YBR160W	YGL148W	T77	0.000544554	0	0.843711
YBR160W	YGL151W	S259	0.00454853	0	0.327154
YBR160W	YGL197W	S1387	0.82858	1	0.895264
YBR160W	YGL197W	S693	0.726277	1	1.02193
YBR160W	YGL203C	S660	0.00055114	0	1.00375
YBR160W	YGL208W	S52	0.0391636	0	0.180626
YBR160W	YGR086C	S163	0.000268113	0	0.960696
YBR160W	YGR092W	S51	1.61834	1	1.00286
YBR160W	YGR092W	S53	1.62443	1	1.13049
YBR160W	YGR097W	T808	0.202621	1	0.959365
YBR160W	YGR125W	S42	0.000551218	1	0.969846
YBR160W	YGR149W	S403	5.1717e-05	0	0.22719
YBR160W	YGR156W	S268	0.0476157	0	0.225064
YBR160W	YGR178C	S436	0.000228178	1	1.04088
YBR160W	YGR184C	S300	0.03184	1	0.946591
YBR160W	YGR196C	T167	0.000243107	0	0.994885
YBR160W	YGR253C	S56	0.0403742	1	1.03455
YBR160W	YHL007C	S206	4.48622	1	0.228849
YBR160W	YHL007C	S502	20.9963	1	0.9098
YBR160W	YHL007C	S517	11.4655	1	0.984268
YBR160W	YHL007C	T512	14.4973	1	0.900266
YBR160W	YHL025W	T165	0.000548805	0	0.927228
YBR160W	YHL028W	S541	0.000550721	1	0.877338
YBR160W	YHL029C	S6	0.000360478	1	0.989591
YBR160W	YHR005C	S175	0.170996	0	0.185966
YBR160W	YHR036W	S56	0.000548807	1	0.976214
YBR160W	YHR079C	S840	0.0483292	0	0.208291
YBR160W	YHR094C	T31	0.189721	1	0.852558
YBR160W	YHR118C	S106	32.8961	1	1.00848
YBR160W	YHR118C	S116	32.7725	1	0.949011
YBR160W	YHR118C	S123	32.8636	1	0.918027
YBR160W	YHR118C	T114	32.8685	1	0.792514
YBR160W	YHR118C	T146	32.8852	1	0.910816
YBR160W	YHR149C	S126	0.0808593	1	0.964237
YBR160W	YHR149C	S251	0.949063	0	0.911601
YBR160W	YHR149C	T232	0.959937	1	0.827841
YBR160W	YHR152W	S118	0.526121	1	1.2401
YBR160W	YHR152W	S125	0.409411	1	1.08175
YBR160W	YHR158C	S613	0.954891	1	0.923367
YBR160W	YHR158C	S67	0.940784	1	0.947899
YBR160W	YHR158C	T486	0.112038	0	0.169393
YBR160W	YHR159W	S244	0.29313	1	1.04568
YBR160W	YHR159W	S286	0.306114	1	1.10232
YBR160W	YHR159W	S29	0.950369	1	0.948417
YBR160W	YHR159W	T236	0.960352	1	0.854448
YBR160W	YHR164C	S237	1.06945	1	0.995359
YBR160W	YIL024C	S107	0.000309075	1	0.954722
YBR160W	YIL031W	S788	0.572655	1	1.0262
YBR160W	YIL031W	S795	0.861428	1	0.9144
YBR160W	YIL031W	S984	0.957236	1	0.993176
YBR160W	YIL033C	S89	0.320212	1	0.966365
YBR160W	YIL038C	S304	0.0722455	0	0.234801
YBR160W	YIL038C	S326	0.371899	0	0.99957
YBR160W	YIL046W	S67	0.687603	1	0.897773
YBR160W	YIL063C	T31	0.000541653	1	0.891754
YBR160W	YIL101C	S146	0.952179	1	1.02895
YBR160W	YIL101C	S271	0.960352	1	1.00518
YBR160W	YIL101C	S551	0.96022	1	1.03844
YBR160W	YIL106W	S36	0.955294	1	0.969479
YBR160W	YIL106W	S80	0.654187	1	0.952574
YBR160W	YIL112W	S290	0.959907	1	0.950604
YBR160W	YIL112W	S690	0.948304	1	0.955204
YBR160W	YIL114C	T103	0.000550245	1	0.874966
YBR160W	YIL115C	S735	0.000549345	1	0.898662
YBR160W	YIL115C	S854	0.000543816	1	0.843612
YBR160W	YIL122W	S168	0.52475	1	0.979955
YBR160W	YIL135C	S301	0.355196	1	0.928666
YBR160W	YIL140W	S676	0.0936599	0	0.254341
YBR160W	YIL144W	T5	0.127647	0	0.262174
YBR160W	YIL153W	S341	0.171517	1	0.87175
YBR160W	YIR007W	T594	0.00054847	1	1.08076
YBR160W	YIR007W	T596	0.000548519	1	1.00316
YBR160W	YIR010W	S264	0.883944	1	0.963819
YBR160W	YIR023W	T867	0.716581	1	0.909851
YBR160W	YJL005W	S290	0.0332062	0	0.243098
YBR160W	YJL013C	T478	0.454149	1	0.986987
YBR160W	YJL020C	S103	0.000130294	1	0.939363
YBR160W	YJL076W	S1032	1.62865	1	0.95776
YBR160W	YJL076W	S1056	1.63212	1	0.909677
YBR160W	YJL076W	S166	1.62373	1	0.92153
YBR160W	YJL076W	S447	1.63184	1	0.95863
YBR160W	YJL076W	S452	1.61596	1	0.986374
YBR160W	YJL076W	S830	0.894162	1	0.95147
YBR160W	YJL076W	T1042	1.63392	1	0.896487
YBR160W	YJL076W	T297	1.62624	1	0.935906
YBR160W	YJL076W	T676	0.933587	1	0.850774
YBR160W	YJL084C	S176	0.951258	1	0.975945
YBR160W	YJL084C	S213	0.741686	1	1.05374
YBR160W	YJL084C	S793	0.450166	0	0.158808
YBR160W	YJL084C	T884	0.960139	0	0.885313
YBR160W	YJL092W	S698	0.818803	1	1.01063
YBR160W	YJL092W	S893	1.1392	1	1.12263
YBR160W	YJL092W	S938	1.12313	1	0.913065
YBR160W	YJL092W	S950	1.12482	1	0.949779
YBR160W	YJL092W	S965	1.12671	1	1.15039
YBR160W	YJL092W	T604	1.11866	1	0.836318
YBR160W	YJL095W	S411	0.893933	1	0.903542
YBR160W	YJL095W	S747	0.566138	1	0.940368
YBR160W	YJL095W	S816	0.8874	1	0.948467
YBR160W	YJL123C	T77	0.000392783	0	0.261161
YBR160W	YJL146W	S130	0.000494821	1	1.0075
YBR160W	YJL146W	T43	6.42976e-05	0	1.01334
YBR160W	YJL157C	T15	35.2917	1	0.856677
YBR160W	YJL177W	S141	0.000100557	0	0.183519
YBR160W	YJL193W	S247	0.000539049	1	1.04182
YBR160W	YJL201W	S411	0.000494821	1	1.05259
YBR160W	YJL201W	T422	0.000549884	1	0.838341
YBR160W	YJR033C	S1211	0.959775	1	1.05975
YBR160W	YJR059W	S69	0.953725	1	0.971775
YBR160W	YJR059W	T727	0.959091	1	0.875461
YBR160W	YJR059W	T730	0.954501	1	0.961543
YBR160W	YJR070C	S281	0.00037351	1	0.922726
YBR160W	YJR083C	S171	0.172276	0	0.223527
YBR160W	YJR083C	S62	0.320097	1	0.92769
YBR160W	YJR083C	S71	0.956529	1	0.928668
YBR160W	YJR093C	S110	0.0489041	0	0.186521
YBR160W	YJR094C	S302	0.343098	0	0.953402
YBR160W	YJR104C	S26	4.97094e-05	0	0.227577
YBR160W	YJR139C	T239	0.00034461	0	0.338697
YBR160W	YKL005C	S177	0.000551203	1	0.96357
YBR160W	YKL038W	S229	0.205196	1	0.881601
YBR160W	YKL038W	T247	0.0175033	0	0.14844
YBR160W	YKL052C	S188	0.152386	0	0.219862
YBR160W	YKL054C	T112	0.00042018	0	0.248455
YBR160W	YKL062W	S161	0.0586014	1	0.960661
YBR160W	YKL062W	S178	0.100323	1	0.915411
YBR160W	YKL079W	T583	0.0115482	0	0.274501
YBR160W	YKL092C	S1066	0.374303	1	1.11456
YBR160W	YKL092C	S854	0.367468	0	0.855059
YBR160W	YKL093W	S69	0.000130294	1	0.9864
YBR160W	YKL105C	S980	0.000551636	1	0.986688
YBR160W	YKL140W	S466	0.000541067	1	0.891686
YBR160W	YKL185W	S253	30.9079	1	1.04599
YBR160W	YKL185W	S452	21.5579	1	1.00378
YBR160W	YKL185W	S455	30.6644	1	0.940006
YBR160W	YKL185W	T290	10.4907	0	0.902593
YBR160W	YKL185W	T450	30.9126	1	0.991257
YBR160W	YKL204W	T391	0.403885	0	1.01585
YBR160W	YKR019C	S197	6.23848e-05	0	0.125242
YBR160W	YKR021W	S573	0.000184054	1	0.982712
YBR160W	YKR026C	T291	0.0523251	0	0.860777
YBR160W	YKR062W	S97	0.383754	1	0.945829
YBR160W	YKR067W	T673	0.000258388	0	0.188048
YBR160W	YKR072C	S47	0.340409	1	0.96604
YBR160W	YKR072C	S56	0.344248	1	0.977822
YBR160W	YKR077W	S147	12.7943	1	0.985566
YBR160W	YKR089C	S713	0.288177	0	0.955497
YBR160W	YKR089C	S890	0.958242	1	0.940591
YBR160W	YKR089C	T675	0.959918	1	0.941194
YBR160W	YKR091W	S212	10.6479	1	0.971164
YBR160W	YKR095W	S1675	0.0811806	1	0.164284
YBR160W	YLL015W	T641	4.8344e-05	0	0.196917
YBR160W	YLL021W	S1080	0.948861	1	0.966379
YBR160W	YLL021W	S1087	0.648667	1	0.874261
YBR160W	YLL021W	S254	0.71339	1	0.916136
YBR160W	YLL021W	S274	0.958219	1	0.954811
YBR160W	YLL021W	S585	0.958082	1	0.931331
YBR160W	YLL021W	S599	0.737697	1	0.884345
YBR160W	YLL021W	S883	0.948312	1	0.941804
YBR160W	YLL021W	S910	0.450166	1	1.0148
YBR160W	YLL021W	S937	0.183401	1	0.992969
YBR160W	YLL021W	S961	0.523583	1	0.917127
YBR160W	YLL021W	S979	0.0911164	1	0.931554
YBR160W	YLL032C	S762	0.605086	1	0.932091
YBR160W	YLL040C	T1379	0.00054681	1	1.00142
YBR160W	YLL057C	S52	0.000539052	0	0.899467
YBR160W	YLL061W	T21	0.000550666	1	0.915267
YBR160W	YLR006C	S195	0.950167	1	0.937569
YBR160W	YLR006C	S673	0.95963	1	0.914291
YBR160W	YLR018C	T221	0.584864	1	0.7726
YBR160W	YLR018C	T273	0.583284	1	0.94563
YBR160W	YLR049C	S80	0.00054976	1	1.06762
YBR160W	YLR071C	T1036	0.0616075	0	0.989456
YBR160W	YLR086W	S113	0.227287	1	0.904771
YBR160W	YLR086W	S117	0.605212	1	1.12043
YBR160W	YLR086W	S128	1.10698	1	0.947903
YBR160W	YLR096W	S609	2.81878	1	1.0183
YBR160W	YLR096W	S643	1.99005	1	1.01716
YBR160W	YLR116W	S376	0.00055068	1	1.01936
YBR160W	YLR116W	S378	8.99203e-05	1	0.976067
YBR160W	YLR131C	S253	0.140512	1	0.971453
YBR160W	YLR131C	S303	1.57218	1	0.967412
YBR160W	YLR131C	S385	0.137032	1	0.911491
YBR160W	YLR131C	S392	1.57782	1	0.945851
YBR160W	YLR131C	S428	1.43058	1	0.928784
YBR160W	YLR131C	S564	0.30736	1	0.955736
YBR160W	YLR131C	T259	1.58522	1	0.856228
YBR160W	YLR131C	T486	1.59487	1	0.928618
YBR160W	YLR131C	T501	1.59146	1	0.839475
YBR160W	YLR166C	S485	0.14581	1	0.877574
YBR160W	YLR182W	S238	35.7649	0	0.996116
YBR160W	YLR187W	S496	7.44943	0	1.05778
YBR160W	YLR187W	S514	1.15132	0	0.195924
YBR160W	YLR187W	S623	7.67167	0	0.971363
YBR160W	YLR190W	S37	0.960352	1	1.06193
YBR160W	YLR219W	S46	0.956677	1	0.94382
YBR160W	YLR219W	T646	0.847102	0	0.267399
YBR160W	YLR248W	S46	0.425757	1	1.04042
YBR160W	YLR273C	S645	0.000546971	1	0.918744
YBR160W	YLR319C	S327	0.353404	1	0.919433
YBR160W	YLR330W	S347	5.51261e-05	0	0.213969
YBR160W	YLR332W	S352	0.00590168	0	0.192171
YBR160W	YLR337C	S709	6.62364e-05	1	1.01394
YBR160W	YLR353W	S413	0.000187621	1	0.965222
YBR160W	YLR353W	T411	0.000550353	1	0.875806
YBR160W	YLR357W	T243	0.575176	1	1.06102
YBR160W	YLR371W	S171	0.271557	1	0.992342
YBR160W	YLR371W	T216	0.875268	1	0.925957
YBR160W	YLR399C	S615	0.000544316	0	0.996117
YBR160W	YLR410W	S1107	0.00037351	1	0.912112
YBR160W	YLR442C	T454	0.84894	1	0.867057
YBR160W	YLR449W	T20	0.000550717	0	0.893039
YBR160W	YLR452C	S252	0.207711	0	1.0128
YBR160W	YLR457C	S251	0.650239	1	0.985029
YBR160W	YLR457C	S253	0.959227	1	1.04583
YBR160W	YML016C	S142	0.173713	1	0.927659
YBR160W	YML016C	S265	0.261296	1	0.923241
YBR160W	YML016C	T261	0.488988	1	0.898261
YBR160W	YML027W	T324	0.95	1	0.972834
YBR160W	YML029W	S376	0.000494821	1	1.0648
YBR160W	YML034W	S82	0.0900335	0	0.326516
YBR160W	YML034W	T241	0.960352	1	0.915774
YBR160W	YML034W	T291	0.959539	1	0.858588
YBR160W	YML035C	T50	0.000551153	0	0.870129
YBR160W	YML059C	S645	0.000549572	1	0.988023
YBR160W	YML064C	S240	0.499235	1	1.06468
YBR160W	YML072C	S1373	0.000547925	1	0.908182
YBR160W	YML072C	T1350	0.000543828	1	0.955217
YBR160W	YML076C	S126	0.000494821	1	1.1462
YBR160W	YML100W	S135	0.000537228	1	1.0415
YBR160W	YML100W	S147	0.000184577	1	0.980912
YBR160W	YML100W	S161	0.00021032	1	1.02048
YBR160W	YML100W	S77	0.00030044	1	0.961014
YBR160W	YML123C	S579	0.000549154	1	0.938693
YBR160W	YMR001C	T70	35.9072	1	0.820326
YBR160W	YMR005W	S36	0.954241	1	0.893106
YBR160W	YMR031C	S401	0.000545779	0	0.897389
YBR160W	YMR036C	S144	34.4539	0	0.983936
YBR160W	YMR036C	S205	14.8767	0	0.211825
YBR160W	YMR036C	S27	35.7928	1	0.880369
YBR160W	YMR068W	S315	0.142646	1	0.991976
YBR160W	YMR086W	S658	0.000546196	1	0.970328
YBR160W	YMR086W	S870	0.000549775	1	0.94546
YBR160W	YMR086W	T675	0.000548659	1	0.808888
YBR160W	YMR110C	S113	4.6899e-05	0	0.248497
YBR160W	YMR137C	S193	0.00055142	1	1.01659
YBR160W	YMR157C	T185	7.05556e-05	0	0.130843
YBR160W	YMR165C	S602	21.3907	1	0.972731
YBR160W	YMR165C	S744	5.20762	1	0.978495
YBR160W	YMR165C	T723	22.0371	1	0.940159
YBR160W	YMR192W	T17	0.000550215	1	0.861199
YBR160W	YMR196W	S1081	0.0005454	1	0.944823
YBR160W	YMR219W	S1145	0.000551545	1	0.955297
YBR160W	YMR233W	S113	0.000484889	1	0.932935
YBR160W	YMR247C	T1221	4.68246e-05	0	0.123961
YBR160W	YMR261C	S148	0.000540974	1	1.01
YBR160W	YMR261C	S191	5.1717e-05	0	0.261236
YBR160W	YMR291W	T538	0.000542778	1	0.908907
YBR160W	YNL007C	S173	0.137348	0	1.09085
YBR160W	YNL027W	T159	0.000539984	0	0.909078
YBR160W	YNL044W	S18	5.48914e-05	0	0.162916
YBR160W	YNL047C	S649	0.000550808	1	0.955507
YBR160W	YNL068C	S708	25.7148	1	1.06051
YBR160W	YNL068C	S833	26.0174	1	0.956451
YBR160W	YNL074C	S183	0.349313	1	0.946237
YBR160W	YNL074C	S265	0.356511	1	0.880011
YBR160W	YNL074C	S297	0.243309	1	0.970551
YBR160W	YNL074C	S56	0.356777	1	0.943312
YBR160W	YNL074C	S79	0.356683	1	0.977931
YBR160W	YNL074C	T211	0.0334792	0	0.290332
YBR160W	YNL088W	T1250	0.240504	1	0.903438
YBR160W	YNL102W	S170	24.0213	1	0.990425
YBR160W	YNL102W	S215	24.01	1	0.952063
YBR160W	YNL102W	S240	23.6577	0	0.957219
YBR160W	YNL102W	S305	23.6613	1	0.985284
YBR160W	YNL102W	T313	23.7187	1	0.871324
YBR160W	YNL106C	S1005	0.358228	1	1.08612
YBR160W	YNL106C	S1016	0.35848	1	0.93633
YBR160W	YNL118C	S742	0.00857038	0	0.168155
YBR160W	YNL118C	T784	0.0148122	0	0.185646
YBR160W	YNL161W	T109	0.898374	1	0.895393
YBR160W	YNL161W	T93	0.891752	1	0.948805
YBR160W	YNL167C	S94	0.0903541	1	0.935833
YBR160W	YNL175C	T376	0.000199106	0	0.177216
YBR160W	YNL192W	T328	0.000301259	0	0.260464
YBR160W	YNL223W	S488	0.000383074	0	0.915691
YBR160W	YNL224C	S343	0.000551537	1	1.03843
YBR160W	YNL224C	S345	0.000176336	1	1.03291
YBR160W	YNL225C	T121	2.52538	1	0.824252
YBR160W	YNL230C	S235	0.167499	1	0.990909
YBR160W	YNL233W	T410	0.870017	1	0.877891
YBR160W	YNL243W	S308	0.418587	1	0.931764
YBR160W	YNL243W	T298	0.577371	1	0.989783
YBR160W	YNL271C	T1883	1.51037	0	0.248419
YBR160W	YNL275W	T303	0.000301318	0	0.206645
YBR160W	YNL278W	S510	0.524957	1	0.971509
YBR160W	YNL278W	S518	0.958371	1	0.967347
YBR160W	YNL278W	S871	0.959549	1	0.912523
YBR160W	YNL278W	T577	0.956357	1	0.94458
YBR160W	YNL298W	S445	4.72646	1	1.04842
YBR160W	YNL309W	S72	31.6881	1	0.945644
YBR160W	YNL309W	S89	31.7484	1	0.937867
YBR160W	YNL309W	T99	31.7089	1	0.915936
YBR160W	YNL321W	S121	0.949104	1	0.985098
YBR160W	YNL321W	T118	0.95713	1	0.878134
YBR160W	YNR006W	S494	4.93433e-05	0	0.222778
YBR160W	YNR031C	S54	0.144478	1	0.899269
YBR160W	YNR039C	S58	0.000549832	1	1.01507
YBR160W	YOL004W	S316	0.906996	1	0.90643
YBR160W	YOL004W	T304	0.288167	1	1.00462
YBR160W	YOL051W	S1034	7.01754e-05	0	0.946887
YBR160W	YOL060C	S527	0.000548043	0	1.06578
YBR160W	YOL070C	S194	0.958896	1	0.949077
YBR160W	YOL070C	T403	0.959185	1	0.855026
YBR160W	YOL078W	T948	0.000321618	0	0.894543
YBR160W	YOL089C	S221	0.000300517	0	0.857363
YBR160W	YOL123W	S462	0.000550243	1	0.966188
YBR160W	YOL130W	S188	0.000548435	1	0.911182
YBR160W	YOL130W	S850	0.000258584	0	0.181139
YBR160W	YOL130W	T143	0.00055136	1	0.852519
YBR160W	YOL138C	S804	5.1717e-05	0	0.211617
YBR160W	YOR018W	T606	0.00024354	0	0.897416
YBR160W	YOR042W	T364	0.0570158	1	0.875656
YBR160W	YOR042W	T367	0.0705163	1	0.312217
YBR160W	YOR042W	T369	0.186908	1	0.228573
YBR160W	YOR056C	S367	0.0970908	1	0.958607
YBR160W	YOR057W	S171	0.11756	1	0.949085
YBR160W	YOR058C	S198	2.00187	1	0.994205
YBR160W	YOR058C	S64	2.00413	1	0.949022
YBR160W	YOR058C	S803	2.00219	1	0.903463
YBR160W	YOR058C	S819	2.00119	1	0.971234
YBR160W	YOR058C	T55	1.98447	1	0.889855
YBR160W	YOR058C	T675	2.00328	1	0.83923
YBR160W	YOR070C	T539	0.00055148	1	0.888906
YBR160W	YOR070C	T555	0.000551241	1	0.902996
YBR160W	YOR083W	S154	35.795	1	0.995262
YBR160W	YOR083W	S156	35.8802	1	1.01206
YBR160W	YOR083W	S59	35.8305	1	0.947945
YBR160W	YOR083W	S62	35.5147	1	1.0039
YBR160W	YOR083W	S88	35.7781	1	0.948516
YBR160W	YOR083W	T57	35.9123	1	0.884198
YBR160W	YOR098C	S767	1.06214	1	1.05559
YBR160W	YOR098C	T344	1.0694	0	0.91919
YBR160W	YOR109W	S986	0.000300514	1	1.10569
YBR160W	YOR109W	T988	0.00054397	1	0.962504
YBR160W	YOR127W	S291	1.14899	1	0.961384
YBR160W	YOR127W	S331	1.13676	1	0.941533
YBR160W	YOR127W	T278	1.15031	1	0.873594
YBR160W	YOR133W	S579	0.000551122	0	0.886254
YBR160W	YOR178C	S66	1.53146	1	0.908291
YBR160W	YOR198C	T336	0.583199	1	0.963537
YBR160W	YOR201C	S44	0.000301234	0	0.225379
YBR160W	YOR217W	T48	0.722342	1	0.951046
YBR160W	YOR233W	S460	0.210801	1	1.00589
YBR160W	YOR267C	T487	4.61476e-05	0	0.21042
YBR160W	YOR304W	T1079	0.622573	1	1.03732
YBR160W	YOR358W	S7	0.000387558	1	1.00091
YBR160W	YPL019C	T183	6.5567e-05	0	0.256034
YBR160W	YPL019C	T609	0.000183059	0	0.219921
YBR160W	YPL020C	S21	0.153826	1	0.8973
YBR160W	YPL020C	S25	0.0983101	1	0.80261
YBR160W	YPL070W	S245	0.927531	1	0.957998
YBR160W	YPL070W	S67	0.925018	1	0.926407
YBR160W	YPL075W	S538	0.0548889	0	1.03441
YBR160W	YPL082C	S791	0.0101553	1	0.946893
YBR160W	YPL085W	S1515	0.314381	1	0.970481
YBR160W	YPL085W	S607	0.216007	1	0.900521
YBR160W	YPL085W	T53	0.0294797	0	0.203209
YBR160W	YPL115C	S195	1.40274	1	0.979469
YBR160W	YPL115C	S222	1.40173	1	0.942612
YBR160W	YPL115C	S254	1.39801	1	0.910873
YBR160W	YPL115C	S324	1.38553	1	0.945168
YBR160W	YPL115C	S880	1.39605	1	1.02572
YBR160W	YPL124W	S59	0.837237	1	1.05084
YBR160W	YPL141C	S441	0.000548356	1	0.959677
YBR160W	YPL150W	S456	0.000549252	1	0.976432
YBR160W	YPL153C	S774	0.846383	1	0.901979
YBR160W	YPL160W	T142	0.000538063	1	0.793278
YBR160W	YPL179W	S207	8.13948e-05	0	0.338714
YBR160W	YPL195W	S770	5.1717e-05	0	0.106422
YBR160W	YPL209C	S76	1.05762	1	1.03005
YBR160W	YPL242C	S268	0.13162	1	0.821309
YBR160W	YPL242C	S317	0.552293	1	0.971012
YBR160W	YPL242C	S354	0.556944	1	0.994612
YBR160W	YPL242C	S365	0.542281	1	1.04906
YBR160W	YPL242C	S49	0.485988	1	0.924083
YBR160W	YPL242C	T315	0.556865	1	0.927949
YBR160W	YPL255W	S115	0.959671	0	0.920223
YBR160W	YPL256C	S427	34.9196	1	0.922143
YBR160W	YPL267W	S102	21.0058	1	0.994802
YBR160W	YPL267W	S48	21.041	1	0.919586
YBR160W	YPL267W	T161	21.051	1	0.85571
YBR160W	YPL269W	S197	32.5816	1	0.974304
YBR160W	YPL269W	S496	32.8632	1	0.938635
YBR160W	YPL269W	T452	32.7508	0	0.91574
YBR160W	YPR018W	S515	0.958277	1	0.962587
YBR160W	YPR019W	S122	1.08782	0	0.189134
YBR160W	YPR019W	S69	7.6242	1	0.91505
YBR160W	YPR072W	T306	0.000550381	1	0.920706
YBR160W	YPR083W	T405	4.93818e-05	0	0.225455
YBR160W	YPR091C	S676	0.000338524	1	0.951935
YBR160W	YPR115W	S969	0.000534428	1	0.892926
YBR160W	YPR124W	T356	0.000550783	0	0.700151
YBR160W	YPR141C	S21	12.6829	1	1.02372
YBR160W	YPR162C	S9	10.771	1	0.986943
YBR160W	YPR171W	S39	0.946572	1	1.00392
YBR160W	YPR174C	S170	0.953505	1	1.00222
YBR160W	YPR174C	S175	0.95479	1	0.965941
YCR091W	YDL195W	S988	0.389609	1	0.542267
YCR091W	YDL195W	S992	0.275705	1	0.896162
YDL025C	YEL046C	S369	0.523117	1	0.50913
YDL025C	YMR291W	S543	0.268785	0	0.464267
YDL028C	YBL058W	S130	0.385901	0	0.547019
YDL028C	YBR049C	S382	0.309304	0	0.439443
YDL028C	YBR068C	T15	0.25422	0	0.487552
YDL028C	YBR108W	T801	0.411042	0	0.526226
YDL028C	YBR211C	S101	3.06611	1	0.398892
YDL028C	YCR012W	T392	0.293523	0	0.2752
YDL028C	YDL028C	T754	26.4006	0	0.531694
YDL028C	YDL054C	T250	0.524649	0	0.536149
YDL028C	YDL126C	T735	0.477535	1	0.537902
YDL028C	YDL132W	T79	0.631725	1	0.446663
YDL028C	YDL223C	T948	0.381137	0	0.390524
YDL028C	YDR025W	T44	0.265803	0	0.355504
YDL028C	YDR312W	S258	0.172055	0	0.484107
YDL028C	YDR393W	S82	0.219267	1	0.471872
YDL028C	YDR475C	S552	0.337925	0	0.465772
YDL028C	YER114C	S528	0.643817	0	0.619753
YDL028C	YFL026W	T363	0.540177	0	0.468845
YDL028C	YFR044C	T467	0.37446	0	0.4971
YDL028C	YGL059W	S334	0.617973	0	0.506296
YDL028C	YGL093W	S380	4.14679	1	0.395656
YDL028C	YGL113W	T565	0.381722	0	0.455252
YDL028C	YGL140C	T1171	0.278692	0	0.390864
YDL028C	YGR086C	T233	0.100446	0	0.319868
YDL028C	YGR179C	S70	8.2844	1	0.50163
YDL028C	YGR179C	T401	15.7614	1	0.466188
YDL028C	YIL144W	S205	15.9741	1	0.449635
YDL028C	YIL144W	S22	18.4525	1	0.665217
YDL028C	YIL144W	S37	32.1243	1	0.708254
YDL028C	YIL144W	S4	5.56947	1	0.466728
YDL028C	YIL144W	S6	16.3105	1	0.467999
YDL028C	YIL144W	T21	32.153	1	0.422464
YDL028C	YIL144W	T248	15.8205	1	0.376223
YDL028C	YIL144W	T252	30.2193	1	0.42148
YDL028C	YIL144W	T38	28.8387	1	0.614462
YDL028C	YIL144W	T43	16.312	1	0.457369
YDL028C	YIL144W	T5	8.51778	1	0.406963
YDL028C	YIL144W	T54	32.0891	1	0.534822
YDL028C	YIL144W	T690	7.00815	1	0.462378
YDL028C	YIL149C	S1015	1.33334	1	0.53093
YDL028C	YIR010W	S250	18.444	1	0.711417
YDL028C	YIR010W	T380	13.1997	1	0.485933
YDL028C	YIR010W	T386	18.0895	1	0.548457
YDL028C	YIR010W	T56	22.2365	1	0.513195
YDL028C	YJL005W	T1647	0.48374	0	0.732253
YDL028C	YJL081C	T338	0.140612	0	0.473588
YDL028C	YJL095W	S1031	0.251131	0	0.404103
YDL028C	YJL130C	S1553	0.130252	0	0.508025
YDL028C	YJR090C	S199	0.330853	1	0.385065
YDL028C	YJR090C	S285	0.611324	1	0.49248
YDL028C	YJR090C	T76	0.815975	1	0.583692
YDL028C	YKL042W	T357	11.2931	1	0.341625
YDL028C	YKL089W	T134	7.73122	1	0.371504
YDL028C	YLR095C	T455	0.268938	0	0.35603
YDL028C	YLR106C	S3363	0.463848	0	0.471074
YDL028C	YLR114C	T552	0.152531	0	0.45559
YDL028C	YLR175W	T378	0.359438	0	0.357604
YDL028C	YLR327C	S28	0.115979	0	0.392436
YDL028C	YLR332W	S327	0.319208	0	0.63939
YDL028C	YMR032W	S369	0.143732	0	0.439172
YDL028C	YMR086W	S319	0.113988	0	0.563815
YDL028C	YMR163C	T74	0.488839	0	0.273022
YDL028C	YNL088W	T1314	0.402388	0	0.431385
YDL028C	YNL173C	S288	0.294886	0	0.432502
YDL028C	YNL183C	T247	0.317316	0	0.418081
YDL028C	YOL022C	T150	0.312988	0	0.449661
YDL028C	YOL133W	S15	0.760658	1	0.460801
YDL028C	YOR127W	T326	0.330915	0	0.411352
YDL028C	YOR257W	T110	68.2965	1	0.340152
YDL028C	YOR257W	T130	9.30337	1	0.501068
YDL028C	YPL009C	S802	0.53137	0	0.570519
YDL028C	YPL075W	S564	0.466847	0	0.342271
YDL028C	YPL124W	T240	17.4318	1	0.415114
YDL028C	YPL186C	T137	0.272719	0	0.419348
YDL028C	YPL204W	S330	1.42362	1	0.487868
YDL028C	YPL233W	T114	60.4587	1	0.460878
YDL028C	YPR115W	T761	0.108799	0	0.302054
YDR466W	YIL105C	S157	0.84646	1	0.734666
YDR466W	YIL105C	S158	0.69979	1	0.594496
YDR466W	YNL307C	S196	0.305541	0	0.522036
YDR466W	YPR159W	S69	0.268849	0	0.603932
YDR477W	YAR009C	S401	0.000137035	1	0.505917
YDR477W	YAR042W	S1056	0.000399996	1	0.378727
YDR477W	YBL058W	S116	0.000178069	0	0.52514
YDR477W	YBL061C	S622	0.000399996	0	0.509491
YDR477W	YBL085W	S216	0.000399996	0	0.408522
YDR477W	YBR019C	S459	0.00016	0	0.458862
YDR477W	YCL014W	S789	0.00016	0	0.425305
YDR477W	YCL014W	T1504	0.000128279	1	0.430038
YDR477W	YCR073W-A	S61	0.00016	0	0.457723
YDR477W	YDR122W	S660	0.00018296	1	0.418057
YDR477W	YDR372C	S14	7.0588e-05	1	0.716042
YDR477W	YDR379W	S160	0.000319574	0	0.64257
YDR477W	YEL032W	S793	0.000399996	0	0.459458
YDR477W	YEL037C	S100	0.00016	0	0.790098
YDR477W	YEL054C	S138	0.00018136	0	0.493151
YDR477W	YER027C	S64	17.4542	1	0.834165
YDR477W	YER027C	S65	17.4542	1	0.497879
YDR477W	YER151C	S400	0.000399996	1	0.518302
YDR477W	YGL255W	S179	7.0588e-05	1	0.419364
YDR477W	YGR138C	S102	0.000399996	1	0.74361
YDR477W	YGR138C	S105	0.000290617	1	0.406104
YDR477W	YGR252W	S204	17.4542	1	0.74163
YDR477W	YHR019C	S101	0.000399996	0	0.459698
YDR477W	YHR073W	S446	0.00016	1	0.428944
YDR477W	YHR073W	S449	0.000122014	1	0.527167
YDR477W	YHR082C	S602	0.000399996	0	0.400352
YDR477W	YHR195W	S250	0.000399996	1	0.81431
YDR477W	YJL057C	S96	0.000399996	0	0.892546
YDR477W	YJL134W	S18	0.000399996	0	0.798381
YDR477W	YKL038W	S282	8.06299	0	0.56659
YDR477W	YKL054C	S243	0.000399996	0	0.538205
YDR477W	YKL105C	S187	0.000399996	1	0.768142
YDR477W	YLR413W	S657	7.70275e-05	0	0.491535
YDR477W	YMR031C	S136	0.00016	1	0.401341
YDR477W	YMR205C	S171	17.4542	1	0.576544
YDR477W	YNL262W	S1304	0.000399996	0	0.830138
YDR477W	YOL138C	S946	0.00016	1	0.840059
YDR477W	YOR227W	T128	0.000399996	1	0.740993
YDR477W	YOR257W	S6	0.000399996	0	0.473739
YDR490C	YAL041W	S598	0.376942	0	0.488404
YDR490C	YBL085W	T523	0.269042	0	0.50859
YDR490C	YHL016C	S251	0.202355	1	0.508223
YDR490C	YHL016C	T250	0.246201	1	0.526959
YDR490C	YHL016C	T684	0.261957	1	0.518401
YDR490C	YPL273W	T138	0.291363	0	0.598407
YER123W	YDR080W	S367	8.15879	1	0.535208
YER123W	YDR080W	S372	13.9672	1	0.596366
YER123W	YOR141C	S233	0.489824	0	0.55227
YFL033C	YNL157W	S64	15.9861	1	0.413987
YHL007C	YKL116C	S138	0.314284	0	0.663077
YHL007C	YKL129C	S357	10.7963	1	0.579914
YHL007C	YOR018W	T125	0.268733	0	0.505322
YHR030C	YGL122C	S180	4.31724	1	0.638379
YHR030C	YGL122C	T178	4.33526	1	0.678927
YHR030C	YGR092W	S83	1.38292	0	0.735593
YHR030C	YGR097W	S1021	1.39098	0	0.687162
YHR030C	YHR012W	S205	0.488034	0	0.30971
YHR030C	YLR182W	S238	32.2439	1	0.653681
YHR030C	YOR220W	S160	4.044	1	0.714804
YHR030C	YOR276W	T102	0.663753	1	0.703565
YHR030C	YPR171W	S39	0.644184	0	0.759118
YHR082C	YGR162W	S522	0.562579	1	0.674575
YHR082C	YMR099C	S149	0.261443	0	0.531139
YHR135C	YDL025C	S227	0.0001125	0	0.538667
YHR135C	YGR254W	S250	9.28395e-05	0	0.510962
YHR135C	YLR342W	T272	0.0001125	0	0.654299
YHR135C	YMR196W	S1020	0.0001125	0	0.536606
YHR135C	YPR075C	S236	5.62494	1	0.437339
YHR135C	YPR075C	T239	5.02555	1	0.501015
YHR135C	YPR079W	S371	0.0001125	0	0.557945
YIL035C	YAL041W	S14	0.180874	0	0.694955
YIL035C	YBL058W	S210	0.196773	0	0.873869
YIL035C	YDL065C	S62	0.85252	1	0.647869
YIL035C	YDL101C	S158	0.394923	0	0.719214
YIL035C	YDL122W	S530	0.335747	1	0.68998
YIL035C	YDL122W	S531	2.24691	1	0.699397
YIL035C	YDL160C	S14	0.373632	0	0.677297
YIL035C	YDL182W	S410	0.836385	0	0.676412
YIL035C	YDR005C	S388	4.63798	1	0.695601
YIL035C	YDR054C	S216	1.0946	1	0.661412
YIL035C	YER027C	S87	3.62268	1	0.355131
YIL035C	YER027C	S93	8.06044	1	0.780826
YIL035C	YER027C	T90	1.20444	1	0.671958
YIL035C	YGR196C	S100	0.717278	1	0.594688
YIL035C	YGR196C	S92	2.24691	1	0.739826
YIL035C	YHL020C	S239	9.61619	1	0.711029
YIL035C	YHL020C	S38	6.20391	1	0.692584
YIL035C	YHR158C	S837	0.693459	0	0.814033
YIL035C	YKL160W	S142	67.4067	0	0.77523
YIL035C	YKR048C	S159	2.21903	1	0.725322
YIL035C	YKR048C	S177	3.65521	1	0.783619
YIL035C	YKR048C	S397	3.73234	1	0.751412
YIL035C	YMR236W	S18	0.222999	0	0.61056
YIL035C	YMR303C	Y295	0.0601033	0	0.00653334
YIL095W	YBL060W	T298	3.91088e-05	0	0.4132
YIL095W	YBL063W	T1068	0.0015714	0	0.624248
YIL095W	YBL085W	T670	9.42892e-05	0	0.470902
YIL095W	YBL097W	T542	7.85676e-05	0	0.460412
YIL095W	YBR065C	T147	0.00122978	0	0.483466
YIL095W	YDL106C	T542	8.41541e-05	0	0.532934
YIL095W	YDL161W	T415	37.1128	1	0.265114
YIL095W	YDR093W	T1547	3.7037e-05	0	0.427154
YIL095W	YER111C	T20	8e-05	0	0.468965
YIL095W	YFR019W	T183	0.000367111	0	0.498414
YIL095W	YGL086W	T502	0.00026211	0	0.406264
YIL095W	YGL113W	T609	0.312432	0	0.701466
YIL095W	YGR017W	T144	3.7037e-05	0	0.43362
YIL095W	YGR090W	T12	0.000104167	0	0.378805
YIL095W	YGR196C	T687	4.83132e-05	0	0.38416
YIL095W	YGR233C	T674	0.000225053	0	0.491876
YIL095W	YJL187C	T692	0.000225	0	0.482521
YIL095W	YJR054W	T293	0.000104167	0	0.475781
YIL095W	YKL062W	T560	0.000154571	0	0.432434
YIL095W	YKL196C	T158	6.99893e-05	0	0.391257
YIL095W	YKL203C	T10	3.7037e-05	0	0.588668
YIL095W	YKR090W	T464	5.92854e-05	0	0.52344
YIL095W	YLR187W	T659	5.01407e-05	0	0.378824
YIL095W	YMR012W	T498	3.7037e-05	0	0.378986
YIL095W	YMR219W	T1360	0.000219394	0	0.654314
YIL095W	YNL271C	T143	119.939	1	0.26759
YIL095W	YNL271C	T1946	25.5436	1	0.206606
YIL095W	YNL304W	T84	6.01594e-05	0	0.366612
YIL095W	YOL081W	T2316	0.000225	0	0.373537
YIL095W	YPL194W	T529	0.324074	0	0.399036
YJL106W	YCL061C	S184	0.000369228	0	0.57345
YJL106W	YDL188C	S38	0.000369228	0	0.454559
YJL106W	YDR310C	T306	15.337	1	0.572506
YJL106W	YGL003C	T51	5.31951	1	0.607287
YJL106W	YIL121W	T36	0.000369228	0	0.520227
YJL141C	YHR090C	T185	0.57334	0	0.551478
YJL164C	YDR001C	S83	178.412	1	0.950047
YJL164C	YDR005C	S101	11.1102	1	0.785546
YJL164C	YDR005C	S177	15.5881	1	0.878363
YJL164C	YDR005C	S178	15.5881	1	0.906372
YJL164C	YDR005C	S209	15.5881	1	0.875738
YJL164C	YDR005C	S210	15.5881	1	0.747538
YJL164C	YDR005C	S90	12.6091	1	0.930686
YJL164C	YDR103W	S71	0.237022	0	0.376898
YJL164C	YER026C	S46	79.8967	1	0.931818
YJL164C	YER026C	S47	58.4246	1	0.755203
YJL164C	YFL033C	S1621	179.005	1	0.826176
YJL164C	YGL116W	S52	123.961	1	0.799457
YJL164C	YGL116W	S88	82.1707	1	0.921018
YJL164C	YGR196C	S372	0.0635366	0	0.612159
YJL164C	YHR097C	S359	3.98388	0	0.813501
YJL164C	YLR257W	S268	0.100634	0	0.477049
YJL164C	YMR011W	S17	0.0860317	0	0.516754
YJL164C	YNL127W	S503	0.0942341	0	0.862161
YJL164C	YNL156C	S90	0.066139	0	0.835781
YJL164C	YOR028C	S196	9.62691	1	0.95478
YJL164C	YOR347C	S24	102.432	1	0.907865
YJL164C	YPL232W	S79	9.42114	1	0.697941
YJL164C	YPR117W	S2281	0.0672824	0	0.482823
YJL164C	YPR183W	S141	0.0917541	1	0.817204
YJL164C	YPR185W	S346	1.88025	1	0.814768
YJL164C	YPR185W	S554	0.424767	0	0.677192
YJL164C	YPR185W	S581	3.12411	1	0.910899
YJR059W	YBR215W	T366	0.440069	0	0.360078
YJR059W	YCL027W	T178	0.269008	0	0.265364
YJR059W	YCR088W	S26	0.258701	1	0.425769
YJR059W	YCR088W	T31	0.266471	1	0.424348
YJR059W	YDL101C	S195	0.426517	0	0.544965
YJR059W	YDL173W	S148	0.268835	0	0.254386
YJR059W	YDL185W	S777	0.375169	0	0.379389
YJR059W	YDL195W	T996	0.269124	0	0.327383
YJR059W	YDL223C	S993	0.299964	0	0.414513
YJR059W	YDR155C	T71	0.128571	0	0.217119
YJR059W	YDR372C	S19	0.50044	1	0.447577
YJR059W	YDR372C	S23	0.213693	1	0.454796
YJR059W	YDR466W	S834	0.311981	1	0.226329
YJR059W	YGR186W	S655	0.269089	0	0.251136
YJR059W	YHR082C	T504	0.317419	0	0.456926
YJR059W	YJR059W	S752	18.3603	1	0.514886
YJR059W	YJR059W	S755	15.8191	1	0.453199
YJR059W	YKL088W	S116	0.390367	0	0.287654
YJR059W	YKR048C	T20	0.516289	1	0.243238
YJR059W	YKR048C	T24	0.26289	1	0.279555
YJR059W	YKR100C	S215	0.380764	0	0.430689
YJR059W	YML093W	S488	0.265634	1	0.486109
YJR059W	YML093W	S500	0.138158	1	0.433186
YJR059W	YOR261C	S44	0.242223	0	0.382733
YJR059W	YPL180W	S497	0.382259	1	0.397631
YJR059W	YPL180W	S500	0.273885	1	0.402282
YJR059W	YPL256C	S472	0.16422	1	0.448396
YJR059W	YPL256C	T468	0.32517	1	0.260835
YKL101W	YDL025C	S10	0.126775	0	0.463549
YKL116C	YKL116C	S132	8.25354	1	0.610225
YKL126W	YAR009C	T447	0.46024	1	0.616711
YKL126W	YBR086C	S767	0.237804	1	0.472974
YKL126W	YDL133W	S45	0.376114	0	0.599195
YKL126W	YER165W	S332	0.112451	0	0.453882
YKL126W	YJR001W	T117	0.291692	0	0.536543
YKL126W	YLR319C	S285	0.270089	0	0.514466
YKL126W	YLR457C	T73	0.535754	0	0.736606
YKL126W	YML123C	T317	0.0943806	1	0.904116
YKL126W	YMR031C	S584	0.567523	1	0.493331
YKL126W	YMR291W	S518	2.09315	0	0.62095
YKL126W	YNL156C	S90	0.0940332	1	0.885988
YKL126W	YNL156C	S92	0.36434	1	0.55683
YKL126W	YNL156C	S93	0.106774	1	0.489217
YKL126W	YPL032C	S641	0.160322	0	0.431312
YKL126W	YPR031W	S588	0.377638	0	0.503647
YKL166C	YFR017C	S95	0.542977	1	0.706255
YKL166C	YKL140W	S492	0.506004	1	0.928024
YKL166C	YKR100C	S256	0.660414	0	0.678042
YKL166C	YLR219W	S80	3.72048	0	0.966952
YKL166C	YML052W	S261	0.297102	1	0.534516
YKL198C	YAL038W	T478	0.470417	0	0.543213
YKL198C	YBL058W	S108	0.2691	1	0.449033
YKL198C	YBL061C	S32	0.268873	0	0.501587
YKL198C	YCL010C	S139	0.439343	0	0.620093
YKL198C	YDL025C	S9	0.258149	0	0.468591
YKL198C	YDR004W	S6	0.534811	0	0.663619
YKL198C	YDR208W	S225	0.193276	1	0.586284
YKL198C	YDR208W	T222	1.2371	1	0.611837
YKL198C	YDR283C	T553	0.115808	0	0.334827
YKL198C	YDR309C	S176	0.263882	1	0.516364
YKL198C	YDR309C	S345	1.04311	1	0.584127
YKL198C	YDR388W	S379	0.171044	0	0.392905
YKL198C	YDR422C	S51	1.85327	0	0.622939
YKL198C	YDR451C	S325	0.137213	1	0.441845
YKL198C	YDR451C	T317	0.521421	1	0.287001
YKL198C	YER088C	S481	0.268822	1	0.500262
YKL198C	YER151C	S339	0.395534	1	0.495426
YKL198C	YFL021W	S360	0.656149	1	0.57693
YKL198C	YFR019W	S1713	0.391026	0	0.440294
YKL198C	YFR019W	S20	0.378417	0	0.440598
YKL198C	YHL003C	S24	0.657715	1	0.608949
YKL198C	YHR097C	S315	0.515843	1	0.379499
YKL198C	YHR135C	T63	0.288179	0	0.492141
YKL198C	YHR158C	S691	0.268638	0	0.387912
YKL198C	YIL135C	S175	0.373578	0	0.497724
YKL198C	YJR002W	S176	0.25566	1	0.57594
YKL198C	YJR002W	S177	0.452556	1	0.518248
YKL198C	YKL101W	S407	0.174088	0	0.410807
YKL198C	YLL021W	S979	0.118356	0	0.479016
YKL198C	YLR257W	S252	0.290847	1	0.475095
YKL198C	YLR410W	S1121	0.867107	1	0.62126
YKL198C	YML016C	S283	0.794251	0	0.550944
YKL198C	YML047C	S240	0.379407	0	0.454578
YKL198C	YMR162C	S699	0.229957	0	0.50878
YKL198C	YNL054W	S607	0.442812	0	0.388083
YKL198C	YNL074C	S315	0.26876	1	0.431384
YKL198C	YNL101W	S96	0.275705	0	0.528009
YKL198C	YNL136W	S317	0.133064	0	0.50604
YKL198C	YNL138W	S454	0.32778	0	0.545698
YKL198C	YOL061W	S367	0.374242	0	0.524616
YKL198C	YOL082W	S243	0.302856	1	0.485032
YKL198C	YOL082W	S246	0.376856	1	0.531717
YKL198C	YOL109W	S89	0.118354	1	0.500489
YKL198C	YPL019C	S274	0.149705	0	0.485383
YKL198C	YPL074W	T352	0.444635	1	0.393032
YKL198C	YPL124W	S39	0.123685	1	0.519093
YKL198C	YPL208W	S67	0.242938	1	0.458512
YLR113W	YCL032W	S155	14.304	1	0.780391
YLR113W	YCL032W	S196	10.3631	1	0.724449
YLR113W	YCL032W	S248	14.304	1	0.640839
YLR113W	YCL032W	T244	14.304	1	0.797003
YLR113W	YCL032W	T341	13.6409	1	0.801811
YLR113W	YIL114C	T103	0.000219183	0	0.769848
YLR113W	YLL043W	S537	8.0441	1	0.747926
YLR113W	YLL043W	T231	14.304	1	0.790261
YLR113W	YNL233W	S476	0.000187369	0	0.726369
YMR001C	YAL051W	S155	0.000112479	0	0.419703
YMR001C	YAL051W	T35	0.000162937	0	0.300504
YMR001C	YBL097W	S202	0.000173495	1	0.561873
YMR001C	YBL097W	S254	0.000166222	1	0.46888
YMR001C	YBL097W	S256	0.000113967	1	0.656172
YMR001C	YBL097W	S264	0.000174233	1	0.869693
YMR001C	YBL097W	S269	0.000183974	1	0.612048
YMR001C	YBL097W	S548	0.000133407	1	0.497144
YMR001C	YBL097W	S700	0.000164329	1	0.539368
YMR001C	YBL097W	S92	0.000166425	1	0.871255
YMR001C	YBL097W	T166	0.000183974	1	0.612539
YMR001C	YBL097W	T554	0.000183974	1	0.518403
YMR001C	YBR068C	S24	0.000183974	0	0.545303
YMR001C	YBR069C	S44	0.000183974	0	0.465672
YMR001C	YBR273C	S388	0.000139634	0	0.777016
YMR001C	YBR288C	S189	0.000112623	0	0.706119
YMR001C	YCR073C	T1203	0.000182115	0	0.499113
YMR001C	YDL028C	S478	4.44421	0	0.486512
YMR001C	YDL197C	S95	0.000112456	0	0.572706
YMR001C	YDL224C	S24	0.000163667	0	0.533328
YMR001C	YDR183W	T23	0.000169773	0	0.65937
YMR001C	YDR233C	S276	0.000123828	0	0.517852
YMR001C	YDR325W	S1001	0.000171007	1	0.547882
YMR001C	YDR325W	S1008	0.000183974	1	0.584699
YMR001C	YDR325W	S902	0.00015139	1	0.571051
YMR001C	YDR325W	S911	0.000183974	1	0.543152
YMR001C	YDR325W	S933	0.000170562	1	0.609277
YMR001C	YDR325W	S964	0.000169553	1	0.529689
YMR001C	YDR325W	S996	0.000160545	1	0.536949
YMR001C	YDR325W	T941	0.000177672	1	0.616148
YMR001C	YDR325W	T960	0.00014332	1	0.590184
YMR001C	YER129W	S868	0.000170365	0	0.83691
YMR001C	YFL042C	T143	0.000183974	0	0.555763
YMR001C	YGL009C	T494	0.000183974	0	0.459042
YMR001C	YGL097W	S136	0.000177268	0	0.591855
YMR001C	YGR261C	S698	0.000183974	0	0.597434
YMR001C	YHR090C	S188	9.58962e-05	0	0.368326
YMR001C	YHR195W	S285	0.000183974	0	0.531475
YMR001C	YIL150C	T17	0.000183974	0	0.484991
YMR001C	YJR026W	T439	0.000167428	0	0.8048
YMR001C	YLR006C	T695	0.000182347	0	0.506768
YMR001C	YLR044C	T515	0.000183974	0	0.228443
YMR001C	YLR272C	S464	0.000124044	1	0.588056
YMR001C	YLR272C	S499	0.000183974	1	0.587985
YMR001C	YLR272C	S931	0.000161503	1	0.528923
YMR001C	YLR272C	T471	0.000168591	1	0.580167
YMR001C	YLR272C	T892	9.79893e-05	1	0.585411
YMR001C	YLR386W	S859	0.000151464	0	0.551775
YMR001C	YML010W	S937	0.000112438	0	0.504783
YMR001C	YML092C	S6	0.000178096	0	0.799143
YMR001C	YMR199W	S255	0.00017925	0	0.564074
YMR001C	YMR219W	S662	0.000182248	0	0.553683
YMR001C	YMR219W	S940	0.000168461	0	0.66956
YMR001C	YNL069C	S178	0.000179192	0	0.549069
YMR001C	YNL233W	T703	0.000165034	0	0.874261
YMR001C	YNL271C	T324	0.000183974	0	0.508189
YMR001C	YOL130W	S19	0.000150676	0	0.893951
YMR001C	YOR140W	S599	0.000125247	0	0.774423
YMR001C	YOR233W	S620	0.000183974	0	0.588546
YMR001C	YOR267C	T161	0.000112586	0	0.571667
YMR001C	YOR371C	T161	0.000113551	0	0.502239
YMR001C	YPL218W	T155	0.000182111	0	0.394055
YMR001C	YPR041W	S190	0.000168319	0	0.571019
YMR001C	YPR104C	S228	0.000103796	0	0.878339
YMR001C	YPR111W	S366	9.36403e-05	0	0.74364
YMR104C	YOR140W	S208	0.52152	0	0.821124
YMR216C	YGL113W	T646	0.194237	0	0.468567
YMR216C	YGL255W	T187	0.116349	1	0.496471
YMR216C	YJL106W	S625	0.440011	0	0.448686
YNL154C	YCL051W	S398	0.459421	0	0.555647
YNL154C	YDR264C	S57	13.2882	0	0.428409
YNL154C	YFL026W	S331	0.534599	1	0.584678
YNL154C	YFL026W	S338	0.514013	1	0.518376
YNL154C	YFL026W	S342	0.547793	1	0.472692
YNL154C	YFL026W	S360	0.548281	1	0.507847
YNL154C	YGR166W	S187	0.524377	0	0.516762
YNL154C	YJL165C	S280	0.461096	0	0.506138
YNL154C	YJR092W	S10	0.468954	0	0.635846
YNL154C	YPR075C	S236	11.071	1	0.426938
YNL154C	YPR075C	T239	6.94426	1	0.496466
YNL298W	YCR048W	S21	0.000101376	0	0.672383
YNL298W	YDL223C	S1036	0.00021647	1	0.441847
YNL298W	YGR008C	S69	0.000260571	1	0.770066
YNL298W	YHR009C	S185	0.000154772	0	0.512687
YNL298W	YHR073W	S190	0.000106728	0	0.556827
YNL298W	YHR195W	S265	0.000260571	0	0.718735
YNL298W	YJR053W	S317	0.000108839	0	0.645275
YNL298W	YMR295C	S11	0.000156937	1	0.556308
YNL298W	YMR295C	S23	0.000104923	1	0.646424
YNL298W	YNL173C	S224	0.000157133	0	0.598057
YOL100W	YBL054W	S300	0.550108	0	0.553997
YOL100W	YER125W	T218	0.488149	0	0.540203
YOL100W	YGR138C	T47	0.483311	1	0.631784
YOL100W	YHL016C	S251	0.202355	1	0.516712
YOL100W	YHL016C	T250	0.246201	1	0.533812
YOL100W	YHL016C	T684	0.261957	1	0.522377
YOL100W	YKL121W	S93	0.316386	0	0.660121
YOL100W	YOR173W	S63	0.289271	1	0.55386
YOR061W	YAR014C	S160	7.28158	0	0.870877
YOR061W	YBL032W	T355	2.37317	0	0.534438
YOR061W	YDL099W	S87	0.000452221	1	0.65497
YOR061W	YDL126C	T735	3.40977	0	0.733552
YOR061W	YDL169C	S108	0.00118321	0	0.954944
YOR061W	YDR005C	S388	5.85242	1	0.766732
YOR061W	YDR054C	S216	1.26898	1	0.500602
YOR061W	YER027C	S87	3.91437	1	0.275368
YOR061W	YER027C	S93	8.70944	1	0.771338
YOR061W	YER027C	T90	1.30142	1	0.659354
YOR061W	YER155C	S126	1.20206	0	0.504556
YOR061W	YER169W	T399	5.24876e-05	0	0.648005
YOR061W	YGL077C	S2	1.12183	0	0.414091
YOR061W	YHL020C	S239	6.71489	1	0.756279
YOR061W	YHL020C	S38	4.33213	1	0.665335
YOR061W	YHR082C	S954	0.00118321	0	0.673047
YOR061W	YHR118C	S216	10.6766	0	0.669801
YOR061W	YIL056W	S141	3.165e-05	0	0.621219
YOR061W	YKR048C	S159	3.04976	1	0.789378
YOR061W	YKR048C	S177	5.0236	1	0.811939
YOR061W	YKR048C	S397	5.12961	1	0.857786
YOR061W	YMR120C	S84	0.00118321	0	0.684435
YOR061W	YOL060C	S45	3.165e-05	0	0.544829
YOR061W	YPR135W	S379	10.058	0	0.786917
YOR233W	YIL033C	S147	0.269199	1	0.384892
YPL031C	YBL005W	T209	0.0517422	0	0.236612
YPL031C	YBL047C	S1100	0.0501736	1	0.967606
YPL031C	YBL047C	S244	0.0476331	0	0.288763
YPL031C	YBL085W	S149	0.0526682	0	1.01324
YPL031C	YBR160W	T191	6.96626	0	0.219875
YPL031C	YBR172C	T129	0.0526682	0	1.017
YPL031C	YDL140C	S1702	0.789941	0	0.484635
YPL031C	YDL173W	S36	0.0421882	1	0.279137
YPL031C	YDL173W	S39	0.0526682	1	0.90575
YPL031C	YDL173W	S49	0.0296487	1	0.291518
YPL031C	YDR150W	T2658	1.39754	0	0.164435
YPL031C	YDR328C	S45	1.25939	1	0.297805
YPL031C	YDR392W	T274	1.59684	0	0.308151
YPL031C	YEL032W	S800	0.0489911	0	0.393485
YPL031C	YFL021W	T290	0.0481818	0	0.255194
YPL031C	YFL026W	T382	0.0526682	0	0.880678
YPL031C	YHR071W	T32	20.1329	1	0.942564
YPL031C	YIL038C	T454	1.85792	1	0.871947
YPL031C	YIL112W	T700	0.0506592	0	1.03964
YPL031C	YJL029C	T791	2.11764	0	0.773249
YPL031C	YKL039W	T498	0.0292678	0	0.324086
YPL031C	YKL144C	S162	0.112205	0	0.919259
YPL031C	YLR399C	T617	0.0521433	0	0.506323
YPL031C	YLR407W	S45	0.043469	0	0.25761
YPL031C	YNL007C	S14	1.9488	0	0.951971
YPL031C	YOR018W	S602	0.0526682	0	0.871683
YPL031C	YOR175C	S513	0.0526682	1	0.897145
YPL031C	YPR031W	S592	0.0526682	0	0.269598
YPL141C	YDR186C	S515	0.540245	0	0.778848
YPL141C	YDR207C	S316	0.362309	1	0.634061
YPL141C	YDR233C	S18	0.268903	0	0.475757
YPL141C	YFL026W	T389	0.406433	0	0.459789
YPL141C	YGR125W	S152	0.109227	1	0.435636
YPL141C	YGR125W	S153	0.269136	1	0.411681
YPL141C	YJL082W	S378	0.531791	0	0.474709
YPL141C	YJL106W	S520	0.105342	0	0.503873
YPL141C	YKL127W	S120	0.240133	1	0.474176
YPL141C	YKL208W	T57	0.0918905	1	0.506002
YPL141C	YLR335W	S248	0.201904	0	0.543599
YPL141C	YLR419W	S565	0.500513	0	0.463405
YPL141C	YMR031C	S791	0.253882	1	0.510541
YPL141C	YMR186W	S291	1.84143	0	0.467653
YPL141C	YNL076W	S217	0.618672	1	0.594052
YPL141C	YNL166C	S273	0.267786	1	0.467604
YPL141C	YNL209W	S548	0.279378	0	0.845569
YPL141C	YOR276W	S78	0.109149	1	0.522486
YPL141C	YOR324C	S362	0.524801	0	0.640324
YPL141C	YPL137C	S66	0.657589	1	0.620176
YPL141C	YPR102C	T56	0.265518	0	0.503202
YPL153C	YAL019W	S98	2.17248	1	0.665666
YPL153C	YAL038W	S53	2.21618	0	0.596774
YPL153C	YBL103C	S236	0.600185	0	0.869956
YPL153C	YBR215W	S312	0.984697	1	0.676488
YPL153C	YBR215W	S332	7.13459	1	0.643243
YPL153C	YBR247C	S404	0.868152	1	0.649835
YPL153C	YDL101C	S132	18.6316	1	0.626701
YPL153C	YDL101C	S172	7.13154	1	0.592153
YPL153C	YDL101C	S266	18.6316	1	0.664936
YPL153C	YDR028C	S614	0.371172	0	0.699466
YPL153C	YDR052C	S203	11.4199	1	0.658967
YPL153C	YDR052C	S377	18.6316	1	0.673218
YPL153C	YDR052C	S521	18.6316	1	0.57056
YPL153C	YDR052C	S528	2.5322	1	0.597958
YPL153C	YDR122W	S561	0.484773	0	0.716598
YPL153C	YDR122W	T302	0.297953	0	0.75993
YPL153C	YDR501W	S179	2.17248	1	0.594647
YPL153C	YER006W	S250	2.17248	1	0.664904
YPL153C	YER169W	S139	2.17248	1	0.674288
YPL153C	YER169W	S459	2.17248	0	0.807061
YPL153C	YGL113W	S306	11.4383	1	0.641477
YPL153C	YGL113W	S421	2.56106	1	0.653574
YPL153C	YGL113W	S434	18.6316	1	0.668026
YPL153C	YGL113W	S479	2.83176	1	0.576688
YPL153C	YGL113W	S497	2.8614	1	0.807535
YPL153C	YGL113W	S521	4.35438	1	0.840101
YPL153C	YGL113W	S534	3.08435	1	0.81778
YPL153C	YGL113W	S556	18.6316	1	0.633219
YPL153C	YGL113W	S569	10.8902	1	0.643442
YPL153C	YGL113W	S618	5.91839	1	0.640593
YPL153C	YGR134W	S1042	0.328312	0	0.622348
YPL153C	YGR233C	S956	2.17248	1	0.667303
YPL153C	YHR030C	S423	16.5548	1	0.615645
YPL153C	YHR080C	T66	0.559806	0	0.772848
YPL153C	YHR158C	S621	0.427565	0	0.585766
YPL153C	YJL016W	S514	0.570019	0	0.709395
YPL153C	YJL034W	S152	0.528589	0	0.649965
YPL153C	YJL168C	S6	1.29982	0	0.7668
YPL153C	YJL168C	S8	0.400347	0	0.657504
YPL153C	YJL187C	S610	2.30384	0	0.652803
YPL153C	YKL035W	S102	0.313877	0	0.573452
YPL153C	YLL019C	S109	1.27989	0	0.630472
YPL153C	YLR058C	S429	0.51374	0	0.653722
YPL153C	YLR150W	S229	2.19594	0	0.591256
YPL153C	YLR176C	T199	3.96389	1	0.797965
YPL153C	YLR406C	S24	2.17248	0	0.694929
YPL153C	YMR219W	S1166	16.5073	1	0.675331
YPL153C	YNL102W	S1231	2.35659	1	0.853057
YPL153C	YNL209W	S289	0.283561	0	0.633173
YPL153C	YOL078W	S144	0.856723	0	0.714094
YPL153C	YOR042W	S60	1.24779	0	0.61438
YPL153C	YOR185C	S2	1.27161	0	0.690231
YPL153C	YPL153C	S424	4.72454	1	0.626102
YPL153C	YPL153C	S560	18.6316	1	0.601907
YPL153C	YPL217C	S578	1.26713	0	0.766414
YPL153C	YPR124W	S349	2.17248	0	0.64986
YPL153C	YPR135W	S463	2.35659	1	0.684089
YPL203W	YOR220W	S152	1.21455	1	0.461184
YPL204W	YDR108W	T692	0.339693	0	0.528303
YPL204W	YER177W	S238	4.77894	1	0.477871
YPL204W	YER177W	S238	9.74175	1	0.477871
YPL204W	YMR116C	S60	0.164814	0	0.408909
YPL204W	YOR001W	T515	0.270305	0	0.548881
YPL204W	YPL217C	S492	0.134802	0	0.57302
YPL204W	YPR181C	S742	7.24406	1	0.689744
YPL204W	YPR181C	T555	5.34216	1	0.500434
YPL204W	YPR181C	T747	1.83059	1	0.589057
YPL209C	YHR205W	S289	0.000590903	0	0.566184
YPL209C	YJL013C	S303	34.9166	1	0.589749
YPL209C	YJL013C	S337	34.9166	1	0.612174
YPL209C	YJL013C	S486	25.9576	1	0.628971
YPL209C	YJL060W	S96	0.000590903	0	0.537918
YPL209C	YPL209C	S5	34.9166	1	0.630934

## Sheet: roc_curves_data7
kinase	target	target_residue	Networkin_score	real_site	AKID_score
YBL016W	YBR007C	S395	0.452907	0	0.88475
YBL016W	YBR083W	T276	30.1372	1	0.208094
YBL016W	YCR017C	S229	0.438108	0	0.851317
YBL016W	YCR088W	T293	0.472011	0	0.263158
YBL016W	YHR080C	S747	0.541999	0	0.89597
YBL016W	YLR429W	S460	0.531355	0	0.20249
YBL016W	YMR232W	S100	4.8164	1	0.815627
YBL016W	YMR232W	S84	4.99191	1	0.791791
YBL105C	YBL054W	S303	4.83158	0	0.514029
YBL105C	YDR135C	S899	0.0756236	0	0.550487
YBL105C	YER166W	S358	0.201509	0	0.635331
YBL105C	YHL020C	S26	6.99392	1	0.449271
YBL105C	YKL171W	S689	4.83158	0	0.589396
YBR160W	YAL017W	S649	0.018529	0	0.188457
YBR160W	YAL022C	T61	0.00029634	0	0.212282
YBR160W	YAL024C	S212	17.1882	1	0.940787
YBR160W	YAL024C	S372	1.58501	0	0.129188
YBR160W	YAL024C	T614	17.2321	1	0.850668
YBR160W	YAL031C	S520	0.9599	1	0.9093
YBR160W	YAL038W	T407	0.506233	1	0.905717
YBR160W	YAR002W	S222	0.959579	1	1.11033
YBR160W	YAR002W	S312	0.0900335	1	0.956778
YBR160W	YAR002W	S382	0.856117	1	0.929787
YBR160W	YAR002W	T460	0.960046	1	0.922245
YBR160W	YAR009C	S603	4.91198e-05	0	0.165821
YBR160W	YAR009C	T614	9.45207e-05	0	0.266847
YBR160W	YAR033W	S179	0.000159405	1	0.973723
YBR160W	YBL005W-A	S409	0.000549947	1	0.937932
YBR160W	YBL007C	S437	0.586184	1	0.967682
YBR160W	YBL024W	S424	5.15397e-05	0	0.230628
YBR160W	YBL024W	T426	0.000551163	1	0.915418
YBR160W	YBL035C	T111	10.8445	1	0.964327
YBR160W	YBL046W	S434	0.000544601	1	0.942442
YBR160W	YBL046W	T347	0.000550134	1	0.875239
YBR160W	YBL047C	T238	0.884345	1	0.950789
YBR160W	YBL051C	S466	0.15658	1	0.889471
YBR160W	YBL051C	S541	0.476702	1	0.944091
YBR160W	YBL058W	S315	0.000428964	1	1.03767
YBR160W	YBL058W	S322	0.000544185	1	0.894668
YBR160W	YBL085W	S412	0.187542	1	1.00282
YBR160W	YBL085W	S540	0.648003	1	1.0407
YBR160W	YBL100W-B	S1014	0.000185899	0	1.00368
YBR160W	YBL101C	S1030	0.104473	1	1.03518
YBR160W	YBL101C	S1038	0.0115624	0	0.110555
YBR160W	YBL101C	S33	0.104643	1	1.05919
YBR160W	YBL101C	T1028	0.104869	1	0.867494
YBR160W	YBL104C	T893	0.000379425	0	0.271854
YBR160W	YBR011C	T247	0.175336	0	0.245191
YBR160W	YBR038W	S100	1.45875	1	0.950326
YBR160W	YBR038W	S133	0.800149	1	0.966537
YBR160W	YBR038W	S256	0.337949	0	1.03283
YBR160W	YBR038W	S60	1.45729	1	0.954268
YBR160W	YBR038W	S86	0.686066	1	0.941767
YBR160W	YBR059C	S801	0.000545944	1	0.974315
YBR160W	YBR059C	S972	0.00055085	0	0.95979
YBR160W	YBR059C	T471	0.000543928	0	0.87139
YBR160W	YBR060C	S16	34.7587	1	0.978081
YBR160W	YBR060C	S188	34.7257	1	0.927622
YBR160W	YBR060C	S206	34.571	1	0.968158
YBR160W	YBR060C	T217	34.1539	1	1.10998
YBR160W	YBR060C	T24	34.0375	1	1.02453
YBR160W	YBR068C	S16	5.1717e-05	1	0.933255
YBR160W	YBR079C	S926	0.0210892	0	0.883322
YBR160W	YBR102C	S31	0.959759	1	0.986579
YBR160W	YBR102C	T28	0.943007	1	0.834967
YBR160W	YBR118W	T82	0.000546088	0	0.894519
YBR160W	YBR130C	S28	0.85564	0	1.04586
YBR160W	YBR130C	T30	0.20218	0	0.351668
YBR160W	YBR156C	S144	0.497061	1	0.878
YBR160W	YBR156C	S268	0.490674	1	0.949613
YBR160W	YBR196C	T87	0.0179571	0	0.0812016
YBR160W	YBR200W	S72	1.77303	1	0.91717
YBR160W	YBR214W	S458	0.00054876	1	0.993814
YBR160W	YBR245C	T694	0.893888	1	0.888868
YBR160W	YBR276C	T364	0.000376307	0	0.214557
YBR160W	YCL014W	S1515	0.937471	1	0.955288
YBR160W	YCL014W	S1549	0.957093	1	0.982209
YBR160W	YCL014W	T1440	0.959746	1	0.861254
YBR160W	YCL019W	S1014	0.000231638	1	1.01021
YBR160W	YCL024W	T2	0.0673074	0	0.231044
YBR160W	YCL029C	S117	0.862071	0	1.14894
YBR160W	YCL051W	T519	0.140927	0	0.0670528
YBR160W	YCL073C	S2	4.81131e-05	0	0.193179
YBR160W	YCR012W	T376	0.000180847	0	0.220845
YBR160W	YCR035C	S26	0.000419035	0	0.951163
YBR160W	YCR061W	S225	0.000549249	0	0.988166
YBR160W	YCR081W	T1391	0.00467997	0	0.189479
YBR160W	YCR088W	S169	0.000541211	1	0.940382
YBR160W	YCR088W	S183	0.000549214	1	1.03722
YBR160W	YCR088W	S313	0.000548925	1	0.909708
YBR160W	YCR088W	T165	0.00054993	1	0.945839
YBR160W	YDL019C	S521	0.0467688	0	0.955113
YBR160W	YDL042C	S23	0.585737	1	1.04253
YBR160W	YDL048C	S193	0.0005487	1	1.03457
YBR160W	YDL088C	S464	0.000551589	1	0.970288
YBR160W	YDL089W	S441	0.517968	1	0.982325
YBR160W	YDL089W	T446	0.958185	1	0.917214
YBR160W	YDL099W	T277	0.000551345	1	0.945256
YBR160W	YDL131W	T410	0.689971	1	0.862318
YBR160W	YDL173W	S148	0.000549969	1	0.919163
YBR160W	YDL173W	S246	0.000374491	1	0.960465
YBR160W	YDL182W	T396	0.690474	1	0.822035
YBR160W	YDL189W	T154	0.204621	0	0.177529
YBR160W	YDL195W	S836	0.38143	1	0.91837
YBR160W	YDL195W	S980	0.382168	1	0.936084
YBR160W	YDL220C	S336	26.0102	1	0.944268
YBR160W	YDL220C	T308	26.4331	1	0.868002
YBR160W	YDL223C	S671	0.000321643	1	0.97055
YBR160W	YDL226C	T161	9.56722e-05	1	0.986098
YBR160W	YDL229W	S84	0.00889239	0	0.194184
YBR160W	YDL234C	S265	0.000551287	1	0.92128
YBR160W	YDR001C	S66	1.53252	1	0.926927
YBR160W	YDR003W	S189	0.000545686	0	1.09723
YBR160W	YDR006C	S191	0.000550868	1	0.897065
YBR160W	YDR006C	S193	0.000549488	1	1.05694
YBR160W	YDR028C	S421	0.1976	1	0.995523
YBR160W	YDR028C	S898	0.197436	1	0.95406
YBR160W	YDR028C	T896	0.198324	1	0.921983
YBR160W	YDR052C	S11	3.93895	1	0.903173
YBR160W	YDR068W	T25	6.11938e-05	0	0.0985666
YBR160W	YDR089W	S238	0.00054791	1	0.989303
YBR160W	YDR096W	S425	0.000132484	1	1.0744
YBR160W	YDR096W	S696	0.000549605	1	0.967719
YBR160W	YDR097C	S228	0.950174	1	0.908272
YBR160W	YDR103W	S329	4.42646	1	0.900471
YBR160W	YDR119W	S147	0.000539433	0	1.07191
YBR160W	YDR130C	S117	32.5897	1	1.07453
YBR160W	YDR130C	S148	32.8802	1	0.917038
YBR160W	YDR130C	S36	32.8099	1	0.95426
YBR160W	YDR130C	S54	32.807	1	0.991334
YBR160W	YDR130C	S74	7.76992	1	1.02884
YBR160W	YDR130C	T68	32.2072	1	0.895925
YBR160W	YDR135C	S872	0.148188	0	0.214466
YBR160W	YDR137W	S370	0.000100794	1	0.854876
YBR160W	YDR146C	S250	4.625	1	0.953697
YBR160W	YDR146C	S261	31.185	1	0.988228
YBR160W	YDR146C	S300	31.5414	1	0.944341
YBR160W	YDR146C	S492	28.9377	1	1.04493
YBR160W	YDR146C	S505	22.913	1	0.871584
YBR160W	YDR146C	S702	31.4945	1	0.978349
YBR160W	YDR159W	S600	0.222716	1	0.965385
YBR160W	YDR159W	S866	0.286824	1	1.01741
YBR160W	YDR162C	S196	0.530056	0	0.951986
YBR160W	YDR170C	T1240	0.767001	1	0.979398
YBR160W	YDR207C	S712	0.586452	0	0.958089
YBR160W	YDR216W	T188	0.360853	1	0.96032
YBR160W	YDR217C	S11	0.943552	1	0.894922
YBR160W	YDR217C	S26	0.592492	1	0.926298
YBR160W	YDR217C	S56	0.0978837	1	0.935058
YBR160W	YDR227W	S342	0.959726	1	1.00885
YBR160W	YDR227W	S389	0.950154	1	0.935979
YBR160W	YDR285W	S763	0.413005	1	0.991848
YBR160W	YDR285W	S783	0.951125	1	0.934647
YBR160W	YDR285W	S828	0.959298	1	0.98321
YBR160W	YDR285W	S89	0.250093	1	0.971892
YBR160W	YDR293C	S231	3.63817	1	0.998381
YBR160W	YDR293C	S267	1.991	1	0.990879
YBR160W	YDR293C	S286	3.62893	1	0.92462
YBR160W	YDR293C	S492	3.64448	1	1.06572
YBR160W	YDR309C	S337	3.52876	1	0.954687
YBR160W	YDR310C	S379	0.608537	1	0.955828
YBR160W	YDR310C	S738	0.611591	1	0.989376
YBR160W	YDR318W	T88	0.4729	0	0.921818
YBR160W	YDR320C	T303	0.00194583	0	0.208871
YBR160W	YDR326C	S572	0.000300979	1	1.00502
YBR160W	YDR345C	S14	6.37838e-05	0	0.219803
YBR160W	YDR348C	S121	0.956872	1	0.93724
YBR160W	YDR356W	S36	31.4869	1	1.03515
YBR160W	YDR356W	S91	31.2042	1	1.01135
YBR160W	YDR369C	S349	0.395516	1	0.966771
YBR160W	YDR379W	S380	12.7833	1	0.905227
YBR160W	YDR379W	S770	7.49177	1	0.999971
YBR160W	YDR379W	S772	12.8539	1	1.04443
YBR160W	YDR388W	S379	0.855272	0	0.914576
YBR160W	YDR389W	S16	0.95892	1	0.935001
YBR160W	YDR398W	T626	5.1717e-05	0	0.285936
YBR160W	YDR409W	S132	0.328676	1	0.95926
YBR160W	YDR409W	S139	0.328552	1	1.0844
YBR160W	YDR422C	S200	0.402785	1	1.09321
YBR160W	YDR432W	S349	0.09894	0	0.952555
YBR160W	YDR436W	S299	0.084081	1	1.03758
YBR160W	YDR436W	S310	0.111437	1	0.958698
YBR160W	YDR439W	S146	0.749677	1	0.921583
YBR160W	YDR439W	S230	0.947617	1	0.912399
YBR160W	YDR443C	S748	0.000551211	1	1.02316
YBR160W	YDR507C	S471	11.7026	0	0.23449
YBR160W	YDR513W	S94	5.15111e-05	0	0.140277
YBR160W	YDR515W	S42	0.000540189	1	0.934188
YBR160W	YEL017W	S66	5.1717e-05	0	0.236467
YBR160W	YEL032W	S781	31.4208	1	1.02093
YBR160W	YEL043W	S847	0.000550037	1	0.963456
YBR160W	YEL043W	S862	0.00037894	1	0.970968
YBR160W	YER006W	S337	8.72498e-05	0	0.890609
YBR160W	YER032W	S172	0.0852667	0	0.172719
YBR160W	YER032W	S225	0.95834	1	0.97455
YBR160W	YER032W	S394	0.0876058	0	0.280002
YBR160W	YER032W	S399	0.735902	1	1.11719
YBR160W	YER032W	S534	0.0874265	0	0.309345
YBR160W	YER032W	S84	0.958724	1	0.974819
YBR160W	YER033C	S914	0.000551072	1	0.963479
YBR160W	YER054C	S213	5.08783e-05	1	1.01661
YBR160W	YER056C	S18	0.000145849	0	0.89376
YBR160W	YER075C	S272	1.31546	1	0.920917
YBR160W	YER079W	S30	9.68023e-05	0	0.165281
YBR160W	YER079W	S41	0.000539524	1	1.05664
YBR160W	YER088C	S487	0.173483	1	1.01875
YBR160W	YER088C	S491	0.51616	1	0.98591
YBR160W	YER093C	S50	0.000548403	0	0.922682
YBR160W	YER093C	T28	0.000225138	1	0.948892
YBR160W	YER111C	S806	35.8998	1	0.923506
YBR160W	YER111C	T20	35.9232	1	0.827734
YBR160W	YER114C	S457	0.0713054	1	0.96601
YBR160W	YER114C	S652	0.29973	1	0.95256
YBR160W	YER120W	T204	2.33514	1	0.899051
YBR160W	YER123W	S403	0.0299243	0	0.228046
YBR160W	YER129W	S966	0.960015	1	0.963365
YBR160W	YER148W	S42	0.0802814	0	0.254248
YBR160W	YER149C	S345	0.165016	1	0.954369
YBR160W	YER155C	S164	0.578571	0	0.319732
YBR160W	YER155C	T1038	0.851555	1	0.871944
YBR160W	YER161C	S173	0.163188	1	0.92174
YBR160W	YER164W	T1302	0.160728	0	0.937759
YBR160W	YER167W	S418	12.8161	1	1.00843
YBR160W	YER168C	S21	0.000109713	0	0.192628
YBR160W	YER169W	S430	0.000550412	1	0.953454
YBR160W	YER169W	S561	0.000182236	1	0.917785
YBR160W	YER169W	S575	5.1717e-05	1	0.990115
YBR160W	YFL007W	S11	0.356793	1	0.995693
YBR160W	YFL007W	S29	0.359335	1	0.841673
YBR160W	YFL021W	T369	0.000551645	0	0.911775
YBR160W	YFL026W	T382	0.391111	1	0.922697
YBR160W	YFL033C	S1565	0.000548785	1	0.944785
YBR160W	YFL034C-B	T76	0.1752	1	0.893483
YBR160W	YFL042C	S103	0.000551031	1	0.98805
YBR160W	YFL042C	S149	0.000235794	1	0.912145
YBR160W	YFL042C	T110	0.000536475	1	1.10579
YBR160W	YFR016C	S180	0.000541632	0	0.949116
YBR160W	YFR019W	T183	0.0574893	1	0.885394
YBR160W	YFR028C	S429	3.25948	1	0.891963
YBR160W	YGL008C	T175	0.000159544	0	0.209539
YBR160W	YGL023C	S225	0.000125825	0	0.151193
YBR160W	YGL035C	S264	0.0142249	1	0.961393
YBR160W	YGL049C	T196	0.000460331	1	0.888302
YBR160W	YGL049C	T301	0.000549566	1	0.83284
YBR160W	YGL049C	T355	4.96335e-05	0	0.182052
YBR160W	YGL090W	S261	0.000551119	1	0.986165
YBR160W	YGL093W	T356	0.70546	1	0.87082
YBR160W	YGL113W	S438	0.179918	0	0.194014
YBR160W	YGL113W	S467	0.539692	1	0.98641
YBR160W	YGL137W	T669	4.87334e-05	0	0.175773
YBR160W	YGL151W	S257	0.0462322	0	0.900333
YBR160W	YGL180W	T590	0.142	0	0.21156
YBR160W	YGL197W	S1387	0.82858	1	0.895264
YBR160W	YGL197W	S693	0.726277	1	1.02193
YBR160W	YGL231C	T53	6.10256e-05	0	0.177697
YBR160W	YGR004W	T435	6.70067e-05	0	0.156501
YBR160W	YGR014W	S1277	0.0798988	0	0.205362
YBR160W	YGR023W	S482	0.000117538	0	0.17015
YBR160W	YGR092W	S51	1.61834	1	1.00286
YBR160W	YGR092W	S53	1.62443	1	1.13049
YBR160W	YGR097W	T808	0.202621	1	0.959365
YBR160W	YGR097W	T971	0.118099	0	0.241818
YBR160W	YGR097W	T984	0.0169211	0	0.222666
YBR160W	YGR125W	S42	0.000551218	1	0.969846
YBR160W	YGR125W	T847	0.000534465	0	0.857803
YBR160W	YGR156W	S279	0.0344996	0	0.235274
YBR160W	YGR178C	S436	0.000228178	1	1.04088
YBR160W	YGR184C	S300	0.03184	1	0.946591
YBR160W	YGR186W	S175	0.187378	0	0.230745
YBR160W	YGR196C	S137	0.000542424	0	0.839126
YBR160W	YGR200C	S157	4.85858e-05	0	0.239809
YBR160W	YGR233C	S348	0.894271	0	0.976009
YBR160W	YGR253C	S56	0.0403742	1	1.03455
YBR160W	YGR275W	T109	0.311077	0	0.163013
YBR160W	YHL007C	S206	4.48622	1	0.228849
YBR160W	YHL007C	S502	20.9963	1	0.9098
YBR160W	YHL007C	S517	11.4655	1	0.984268
YBR160W	YHL007C	T423	21.0369	0	0.967882
YBR160W	YHL007C	T512	14.4973	1	0.900266
YBR160W	YHL028W	S541	0.000550721	1	0.877338
YBR160W	YHL029C	S6	0.000360478	1	0.989591
YBR160W	YHR036W	S56	0.000548807	1	0.976214
YBR160W	YHR052W	S17	0.194363	0	0.275322
YBR160W	YHR082C	T626	0.00200942	0	0.156889
YBR160W	YHR084W	S400	0.494377	0	1.03149
YBR160W	YHR094C	T31	0.189721	1	0.852558
YBR160W	YHR118C	S106	32.8961	1	1.00848
YBR160W	YHR118C	S116	32.7725	1	0.949011
YBR160W	YHR118C	S123	32.8636	1	0.918027
YBR160W	YHR118C	T114	32.8685	1	0.792514
YBR160W	YHR118C	T146	32.8852	1	0.910816
YBR160W	YHR135C	T480	0.0499861	0	0.13878
YBR160W	YHR149C	S126	0.0808593	1	0.964237
YBR160W	YHR149C	T232	0.959937	1	0.827841
YBR160W	YHR152W	S118	0.526121	1	1.2401
YBR160W	YHR152W	S125	0.409411	1	1.08175
YBR160W	YHR158C	S613	0.954891	1	0.923367
YBR160W	YHR158C	S67	0.940784	1	0.947899
YBR160W	YHR158C	T572	0.230189	0	0.932923
YBR160W	YHR159W	S244	0.29313	1	1.04568
YBR160W	YHR159W	S286	0.306114	1	1.10232
YBR160W	YHR159W	S29	0.950369	1	0.948417
YBR160W	YHR159W	T236	0.960352	1	0.854448
YBR160W	YHR160C	T8	4.86393e-05	0	0.314901
YBR160W	YHR164C	S237	1.06945	1	0.995359
YBR160W	YIL024C	S107	0.000309075	1	0.954722
YBR160W	YIL031W	S788	0.572655	1	1.0262
YBR160W	YIL031W	S795	0.861428	1	0.9144
YBR160W	YIL031W	S984	0.957236	1	0.993176
YBR160W	YIL033C	S89	0.320212	1	0.966365
YBR160W	YIL041W	S18	5.1717e-05	0	0.212044
YBR160W	YIL041W	T113	0.00037351	0	0.19933
YBR160W	YIL046W	S67	0.687603	1	0.897773
YBR160W	YIL063C	T31	0.000541653	1	0.891754
YBR160W	YIL101C	S146	0.952179	1	1.02895
YBR160W	YIL101C	S271	0.960352	1	1.00518
YBR160W	YIL101C	S551	0.96022	1	1.03844
YBR160W	YIL106W	S36	0.955294	1	0.969479
YBR160W	YIL106W	S80	0.654187	1	0.952574
YBR160W	YIL112W	S290	0.959907	1	0.950604
YBR160W	YIL112W	S690	0.948304	1	0.955204
YBR160W	YIL114C	T103	0.000550245	1	0.874966
YBR160W	YIL115C	S735	0.000549345	1	0.898662
YBR160W	YIL115C	S854	0.000543816	1	0.843612
YBR160W	YIL122W	S168	0.52475	1	0.979955
YBR160W	YIL135C	S301	0.355196	1	0.928666
YBR160W	YIL135C	S409	0.356494	0	0.964912
YBR160W	YIL140W	S642	0.726408	0	0.957495
YBR160W	YIL153W	S341	0.171517	1	0.87175
YBR160W	YIR006C	S744	0.735683	0	0.196783
YBR160W	YIR006C	S991	1.85345	0	0.390005
YBR160W	YIR007W	T594	0.00054847	1	1.08076
YBR160W	YIR007W	T596	0.000548519	1	1.00316
YBR160W	YIR010W	S264	0.883944	1	0.963819
YBR160W	YIR023W	T867	0.716581	1	0.909851
YBR160W	YJL005W	S497	0.0978186	0	0.928226
YBR160W	YJL013C	T478	0.454149	1	0.986987
YBR160W	YJL020C	S103	0.000130294	1	0.939363
YBR160W	YJL071W	T29	5.31006e-05	0	0.271382
YBR160W	YJL076W	S1032	1.62865	1	0.95776
YBR160W	YJL076W	S1056	1.63212	1	0.909677
YBR160W	YJL076W	S166	1.62373	1	0.92153
YBR160W	YJL076W	S447	1.63184	1	0.95863
YBR160W	YJL076W	S452	1.61596	1	0.986374
YBR160W	YJL076W	S830	0.894162	1	0.95147
YBR160W	YJL076W	T1042	1.63392	1	0.896487
YBR160W	YJL076W	T297	1.62624	1	0.935906
YBR160W	YJL076W	T676	0.933587	1	0.850774
YBR160W	YJL080C	T50	0.583515	0	0.98594
YBR160W	YJL084C	S176	0.951258	1	0.975945
YBR160W	YJL084C	S213	0.741686	1	1.05374
YBR160W	YJL092W	S698	0.818803	1	1.01063
YBR160W	YJL092W	S893	1.1392	1	1.12263
YBR160W	YJL092W	S938	1.12313	1	0.913065
YBR160W	YJL092W	S950	1.12482	1	0.949779
YBR160W	YJL092W	S965	1.12671	1	1.15039
YBR160W	YJL092W	T604	1.11866	1	0.836318
YBR160W	YJL095W	S411	0.893933	1	0.903542
YBR160W	YJL095W	S747	0.566138	1	0.940368
YBR160W	YJL095W	S816	0.8874	1	0.948467
YBR160W	YJL130C	T3	5.1717e-05	0	0.234465
YBR160W	YJL146W	S130	0.000494821	1	1.0075
YBR160W	YJL157C	T15	35.2917	1	0.856677
YBR160W	YJL183W	S251	0.000300469	0	0.211056
YBR160W	YJL193W	S247	0.000539049	1	1.04182
YBR160W	YJL201W	S411	0.000494821	1	1.05259
YBR160W	YJL201W	T422	0.000549884	1	0.838341
YBR160W	YJR033C	S1211	0.959775	1	1.05975
YBR160W	YJR059W	S69	0.953725	1	0.971775
YBR160W	YJR059W	T727	0.959091	1	0.875461
YBR160W	YJR059W	T730	0.954501	1	0.961543
YBR160W	YJR070C	S281	0.00037351	1	0.922726
YBR160W	YJR083C	S62	0.320097	1	0.92769
YBR160W	YJR083C	S71	0.956529	1	0.928668
YBR160W	YJR092W	S10	0.439339	0	0.255959
YBR160W	YJR134C	S518	0.0111678	0	0.21949
YBR160W	YKL005C	S177	0.000551203	1	0.96357
YBR160W	YKL038W	S229	0.205196	1	0.881601
YBR160W	YKL062W	S161	0.0586014	1	0.960661
YBR160W	YKL062W	S178	0.100323	1	0.915411
YBR160W	YKL079W	T583	0.0115482	0	0.274501
YBR160W	YKL092C	S1066	0.374303	1	1.11456
YBR160W	YKL093W	S69	0.000130294	1	0.9864
YBR160W	YKL105C	S980	0.000551636	1	0.986688
YBR160W	YKL140W	S466	0.000541067	1	0.891686
YBR160W	YKL144C	S162	4.50994e-05	0	0.903271
YBR160W	YKL185W	S253	30.9079	1	1.04599
YBR160W	YKL185W	S452	21.5579	1	1.00378
YBR160W	YKL185W	S455	30.6644	1	0.940006
YBR160W	YKL185W	S465	30.6143	0	0.915188
YBR160W	YKL185W	T450	30.9126	1	0.991257
YBR160W	YKL210W	S473	0.0409118	0	0.16063
YBR160W	YKR007W	S146	0.000543163	0	0.919008
YBR160W	YKR021W	S573	0.000184054	1	0.982712
YBR160W	YKR062W	S97	0.383754	1	0.945829
YBR160W	YKR069W	T279	0.000306695	0	0.189171
YBR160W	YKR072C	S47	0.340409	1	0.96604
YBR160W	YKR072C	S56	0.344248	1	0.977822
YBR160W	YKR077W	S147	12.7943	1	0.985566
YBR160W	YKR089C	S890	0.958242	1	0.940591
YBR160W	YKR089C	T675	0.959918	1	0.941194
YBR160W	YKR091W	S212	10.6479	1	0.971164
YBR160W	YKR095W	S1675	0.0811806	1	0.164284
YBR160W	YKR095W	T337	0.938305	0	0.906246
YBR160W	YLL021W	S1080	0.948861	1	0.966379
YBR160W	YLL021W	S1087	0.648667	1	0.874261
YBR160W	YLL021W	S157	0.0900335	0	0.252626
YBR160W	YLL021W	S254	0.71339	1	0.916136
YBR160W	YLL021W	S274	0.958219	1	0.954811
YBR160W	YLL021W	S585	0.958082	1	0.931331
YBR160W	YLL021W	S599	0.737697	1	0.884345
YBR160W	YLL021W	S883	0.948312	1	0.941804
YBR160W	YLL021W	S910	0.450166	1	1.0148
YBR160W	YLL021W	S937	0.183401	1	0.992969
YBR160W	YLL021W	S961	0.523583	1	0.917127
YBR160W	YLL021W	S979	0.0911164	1	0.931554
YBR160W	YLL032C	S762	0.605086	1	0.932091
YBR160W	YLL040C	S2492	5.1717e-05	0	0.168004
YBR160W	YLL040C	T1379	0.00054681	1	1.00142
YBR160W	YLL061W	T21	0.000550666	1	0.915267
YBR160W	YLR006C	S186	0.955737	0	0.943765
YBR160W	YLR006C	S195	0.950167	1	0.937569
YBR160W	YLR006C	S673	0.95963	1	0.914291
YBR160W	YLR015W	S227	0.00055018	0	0.928874
YBR160W	YLR018C	T221	0.584864	1	0.7726
YBR160W	YLR018C	T273	0.583284	1	0.94563
YBR160W	YLR024C	T303	0.0506897	0	0.207219
YBR160W	YLR049C	S80	0.00054976	1	1.06762
YBR160W	YLR086W	S113	0.227287	1	0.904771
YBR160W	YLR086W	S117	0.605212	1	1.12043
YBR160W	YLR086W	S128	1.10698	1	0.947903
YBR160W	YLR096W	S609	2.81878	1	1.0183
YBR160W	YLR096W	S643	1.99005	1	1.01716
YBR160W	YLR116W	S376	0.00055068	1	1.01936
YBR160W	YLR116W	S378	8.99203e-05	1	0.976067
YBR160W	YLR131C	S253	0.140512	1	0.971453
YBR160W	YLR131C	S303	1.57218	1	0.967412
YBR160W	YLR131C	S385	0.137032	1	0.911491
YBR160W	YLR131C	S392	1.57782	1	0.945851
YBR160W	YLR131C	S428	1.43058	1	0.928784
YBR160W	YLR131C	S564	0.30736	1	0.955736
YBR160W	YLR131C	T259	1.58522	1	0.856228
YBR160W	YLR131C	T486	1.59487	1	0.928618
YBR160W	YLR131C	T501	1.59146	1	0.839475
YBR160W	YLR138W	T447	0.000374055	0	0.210348
YBR160W	YLR166C	S485	0.14581	1	0.877574
YBR160W	YLR176C	S171	6.75414e-05	0	0.170933
YBR160W	YLR187W	T599	13.4148	0	0.837053
YBR160W	YLR190W	S37	0.960352	1	1.06193
YBR160W	YLR196W	S263	0.0161454	0	0.218
YBR160W	YLR219W	S46	0.956677	1	0.94382
YBR160W	YLR221C	S99	5.1301e-05	0	0.168396
YBR160W	YLR248W	S46	0.425757	1	1.04042
YBR160W	YLR273C	S645	0.000546971	1	0.918744
YBR160W	YLR319C	S327	0.353404	1	0.919433
YBR160W	YLR324W	S61	0.000538319	0	0.977352
YBR160W	YLR337C	S709	6.62364e-05	1	1.01394
YBR160W	YLR353W	S413	0.000187621	1	0.965222
YBR160W	YLR353W	T411	0.000550353	1	0.875806
YBR160W	YLR357W	T243	0.575176	1	1.06102
YBR160W	YLR371W	S171	0.271557	1	0.992342
YBR160W	YLR371W	S206	0.0741874	0	0.190473
YBR160W	YLR371W	T216	0.875268	1	0.925957
YBR160W	YLR410W	S1107	0.00037351	1	0.912112
YBR160W	YLR442C	T454	0.84894	1	0.867057
YBR160W	YLR457C	S251	0.650239	1	0.985029
YBR160W	YLR457C	S253	0.959227	1	1.04583
YBR160W	YML007W	T404	0.000308104	0	0.123393
YBR160W	YML016C	S142	0.173713	1	0.927659
YBR160W	YML016C	S265	0.261296	1	0.923241
YBR160W	YML016C	T261	0.488988	1	0.898261
YBR160W	YML027W	T324	0.95	1	0.972834
YBR160W	YML029W	S376	0.000494821	1	1.0648
YBR160W	YML034W	T241	0.960352	1	0.915774
YBR160W	YML034W	T291	0.959539	1	0.858588
YBR160W	YML059C	S645	0.000549572	1	0.988023
YBR160W	YML064C	S240	0.499235	1	1.06468
YBR160W	YML072C	S1373	0.000547925	1	0.908182
YBR160W	YML072C	T1350	0.000543828	1	0.955217
YBR160W	YML076C	S126	0.000494821	1	1.1462
YBR160W	YML076C	T128	0.000536817	0	1.05858
YBR160W	YML100W	S135	0.000537228	1	1.0415
YBR160W	YML100W	S147	0.000184577	1	0.980912
YBR160W	YML100W	S161	0.00021032	1	1.02048
YBR160W	YML100W	S77	0.00030044	1	0.961014
YBR160W	YML100W	T815	5.16572e-05	0	0.238826
YBR160W	YML119W	S176	0.959974	0	1.04682
YBR160W	YML119W	S61	0.959651	0	1.05641
YBR160W	YML123C	S579	0.000549154	1	0.938693
YBR160W	YMR001C	T70	35.9072	1	0.820326
YBR160W	YMR005W	S36	0.954241	1	0.893106
YBR160W	YMR036C	S27	35.7928	1	0.880369
YBR160W	YMR068W	S315	0.142646	1	0.991976
YBR160W	YMR086W	S658	0.000546196	1	0.970328
YBR160W	YMR086W	S870	0.000549775	1	0.94546
YBR160W	YMR086W	T675	0.000548659	1	0.808888
YBR160W	YMR127C	S4	0.105662	0	0.204157
YBR160W	YMR137C	S193	0.00055142	1	1.01659
YBR160W	YMR140W	S182	8.85222e-05	0	0.256059
YBR160W	YMR165C	S602	21.3907	1	0.972731
YBR160W	YMR165C	S744	5.20762	1	0.978495
YBR160W	YMR165C	T723	22.0371	1	0.940159
YBR160W	YMR192W	T17	0.000550215	1	0.861199
YBR160W	YMR196W	S1081	0.0005454	1	0.944823
YBR160W	YMR219W	S1145	0.000551545	1	0.955297
YBR160W	YMR226C	S260	0.000540663	0	0.907332
YBR160W	YMR233W	S113	0.000484889	1	0.932935
YBR160W	YMR261C	S148	0.000540974	1	1.01
YBR160W	YMR291W	T538	0.000542778	1	0.908907
YBR160W	YNL047C	S649	0.000550808	1	0.955507
YBR160W	YNL054W	S593	0.000551049	0	0.968093
YBR160W	YNL068C	S708	25.7148	1	1.06051
YBR160W	YNL068C	S833	26.0174	1	0.956451
YBR160W	YNL074C	S183	0.349313	1	0.946237
YBR160W	YNL074C	S265	0.356511	1	0.880011
YBR160W	YNL074C	S297	0.243309	1	0.970551
YBR160W	YNL074C	S56	0.356777	1	0.943312
YBR160W	YNL074C	S79	0.356683	1	0.977931
YBR160W	YNL078W	S300	0.431999	0	0.919512
YBR160W	YNL088W	T1250	0.240504	1	0.903438
YBR160W	YNL102W	S170	24.0213	1	0.990425
YBR160W	YNL102W	S215	24.01	1	0.952063
YBR160W	YNL102W	S305	23.6613	1	0.985284
YBR160W	YNL102W	T313	23.7187	1	0.871324
YBR160W	YNL106C	S1005	0.358228	1	1.08612
YBR160W	YNL106C	S1016	0.35848	1	0.93633
YBR160W	YNL118C	S319	0.00908025	0	0.188672
YBR160W	YNL118C	S584	0.0228765	0	0.141557
YBR160W	YNL118C	S773	0.0228765	0	0.1135
YBR160W	YNL161W	T109	0.898374	1	0.895393
YBR160W	YNL161W	T93	0.891752	1	0.948805
YBR160W	YNL167C	S126	0.148187	0	0.920257
YBR160W	YNL167C	S94	0.0903541	1	0.935833
YBR160W	YNL180C	S223	0.000545651	0	0.895655
YBR160W	YNL183C	S85	5.1717e-05	0	0.237779
YBR160W	YNL199C	S247	0.000494821	0	0.975406
YBR160W	YNL216W	S289	0.0157794	0	0.218607
YBR160W	YNL224C	S343	0.000551537	1	1.03843
YBR160W	YNL224C	S345	0.000176336	1	1.03291
YBR160W	YNL225C	T121	2.52538	1	0.824252
YBR160W	YNL230C	S235	0.167499	1	0.990909
YBR160W	YNL233W	S397	0.0783761	0	0.176026
YBR160W	YNL233W	S476	0.873628	0	1.01388
YBR160W	YNL233W	T410	0.870017	1	0.877891
YBR160W	YNL239W	T267	0.000550781	0	0.855198
YBR160W	YNL243W	S308	0.418587	1	0.931764
YBR160W	YNL243W	T298	0.577371	1	0.989783
YBR160W	YNL273W	S654	0.0802451	0	0.14951
YBR160W	YNL278W	S510	0.524957	1	0.971509
YBR160W	YNL278W	S518	0.958371	1	0.967347
YBR160W	YNL278W	S871	0.959549	1	0.912523
YBR160W	YNL278W	T577	0.956357	1	0.94458
YBR160W	YNL298W	S445	4.72646	1	1.04842
YBR160W	YNL301C	T137	8.7366e-05	0	0.197061
YBR160W	YNL309W	S72	31.6881	1	0.945644
YBR160W	YNL309W	S89	31.7484	1	0.937867
YBR160W	YNL309W	T99	31.7089	1	0.915936
YBR160W	YNL321W	S121	0.949104	1	0.985098
YBR160W	YNL321W	T118	0.95713	1	0.878134
YBR160W	YNR016C	S1169	0.0649107	0	0.16658
YBR160W	YNR031C	S54	0.144478	1	0.899269
YBR160W	YNR039C	S58	0.000549832	1	1.01507
YBR160W	YNR047W	S137	1.57719	1	0.88221
YBR160W	YNR047W	S140	1.57231	1	0.882329
YBR160W	YNR047W	S198	0.246993	1	1.00892
YBR160W	YNR047W	S339	1.57987	1	0.953203
YBR160W	YNR047W	T201	1.58312	1	0.869335
YBR160W	YNR052C	S39	0.577694	0	0.940925
YBR160W	YNR069C	S290	0.000100807	0	0.201253
YBR160W	YOL004W	S316	0.906996	1	0.90643
YBR160W	YOL004W	T304	0.288167	1	1.00462
YBR160W	YOL019W	T269	0.000130294	0	0.274872
YBR160W	YOL070C	S194	0.958896	1	0.949077
YBR160W	YOL070C	T403	0.959185	1	0.855026
YBR160W	YOL123W	S462	0.000550243	1	0.966188
YBR160W	YOL123W	S51	0.000381263	0	0.185594
YBR160W	YOL130W	S188	0.000548435	1	0.911182
YBR160W	YOL130W	T143	0.00055136	1	0.852519
YBR160W	YOL138C	S1123	8.74258e-05	0	0.902806
YBR160W	YOL139C	T22	0.047201	0	0.959961
YBR160W	YOR042W	S351	0.0636126	0	0.188119
YBR160W	YOR042W	T364	0.0570158	1	0.875656
YBR160W	YOR042W	T367	0.0705163	1	0.312217
YBR160W	YOR042W	T369	0.186908	1	0.228573
YBR160W	YOR042W	T384	0.298234	0	0.932886
YBR160W	YOR056C	S367	0.0970908	1	0.958607
YBR160W	YOR057W	S171	0.11756	1	0.949085
YBR160W	YOR058C	S198	2.00187	1	0.994205
YBR160W	YOR058C	S64	2.00413	1	0.949022
YBR160W	YOR058C	S803	2.00219	1	0.903463
YBR160W	YOR058C	S819	2.00119	1	0.971234
YBR160W	YOR058C	T55	1.98447	1	0.889855
YBR160W	YOR058C	T675	2.00328	1	0.83923
YBR160W	YOR063W	T95	0.000549729	0	0.883662
YBR160W	YOR070C	T539	0.00055148	1	0.888906
YBR160W	YOR070C	T555	0.000551241	1	0.902996
YBR160W	YOR083W	S154	35.795	1	0.995262
YBR160W	YOR083W	S156	35.8802	1	1.01206
YBR160W	YOR083W	S59	35.8305	1	0.947945
YBR160W	YOR083W	S62	35.5147	1	1.0039
YBR160W	YOR083W	S88	35.7781	1	0.948516
YBR160W	YOR083W	T143	8.48826	0	0.961035
YBR160W	YOR083W	T57	35.9123	1	0.884198
YBR160W	YOR098C	S767	1.06214	1	1.05559
YBR160W	YOR109W	S986	0.000300514	1	1.10569
YBR160W	YOR109W	T988	0.00054397	1	0.962504
YBR160W	YOR124C	T916	4.67492e-05	0	0.241586
YBR160W	YOR127W	S291	1.14899	1	0.961384
YBR160W	YOR127W	S331	1.13676	1	0.941533
YBR160W	YOR127W	T278	1.15031	1	0.873594
YBR160W	YOR140W	S427	0.0111032	0	0.254534
YBR160W	YOR171C	S454	0.00860364	0	0.289126
YBR160W	YOR178C	S66	1.53146	1	0.908291
YBR160W	YOR188W	S33	0.95951	0	0.957547
YBR160W	YOR192C-A	S370	0.000376663	0	0.89812
YBR160W	YOR195W	T273	0.957778	0	0.917283
YBR160W	YOR198C	T336	0.583199	1	0.963537
YBR160W	YOR217W	T48	0.722342	1	0.951046
YBR160W	YOR233W	S460	0.210801	1	1.00589
YBR160W	YOR261C	T45	0.0177647	0	0.224629
YBR160W	YOR304W	T1079	0.622573	1	1.03732
YBR160W	YOR358W	S7	0.000387558	1	1.00091
YBR160W	YPL020C	S21	0.153826	1	0.8973
YBR160W	YPL020C	S25	0.0983101	1	0.80261
YBR160W	YPL032C	T739	5.1717e-05	0	0.203315
YBR160W	YPL049C	T237	0.514268	0	0.210063
YBR160W	YPL070W	S244	0.117216	0	0.201265
YBR160W	YPL070W	S245	0.927531	1	0.957998
YBR160W	YPL070W	S67	0.925018	1	0.926407
YBR160W	YPL075W	S538	0.0548889	0	1.03441
YBR160W	YPL082C	S247	0.0943349	0	1.039
YBR160W	YPL082C	S791	0.0101553	1	0.946893
YBR160W	YPL085W	S1515	0.314381	1	0.970481
YBR160W	YPL085W	S607	0.216007	1	0.900521
YBR160W	YPL105C	S657	0.000143658	0	0.165726
YBR160W	YPL105C	T350	6.27035e-05	0	0.142274
YBR160W	YPL110C	S965	0.000250042	0	0.943904
YBR160W	YPL115C	S195	1.40274	1	0.979469
YBR160W	YPL115C	S222	1.40173	1	0.942612
YBR160W	YPL115C	S254	1.39801	1	0.910873
YBR160W	YPL115C	S324	1.38553	1	0.945168
YBR160W	YPL115C	S880	1.39605	1	1.02572
YBR160W	YPL120W	T142	0.00832121	0	0.280109
YBR160W	YPL124W	S59	0.837237	1	1.05084
YBR160W	YPL141C	S441	0.000548356	1	0.959677
YBR160W	YPL150W	S456	0.000549252	1	0.976432
YBR160W	YPL150W	T190	0.000105349	0	0.269602
YBR160W	YPL153C	S774	0.846383	1	0.901979
YBR160W	YPL158C	S28	0.141841	0	0.170424
YBR160W	YPL160W	T142	0.000538063	1	0.793278
YBR160W	YPL179W	S207	8.13948e-05	0	0.338714
YBR160W	YPL180W	S561	5.1717e-05	0	0.239021
YBR160W	YPL195W	S684	5.1717e-05	0	0.245466
YBR160W	YPL195W	S798	8.41093e-05	0	0.249938
YBR160W	YPL195W	T767	0.000362723	0	0.113491
YBR160W	YPL207W	S439	5.1717e-05	0	0.123528
YBR160W	YPL209C	S76	1.05762	1	1.03005
YBR160W	YPL226W	T1185	0.000130294	0	0.923854
YBR160W	YPL242C	S268	0.13162	1	0.821309
YBR160W	YPL242C	S317	0.552293	1	0.971012
YBR160W	YPL242C	S354	0.556944	1	0.994612
YBR160W	YPL242C	S365	0.542281	1	1.04906
YBR160W	YPL242C	S49	0.485988	1	0.924083
YBR160W	YPL242C	T315	0.556865	1	0.927949
YBR160W	YPL247C	S438	0.000420593	0	0.862102
YBR160W	YPL254W	S387	0.00307349	0	0.235583
YBR160W	YPL256C	S427	34.9196	1	0.922143
YBR160W	YPL267W	S102	21.0058	1	0.994802
YBR160W	YPL267W	S48	21.041	1	0.919586
YBR160W	YPL267W	T161	21.051	1	0.85571
YBR160W	YPL269W	S197	32.5816	1	0.974304
YBR160W	YPL269W	S496	32.8632	1	0.938635
YBR160W	YPR018W	S515	0.958277	1	0.962587
YBR160W	YPR019W	S69	7.6242	1	0.91505
YBR160W	YPR072W	S271	4.61388e-05	0	0.181005
YBR160W	YPR072W	T306	0.000550381	1	0.920706
YBR160W	YPR079W	S342	5.1717e-05	0	0.250934
YBR160W	YPR091C	S676	0.000338524	1	0.951935
YBR160W	YPR115W	S969	0.000534428	1	0.892926
YBR160W	YPR141C	S21	12.6829	1	1.02372
YBR160W	YPR162C	S9	10.771	1	0.986943
YBR160W	YPR171W	S39	0.946572	1	1.00392
YBR160W	YPR174C	S170	0.953505	1	1.00222
YBR160W	YPR174C	S175	0.95479	1	0.965941
YCR091W	YDL195W	S988	0.389609	1	0.542267
YCR091W	YDL195W	S992	0.275705	1	0.896162
YCR091W	YGL173C	S1480	0.338783	0	0.470529
YDL025C	YEL046C	S369	0.523117	1	0.50913
YDL028C	YAR009C	T403	0.140795	0	0.399569
YDL028C	YAR042W	S691	0.275705	0	0.466364
YDL028C	YBL027W	S30	0.442864	0	0.458714
YDL028C	YBL039C	S7	0.110728	0	0.259096
YDL028C	YBL101C	S1035	0.2789	0	0.459717
YDL028C	YBR211C	S101	3.06611	1	0.398892
YDL028C	YDL099W	S87	0.442222	0	0.486949
YDL028C	YDL126C	T735	0.477535	1	0.537902
YDL028C	YDL132W	T79	0.631725	1	0.446663
YDL028C	YDL161W	T386	0.581604	0	0.284629
YDL028C	YDL185W	T771	0.598781	0	0.591996
YDL028C	YDR128W	S435	0.434964	0	0.508966
YDL028C	YDR217C	T218	0.123251	0	0.357345
YDL028C	YDR393W	S82	0.219267	1	0.471872
YDL028C	YDR497C	T12	0.447221	0	0.45364
YDL028C	YEL037C	T139	0.506308	0	0.337641
YDL028C	YER088C	S322	0.540762	0	0.714275
YDL028C	YGL093W	S380	4.14679	1	0.395656
YDL028C	YGR056W	T178	0.268746	0	0.647599
YDL028C	YGR179C	S70	8.2844	1	0.50163
YDL028C	YGR179C	T401	15.7614	1	0.466188
YDL028C	YGR261C	S726	0.543813	0	0.500987
YDL028C	YHL027W	T95	0.112837	0	0.336357
YDL028C	YHL029C	S6	0.28924	0	0.434091
YDL028C	YHR082C	T596	0.507109	0	0.314068
YDL028C	YHR177W	S220	0.228508	0	0.432437
YDL028C	YIL115C	T732	0.459932	0	0.464319
YDL028C	YIL144W	S205	15.9741	1	0.449635
YDL028C	YIL144W	S22	18.4525	1	0.665217
YDL028C	YIL144W	S37	32.1243	1	0.708254
YDL028C	YIL144W	S4	5.56947	1	0.466728
YDL028C	YIL144W	S6	16.3105	1	0.467999
YDL028C	YIL144W	T21	32.153	1	0.422464
YDL028C	YIL144W	T248	15.8205	1	0.376223
YDL028C	YIL144W	T252	30.2193	1	0.42148
YDL028C	YIL144W	T38	28.8387	1	0.614462
YDL028C	YIL144W	T43	16.312	1	0.457369
YDL028C	YIL144W	T5	8.51778	1	0.406963
YDL028C	YIL144W	T54	32.0891	1	0.534822
YDL028C	YIL144W	T690	7.00815	1	0.462378
YDL028C	YIL149C	S1015	1.33334	1	0.53093
YDL028C	YIR010W	S250	18.444	1	0.711417
YDL028C	YIR010W	T380	13.1997	1	0.485933
YDL028C	YIR010W	T386	18.0895	1	0.548457
YDL028C	YIR010W	T56	22.2365	1	0.513195
YDL028C	YJR090C	S199	0.330853	1	0.385065
YDL028C	YJR090C	S285	0.611324	1	0.49248
YDL028C	YJR090C	T76	0.815975	1	0.583692
YDL028C	YJR092W	T265	0.319671	0	0.30585
YDL028C	YKL038W	T232	0.105294	0	0.458117
YDL028C	YKL042W	T357	11.2931	1	0.341625
YDL028C	YKL064W	T463	0.268993	0	0.252991
YDL028C	YKL089W	T134	7.73122	1	0.371504
YDL028C	YKL101W	S629	0.454399	0	0.422479
YDL028C	YKL105C	T43	0.51151	0	0.454438
YDL028C	YKL203C	S2009	0.535285	0	0.652638
YDL028C	YKR004C	T71	0.302856	0	0.420865
YDL028C	YLR175W	T396	0.355492	0	0.374237
YDL028C	YLR177W	T235	0.534717	0	0.609698
YDL028C	YLR441C	T245	0.166539	0	0.356982
YDL028C	YML034W	T241	0.190033	0	0.356583
YDL028C	YML072C	T1350	0.308918	0	0.387013
YDL028C	YMR031C	T50	0.115378	0	0.427568
YDL028C	YNL106C	S1081	0.586924	0	0.69859
YDL028C	YOL113W	T276	0.473587	0	0.468203
YDL028C	YOL133W	S15	0.760658	1	0.460801
YDL028C	YOR212W	T320	0.541864	0	0.427868
YDL028C	YOR257W	T110	68.2965	1	0.340152
YDL028C	YOR257W	T130	9.30337	1	0.501068
YDL028C	YPL124W	T240	17.4318	1	0.415114
YDL028C	YPL204W	S330	1.42362	1	0.487868
YDL028C	YPL233W	T114	60.4587	1	0.460878
YDL028C	YPR104C	T667	0.268777	0	0.314851
YDR466W	YIL105C	S157	0.84646	1	0.734666
YDR466W	YIL105C	S158	0.69979	1	0.594496
YDR466W	YLR146C	S5	0.279922	0	0.570751
YDR477W	YAL024C	S247	0.000340951	0	0.42088
YDR477W	YAL053W	S744	0.00016	0	0.41686
YDR477W	YAR009C	S401	0.000137035	1	0.505917
YDR477W	YAR042W	S1056	0.000399996	1	0.378727
YDR477W	YCL014W	T1504	0.000128279	1	0.430038
YDR477W	YDL019C	T1148	0.000192617	0	0.455945
YDR477W	YDR122W	S660	0.00018296	1	0.418057
YDR477W	YDR359C	S437	0.000399996	0	0.857574
YDR477W	YDR372C	S14	7.0588e-05	1	0.716042
YDR477W	YDR517W	S164	0.00016	0	0.876998
YDR477W	YER016W	T150	7.0588e-05	0	0.260551
YDR477W	YER027C	S64	17.4542	1	0.834165
YDR477W	YER027C	S65	17.4542	1	0.497879
YDR477W	YER033C	S221	0.000399996	0	0.465251
YDR477W	YER114C	S118	0.000399996	0	0.838332
YDR477W	YER151C	S400	0.000399996	1	0.518302
YDR477W	YFR017C	S175	0.000399996	0	0.853685
YDR477W	YGL179C	S386	0.99187	0	0.477636
YDR477W	YGL255W	S179	7.0588e-05	1	0.419364
YDR477W	YGR138C	S102	0.000399996	1	0.74361
YDR477W	YGR138C	S105	0.000290617	1	0.406104
YDR477W	YGR252W	S204	17.4542	1	0.74163
YDR477W	YHR073W	S446	0.00016	1	0.428944
YDR477W	YHR073W	S449	0.000122014	1	0.527167
YDR477W	YHR195W	S250	0.000399996	1	0.81431
YDR477W	YJL051W	S717	0.000399996	0	0.983278
YDR477W	YJL201W	S461	0.000399996	0	0.440235
YDR477W	YJL201W	T463	7.0588e-05	0	0.411366
YDR477W	YKL038W	S1130	3.81307	0	0.757774
YDR477W	YKL105C	S187	0.000399996	1	0.768142
YDR477W	YLL015W	S895	0.000399996	0	0.803489
YDR477W	YLL043W	T184	0.00016	0	0.46933
YDR477W	YMR031C	S136	0.00016	1	0.401341
YDR477W	YMR186W	S293	0.00016	0	0.441293
YDR477W	YMR205C	S171	17.4542	1	0.576544
YDR477W	YOL138C	S946	0.00016	1	0.840059
YDR477W	YOR057W	S361	0.000399996	0	0.504657
YDR477W	YOR171C	S198	0.000399996	0	0.612859
YDR477W	YOR227W	T128	0.000399996	1	0.740993
YDR477W	YPL032C	S641	0.000355468	0	0.420942
YDR490C	YBR202W	S488	0.243525	0	0.42507
YDR490C	YDL099W	T277	0.395752	0	0.510584
YDR490C	YHL016C	S251	0.202355	1	0.508223
YDR490C	YHL016C	T250	0.246201	1	0.526959
YDR490C	YHL016C	T684	0.261957	1	0.518401
YDR490C	YNL088W	S1305	0.336316	0	0.540413
YDR490C	YNL118C	T692	0.326422	0	0.472208
YER123W	YDR080W	S367	8.15879	1	0.535208
YER123W	YDR080W	S372	13.9672	1	0.596366
YER123W	YDR517W	S355	0.328324	0	0.466432
YER123W	YOR044W	S133	0.444192	0	0.575999
YFL033C	YDR528W	S375	1.17906	0	0.507024
YFL033C	YNL157W	S64	15.9861	1	0.413987
YHL007C	YBL051C	S199	0.32453	0	0.459384
YHL007C	YKL129C	S357	10.7963	1	0.579914
YHL007C	YLL043W	S16	0.332274	0	0.494175
YHL007C	YNL216W	S479	0.328513	0	0.515794
YHR030C	YDR456W	S531	0.559393	0	0.788645
YHR030C	YGL122C	S180	4.31724	1	0.638379
YHR030C	YGL122C	T178	4.33526	1	0.678927
YHR030C	YLR182W	S238	32.2439	1	0.653681
YHR030C	YOR220W	S160	4.044	1	0.714804
YHR030C	YOR276W	T102	0.663753	1	0.703565
YHR030C	YPL256C	T381	4.83591	0	0.723845
YHR082C	YGR162W	S522	0.562579	1	0.674575
YHR082C	YIL149C	S1659	0.134114	0	0.504954
YHR135C	YGR138C	T47	0.000104048	0	0.613333
YHR135C	YPL115C	S870	0.0001125	0	0.769292
YHR135C	YPR075C	S236	5.62494	1	0.437339
YHR135C	YPR075C	T239	5.02555	1	0.501015
YIL035C	YBR245C	S1110	0.920447	0	0.599557
YIL035C	YDL065C	S62	0.85252	1	0.647869
YIL035C	YDL122W	S530	0.335747	1	0.68998
YIL035C	YDL122W	S531	2.24691	1	0.699397
YIL035C	YDR005C	S388	4.63798	1	0.695601
YIL035C	YDR054C	S216	1.0946	1	0.661412
YIL035C	YDR303C	S95	0.26297	0	0.605638
YIL035C	YER027C	S87	3.62268	1	0.355131
YIL035C	YER027C	S93	8.06044	1	0.780826
YIL035C	YER027C	T90	1.20444	1	0.671958
YIL035C	YER089C	T376	6.14545	1	0.8748
YIL035C	YFL026W	S398	0.415932	0	0.708421
YIL035C	YGR085C	S26	0.288876	0	0.571328
YIL035C	YGR196C	S100	0.717278	1	0.594688
YIL035C	YGR196C	S92	2.24691	1	0.739826
YIL035C	YHL020C	S239	9.61619	1	0.711029
YIL035C	YHL020C	S38	6.20391	1	0.692584
YIL035C	YHR103W	S201	0.163918	0	0.77473
YIL035C	YJR092W	T612	2.0628	0	0.770495
YIL035C	YKR048C	S159	2.21903	1	0.725322
YIL035C	YKR048C	S177	3.65521	1	0.783619
YIL035C	YKR048C	S397	3.73234	1	0.751412
YIL035C	YKR079C	S824	1.18847	0	0.649075
YIL035C	YNR002C	S2	2.24691	0	0.77549
YIL035C	YNR024W	S42	4.52485	0	0.71452
YIL035C	YPL078C	S144	0.163918	0	0.735241
YIL035C	YPR143W	S57	4.91749	0	0.636047
YIL095W	YBR020W	T241	0.000115312	0	0.49808
YIL095W	YBR043C	T50	5.943e-05	0	0.440522
YIL095W	YBR101C	T143	3.7037e-05	0	0.403544
YIL095W	YDL161W	T415	37.1128	1	0.265114
YIL095W	YDR108W	T692	0.000401817	0	0.429874
YIL095W	YDR121W	T181	0.468851	0	0.403631
YIL095W	YDR178W	T20	8e-05	0	0.413225
YIL095W	YDR422C	T53	0.000221208	0	0.368904
YIL095W	YFR019W	T183	0.000367111	0	0.498414
YIL095W	YGL175C	T279	5.22411e-05	0	0.404971
YIL095W	YGL227W	T375	0.000256527	0	0.457625
YIL095W	YGR130C	T715	0.00021702	0	0.415038
YIL095W	YHR018C	T443	0.00011911	0	0.289267
YIL095W	YHR094C	T4	0.225523	0	0.48327
YIL095W	YHR154W	T742	0.111519	0	0.418976
YIL095W	YIL018W	T243	0.0015714	0	0.239114
YIL095W	YIL107C	T169	3.7037e-05	0	0.42982
YIL095W	YIR004W	T131	3.7037e-05	0	0.430924
YIL095W	YJR043C	T305	3.7037e-05	0	0.586507
YIL095W	YJR089W	T526	0.000104167	0	0.383772
YIL095W	YLL012W	T294	0.0015714	0	0.402147
YIL095W	YMR061W	T6	3.7037e-05	0	0.532726
YIL095W	YMR104C	T501	0.000104167	0	0.612476
YIL095W	YMR105C	T111	0.000780411	0	0.140211
YIL095W	YNL271C	T143	119.939	1	0.26759
YIL095W	YNL271C	T1946	25.5436	1	0.206606
YIL095W	YNR051C	T278	0.0433197	0	0.443635
YIL095W	YOR098C	T293	0.155943	0	0.451311
YIL095W	YOR308C	T489	3.7037e-05	0	0.250017
YIL095W	YPR072W	T262	0.000894881	0	0.542352
YJL106W	YDR310C	T306	15.337	1	0.572506
YJL106W	YGL003C	T51	5.31951	1	0.607287
YJL106W	YLR133W	S30	0.000369228	0	0.653323
YJL106W	YNL096C	T117	0.000369228	0	0.599932
YJL141C	YLL028W	T67	0.110775	0	0.374906
YJL164C	YAL031C	S497	0.124845	0	0.425891
YJL164C	YBR001C	S52	30.3429	0	0.953287
YJL164C	YDL195W	S974	0.326757	0	0.821541
YJL164C	YDR001C	S83	178.412	1	0.950047
YJL164C	YDR005C	S101	11.1102	1	0.785546
YJL164C	YDR005C	S177	15.5881	1	0.878363
YJL164C	YDR005C	S178	15.5881	1	0.906372
YJL164C	YDR005C	S209	15.5881	1	0.875738
YJL164C	YDR005C	S210	15.5881	1	0.747538
YJL164C	YDR005C	S90	12.6091	1	0.930686
YJL164C	YDR017C	S539	0.246343	0	0.570217
YJL164C	YDR363W	S149	0.110285	0	0.57522
YJL164C	YER008C	S14	1.16756	0	0.529676
YJL164C	YER026C	S46	79.8967	1	0.931818
YJL164C	YER026C	S47	58.4246	1	0.755203
YJL164C	YER045C	S105	0.287952	0	0.814539
YJL164C	YFL033C	S1621	179.005	1	0.826176
YJL164C	YGL116W	S52	123.961	1	0.799457
YJL164C	YGL116W	S88	82.1707	1	0.921018
YJL164C	YHL032C	S96	1.28413	0	0.894931
YJL164C	YHR207C	S476	0.551926	0	0.813426
YJL164C	YIR023W	S193	0.261378	0	0.746082
YJL164C	YJL136C	S65	0.170018	0	0.866483
YJL164C	YKL130C	S166	0.1643	0	0.853814
YJL164C	YKR089C	S781	0.236441	0	0.639508
YJL164C	YLR020C	S73	0.144756	0	0.831268
YJL164C	YNL265C	S244	0.892606	0	0.80751
YJL164C	YOR018W	S813	0.0928951	0	0.446939
YJL164C	YOR028C	S196	9.62691	1	0.95478
YJL164C	YOR347C	S24	102.432	1	0.907865
YJL164C	YPL077C	S95	1.94796	0	0.892678
YJL164C	YPL232W	S79	9.42114	1	0.697941
YJL164C	YPL256C	S233	6.15724	0	0.700161
YJL164C	YPR183W	S141	0.0917541	1	0.817204
YJL164C	YPR185W	S346	1.88025	1	0.814768
YJL164C	YPR185W	S581	3.12411	1	0.910899
YJR059W	YAL005C	S326	0.133095	0	0.359929
YJR059W	YAL029C	T965	0.621142	0	0.495223
YJR059W	YBR101C	S12	0.270602	0	0.363477
YJR059W	YCR088W	S26	0.258701	1	0.425769
YJR059W	YCR088W	T31	0.266471	1	0.424348
YJR059W	YDR372C	S19	0.50044	1	0.447577
YJR059W	YDR372C	S23	0.213693	1	0.454796
YJR059W	YDR466W	S834	0.311981	1	0.226329
YJR059W	YGL013C	S110	0.326472	0	0.450581
YJR059W	YGL113W	S514	0.374522	0	0.413924
YJR059W	YGR162W	S896	1.84941	0	0.53349
YJR059W	YIL063C	T19	0.289711	0	0.426265
YJR059W	YIL074C	T28	0.362282	0	0.380907
YJR059W	YJR059W	S752	18.3603	1	0.514886
YJR059W	YJR059W	S755	15.8191	1	0.453199
YJR059W	YJR134C	S317	0.119319	0	0.410636
YJR059W	YKR048C	T20	0.516289	1	0.243238
YJR059W	YKR048C	T24	0.26289	1	0.279555
YJR059W	YLR309C	S854	0.391453	0	0.408907
YJR059W	YML093W	S488	0.265634	1	0.486109
YJR059W	YML093W	S500	0.138158	1	0.433186
YJR059W	YMR031C	T132	0.380892	0	0.420252
YJR059W	YMR102C	S205	0.163813	0	0.226857
YJR059W	YOR153W	S66	0.33742	0	0.442397
YJR059W	YOR153W	T856	0.325498	0	0.388731
YJR059W	YPL180W	S497	0.382259	1	0.397631
YJR059W	YPL180W	S500	0.273885	1	0.402282
YJR059W	YPL256C	S472	0.16422	1	0.448396
YJR059W	YPL256C	T468	0.32517	1	0.260835
YKL116C	YKL116C	S132	8.25354	1	0.610225
YKL126W	YAR009C	T447	0.46024	1	0.616711
YKL126W	YBR086C	S767	0.237804	1	0.472974
YKL126W	YGL124C	S82	0.387472	0	0.523403
YKL126W	YGR161C	S111	0.522285	0	0.703641
YKL126W	YLR219W	S151	0.27929	0	0.492947
YKL126W	YLR325C	S48	0.286466	0	0.652068
YKL126W	YML123C	T317	0.0943806	1	0.904116
YKL126W	YMR031C	S171	0.121454	0	0.570422
YKL126W	YMR031C	S584	0.567523	1	0.493331
YKL126W	YNL156C	S90	0.0940332	1	0.885988
YKL126W	YNL156C	S92	0.36434	1	0.55683
YKL126W	YNL156C	S93	0.106774	1	0.489217
YKL126W	YPR040W	T6	0.118532	0	0.592591
YKL166C	YFR017C	S95	0.542977	1	0.706255
YKL166C	YGL014W	S241	1.82901	0	0.581479
YKL166C	YKL140W	S492	0.506004	1	0.928024
YKL166C	YML052W	S261	0.297102	1	0.534516
YKL166C	YMR104C	S72	0.476971	0	0.552073
YKL166C	YOL081W	S870	0.475744	0	0.487179
YKL198C	YBL058W	S108	0.2691	1	0.449033
YKL198C	YBR127C	S504	0.134437	0	0.453533
YKL198C	YDL140C	S599	0.116716	0	0.418108
YKL198C	YDL195W	S999	0.116136	0	0.417069
YKL198C	YDL226C	S174	0.131938	0	0.517872
YKL198C	YDR208W	S225	0.193276	1	0.586284
YKL198C	YDR208W	T222	1.2371	1	0.611837
YKL198C	YDR309C	S176	0.263882	1	0.516364
YKL198C	YDR309C	S345	1.04311	1	0.584127
YKL198C	YDR409W	S139	0.36434	0	0.446631
YKL198C	YDR451C	S325	0.137213	1	0.441845
YKL198C	YDR451C	T317	0.521421	1	0.287001
YKL198C	YEL022W	S46	0.226179	0	0.566318
YKL198C	YER069W	S358	0.269113	0	0.463935
YKL198C	YER088C	S481	0.268822	1	0.500262
YKL198C	YER151C	S339	0.395534	1	0.495426
YKL198C	YFL021W	S360	0.656149	1	0.57693
YKL198C	YFR024C-A	S247	0.172275	0	0.474052
YKL198C	YHL003C	S24	0.657715	1	0.608949
YKL198C	YHR084W	T659	0.118835	0	0.575747
YKL198C	YHR097C	S315	0.515843	1	0.379499
YKL198C	YHR098C	S110	0.133673	0	0.52308
YKL198C	YHR149C	S126	0.116889	0	0.491764
YKL198C	YIL129C	S1144	1.22403	0	0.585626
YKL198C	YJL141C	T288	0.172623	0	0.426776
YKL198C	YJR002W	S176	0.25566	1	0.57594
YKL198C	YJR002W	S177	0.452556	1	0.518248
YKL198C	YJR059W	S776	0.379153	0	0.477054
YKL198C	YKL196C	S176	0.176549	0	0.512906
YKL198C	YLR150W	S55	0.374336	0	0.325305
YKL198C	YLR257W	S252	0.290847	1	0.475095
YKL198C	YLR405W	S359	0.172898	0	0.484268
YKL198C	YLR410W	S1121	0.867107	1	0.62126
YKL198C	YMR175W	S46	0.178766	0	0.515999
YKL198C	YMR219W	T732	0.274104	0	0.507702
YKL198C	YNL074C	S315	0.26876	1	0.431384
YKL198C	YNR047W	S449	0.268889	0	0.519166
YKL198C	YNR069C	S22	0.373869	0	0.530571
YKL198C	YOL082W	S243	0.302856	1	0.485032
YKL198C	YOL082W	S246	0.376856	1	0.531717
YKL198C	YOL109W	S89	0.118354	1	0.500489
YKL198C	YOR353C	S779	0.268802	0	0.514163
YKL198C	YPL074W	T352	0.444635	1	0.393032
YKL198C	YPL105C	S644	0.257843	0	0.555259
YKL198C	YPL124W	S39	0.123685	1	0.519093
YKL198C	YPL208W	S67	0.242938	1	0.458512
YKL198C	YPR091C	S734	0.230653	0	0.538541
YKL198C	YPR104C	S40	0.275705	0	0.527888
YKL198C	YPR163C	S65	0.254124	0	0.359516
YLR113W	YCL032W	S155	14.304	1	0.780391
YLR113W	YCL032W	S196	10.3631	1	0.724449
YLR113W	YCL032W	S248	14.304	1	0.640839
YLR113W	YCL032W	T244	14.304	1	0.797003
YLR113W	YCL032W	T341	13.6409	1	0.801811
YLR113W	YDR146C	S376	0.000283636	0	0.771995
YLR113W	YJR092W	S241	0.000107657	0	0.38597
YLR113W	YKL042W	T357	0.000330093	0	0.815206
YLR113W	YLL043W	S537	8.0441	1	0.747926
YLR113W	YLL043W	T231	14.304	1	0.790261
YMR001C	YAL038W	T21	0.0001419	0	0.644032
YMR001C	YBL007C	S799	0.000167312	0	0.580925
YMR001C	YBL097W	S202	0.000173495	1	0.561873
YMR001C	YBL097W	S254	0.000166222	1	0.46888
YMR001C	YBL097W	S256	0.000113967	1	0.656172
YMR001C	YBL097W	S264	0.000174233	1	0.869693
YMR001C	YBL097W	S269	0.000183974	1	0.612048
YMR001C	YBL097W	S548	0.000133407	1	0.497144
YMR001C	YBL097W	S700	0.000164329	1	0.539368
YMR001C	YBL097W	S92	0.000166425	1	0.871255
YMR001C	YBL097W	T166	0.000183974	1	0.612539
YMR001C	YBL097W	T554	0.000183974	1	0.518403
YMR001C	YDL173W	S47	0.000172976	0	0.539888
YMR001C	YDR017C	T144	0.000168479	0	0.461057
YMR001C	YDR217C	S10	11.8102	0	0.513689
YMR001C	YDR217C	T192	11.3159	0	0.562181
YMR001C	YDR320C	S308	0.000183974	0	0.524518
YMR001C	YDR325W	S1001	0.000171007	1	0.547882
YMR001C	YDR325W	S1008	0.000183974	1	0.584699
YMR001C	YDR325W	S902	0.00015139	1	0.571051
YMR001C	YDR325W	S911	0.000183974	1	0.543152
YMR001C	YDR325W	S933	0.000170562	1	0.609277
YMR001C	YDR325W	S964	0.000169553	1	0.529689
YMR001C	YDR325W	S996	0.000160545	1	0.536949
YMR001C	YDR325W	T941	0.000177672	1	0.616148
YMR001C	YDR325W	T960	0.00014332	1	0.590184
YMR001C	YDR379W	S574	0.000182084	0	0.673878
YMR001C	YDR422C	S193	0.000183974	0	0.508688
YMR001C	YDR485C	T467	0.000169723	0	0.843993
YMR001C	YER090W	T223	0.000175966	0	0.557923
YMR001C	YGL178W	S838	0.000163718	0	0.786785
YMR001C	YGR140W	S836	0.0001696	0	0.594157
YMR001C	YGR270W	S1016	0.000169591	0	0.570893
YMR001C	YJL110C	S403	0.000133072	0	0.510453
YMR001C	YJR083C	S171	0.000112592	0	0.589413
YMR001C	YKL052C	T140	0.000168961	0	0.550193
YMR001C	YKL064W	S169	0.000183974	0	0.582718
YMR001C	YKL112W	S465	0.000183974	0	0.460941
YMR001C	YKR028W	S862	0.000183974	0	0.564389
YMR001C	YKR029C	S684	0.000183638	0	0.764804
YMR001C	YLR272C	S464	0.000124044	1	0.588056
YMR001C	YLR272C	S499	0.000183974	1	0.587985
YMR001C	YLR272C	S931	0.000161503	1	0.528923
YMR001C	YLR272C	T471	0.000168591	1	0.580167
YMR001C	YLR272C	T892	9.79893e-05	1	0.585411
YMR001C	YLR353W	T411	0.000103853	0	0.401554
YMR001C	YLR401C	S9	0.000122647	0	0.530429
YMR001C	YML007W	S9	0.000114183	0	0.558162
YMR001C	YML008C	T373	0.000112436	0	0.399284
YMR001C	YMR261C	S195	0.000179026	0	0.605869
YMR001C	YNL118C	S691	0.000108072	0	0.534928
YMR001C	YNL209W	S84	0.586166	0	0.610595
YMR001C	YNL268W	T90	0.000183974	0	0.535814
YMR001C	YOL073C	T293	0.000139797	0	0.509299
YMR001C	YOL130W	S220	0.000177764	0	0.491222
YMR001C	YOR273C	T586	0.000183974	0	0.52956
YMR001C	YPL150W	S444	0.000177852	0	0.517356
YMR001C	YPR143W	S69	0.000160686	0	0.6134
YMR216C	YCL051W	T110	0.302623	0	0.529679
YMR216C	YGL255W	T187	0.116349	1	0.496471
YMR216C	YGR149W	S406	0.376081	0	0.453251
YNL154C	YBR095C	T144	0.254939	0	0.576264
YNL154C	YFL026W	S331	0.534599	1	0.584678
YNL154C	YFL026W	S338	0.514013	1	0.518376
YNL154C	YFL026W	S342	0.547793	1	0.472692
YNL154C	YFL026W	S360	0.548281	1	0.507847
YNL154C	YLL055W	S14	0.44931	0	0.404944
YNL154C	YLR429W	S410	0.536311	0	0.539127
YNL154C	YMR240C	S133	0.253547	0	0.53387
YNL154C	YPR075C	S236	11.071	1	0.426938
YNL154C	YPR075C	T239	6.94426	1	0.496466
YNL298W	YDL223C	S1036	0.00021647	1	0.441847
YNL298W	YGR008C	S69	0.000260571	1	0.770066
YNL298W	YJR089W	S395	0.000160598	0	0.56013
YNL298W	YLR219W	S660	0.000260571	0	0.58772
YNL298W	YMR295C	S11	0.000156937	1	0.556308
YNL298W	YMR295C	S23	0.000104923	1	0.646424
YOL100W	YAL056W	T248	0.42427	0	0.617991
YOL100W	YGR138C	T47	0.483311	1	0.631784
YOL100W	YHL016C	S251	0.202355	1	0.516712
YOL100W	YHL016C	T250	0.246201	1	0.533812
YOL100W	YHL016C	T684	0.261957	1	0.522377
YOL100W	YLR061W	S21	0.24094	0	0.469914
YOL100W	YOR173W	S63	0.289271	1	0.55386
YOL100W	YPL070W	S473	0.524234	0	0.556416
YOL100W	YPR115W	S854	2.22869	0	0.448594
YOR061W	YBL101C	S965	0.444662	0	0.360262
YOR061W	YDL099W	S87	0.000452221	1	0.65497
YOR061W	YDL229W	S211	8.03111e-05	0	0.580156
YOR061W	YDR005C	S388	5.85242	1	0.766732
YOR061W	YDR054C	S216	1.26898	1	0.500602
YOR061W	YER027C	S87	3.91437	1	0.275368
YOR061W	YER027C	S93	8.70944	1	0.771338
YOR061W	YER027C	T90	1.30142	1	0.659354
YOR061W	YER089C	T376	7.13952	1	0.853829
YOR061W	YFL013C	T507	0.122284	0	0.738237
YOR061W	YGL092W	S251	3.165e-05	0	0.655979
YOR061W	YGL140C	Y1191	0.00118321	0	0.00435568
YOR061W	YHL020C	S239	6.71489	1	0.756279
YOR061W	YHL020C	S38	4.33213	1	0.665335
YOR061W	YJL020C	T304	0.00118321	0	0.770114
YOR061W	YJL154C	S848	6.19656e-05	0	0.599763
YOR061W	YKR048C	S159	3.04976	1	0.789378
YOR061W	YKR048C	S177	5.0236	1	0.811939
YOR061W	YKR048C	S397	5.12961	1	0.857786
YOR061W	YKR067W	S693	0.19423	0	0.887823
YOR061W	YLL001W	S588	5.99595	0	0.70446
YOR233W	YIL033C	S147	0.269199	1	0.384892
YPL031C	YBL005W-A	S145	0.0526682	0	0.95527
YPL031C	YBL047C	S1100	0.0501736	1	0.967606
YPL031C	YBL085W	T351	0.0490157	0	0.303825
YPL031C	YBL103C	T150	0.0526682	0	0.836519
YPL031C	YCL032W	S196	0.0526682	0	1.01029
YPL031C	YDL173W	S36	0.0421882	1	0.279137
YPL031C	YDL173W	S39	0.0526682	1	0.90575
YPL031C	YDL173W	S49	0.0296487	1	0.291518
YPL031C	YDR328C	S45	1.25939	1	0.297805
YPL031C	YGL089C	T76	0.0526682	0	0.282735
YPL031C	YGL113W	T519	0.0294529	0	0.341628
YPL031C	YHR071W	T32	20.1329	1	0.942564
YPL031C	YIL038C	T454	1.85792	1	0.871947
YPL031C	YIL144W	T5	0.0479794	0	0.351487
YPL031C	YIL154C	T24	0.0526682	0	0.986446
YPL031C	YJR059W	T737	0.0526682	0	0.922777
YPL031C	YMR086W	T578	0.0526682	0	0.902322
YPL031C	YMR140W	T48	0.519818	0	0.214961
YPL031C	YOL004W	T304	3.61848	0	1.04808
YPL031C	YOR175C	S513	0.0526682	1	0.897145
YPL031C	YOR362C	T278	0.735091	0	0.272707
YPL031C	YPL204W	S377	1.33295	0	0.275534
YPL031C	YPL242C	S354	1.47561	0	0.976303
YPL031C	YPL267W	T189	0.750088	0	0.332901
YPL031C	YPR124W	S319	0.0516517	0	1.0731
YPL031C	YPR137C-A	S416	0.0242386	0	0.327621
YPL141C	YAL038W	S316	0.0938489	0	0.465078
YPL141C	YDR096W	S425	0.269145	0	0.675846
YPL141C	YDR207C	S316	0.362309	1	0.634061
YPL141C	YDR421W	S706	0.37885	0	0.312894
YPL141C	YFL007W	T1039	0.535559	0	0.513804
YPL141C	YGR023W	T318	0.14822	0	0.440089
YPL141C	YGR125W	S152	0.109227	1	0.435636
YPL141C	YGR125W	S153	0.269136	1	0.411681
YPL141C	YGR188C	S595	0.401085	0	0.466028
YPL141C	YJL128C	S71	0.11404	0	0.408326
YPL141C	YKL127W	S120	0.240133	1	0.474176
YPL141C	YKL196C	T158	0.115842	0	0.42911
YPL141C	YKL208W	T57	0.0918905	1	0.506002
YPL141C	YLR030W	S117	0.375112	0	0.386762
YPL141C	YLR044C	T514	0.26903	0	0.757085
YPL141C	YLR248W	S45	0.302531	0	0.49262
YPL141C	YMR031C	S791	0.253882	1	0.510541
YPL141C	YNL076W	S217	0.618672	1	0.594052
YPL141C	YNL166C	S273	0.267786	1	0.467604
YPL141C	YNR014W	T103	0.269105	0	0.445842
YPL141C	YOR276W	S78	0.109149	1	0.522486
YPL141C	YPL137C	S66	0.657589	1	0.620176
YPL141C	YPL184C	S437	0.102341	0	0.471497
YPL153C	YAL019W	S98	2.17248	1	0.665666
YPL153C	YBR215W	S312	0.984697	1	0.676488
YPL153C	YBR215W	S332	7.13459	1	0.643243
YPL153C	YBR247C	S404	0.868152	1	0.649835
YPL153C	YDL101C	S132	18.6316	1	0.626701
YPL153C	YDL101C	S172	7.13154	1	0.592153
YPL153C	YDL101C	S266	18.6316	1	0.664936
YPL153C	YDL173W	S49	1.33404	0	0.614997
YPL153C	YDR052C	S203	11.4199	1	0.658967
YPL153C	YDR052C	S377	18.6316	1	0.673218
YPL153C	YDR052C	S521	18.6316	1	0.57056
YPL153C	YDR052C	S528	2.5322	1	0.597958
YPL153C	YDR214W	S173	2.17248	0	0.737934
YPL153C	YDR356W	S80	2.17248	0	0.696302
YPL153C	YDR443C	S444	2.17248	0	0.627676
YPL153C	YDR501W	S179	2.17248	1	0.594647
YPL153C	YEL043W	S842	1.26813	0	0.69595
YPL153C	YER006W	S250	2.17248	1	0.664904
YPL153C	YER169W	S139	2.17248	1	0.674288
YPL153C	YER176W	S227	0.967134	0	0.594784
YPL153C	YFL008W	S261	0.364317	0	0.650538
YPL153C	YFL033C	S1047	0.512476	0	0.583121
YPL153C	YGL113W	S306	11.4383	1	0.641477
YPL153C	YGL113W	S421	2.56106	1	0.653574
YPL153C	YGL113W	S434	18.6316	1	0.668026
YPL153C	YGL113W	S479	2.83176	1	0.576688
YPL153C	YGL113W	S497	2.8614	1	0.807535
YPL153C	YGL113W	S521	4.35438	1	0.840101
YPL153C	YGL113W	S534	3.08435	1	0.81778
YPL153C	YGL113W	S556	18.6316	1	0.633219
YPL153C	YGL113W	S569	10.8902	1	0.643442
YPL153C	YGL113W	S618	5.91839	1	0.640593
YPL153C	YGR129W	S125	0.69071	0	0.645743
YPL153C	YGR211W	S23	0.28049	0	0.626533
YPL153C	YGR233C	S956	2.17248	1	0.667303
YPL153C	YHR030C	S423	16.5548	1	0.615645
YPL153C	YHR154W	S800	2.1544	0	0.877248
YPL153C	YIL070C	S76	2.40154	0	0.741749
YPL153C	YIL072W	S69	2.17248	0	0.585504
YPL153C	YIL122W	S164	1.37386	0	0.664518
YPL153C	YIL138C	S116	1.34895	0	0.564876
YPL153C	YJR046W	S437	1.11011	0	0.786152
YPL153C	YJR098C	S173	2.17248	0	0.693262
YPL153C	YLR176C	T199	3.96389	1	0.797965
YPL153C	YLR182W	S160	2.68433	0	0.493662
YPL153C	YLR187W	S836	0.560946	0	0.681253
YPL153C	YLR220W	S83	2.17248	0	0.658652
YPL153C	YML007W	S372	2.17248	0	0.686311
YPL153C	YMR219W	S1166	16.5073	1	0.675331
YPL153C	YNL101W	S298	2.17248	0	0.634211
YPL153C	YNL102W	S1231	2.35659	1	0.853057
YPL153C	YNL233W	S788	0.352209	0	0.745529
YPL153C	YOR206W	S695	2.17248	0	0.66735
YPL153C	YOR311C	S44	1.3371	0	0.548039
YPL153C	YPL085W	S509	2.17248	0	0.745902
YPL153C	YPL085W	S681	0.337352	0	0.580274
YPL153C	YPL153C	S424	4.72454	1	0.626102
YPL153C	YPL153C	S560	18.6316	1	0.601907
YPL153C	YPR135W	S463	2.35659	1	0.684089
YPL203W	YFR022W	S126	0.263762	0	0.434378
YPL203W	YOR220W	S152	1.21455	1	0.461184
YPL204W	YBL060W	S306	0.479358	0	0.443383
YPL204W	YBL060W	S306	0.392498	0	0.443383
YPL204W	YER177W	S238	4.77894	1	0.477871
YPL204W	YER177W	S238	9.74175	1	0.477871
YPL204W	YGR023W	S533	0.449313	0	0.495046
YPL204W	YGR023W	S533	0.124298	0	0.495046
YPL204W	YPR181C	S742	7.24406	1	0.689744
YPL204W	YPR181C	T555	5.34216	1	0.500434
YPL204W	YPR181C	T747	1.83059	1	0.589057
YPL209C	YGR261C	S693	0.000590903	0	0.549273
YPL209C	YJL013C	S303	34.9166	1	0.589749
YPL209C	YJL013C	S337	34.9166	1	0.612174
YPL209C	YJL013C	S486	25.9576	1	0.628971
YPL209C	YKR031C	S145	0.000590903	0	0.795075
YPL209C	YPL209C	S5	34.9166	1	0.630934

## Sheet: roc_curves_data8
kinase	target	target_residue	Networkin_score	real_site	AKID_score
YBL016W	YBR083W	T276	30.1372	1	0.208094
YBL016W	YIL041W	T316	0.48112	0	0.22897
YBL016W	YMR232W	S100	4.8164	1	0.815627
YBL016W	YMR232W	S84	4.99191	1	0.791791
YBL105C	YAR014C	S670	1.54368	0	0.803371
YBL105C	YHL020C	S26	6.99392	1	0.449271
YBL105C	YMR036C	S464	0.203692	0	0.525773
YBL105C	YMR054W	S551	9.1667e-05	0	0.494577
YBR160W	YAL019W	S27	0.0851282	0	0.231311
YBR160W	YAL024C	S212	17.1882	1	0.940787
YBR160W	YAL024C	S372	1.58501	0	0.129188
YBR160W	YAL024C	T614	17.2321	1	0.850668
YBR160W	YAL031C	S520	0.9599	1	0.9093
YBR160W	YAL038W	T407	0.506233	1	0.905717
YBR160W	YAL047C	S232	0.452792	0	0.940077
YBR160W	YAR002W	S222	0.959579	1	1.11033
YBR160W	YAR002W	S312	0.0900335	1	0.956778
YBR160W	YAR002W	S382	0.856117	1	0.929787
YBR160W	YAR002W	T460	0.960046	1	0.922245
YBR160W	YAR014C	S666	0.0471332	0	0.228117
YBR160W	YAR018C	S12	0.00054503	0	0.876541
YBR160W	YAR019C	S567	0.856015	0	1.01215
YBR160W	YAR033W	S179	0.000159405	1	0.973723
YBR160W	YBL005W-A	S409	0.000549947	1	0.937932
YBR160W	YBL007C	S437	0.586184	1	0.967682
YBR160W	YBL024W	T426	0.000551163	1	0.915418
YBR160W	YBL035C	T111	10.8445	1	0.964327
YBR160W	YBL046W	S434	0.000544601	1	0.942442
YBR160W	YBL046W	T347	0.000550134	1	0.875239
YBR160W	YBL047C	S249	0.212125	0	0.216603
YBR160W	YBL047C	T238	0.884345	1	0.950789
YBR160W	YBL051C	S466	0.15658	1	0.889471
YBR160W	YBL051C	S541	0.476702	1	0.944091
YBR160W	YBL058W	S315	0.000428964	1	1.03767
YBR160W	YBL058W	S322	0.000544185	1	0.894668
YBR160W	YBL060W	S283	0.000494821	0	0.17743
YBR160W	YBL066C	S273	0.00054756	0	0.947569
YBR160W	YBL085W	S147	0.0608723	0	0.22471
YBR160W	YBL085W	S412	0.187542	1	1.00282
YBR160W	YBL085W	S540	0.648003	1	1.0407
YBR160W	YBL085W	T151	0.14653	0	0.371937
YBR160W	YBL101C	S1030	0.104473	1	1.03518
YBR160W	YBL101C	S33	0.104643	1	1.05919
YBR160W	YBL101C	T1028	0.104869	1	0.867494
YBR160W	YBL105C	S226	0.321211	0	0.932398
YBR160W	YBL105C	T981	0.321758	0	0.152234
YBR160W	YBR012W-A	S36	5.1717e-05	0	0.215416
YBR160W	YBR038W	S133	0.13132	1	0.966537
YBR160W	YBR059C	S801	0.000545944	1	0.974315
YBR160W	YBR060C	S16	34.7587	1	0.978081
YBR160W	YBR060C	S188	34.7257	1	0.927622
YBR160W	YBR060C	S206	34.571	1	0.968158
YBR160W	YBR060C	T217	34.1539	1	1.10998
YBR160W	YBR060C	T24	34.0375	1	1.02453
YBR160W	YBR062C	S94	0.000103219	0	0.218035
YBR160W	YBR068C	S16	5.1717e-05	1	0.933255
YBR160W	YBR102C	S31	0.959759	1	0.986579
YBR160W	YBR102C	T28	0.943007	1	0.834967
YBR160W	YBR112C	S805	0.000544989	0	0.89444
YBR160W	YBR130C	T370	0.0802503	0	0.184457
YBR160W	YBR156C	S144	0.497061	1	0.878
YBR160W	YBR156C	S268	0.490674	1	0.949613
YBR160W	YBR200W	S72	1.77303	1	0.91717
YBR160W	YBR214W	S458	0.00054876	1	0.993814
YBR160W	YBR235W	S26	4.81261e-05	0	0.214739
YBR160W	YBR245C	T694	0.893888	1	0.888868
YBR160W	YCL014W	S1515	0.937471	1	0.955288
YBR160W	YCL014W	S1549	0.957093	1	0.982209
YBR160W	YCL014W	T1440	0.959746	1	0.861254
YBR160W	YCL019W	S1014	0.000231638	1	1.01021
YBR160W	YCR023C	S603	5.1717e-05	0	0.206791
YBR160W	YCR033W	S481	0.0842904	0	0.186311
YBR160W	YCR061W	S223	0.000329003	0	1.02288
YBR160W	YCR088W	S169	0.000541211	1	0.940382
YBR160W	YCR088W	S183	0.000549214	1	1.03722
YBR160W	YCR088W	S313	0.000548925	1	0.909708
YBR160W	YCR088W	T165	0.00054993	1	0.945839
YBR160W	YCR091W	T499	0.00016188	0	0.206214
YBR160W	YCR095C	T92	0.000207797	0	0.17905
YBR160W	YDL042C	S23	0.585737	1	1.04253
YBR160W	YDL048C	S193	0.0005487	1	1.03457
YBR160W	YDL065C	S304	0.000551629	0	0.958575
YBR160W	YDL088C	S464	0.000551589	1	0.970288
YBR160W	YDL089W	S441	0.517968	1	0.982325
YBR160W	YDL089W	T446	0.958185	1	0.917214
YBR160W	YDL099W	T277	0.000551345	1	0.945256
YBR160W	YDL117W	T391	0.000164822	0	0.318707
YBR160W	YDL126C	S472	0.0417058	0	0.23972
YBR160W	YDL131W	T410	0.689971	1	0.862318
YBR160W	YDL140C	S1697	5.88777	0	1.05761
YBR160W	YDL161W	T346	0.0940248	0	0.101982
YBR160W	YDL173W	S148	0.000549969	1	0.919163
YBR160W	YDL173W	S246	0.000374491	1	0.960465
YBR160W	YDL182W	T396	0.690474	1	0.822035
YBR160W	YDL189W	T154	0.204621	0	0.177529
YBR160W	YDL195W	S836	0.38143	1	0.91837
YBR160W	YDL195W	S980	0.382168	1	0.936084
YBR160W	YDL197C	T165	0.000394883	0	0.235135
YBR160W	YDL220C	S336	26.0102	1	0.944268
YBR160W	YDL220C	T308	26.4331	1	0.868002
YBR160W	YDL223C	S671	0.000321643	1	0.97055
YBR160W	YDL223C	T259	0.000321069	0	0.0601062
YBR160W	YDL226C	T161	9.56722e-05	1	0.986098
YBR160W	YDL234C	S265	0.000551287	1	0.92128
YBR160W	YDR001C	S66	1.53252	1	0.926927
YBR160W	YDR006C	S191	0.000550868	1	0.897065
YBR160W	YDR006C	S193	0.000549488	1	1.05694
YBR160W	YDR028C	S421	0.1976	1	0.995523
YBR160W	YDR028C	S898	0.197436	1	0.95406
YBR160W	YDR028C	S980	0.151668	0	0.168171
YBR160W	YDR028C	T896	0.198324	1	0.921983
YBR160W	YDR052C	S11	3.93895	1	0.903173
YBR160W	YDR060W	T700	5.1717e-05	0	0.245125
YBR160W	YDR089W	S238	0.00054791	1	0.989303
YBR160W	YDR093W	T70	0.948385	0	0.908775
YBR160W	YDR096W	S425	0.000132484	1	1.0744
YBR160W	YDR096W	S696	0.000549605	1	0.967719
YBR160W	YDR097C	S228	0.950174	1	0.908272
YBR160W	YDR103W	S329	4.42646	1	0.900471
YBR160W	YDR119W	S62	0.000549865	0	0.913289
YBR160W	YDR122W	S660	0.0899785	0	0.205817
YBR160W	YDR122W	S663	0.498287	0	0.148141
YBR160W	YDR130C	S117	32.5897	1	1.07453
YBR160W	YDR130C	S148	32.8802	1	0.917038
YBR160W	YDR130C	S36	32.8099	1	0.95426
YBR160W	YDR130C	S54	32.807	1	0.991334
YBR160W	YDR130C	S74	7.76992	1	1.02884
YBR160W	YDR130C	T68	32.2072	1	0.895925
YBR160W	YDR137W	S370	0.000100794	1	0.854876
YBR160W	YDR146C	S250	4.625	1	0.953697
YBR160W	YDR146C	S261	31.185	1	0.988228
YBR160W	YDR146C	S300	31.5414	1	0.944341
YBR160W	YDR146C	S492	28.9377	1	1.04493
YBR160W	YDR146C	S505	22.913	1	0.871584
YBR160W	YDR146C	S702	31.4945	1	0.978349
YBR160W	YDR159W	S600	0.222716	1	0.965385
YBR160W	YDR159W	S866	0.286824	1	1.01741
YBR160W	YDR170C	T1240	0.767001	1	0.979398
YBR160W	YDR172W	S571	0.0498865	0	0.950661
YBR160W	YDR190C	S15	0.000117538	0	0.183949
YBR160W	YDR216W	S1062	0.283147	0	0.940806
YBR160W	YDR216W	S212	0.0471466	0	0.98295
YBR160W	YDR216W	T188	0.360853	1	0.96032
YBR160W	YDR216W	T259	0.366921	0	0.924226
YBR160W	YDR217C	S11	0.943552	1	0.894922
YBR160W	YDR217C	S26	0.592492	1	0.926298
YBR160W	YDR217C	S56	0.0978837	1	0.935058
YBR160W	YDR217C	T50	0.147974	0	0.189752
YBR160W	YDR227W	S342	0.959726	1	1.00885
YBR160W	YDR227W	S389	0.950154	1	0.935979
YBR160W	YDR229W	S14	5.1717e-05	0	0.323328
YBR160W	YDR239C	S456	6.5361e-05	0	0.128321
YBR160W	YDR285W	S763	0.413005	1	0.991848
YBR160W	YDR285W	S783	0.951125	1	0.934647
YBR160W	YDR285W	S828	0.959298	1	0.98321
YBR160W	YDR285W	S89	0.250093	1	0.971892
YBR160W	YDR293C	S231	3.63817	1	0.998381
YBR160W	YDR293C	S267	1.991	1	0.990879
YBR160W	YDR293C	S286	3.62893	1	0.92462
YBR160W	YDR293C	S492	3.64448	1	1.06572
YBR160W	YDR298C	T199	0.00036983	0	0.195987
YBR160W	YDR309C	S337	3.52876	1	0.954687
YBR160W	YDR310C	S379	0.608537	1	0.955828
YBR160W	YDR310C	S738	0.611591	1	0.989376
YBR160W	YDR326C	S572	0.000300979	1	1.00502
YBR160W	YDR348C	S121	0.956872	1	0.93724
YBR160W	YDR356W	S36	31.4869	1	1.03515
YBR160W	YDR356W	S91	31.2042	1	1.01135
YBR160W	YDR359C	T94	0.000550231	0	0.851644
YBR160W	YDR369C	S349	0.395516	1	0.966771
YBR160W	YDR379W	S380	12.7833	1	0.905227
YBR160W	YDR379W	S770	7.49177	1	0.999971
YBR160W	YDR379W	S772	12.8539	1	1.04443
YBR160W	YDR389W	S16	0.95892	1	0.935001
YBR160W	YDR409W	S132	0.328676	1	0.95926
YBR160W	YDR409W	S139	0.328552	1	1.0844
YBR160W	YDR422C	S200	0.402785	1	1.09321
YBR160W	YDR436W	S299	0.084081	1	1.03758
YBR160W	YDR436W	S310	0.111437	1	0.958698
YBR160W	YDR439W	S146	0.749677	1	0.921583
YBR160W	YDR439W	S230	0.947617	1	0.912399
YBR160W	YDR443C	S375	0.000117538	0	0.957945
YBR160W	YDR443C	S748	0.000551211	1	1.02316
YBR160W	YDR466W	T832	0.000548167	0	1.01636
YBR160W	YDR515W	S42	0.000540189	1	0.934188
YBR160W	YDR528W	S85	0.000545844	0	0.991314
YBR160W	YEL009C	T61	0.683055	0	0.952781
YBR160W	YEL032W	S781	31.4208	1	1.02093
YBR160W	YEL043W	S847	0.000550037	1	0.963456
YBR160W	YEL043W	S862	0.00037894	1	0.970968
YBR160W	YER008C	S320	2.06233	0	0.221406
YBR160W	YER032W	S225	0.95834	1	0.97455
YBR160W	YER032W	S399	0.735902	1	1.11719
YBR160W	YER032W	S84	0.958724	1	0.974819
YBR160W	YER033C	S914	0.000551072	1	0.963479
YBR160W	YER052C	T333	0.0915724	0	0.861352
YBR160W	YER054C	S213	5.08783e-05	1	1.01661
YBR160W	YER075C	S272	1.31546	1	0.920917
YBR160W	YER079W	S41	0.000539524	1	1.05664
YBR160W	YER079W	T151	7.06645e-05	0	0.208719
YBR160W	YER088C	S487	0.173483	1	1.01875
YBR160W	YER088C	S491	0.51616	1	0.98591
YBR160W	YER093C	T28	0.000225138	1	0.948892
YBR160W	YER111C	S806	35.8998	1	0.923506
YBR160W	YER111C	T20	35.9232	1	0.827734
YBR160W	YER114C	S457	0.0713054	1	0.96601
YBR160W	YER114C	S652	0.29973	1	0.95256
YBR160W	YER120W	T204	2.33514	1	0.899051
YBR160W	YER129W	S966	0.960015	1	0.963365
YBR160W	YER149C	S345	0.165016	1	0.954369
YBR160W	YER155C	T1038	0.851555	1	0.871944
YBR160W	YER161C	S173	0.163188	1	0.92174
YBR160W	YER167W	S418	12.8161	1	1.00843
YBR160W	YER167W	S446	2.46591	0	0.123085
YBR160W	YER169W	S430	0.000550412	1	0.953454
YBR160W	YER169W	S561	0.000182236	1	0.917785
YBR160W	YER169W	S575	5.1717e-05	1	0.990115
YBR160W	YFL007W	S11	0.356793	1	0.995693
YBR160W	YFL007W	S29	0.359335	1	0.841673
YBR160W	YFL021W	S262	0.000258025	0	1.0708
YBR160W	YFL021W	T290	8.41528e-05	0	0.180222
YBR160W	YFL026W	T382	0.391111	1	0.922697
YBR160W	YFL033C	S1555	5.1717e-05	0	0.21732
YBR160W	YFL033C	S1565	0.000548785	1	0.944785
YBR160W	YFL034C-B	T76	0.1752	1	0.893483
YBR160W	YFL042C	S103	0.000551031	1	0.98805
YBR160W	YFL042C	S149	0.000235794	1	0.912145
YBR160W	YFL042C	T110	0.000536475	1	1.10579
YBR160W	YFR010W	S298	0.0158468	0	0.206151
YBR160W	YFR014C	S425	0.000236959	0	0.28194
YBR160W	YFR015C	S655	0.278119	0	1.05619
YBR160W	YFR019W	T183	0.0574893	1	0.885394
YBR160W	YFR024C-A	S402	0.380664	0	1.007
YBR160W	YFR024C-A	T264	0.176437	0	0.242183
YBR160W	YFR024C-A	T298	0.124163	0	0.231177
YBR160W	YFR028C	S429	3.25948	1	0.891963
YBR160W	YFR051C	T277	0.000550456	0	0.895897
YBR160W	YGL009C	T345	0.222015	0	0.840845
YBR160W	YGL035C	S264	0.0142249	1	0.961393
YBR160W	YGL049C	T196	0.000460331	1	0.888302
YBR160W	YGL049C	T301	0.000549566	1	0.83284
YBR160W	YGL073W	S546	0.980982	0	0.117557
YBR160W	YGL090W	S261	0.000551119	1	0.986165
YBR160W	YGL093W	T356	0.70546	1	0.87082
YBR160W	YGL113W	S467	0.539692	1	0.98641
YBR160W	YGL175C	S177	0.171672	0	0.257446
YBR160W	YGL197W	S1387	0.82858	1	0.895264
YBR160W	YGL197W	S693	0.726277	1	1.02193
YBR160W	YGL197W	T636	0.528366	0	0.184799
YBR160W	YGL201C	T9	11.1279	0	0.897129
YBR160W	YGL222C	S85	8.15035e-05	0	0.324212
YBR160W	YGR009C	T211	0.118047	0	0.28901
YBR160W	YGR070W	S202	0.108826	0	0.205059
YBR160W	YGR092W	S51	1.61834	1	1.00286
YBR160W	YGR092W	S53	1.62443	1	1.13049
YBR160W	YGR097W	T808	0.202621	1	0.959365
YBR160W	YGR103W	T305	0.0262271	0	0.264094
YBR160W	YGR125W	S42	0.000551218	1	0.969846
YBR160W	YGR155W	T126	0.696506	0	0.921946
YBR160W	YGR156W	S279	0.0344996	0	0.235274
YBR160W	YGR156W	T276	0.393895	0	0.892822
YBR160W	YGR178C	S436	0.000228178	1	1.04088
YBR160W	YGR184C	S300	0.03184	1	0.946591
YBR160W	YGR186W	S175	0.187378	0	0.230745
YBR160W	YGR253C	S56	0.0403742	1	1.03455
YBR160W	YHL007C	S206	4.48622	1	0.228849
YBR160W	YHL007C	S502	20.9963	1	0.9098
YBR160W	YHL007C	S517	11.4655	1	0.984268
YBR160W	YHL007C	T512	14.4973	1	0.900266
YBR160W	YHL028W	S541	0.000550721	1	0.877338
YBR160W	YHL029C	S6	0.000360478	1	0.989591
YBR160W	YHR036W	S56	0.000548807	1	0.976214
YBR160W	YHR052W	S17	0.194363	0	0.275322
YBR160W	YHR073W	S452	6.87594e-05	0	0.166593
YBR160W	YHR094C	T31	0.189721	1	0.852558
YBR160W	YHR094C	T4	0.191054	0	0.91366
YBR160W	YHR104W	S2	5.1717e-05	0	0.207127
YBR160W	YHR118C	S106	32.8961	1	1.00848
YBR160W	YHR118C	S116	32.7725	1	0.949011
YBR160W	YHR118C	S123	32.8636	1	0.918027
YBR160W	YHR118C	T114	32.8685	1	0.792514
YBR160W	YHR118C	T146	32.8852	1	0.910816
YBR160W	YHR120W	S37	5.1717e-05	0	0.217251
YBR160W	YHR132W-A	S122	5.1717e-05	0	0.122136
YBR160W	YHR146W	T380	5.1717e-05	0	0.258649
YBR160W	YHR149C	S126	0.0808593	1	0.964237
YBR160W	YHR149C	T232	0.959937	1	0.827841
YBR160W	YHR152W	S118	0.526121	1	1.2401
YBR160W	YHR152W	S125	0.409411	1	1.08175
YBR160W	YHR158C	S613	0.954891	1	0.923367
YBR160W	YHR158C	S67	0.940784	1	0.947899
YBR160W	YHR159W	S244	0.29313	1	1.04568
YBR160W	YHR159W	S286	0.306114	1	1.10232
YBR160W	YHR159W	S29	0.950369	1	0.948417
YBR160W	YHR159W	T236	0.960352	1	0.854448
YBR160W	YHR164C	S237	1.06945	1	0.995359
YBR160W	YHR199C	T190	0.000551645	0	0.865383
YBR160W	YIL003W	S291	0.000536911	0	0.941611
YBR160W	YIL024C	S107	0.000309075	1	0.954722
YBR160W	YIL031W	S788	0.572655	1	1.0262
YBR160W	YIL031W	S795	0.861428	1	0.9144
YBR160W	YIL031W	S984	0.957236	1	0.993176
YBR160W	YIL031W	T920	0.0864661	0	0.21297
YBR160W	YIL033C	S89	0.320212	1	0.966365
YBR160W	YIL044C	S159	0.000105349	0	0.110431
YBR160W	YIL046W	S67	0.687603	1	0.897773
YBR160W	YIL063C	T31	0.000541653	1	0.891754
YBR160W	YIL101C	S146	0.952179	1	1.02895
YBR160W	YIL101C	S271	0.960352	1	1.00518
YBR160W	YIL101C	S551	0.96022	1	1.03844
YBR160W	YIL106W	S36	0.955294	1	0.969479
YBR160W	YIL106W	S80	0.654187	1	0.952574
YBR160W	YIL112W	S290	0.959907	1	0.950604
YBR160W	YIL112W	S690	0.948304	1	0.955204
YBR160W	YIL114C	T103	0.000550245	1	0.874966
YBR160W	YIL115C	S735	0.000549345	1	0.898662
YBR160W	YIL115C	S854	0.000543816	1	0.843612
YBR160W	YIL122W	S168	0.52475	1	0.979955
YBR160W	YIL125W	S79	0.000187178	0	0.170756
YBR160W	YIL135C	S301	0.355196	1	0.928666
YBR160W	YIL153W	S341	0.171517	1	0.87175
YBR160W	YIR007W	T594	0.00054847	1	1.08076
YBR160W	YIR007W	T596	0.000548519	1	1.00316
YBR160W	YIR010W	S264	0.883944	1	0.963819
YBR160W	YIR023W	T867	0.716581	1	0.909851
YBR160W	YJL005W	S412	0.0092377	0	0.226147
YBR160W	YJL013C	T478	0.454149	1	0.986987
YBR160W	YJL020C	S103	0.000130294	1	0.939363
YBR160W	YJL020C	S620	0.000147135	0	0.224366
YBR160W	YJL053W	T201	0.000117538	0	0.24438
YBR160W	YJL076W	S1032	1.62865	1	0.95776
YBR160W	YJL076W	S1056	1.63212	1	0.909677
YBR160W	YJL076W	S166	1.62373	1	0.92153
YBR160W	YJL076W	S447	1.63184	1	0.95863
YBR160W	YJL076W	S452	1.61596	1	0.986374
YBR160W	YJL076W	S830	0.894162	1	0.95147
YBR160W	YJL076W	T1042	1.63392	1	0.896487
YBR160W	YJL076W	T297	1.62624	1	0.935906
YBR160W	YJL076W	T676	0.933587	1	0.850774
YBR160W	YJL084C	S176	0.951258	1	0.975945
YBR160W	YJL084C	S213	0.741686	1	1.05374
YBR160W	YJL092W	S698	0.818803	1	1.01063
YBR160W	YJL092W	S893	1.1392	1	1.12263
YBR160W	YJL092W	S938	1.12313	1	0.913065
YBR160W	YJL092W	S950	1.12482	1	0.949779
YBR160W	YJL092W	S965	1.12671	1	1.15039
YBR160W	YJL092W	T604	1.11866	1	0.836318
YBR160W	YJL095W	S411	0.893933	1	0.903542
YBR160W	YJL095W	S747	0.566138	1	0.940368
YBR160W	YJL095W	S816	0.8874	1	0.948467
YBR160W	YJL146W	S130	0.000494821	1	1.0075
YBR160W	YJL157C	T15	35.2917	1	0.856677
YBR160W	YJL165C	S63	0.47314	0	0.174982
YBR160W	YJL176C	T235	0.000549628	0	0.890107
YBR160W	YJL187C	T676	12.2382	0	0.176458
YBR160W	YJL193W	S247	0.000539049	1	1.04182
YBR160W	YJL194W	T371	8.48826	0	0.306911
YBR160W	YJL201W	S411	0.000494821	1	1.05259
YBR160W	YJL201W	T422	0.000549884	1	0.838341
YBR160W	YJL201W	T481	0.000152461	0	0.925131
YBR160W	YJR033C	S1211	0.959775	1	1.05975
YBR160W	YJR059W	S69	0.953725	1	0.971775
YBR160W	YJR059W	S778	0.0895782	0	0.233472
YBR160W	YJR059W	T727	0.959091	1	0.875461
YBR160W	YJR059W	T730	0.954501	1	0.961543
YBR160W	YJR070C	S281	0.00037351	1	0.922726
YBR160W	YJR083C	S62	0.320097	1	0.92769
YBR160W	YJR083C	S71	0.956529	1	0.928668
YBR160W	YJR089W	S552	0.000424213	0	0.902365
YBR160W	YJR092W	S214	0.36954	0	0.223614
YBR160W	YKL005C	S177	0.000551203	1	0.96357
YBR160W	YKL038W	S229	0.205196	1	0.881601
YBR160W	YKL062W	S161	0.0586014	1	0.960661
YBR160W	YKL062W	S178	0.100323	1	0.915411
YBR160W	YKL092C	S1066	0.374303	1	1.11456
YBR160W	YKL093W	S69	0.000130294	1	0.9864
YBR160W	YKL101W	T1035	23.9296	0	0.900094
YBR160W	YKL105C	S980	0.000551636	1	0.986688
YBR160W	YKL140W	S466	0.000541067	1	0.891686
YBR160W	YKL171W	S701	4.66692e-05	0	0.22149
YBR160W	YKL182W	T1189	0.000538027	0	0.236932
YBR160W	YKL185W	S253	30.9079	1	1.04599
YBR160W	YKL185W	S452	21.5579	1	1.00378
YBR160W	YKL185W	S455	30.6644	1	0.940006
YBR160W	YKL185W	T450	30.9126	1	0.991257
YBR160W	YKR021W	S573	0.000184054	1	0.982712
YBR160W	YKR048C	S69	0.0715926	0	0.225791
YBR160W	YKR062W	S97	0.383754	1	0.945829
YBR160W	YKR072C	S155	0.342803	0	0.968641
YBR160W	YKR072C	S47	0.340409	1	0.96604
YBR160W	YKR072C	S56	0.344248	1	0.977822
YBR160W	YKR077W	S147	12.7943	1	0.985566
YBR160W	YKR089C	S890	0.958242	1	0.940591
YBR160W	YKR089C	T675	0.959918	1	0.941194
YBR160W	YKR091W	S212	10.6479	1	0.971164
YBR160W	YKR095W	S1675	0.0811806	1	0.164284
YBR160W	YLL003W	S10	0.177772	0	0.198742
YBR160W	YLL021W	S1080	0.948861	1	0.966379
YBR160W	YLL021W	S1087	0.648667	1	0.874261
YBR160W	YLL021W	S254	0.71339	1	0.916136
YBR160W	YLL021W	S274	0.958219	1	0.954811
YBR160W	YLL021W	S585	0.958082	1	0.931331
YBR160W	YLL021W	S599	0.737697	1	0.884345
YBR160W	YLL021W	S883	0.948312	1	0.941804
YBR160W	YLL021W	S910	0.450166	1	1.0148
YBR160W	YLL021W	S937	0.183401	1	0.992969
YBR160W	YLL021W	S961	0.523583	1	0.917127
YBR160W	YLL021W	S979	0.0911164	1	0.931554
YBR160W	YLL024C	T36	0.111145	0	0.988048
YBR160W	YLL032C	S762	0.605086	1	0.932091
YBR160W	YLL040C	T1379	0.00054681	1	1.00142
YBR160W	YLL061W	T21	0.000550666	1	0.915267
YBR160W	YLR006C	S195	0.950167	1	0.937569
YBR160W	YLR006C	S673	0.95963	1	0.914291
YBR160W	YLR006C	T693	0.955059	0	0.975358
YBR160W	YLR018C	T221	0.584864	1	0.7726
YBR160W	YLR018C	T273	0.583284	1	0.94563
YBR160W	YLR020C	T78	0.000549123	0	0.881157
YBR160W	YLR049C	S80	0.00054976	1	1.06762
YBR160W	YLR061W	S21	0.000549413	0	1.01915
YBR160W	YLR086W	S113	0.227287	1	0.904771
YBR160W	YLR086W	S117	0.605212	1	1.12043
YBR160W	YLR086W	S128	1.10698	1	0.947903
YBR160W	YLR096W	S609	2.81878	1	1.0183
YBR160W	YLR096W	S643	1.99005	1	1.01716
YBR160W	YLR100W	T345	0.000549323	0	0.89021
YBR160W	YLR109W	S2	5.0988e-05	0	0.225271
YBR160W	YLR116W	S376	0.00055068	1	1.01936
YBR160W	YLR116W	S378	8.99203e-05	1	0.976067
YBR160W	YLR131C	S253	0.140512	1	0.971453
YBR160W	YLR131C	S303	1.57218	1	0.967412
YBR160W	YLR131C	S385	0.137032	1	0.911491
YBR160W	YLR131C	S392	1.57782	1	0.945851
YBR160W	YLR131C	S428	1.43058	1	0.928784
YBR160W	YLR131C	S564	0.30736	1	0.955736
YBR160W	YLR131C	T259	1.58522	1	0.856228
YBR160W	YLR131C	T486	1.59487	1	0.928618
YBR160W	YLR131C	T501	1.59146	1	0.839475
YBR160W	YLR166C	S485	0.14581	1	0.877574
YBR160W	YLR182W	T267	3.00757	0	0.351833
YBR160W	YLR187W	S466	9.53382	0	0.938114
YBR160W	YLR187W	T598	4.60318	0	0.245785
YBR160W	YLR190W	S37	0.960352	1	1.06193
YBR160W	YLR219W	S388	0.0841796	0	0.18824
YBR160W	YLR219W	S46	0.956677	1	0.94382
YBR160W	YLR237W	T239	5.1717e-05	0	0.226409
YBR160W	YLR248W	S46	0.425757	1	1.04042
YBR160W	YLR267W	S383	0.000545951	0	0.92823
YBR160W	YLR272C	T471	0.0652563	0	0.207697
YBR160W	YLR273C	S645	0.000546971	1	0.918744
YBR160W	YLR319C	S327	0.353404	1	0.919433
YBR160W	YLR330W	S318	0.000428055	0	0.176378
YBR160W	YLR332W	S352	0.00590168	0	0.192171
YBR160W	YLR337C	S709	6.62364e-05	1	1.01394
YBR160W	YLR353W	S413	0.000187621	1	0.965222
YBR160W	YLR353W	T411	0.000550353	1	0.875806
YBR160W	YLR357W	T243	0.575176	1	1.06102
YBR160W	YLR363C	S217	0.000539589	0	0.904697
YBR160W	YLR371W	S171	0.271557	1	0.992342
YBR160W	YLR371W	T216	0.875268	1	0.925957
YBR160W	YLR399C	S269	5.1717e-05	0	0.172846
YBR160W	YLR399C	S652	0.000549609	0	0.950717
YBR160W	YLR410W	S1107	0.00037351	1	0.912112
YBR160W	YLR441C	T254	4.57114e-05	0	0.25721
YBR160W	YLR442C	T454	0.84894	1	0.867057
YBR160W	YLR452C	S539	0.386426	0	0.997443
YBR160W	YLR457C	S251	0.650239	1	0.985029
YBR160W	YLR457C	S253	0.959227	1	1.04583
YBR160W	YML008C	T373	0.642723	0	0.890353
YBR160W	YML016C	S142	0.173713	1	0.927659
YBR160W	YML016C	S265	0.261296	1	0.923241
YBR160W	YML016C	T261	0.488988	1	0.898261
YBR160W	YML027W	T324	0.95	1	0.972834
YBR160W	YML029W	S376	0.000494821	1	1.0648
YBR160W	YML034W	T241	0.960352	1	0.915774
YBR160W	YML034W	T291	0.959539	1	0.858588
YBR160W	YML035C	S109	6.4155e-05	0	0.140527
YBR160W	YML059C	S645	0.000549572	1	0.988023
YBR160W	YML059C	T679	0.000300881	0	0.264382
YBR160W	YML064C	S240	0.499235	1	1.06468
YBR160W	YML072C	S1373	0.000547925	1	0.908182
YBR160W	YML072C	T1350	0.000543828	1	0.955217
YBR160W	YML076C	S126	0.000494821	1	1.1462
YBR160W	YML100W	S135	0.000537228	1	1.0415
YBR160W	YML100W	S147	0.000184577	1	0.980912
YBR160W	YML100W	S161	0.00021032	1	1.02048
YBR160W	YML100W	S77	0.00030044	1	0.961014
YBR160W	YML123C	S579	0.000549154	1	0.938693
YBR160W	YMR001C	T70	35.9072	1	0.820326
YBR160W	YMR005W	S36	0.954241	1	0.893106
YBR160W	YMR036C	S27	35.7928	1	0.880369
YBR160W	YMR068W	S315	0.142646	1	0.991976
YBR160W	YMR086W	S658	0.000546196	1	0.970328
YBR160W	YMR086W	S855	0.000321508	0	0.23237
YBR160W	YMR086W	S870	0.000549775	1	0.94546
YBR160W	YMR086W	T675	0.000548659	1	0.808888
YBR160W	YMR137C	S193	0.00055142	1	1.01659
YBR160W	YMR140W	T438	0.000543823	0	0.898719
YBR160W	YMR165C	S602	21.3907	1	0.972731
YBR160W	YMR165C	S744	5.20762	1	0.978495
YBR160W	YMR165C	T723	22.0371	1	0.940159
YBR160W	YMR192W	T17	0.000550215	1	0.861199
YBR160W	YMR196W	S1081	0.0005454	1	0.944823
YBR160W	YMR219W	S1145	0.000551545	1	0.955297
YBR160W	YMR219W	S918	4.52252e-05	0	0.189504
YBR160W	YMR233W	S113	0.000484889	1	0.932935
YBR160W	YMR261C	S148	0.000540974	1	1.01
YBR160W	YMR261C	S184	0.00018499	0	0.325086
YBR160W	YMR291W	T538	0.000542778	1	0.908907
YBR160W	YNL047C	S649	0.000550808	1	0.955507
YBR160W	YNL068C	S708	25.7148	1	1.06051
YBR160W	YNL068C	S833	26.0174	1	0.956451
YBR160W	YNL074C	S183	0.349313	1	0.946237
YBR160W	YNL074C	S265	0.356511	1	0.880011
YBR160W	YNL074C	S297	0.243309	1	0.970551
YBR160W	YNL074C	S56	0.356777	1	0.943312
YBR160W	YNL074C	S79	0.356683	1	0.977931
YBR160W	YNL088W	T1250	0.240504	1	0.903438
YBR160W	YNL096C	S156	5.04311e-05	0	0.200453
YBR160W	YNL102W	S170	24.0213	1	0.990425
YBR160W	YNL102W	S215	24.01	1	0.952063
YBR160W	YNL102W	S305	23.6613	1	0.985284
YBR160W	YNL102W	T313	23.7187	1	0.871324
YBR160W	YNL106C	S1005	0.358228	1	1.08612
YBR160W	YNL106C	S1016	0.35848	1	0.93633
YBR160W	YNL113W	T15	0.000539853	0	0.769826
YBR160W	YNL118C	T692	0.0538822	0	0.228072
YBR160W	YNL142W	S487	0.0374999	0	0.368501
YBR160W	YNL161W	T109	0.898374	1	0.895393
YBR160W	YNL161W	T93	0.891752	1	0.948805
YBR160W	YNL167C	S94	0.0903541	1	0.935833
YBR160W	YNL180C	S223	0.000545651	0	0.895655
YBR160W	YNL183C	S85	5.1717e-05	0	0.237779
YBR160W	YNL224C	S343	0.000551537	1	1.03843
YBR160W	YNL224C	S345	0.000176336	1	1.03291
YBR160W	YNL225C	T121	2.52538	1	0.824252
YBR160W	YNL230C	S235	0.167499	1	0.990909
YBR160W	YNL233W	T410	0.870017	1	0.877891
YBR160W	YNL243W	S308	0.418587	1	0.931764
YBR160W	YNL243W	T298	0.577371	1	0.989783
YBR160W	YNL278W	S510	0.524957	1	0.971509
YBR160W	YNL278W	S518	0.958371	1	0.967347
YBR160W	YNL278W	S871	0.959549	1	0.912523
YBR160W	YNL278W	T577	0.956357	1	0.94458
YBR160W	YNL298W	S445	4.72646	1	1.04842
YBR160W	YNL301C	T137	8.7366e-05	0	0.197061
YBR160W	YNL304W	S71	5.1717e-05	0	0.105878
YBR160W	YNL309W	S72	31.6881	1	0.945644
YBR160W	YNL309W	S89	31.7484	1	0.937867
YBR160W	YNL309W	T99	31.7089	1	0.915936
YBR160W	YNL321W	S121	0.949104	1	0.985098
YBR160W	YNL321W	T118	0.95713	1	0.878134
YBR160W	YNR031C	S54	0.144478	1	0.899269
YBR160W	YNR039C	S58	0.000549832	1	1.01507
YBR160W	YOL004W	S316	0.906996	1	0.90643
YBR160W	YOL004W	T304	0.288167	1	1.00462
YBR160W	YOL022C	T150	4.58804e-05	0	0.22986
YBR160W	YOL041C	S367	0.0856644	0	0.225
YBR160W	YOL051W	S831	0.000547809	0	0.96011
YBR160W	YOL060C	S578	0.000549696	0	0.976963
YBR160W	YOL061W	S123	9.51058e-05	0	0.257425
YBR160W	YOL070C	S194	0.958896	1	0.949077
YBR160W	YOL070C	T403	0.959185	1	0.855026
YBR160W	YOL123W	S462	0.000550243	1	0.966188
YBR160W	YOL130W	S188	0.000548435	1	0.911182
YBR160W	YOL130W	T143	0.00055136	1	0.852519
YBR160W	YOL138C	S804	5.1717e-05	0	0.211617
YBR160W	YOR027W	S248	0.0648039	0	0.200598
YBR160W	YOR028C	T199	5.74947e-05	0	0.26314
YBR160W	YOR042W	T364	0.0570158	1	0.875656
YBR160W	YOR042W	T367	0.0705163	1	0.312217
YBR160W	YOR042W	T369	0.186908	1	0.228573
YBR160W	YOR042W	T386	0.0558098	0	0.436465
YBR160W	YOR056C	S367	0.0970908	1	0.958607
YBR160W	YOR057W	S171	0.11756	1	0.949085
YBR160W	YOR058C	S198	2.00187	1	0.994205
YBR160W	YOR058C	S64	2.00413	1	0.949022
YBR160W	YOR058C	S803	2.00219	1	0.903463
YBR160W	YOR058C	S819	2.00119	1	0.971234
YBR160W	YOR058C	T55	1.98447	1	0.889855
YBR160W	YOR058C	T675	2.00328	1	0.83923
YBR160W	YOR070C	T539	0.00055148	1	0.888906
YBR160W	YOR070C	T555	0.000551241	1	0.902996
YBR160W	YOR083W	S154	35.795	1	0.995262
YBR160W	YOR083W	S156	35.8802	1	1.01206
YBR160W	YOR083W	S59	35.8305	1	0.947945
YBR160W	YOR083W	S62	35.5147	1	1.0039
YBR160W	YOR083W	S88	35.7781	1	0.948516
YBR160W	YOR083W	T57	35.9123	1	0.884198
YBR160W	YOR098C	S767	1.06214	1	1.05559
YBR160W	YOR109W	S986	0.000300514	1	1.10569
YBR160W	YOR109W	T988	0.00054397	1	0.962504
YBR160W	YOR110W	T367	9.35767e-05	0	0.302791
YBR160W	YOR127W	S291	1.14899	1	0.961384
YBR160W	YOR127W	S331	1.13676	1	0.941533
YBR160W	YOR127W	T278	1.15031	1	0.873594
YBR160W	YOR151C	T916	0.540408	0	0.834704
YBR160W	YOR178C	S66	1.53146	1	0.908291
YBR160W	YOR198C	T336	0.583199	1	0.963537
YBR160W	YOR217W	T48	0.722342	1	0.951046
YBR160W	YOR227W	S1118	0.000117538	0	0.281945
YBR160W	YOR233W	S460	0.210801	1	1.00589
YBR160W	YOR261C	T45	0.0177647	0	0.224629
YBR160W	YOR304W	S19	0.869299	0	0.913578
YBR160W	YOR304W	T1079	0.622573	1	1.03732
YBR160W	YOR322C	T619	0.000482513	0	0.857975
YBR160W	YOR338W	T222	5.1717e-05	0	0.115522
YBR160W	YOR352W	S105	0.000551318	0	0.926751
YBR160W	YOR358W	S7	0.000387558	1	1.00091
YBR160W	YPL020C	S21	0.153826	1	0.8973
YBR160W	YPL020C	S25	0.0983101	1	0.80261
YBR160W	YPL032C	S545	0.000352316	0	0.185481
YBR160W	YPL070W	S245	0.927531	1	0.957998
YBR160W	YPL070W	S67	0.925018	1	0.926407
YBR160W	YPL082C	S791	0.0101553	1	0.946893
YBR160W	YPL085W	S1515	0.314381	1	0.970481
YBR160W	YPL085W	S1578	0.0261412	0	0.261624
YBR160W	YPL085W	S607	0.216007	1	0.900521
YBR160W	YPL085W	S706	0.31501	0	0.997267
YBR160W	YPL115C	S195	1.40274	1	0.979469
YBR160W	YPL115C	S222	1.40173	1	0.942612
YBR160W	YPL115C	S254	1.39801	1	0.910873
YBR160W	YPL115C	S324	1.38553	1	0.945168
YBR160W	YPL115C	S880	1.39605	1	1.02572
YBR160W	YPL124W	S59	0.837237	1	1.05084
YBR160W	YPL141C	S441	0.000548356	1	0.959677
YBR160W	YPL150W	S456	0.000549252	1	0.976432
YBR160W	YPL153C	S774	0.846383	1	0.901979
YBR160W	YPL160W	T142	0.000538063	1	0.793278
YBR160W	YPL180W	T112	5.1717e-05	0	0.209146
YBR160W	YPL180W	T502	7.06368e-05	0	0.195341
YBR160W	YPL209C	S76	1.05762	1	1.03005
YBR160W	YPL221W	S714	0.865343	1	0.96528
YBR160W	YPL242C	S268	0.13162	1	0.821309
YBR160W	YPL242C	S317	0.552293	1	0.971012
YBR160W	YPL242C	S354	0.556944	1	0.994612
YBR160W	YPL242C	S365	0.542281	1	1.04906
YBR160W	YPL242C	S49	0.485988	1	0.924083
YBR160W	YPL242C	T315	0.556865	1	0.927949
YBR160W	YPL256C	S427	34.9196	1	0.922143
YBR160W	YPL267W	S102	21.0058	1	0.994802
YBR160W	YPL267W	S48	21.041	1	0.919586
YBR160W	YPL267W	T161	21.051	1	0.85571
YBR160W	YPL269W	S197	32.5816	1	0.974304
YBR160W	YPL269W	S496	32.8632	1	0.938635
YBR160W	YPR018W	S515	0.958277	1	0.962587
YBR160W	YPR018W	T14	0.085321	0	0.211457
YBR160W	YPR019W	S69	7.6242	1	0.91505
YBR160W	YPR072W	T281	0.000550742	0	0.953347
YBR160W	YPR072W	T306	0.000550381	1	0.920706
YBR160W	YPR079W	S340	4.93901e-05	0	0.216287
YBR160W	YPR091C	S676	0.000338524	1	0.951935
YBR160W	YPR115W	S969	0.000534428	1	0.892926
YBR160W	YPR141C	S21	12.6829	1	1.02372
YBR160W	YPR162C	S9	10.771	1	0.986943
YBR160W	YPR171W	S39	0.946572	1	1.00392
YBR160W	YPR174C	S170	0.953505	1	1.00222
YBR160W	YPR174C	S175	0.95479	1	0.965941
YCR091W	YDL195W	S988	0.389609	1	0.542267
YCR091W	YDL195W	S992	0.275705	1	0.896162
YCR091W	YPL242C	S401	0.363234	0	0.555589
YCR091W	YPR072W	S275	0.373578	0	0.542631
YDL025C	YEL046C	S369	0.523117	1	0.50913
YDL028C	YAL041W	S565	0.466175	0	0.374131
YDL028C	YBL058W	S224	0.644737	0	0.487713
YDL028C	YBL101C	T110	0.409121	0	0.423802
YDL028C	YBR072W	T42	0.144281	0	0.372927
YDL028C	YBR130C	T295	0.349066	0	0.435889
YDL028C	YBR196C	S193	0.12363	0	0.36542
YDL028C	YBR211C	S101	3.06611	1	0.398892
YDL028C	YCL027W	S358	0.310927	0	0.604915
YDL028C	YDL028C	T28	33.0904	0	0.544632
YDL028C	YDL101C	S140	0.279052	0	0.416153
YDL028C	YDL126C	T735	0.477535	1	0.537902
YDL028C	YDL132W	T79	0.631725	1	0.446663
YDL028C	YDL229W	S211	0.550161	0	0.490065
YDL028C	YDR087C	T258	0.371068	0	0.461441
YDL028C	YDR145W	T291	0.551338	0	0.470634
YDL028C	YDR146C	T519	0.603244	0	0.389813
YDL028C	YDR208W	S341	0.462747	0	0.625242
YDL028C	YDR310C	T705	0.666395	0	0.5488
YDL028C	YDR390C	T290	0.364698	0	0.318488
YDL028C	YDR393W	S82	0.219267	1	0.471872
YDL028C	YDR477W	T408	0.447275	0	0.576612
YDL028C	YFL026W	S315	0.32022	0	0.515178
YDL028C	YFL033C	S547	0.200637	0	0.629999
YDL028C	YGL040C	S254	0.536854	0	0.602984
YDL028C	YGL093W	S380	4.14679	1	0.395656
YDL028C	YGL113W	T550	0.534252	0	0.450403
YDL028C	YGL178W	T756	0.432665	0	0.409842
YDL028C	YGR086C	T27	0.149747	0	0.531108
YDL028C	YGR116W	S76	0.268804	0	0.461562
YDL028C	YGR179C	S70	8.2844	1	0.50163
YDL028C	YGR179C	T401	15.7614	1	0.466188
YDL028C	YHL007C	T218	0.519405	0	0.364526
YDL028C	YHL007C	T777	0.346455	0	0.339414
YDL028C	YHR082C	T626	0.461106	0	0.432417
YDL028C	YIL144W	S205	15.9741	1	0.449635
YDL028C	YIL144W	S22	18.4525	1	0.665217
YDL028C	YIL144W	S37	32.1243	1	0.708254
YDL028C	YIL144W	S4	5.56947	1	0.466728
YDL028C	YIL144W	S6	16.3105	1	0.467999
YDL028C	YIL144W	T21	32.153	1	0.422464
YDL028C	YIL144W	T248	15.8205	1	0.376223
YDL028C	YIL144W	T252	30.2193	1	0.42148
YDL028C	YIL144W	T38	28.8387	1	0.614462
YDL028C	YIL144W	T43	16.312	1	0.457369
YDL028C	YIL144W	T5	8.51778	1	0.406963
YDL028C	YIL144W	T54	32.0891	1	0.534822
YDL028C	YIL144W	T690	7.00815	1	0.462378
YDL028C	YIL149C	S1015	1.33334	1	0.53093
YDL028C	YIR010W	S250	18.444	1	0.711417
YDL028C	YIR010W	T380	13.1997	1	0.485933
YDL028C	YIR010W	T386	18.0895	1	0.548457
YDL028C	YIR010W	T56	22.2365	1	0.513195
YDL028C	YJR090C	S199	0.330853	1	0.385065
YDL028C	YJR090C	S285	0.611324	1	0.49248
YDL028C	YJR090C	T76	0.815975	1	0.583692
YDL028C	YKL042W	T357	11.2931	1	0.341625
YDL028C	YKL089W	T134	7.73122	1	0.371504
YDL028C	YLR055C	T85	0.349604	0	0.427719
YDL028C	YMR031C	S829	0.124796	0	0.470979
YDL028C	YMR031C	T181	0.373771	0	0.472617
YDL028C	YMR219W	T104	0.121623	0	0.472036
YDL028C	YNL068C	S708	0.326949	0	0.465661
YDL028C	YNL098C	S235	0.512384	0	0.527188
YDL028C	YNL102W	T21	0.34575	0	0.602428
YDL028C	YOL051W	T769	0.476872	0	0.54267
YDL028C	YOL133W	S15	0.760658	1	0.460801
YDL028C	YOR175C	S513	0.217196	0	0.331561
YDL028C	YOR257W	T110	68.2965	1	0.340152
YDL028C	YOR257W	T130	9.30337	1	0.501068
YDL028C	YPL085W	T699	0.381652	0	0.433178
YDL028C	YPL120W	T257	0.269171	0	0.429575
YDL028C	YPL124W	T240	17.4318	1	0.415114
YDL028C	YPL153C	T731	0.248558	0	0.450173
YDL028C	YPL204W	S330	1.42362	1	0.487868
YDL028C	YPL233W	T114	60.4587	1	0.460878
YDL028C	YPR171W	S296	0.312478	0	0.334569
YDR247W	YHR149C	S219	0.482274	0	0.377663
YDR466W	YIL105C	S157	0.84646	1	0.734666
YDR466W	YIL105C	S158	0.69979	1	0.594496
YDR466W	YLR457C	T73	3.67396	0	0.785526
YDR466W	YOR276W	S91	0.261732	0	0.550971
YDR477W	YAR009C	S401	0.000137035	1	0.505917
YDR477W	YAR042W	S1056	0.000399996	1	0.378727
YDR477W	YBL101C	S13	0.000399996	0	0.378403
YDR477W	YBR157C	S145	0.000399996	0	0.491856
YDR477W	YCL014W	T1504	0.000128279	1	0.430038
YDR477W	YCR030C	T399	0.000399996	0	0.80866
YDR477W	YDR122W	S660	0.00018296	1	0.418057
YDR477W	YDR372C	S14	7.0588e-05	1	0.716042
YDR477W	YER027C	S64	17.4542	1	0.834165
YDR477W	YER027C	S65	17.4542	1	0.497879
YDR477W	YER151C	S400	0.000399996	1	0.518302
YDR477W	YGL014W	S374	0.00016	0	0.437797
YDR477W	YGL255W	S179	7.0588e-05	1	0.419364
YDR477W	YGR138C	S102	0.000399996	1	0.74361
YDR477W	YGR138C	S105	0.000290617	1	0.406104
YDR477W	YGR192C	S178	0.000399996	0	0.434839
YDR477W	YGR252W	S204	17.4542	1	0.74163
YDR477W	YHR073W	S446	0.00016	1	0.428944
YDR477W	YHR073W	S449	0.000122014	1	0.527167
YDR477W	YHR195W	S250	0.000399996	1	0.81431
YDR477W	YIR026C	S196	0.000149201	0	0.375084
YDR477W	YJL092W	S933	0.000399996	0	0.422957
YDR477W	YJR091C	S168	0.00016	0	0.423663
YDR477W	YKL015W	S969	0.00016	0	0.476777
YDR477W	YKL105C	S187	0.000399996	1	0.768142
YDR477W	YKL171W	S685	0.00016	0	0.435743
YDR477W	YLR133W	S12	0.00016	0	0.398035
YDR477W	YML109W	S167	0.000399996	0	0.342595
YDR477W	YMR031C	S136	0.00016	1	0.401341
YDR477W	YMR205C	S171	17.4542	1	0.576544
YDR477W	YMR275C	S70	0.000399996	0	0.72478
YDR477W	YNL074C	S257	0.000399996	0	0.482297
YDR477W	YOL138C	S946	0.00016	1	0.840059
YDR477W	YOR110W	S280	0.00016	0	0.510688
YDR477W	YOR132W	S417	0.000399996	0	0.748304
YDR477W	YOR227W	T128	0.000399996	1	0.740993
YDR477W	YPL085W	S678	0.000399996	0	0.848593
YDR477W	YPR018W	S94	0.00016	0	0.41086
YDR477W	YPR045C	S162	0.000399996	0	0.526855
YDR490C	YBL037W	S775	0.24336	0	0.538669
YDR490C	YDR439W	S220	0.39215	0	0.434127
YDR490C	YHL016C	S251	0.202355	1	0.508223
YDR490C	YHL016C	T250	0.246201	1	0.526959
YDR490C	YHL016C	T684	0.261957	1	0.518401
YDR490C	YIL036W	T92	0.466024	0	0.407563
YER123W	YDR080W	S367	8.15879	1	0.535208
YER123W	YDR080W	S372	13.9672	1	0.596366
YER123W	YPL049C	S294	0.2688	0	0.723067
YER123W	YPR156C	S110	0.449313	0	0.568654
YFL033C	YNL157W	S64	15.9861	1	0.413987
YFL033C	YOL113W	S275	0.526464	0	0.490805
YHL007C	YKL129C	S357	10.7963	1	0.579914
YHR030C	YFL026W	T414	1.55328	0	0.28897
YHR030C	YGL122C	S180	4.31724	1	0.638379
YHR030C	YGL122C	T178	4.33526	1	0.678927
YHR030C	YLR182W	S238	32.2439	1	0.653681
YHR030C	YOR220W	S160	4.044	1	0.714804
YHR030C	YOR276W	T102	0.663753	1	0.703565
YHR082C	YGR162W	S522	0.562579	1	0.674575
YHR082C	YOR136W	S113	0.253947	0	0.457328
YHR135C	YLL015W	T916	0.905112	0	0.503258
YHR135C	YOR093C	S99	0.0001125	0	0.476154
YHR135C	YPR075C	S236	5.62494	1	0.437339
YHR135C	YPR075C	T239	5.02555	1	0.501015
YIL035C	YAR014C	S179	5.71411	0	0.724703
YIL035C	YDL065C	S62	0.85252	1	0.647869
YIL035C	YDL122W	S530	0.335747	1	0.68998
YIL035C	YDL122W	S531	2.24691	1	0.699397
YIL035C	YDR005C	S388	4.63798	1	0.695601
YIL035C	YDR054C	S216	1.0946	1	0.661412
YIL035C	YDR170C	S807	0.0607159	0	0.660745
YIL035C	YER027C	S87	3.62268	1	0.355131
YIL035C	YER027C	S93	8.06044	1	0.780826
YIL035C	YER027C	T90	1.20444	1	0.671958
YIL035C	YER089C	T376	6.14545	1	0.8748
YIL035C	YGR196C	S100	0.717278	1	0.594688
[truncated: 415 more rows]

## Sheet: roc_curves_data9
kinase	target	target_residue	Networkin_score	real_site	AKID_score
[truncated: 1,282 more rows]

[truncated: 1 more sheets: roc_curves_data10]
