# Supplementary material for: Kinome-wide identification of phosphorylation networks in eukaryotic proteomes
Source: Bioinformatics. 2018 Jul 17;35(3):372–9. doi: 10.1093/bioinformatics/bty545 (PMC6361239; doi:10.1093/bioinformatics/bty545)
Supplement: Supplementary Table S4 [file bty545_supplementary_table_s4.xls]

## Sheet: roc_Predikin_mouse_1
kinase	target	target_residue	Predikin_score	real_site	AKID_score
ENSMUSP00000000129	ENSMUSP00000079664	Y679	80.24	1	0.908943
ENSMUSP00000000129	ENSMUSP00000119083	Y33	71.9	0	0.68242
ENSMUSP00000000421	ENSMUSP00000000421	S166	82.86	1	0.690848
ENSMUSP00000000421	ENSMUSP00000099426	S677	52.89	0	0.206673
ENSMUSP00000001675	ENSMUSP00000034203	S6	56.55	0	0.428994
ENSMUSP00000001675	ENSMUSP00000069554	S382	83.08	1	0.701865
ENSMUSP00000001780	ENSMUSP00000023812	T659	73.33	1	0.672546
ENSMUSP00000001780	ENSMUSP00000091011	S430	77.28	1	0.837583
ENSMUSP00000001780	ENSMUSP00000103012	S455	85.23	1	0.984171
ENSMUSP00000001780	ENSMUSP00000125749	S304	56.21	0	0.330386
ENSMUSP00000001780	ENSMUSP00000136673	T746	58.27	0	0.274328
ENSMUSP00000001780	ENSMUSP00000141254	S110	57.26	0	0.37054
ENSMUSP00000003370	ENSMUSP00000003370	Y50	79.79	1	0.673188
ENSMUSP00000003370	ENSMUSP00000087714	Y1348	80.28	0	0.705143
ENSMUSP00000004990	ENSMUSP00000004222	S572	60.01	0	0.237297
ENSMUSP00000004990	ENSMUSP00000015855	S397	69.45	0	0.184997
ENSMUSP00000004990	ENSMUSP00000016023	S519	65.5	0	0.27905
ENSMUSP00000004990	ENSMUSP00000025243	S183	72.85	1	0.355809
ENSMUSP00000004990	ENSMUSP00000025243	S185	59.97	1	0.194699
ENSMUSP00000004990	ENSMUSP00000027277	S721	88.37	1	0.844657
ENSMUSP00000004990	ENSMUSP00000028222	T649	56.55	1	0.338925
ENSMUSP00000004990	ENSMUSP00000030143	S634	88.67	0	0.780889
ENSMUSP00000004990	ENSMUSP00000039178	T168	75.64	0	0.213334
ENSMUSP00000004990	ENSMUSP00000040360	S208	78.04	0	0.22246
ENSMUSP00000004990	ENSMUSP00000047529	S42	85.65	1	0.860238
ENSMUSP00000004990	ENSMUSP00000051853	T196	67.86	0	0.195251
ENSMUSP00000004990	ENSMUSP00000054852	T48	84.46	1	0.82574
ENSMUSP00000004990	ENSMUSP00000055308	S284	86.1	1	0.795235
ENSMUSP00000004990	ENSMUSP00000055308	S429	86.38	1	0.842366
ENSMUSP00000004990	ENSMUSP00000055308	S467	82	1	0.838078
ENSMUSP00000004990	ENSMUSP00000055308	S475	77.24	1	0.7708
ENSMUSP00000004990	ENSMUSP00000055308	T557	78.11	1	0.784822
ENSMUSP00000004990	ENSMUSP00000056227	S316	77.67	0	0.376239
ENSMUSP00000004990	ENSMUSP00000057270	S204	83.97	0	0.846239
ENSMUSP00000004990	ENSMUSP00000060118	T97	62.93	0	0.777114
ENSMUSP00000004990	ENSMUSP00000071636	T93	74.57	1	0.846
ENSMUSP00000004990	ENSMUSP00000073061	S181	64.18	1	0.309632
ENSMUSP00000004990	ENSMUSP00000080949	S435	65.33	0	0.293338
ENSMUSP00000004990	ENSMUSP00000088493	S919	52.97	0	0.257668
ENSMUSP00000004990	ENSMUSP00000090633	S4906	73.42	1	0.822054
ENSMUSP00000004990	ENSMUSP00000106756	T1105	72.81	0	0.275694
ENSMUSP00000004990	ENSMUSP00000113793	S772	71.08	0	0.360135
ENSMUSP00000005066	ENSMUSP00000072330	Y156	44.79	1	0.0346599
ENSMUSP00000005066	ENSMUSP00000103243	Y753	57.54	0	0.127257
ENSMUSP00000005606	ENSMUSP00000000451	S233	79.08	1	0.65958
ENSMUSP00000005606	ENSMUSP00000005256	S317	60.58	0	0.400357
ENSMUSP00000005606	ENSMUSP00000005606	S339	78.68	1	0.696262
ENSMUSP00000005606	ENSMUSP00000006629	T346	68.33	1	0.33707
ENSMUSP00000005606	ENSMUSP00000014614	S219	59.5	0	0.369742
ENSMUSP00000005606	ENSMUSP00000017572	S416	70.24	0	0.345746
ENSMUSP00000005606	ENSMUSP00000019333	S150	63.23	0	0.340855
ENSMUSP00000005606	ENSMUSP00000020695	S798	64.87	0	0.343119
ENSMUSP00000005606	ENSMUSP00000021674	S362	84.64	1	0.80975
ENSMUSP00000005606	ENSMUSP00000022331	S287	70.42	1	0.775409
ENSMUSP00000005606	ENSMUSP00000022331	T186	68.1	1	0.744839
ENSMUSP00000005606	ENSMUSP00000025800	S214	77.74	1	1.0908
ENSMUSP00000005606	ENSMUSP00000026455	S235	69.61	1	0.641214
ENSMUSP00000005606	ENSMUSP00000027528	T517	74.99	0	0.225114
ENSMUSP00000005606	ENSMUSP00000028062	S25	85.94	1	0.59113
ENSMUSP00000005606	ENSMUSP00000028062	S66	70.28	1	0.668415
ENSMUSP00000005606	ENSMUSP00000028225	T101	69.02	0	0.310076
ENSMUSP00000005606	ENSMUSP00000028804	S149	83.83	1	0.823268
ENSMUSP00000005606	ENSMUSP00000028815	S403	72.46	1	0.572478
ENSMUSP00000005606	ENSMUSP00000028815	S640	68.38	1	0.563607
ENSMUSP00000005606	ENSMUSP00000029545	S437	75.29	0	0.371199
ENSMUSP00000005606	ENSMUSP00000030143	T964	63.71	0	0.171867
ENSMUSP00000005606	ENSMUSP00000032762	S492	77.88	1	1.06817
ENSMUSP00000005606	ENSMUSP00000032762	S517	62.08	1	0.778404
ENSMUSP00000005606	ENSMUSP00000033142	S221	78.79	1	1.09193
ENSMUSP00000005606	ENSMUSP00000033642	S47	68.78	1	0.336491
ENSMUSP00000005606	ENSMUSP00000033990	S368	65.59	0	0.489962
ENSMUSP00000005606	ENSMUSP00000034912	S745	82.67	1	0.816021
ENSMUSP00000005606	ENSMUSP00000034912	S822	83.07	1	0.862925
ENSMUSP00000005606	ENSMUSP00000035208	T2622	66.17	0	0.273909
ENSMUSP00000005606	ENSMUSP00000037854	S96	72.99	1	0.610577
ENSMUSP00000005606	ENSMUSP00000037854	T94	79.83	1	0.837493
ENSMUSP00000005606	ENSMUSP00000038754	S15	68.11	1	0.692842
ENSMUSP00000005606	ENSMUSP00000042123	T156	80.58	1	0.89937
ENSMUSP00000005606	ENSMUSP00000043953	S769	66.8	0	0.406567
ENSMUSP00000005606	ENSMUSP00000046584	S748	81.71	0	0.418903
ENSMUSP00000005606	ENSMUSP00000048057	T168	75.9	0	0.213671
ENSMUSP00000005606	ENSMUSP00000049296	S4159	81.85	1	0.657227
ENSMUSP00000005606	ENSMUSP00000049460	S279	72.88	0	0.337303
ENSMUSP00000005606	ENSMUSP00000050001	T75	54.37	0	0.474072
ENSMUSP00000005606	ENSMUSP00000050211	T354	72.56	0	0.364411
ENSMUSP00000005606	ENSMUSP00000052208	S278	75.83	0	0.343517
ENSMUSP00000005606	ENSMUSP00000056147	S774	92.28	0	1.08161
ENSMUSP00000005606	ENSMUSP00000057320	S1093	58.48	0	0.330569
ENSMUSP00000005606	ENSMUSP00000058321	S169	70.5	1	0.400874
ENSMUSP00000005606	ENSMUSP00000058321	S171	61.32	1	0.333823
ENSMUSP00000005606	ENSMUSP00000058321	S368	85.31	1	0.598753
ENSMUSP00000005606	ENSMUSP00000058321	T304	73.24	1	0.376803
ENSMUSP00000005606	ENSMUSP00000059494	S16	69.56	0	0.316242
ENSMUSP00000005606	ENSMUSP00000060671	S108	87.59	1	1.02207
ENSMUSP00000005606	ENSMUSP00000060761	S2	81.61	0	0.846432
ENSMUSP00000005606	ENSMUSP00000064084	S813	76.51	0	0.5078
ENSMUSP00000005606	ENSMUSP00000064787	S687	65.37	0	0.34546
ENSMUSP00000005606	ENSMUSP00000065713	S264	80.37	1	0.818888
ENSMUSP00000005606	ENSMUSP00000069257	S693	84.31	0	0.679884
ENSMUSP00000005606	ENSMUSP00000071150	S267	65.75	0	0.418884
ENSMUSP00000005606	ENSMUSP00000072617	S320	84.6	0	0.838437
ENSMUSP00000005606	ENSMUSP00000076367	S261	59.63	0	0.363292
ENSMUSP00000005606	ENSMUSP00000076666	S319	76.16	0	0.624668
ENSMUSP00000005606	ENSMUSP00000077040	S848	75.98	0	0.361168
ENSMUSP00000005606	ENSMUSP00000078336	S494	68.44	0	0.399273
ENSMUSP00000005606	ENSMUSP00000080257	T38	81.97	1	0.76303
ENSMUSP00000005606	ENSMUSP00000086460	S371	77.52	0	0.299529
ENSMUSP00000005606	ENSMUSP00000087742	S110	72.86	1	1.14618
ENSMUSP00000005606	ENSMUSP00000087742	S293	70.25	1	0.792221
ENSMUSP00000005606	ENSMUSP00000087742	S306	80.37	1	0.680492
ENSMUSP00000005606	ENSMUSP00000087742	S315	87.48	1	0.77945
ENSMUSP00000005606	ENSMUSP00000096482	S1570	70.59	0	0.313221
ENSMUSP00000005606	ENSMUSP00000100789	S232	84.53	1	0.582525
ENSMUSP00000005606	ENSMUSP00000100789	S25	82.43	1	0.777754
ENSMUSP00000005606	ENSMUSP00000102034	S719	69.29	0	0.236796
ENSMUSP00000005606	ENSMUSP00000102443	S519	67.83	0	0.37807
ENSMUSP00000005606	ENSMUSP00000104234	S49	61.86	0	0.209578
ENSMUSP00000005606	ENSMUSP00000104979	S41	54.59	0	0.415164
ENSMUSP00000005606	ENSMUSP00000105350	S194	89.49	0	0.720011
ENSMUSP00000005606	ENSMUSP00000107503	S57	74.41	1	0.394303
ENSMUSP00000005606	ENSMUSP00000108444	S1400	71.73	1	0.689435
ENSMUSP00000005606	ENSMUSP00000109093	S637	79.12	0	0.761255
ENSMUSP00000005606	ENSMUSP00000109203	S1265	66.77	0	0.241977
ENSMUSP00000005606	ENSMUSP00000109203	S2471	62.42	0	0.205282
ENSMUSP00000005606	ENSMUSP00000112077	T13	77.6	0	0.380279
ENSMUSP00000005606	ENSMUSP00000113571	T1441	70.29	0	0.338826
ENSMUSP00000005606	ENSMUSP00000122476	S170	75.59	1	1.08555
ENSMUSP00000005606	ENSMUSP00000127070	S113	53.92	1	0.478756
ENSMUSP00000005606	ENSMUSP00000127070	S55	69.02	1	0.782844
ENSMUSP00000005606	ENSMUSP00000127070	T298	72.54	1	0.345445
ENSMUSP00000005606	ENSMUSP00000127070	T73	74.59	1	0.699394
ENSMUSP00000005606	ENSMUSP00000135639	S413	73.95	0	0.367688
ENSMUSP00000005606	ENSMUSP00000140393	S301	78.59	0	0.405759
ENSMUSP00000006911	ENSMUSP00000071464	S486	81.31	0	1.05038
ENSMUSP00000006911	ENSMUSP00000133844	S484	82.27	1	0.898775
ENSMUSP00000009138	ENSMUSP00000043040	S64	71.73	0	0.586031
ENSMUSP00000009138	ENSMUSP00000058305	S307	69.46	1	0.719556
ENSMUSP00000009138	ENSMUSP00000069554	S382	83.08	1	0.703945
ENSMUSP00000009138	ENSMUSP00000077867	S129	66.56	0	0.803235
ENSMUSP00000009138	ENSMUSP00000108126	S389	70.48	0	0.300472
ENSMUSP00000009138	ENSMUSP00000124354	S514	68.64	1	0.678683
ENSMUSP00000016670	ENSMUSP00000016670	Y368	57.84	1	0.0724819
ENSMUSP00000016670	ENSMUSP00000034349	Y442	52.54	0	0.288261
ENSMUSP00000016672	ENSMUSP00000007980	S84	75.77	1	0.713916
ENSMUSP00000016672	ENSMUSP00000025078	T290	50.71	0	0.543655
ENSMUSP00000016672	ENSMUSP00000026296	T710	67.37	0	0.442415
ENSMUSP00000016672	ENSMUSP00000030243	S173	76.37	0	0.474256
ENSMUSP00000016672	ENSMUSP00000042995	S142	83.87	0	0.715113
ENSMUSP00000016672	ENSMUSP00000045945	S714	75.96	0	0.449927
ENSMUSP00000016672	ENSMUSP00000057815	S105	82.26	1	0.72801
ENSMUSP00000016672	ENSMUSP00000057815	S176	80.51	1	0.551262
ENSMUSP00000016672	ENSMUSP00000057815	S178	83.01	1	0.434355
ENSMUSP00000016672	ENSMUSP00000057815	S264	78.47	1	0.329163
ENSMUSP00000016672	ENSMUSP00000057815	S316	83.92	1	0.555714
ENSMUSP00000016672	ENSMUSP00000057815	S52	88.34	1	0.505447
ENSMUSP00000016672	ENSMUSP00000057815	S58	64.07	1	0.34809
ENSMUSP00000016672	ENSMUSP00000057815	T249	88.3	1	0.64102
ENSMUSP00000016672	ENSMUSP00000057815	T250	93.4	1	0.604264
ENSMUSP00000016672	ENSMUSP00000089540	S683	68.13	0	0.192606
ENSMUSP00000016672	ENSMUSP00000113431	S12	74.89	0	0.435114
ENSMUSP00000016672	ENSMUSP00000114522	S597	71.85	0	0.420083
ENSMUSP00000016672	ENSMUSP00000120085	S691	67.95	0	0.445287
ENSMUSP00000016672	ENSMUSP00000127774	S355	77.99	0	0.406958
ENSMUSP00000018274	ENSMUSP00000002044	S166	86.44	0	0.593274
ENSMUSP00000018274	ENSMUSP00000004202	S146	77.24	1	0.491323
ENSMUSP00000018274	ENSMUSP00000021990	S442	69.89	0	0.432996
ENSMUSP00000018274	ENSMUSP00000025223	S120	73.27	0	0.395393
ENSMUSP00000018274	ENSMUSP00000029087	S616	79.79	0	0.469276
ENSMUSP00000018274	ENSMUSP00000030834	S1178	79.46	0	0.499432
ENSMUSP00000018274	ENSMUSP00000032093	T81	91.03	0	0.47137
ENSMUSP00000018274	ENSMUSP00000033652	S983	54.15	0	0.441829
ENSMUSP00000018274	ENSMUSP00000035237	S815	67.34	0	0.42038
ENSMUSP00000018274	ENSMUSP00000038150	S1657	65.56	0	0.386745
ENSMUSP00000018274	ENSMUSP00000039178	S56	74.55	0	0.345017
ENSMUSP00000018274	ENSMUSP00000039709	S1787	61.8	0	0.437232
ENSMUSP00000018274	ENSMUSP00000041186	T434	62.36	0	0.463782
ENSMUSP00000018274	ENSMUSP00000045637	S257	81.36	0	0.405617
ENSMUSP00000018274	ENSMUSP00000046358	S810	68.1	0	0.39826
ENSMUSP00000018274	ENSMUSP00000046951	S1110	76.16	0	0.573274
ENSMUSP00000018274	ENSMUSP00000048383	S1221	72.09	0	0.338662
ENSMUSP00000018274	ENSMUSP00000049335	T160	69.03	0	0.426761
ENSMUSP00000018274	ENSMUSP00000052946	T365	64.69	0	0.523676
ENSMUSP00000018274	ENSMUSP00000059385	T757	69.32	0	0.616111
ENSMUSP00000018274	ENSMUSP00000065284	S300	73.19	0	0.42431
ENSMUSP00000018274	ENSMUSP00000066620	S1238	69.85	1	0.511838
ENSMUSP00000018274	ENSMUSP00000066620	S525	86	1	0.408372
ENSMUSP00000018274	ENSMUSP00000066620	S528	76.03	1	0.357453
ENSMUSP00000018274	ENSMUSP00000066620	S531	76.65	1	0.1665
ENSMUSP00000018274	ENSMUSP00000066620	S538	80.91	1	0.543181
ENSMUSP00000018274	ENSMUSP00000066620	S544	71.49	1	0.363539
ENSMUSP00000018274	ENSMUSP00000066620	S545	72.77	1	0.402205
ENSMUSP00000018274	ENSMUSP00000066620	S618	50.08	1	0.361972
ENSMUSP00000018274	ENSMUSP00000066620	S624	75.85	1	0.378124
ENSMUSP00000018274	ENSMUSP00000066620	S69	75.6	1	0.410797
ENSMUSP00000018274	ENSMUSP00000066620	S693	72.36	1	0.400936
ENSMUSP00000018274	ENSMUSP00000066620	S697	76.95	1	0.460766
ENSMUSP00000018274	ENSMUSP00000066620	S758	82.4	1	0.460956
ENSMUSP00000018274	ENSMUSP00000066620	S763	78.27	1	0.430371
ENSMUSP00000018274	ENSMUSP00000066620	S776	59.93	1	0.507359
ENSMUSP00000018274	ENSMUSP00000066620	S796	80.74	1	0.5243
ENSMUSP00000018274	ENSMUSP00000066620	S797	86.41	1	0.548122
ENSMUSP00000018274	ENSMUSP00000066620	S799	86.17	1	0.435132
ENSMUSP00000018274	ENSMUSP00000066620	S802	83.6	1	0.319398
ENSMUSP00000018274	ENSMUSP00000066620	S807	68.8	1	0.420526
ENSMUSP00000018274	ENSMUSP00000066620	S91	75.99	1	0.390423
ENSMUSP00000018274	ENSMUSP00000066620	S933	70.76	1	0.371334
ENSMUSP00000018274	ENSMUSP00000066620	S939	81.46	1	0.428892
ENSMUSP00000018274	ENSMUSP00000066620	S971	68.62	1	0.42152
ENSMUSP00000018274	ENSMUSP00000066620	S980	75.42	1	0.455181
ENSMUSP00000018274	ENSMUSP00000066620	S981	81.54	1	0.485374
ENSMUSP00000018274	ENSMUSP00000066620	S997	78.23	1	0.462203
ENSMUSP00000018274	ENSMUSP00000066620	T1237	70.7	1	0.501462
ENSMUSP00000018274	ENSMUSP00000066620	T554	71.84	1	0.518015
ENSMUSP00000018274	ENSMUSP00000066620	T622	85.5	1	0.57369
ENSMUSP00000018274	ENSMUSP00000066620	T71	81.25	1	0.452297
ENSMUSP00000018274	ENSMUSP00000066620	T770	75.33	1	0.596644
ENSMUSP00000018274	ENSMUSP00000066620	T793	81.71	1	0.562653
ENSMUSP00000018274	ENSMUSP00000066620	T800	82.63	1	0.362359
ENSMUSP00000018274	ENSMUSP00000066620	T84	71.12	1	0.481263
ENSMUSP00000018274	ENSMUSP00000066620	T858	76.76	1	0.471809
ENSMUSP00000018274	ENSMUSP00000066620	T866	80.32	1	0.42105
ENSMUSP00000018274	ENSMUSP00000066620	T868	66.91	1	0.361805
ENSMUSP00000018274	ENSMUSP00000066620	T92	71.93	1	0.424769
ENSMUSP00000018274	ENSMUSP00000066620	T964	77.83	1	0.45354
ENSMUSP00000018274	ENSMUSP00000066620	T998	72.51	1	0.384802
ENSMUSP00000018274	ENSMUSP00000068731	T56	70.51	0	0.486722
ENSMUSP00000018274	ENSMUSP00000085712	T408	73.98	0	0.469036
ENSMUSP00000018274	ENSMUSP00000089777	T1643	88.3	0	0.638044
ENSMUSP00000018274	ENSMUSP00000091061	S834	65.53	0	0.440416
ENSMUSP00000018274	ENSMUSP00000096954	S115	70.08	0	0.341089
ENSMUSP00000018274	ENSMUSP00000098419	S454	69.26	0	0.479834
ENSMUSP00000018274	ENSMUSP00000102009	T287	78.35	0	0.600788
ENSMUSP00000018274	ENSMUSP00000102624	T196	73.69	0	0.53612
ENSMUSP00000018274	ENSMUSP00000106118	T208	80.14	0	0.531526
ENSMUSP00000018274	ENSMUSP00000106278	S983	68.93	0	0.494862
ENSMUSP00000018274	ENSMUSP00000106894	S5	75.02	1	0.441078
ENSMUSP00000018274	ENSMUSP00000106894	S82	71.98	1	0.432785
ENSMUSP00000018274	ENSMUSP00000106894	S84	78.67	1	0.420444
ENSMUSP00000018274	ENSMUSP00000108744	S459	76.59	0	0.513243
ENSMUSP00000018274	ENSMUSP00000110608	S640	68.07	0	0.37517
ENSMUSP00000018274	ENSMUSP00000110777	T113	78.6	0	0.429691
ENSMUSP00000018274	ENSMUSP00000111173	S26	80.12	0	0.472102
ENSMUSP00000018274	ENSMUSP00000112592	S533	95.41	0	0.414043
ENSMUSP00000018274	ENSMUSP00000113265	S407	67.74	0	0.39598
ENSMUSP00000018274	ENSMUSP00000113851	S273	67.48	0	0.375073
ENSMUSP00000018274	ENSMUSP00000118322	S705	52.74	0	0.341126
ENSMUSP00000018274	ENSMUSP00000126756	S692	73.89	0	0.395307
ENSMUSP00000018274	ENSMUSP00000128464	S1307	78.97	0	0.343665
ENSMUSP00000018274	ENSMUSP00000130145	T148	76.71	0	0.429026
ENSMUSP00000018274	ENSMUSP00000130710	S423	71.14	0	0.529305
ENSMUSP00000018274	ENSMUSP00000133166	S206	62.98	0	0.426743
ENSMUSP00000018274	ENSMUSP00000133279	T299	62.1	0	0.45257
ENSMUSP00000018274	ENSMUSP00000141686	S873	79.89	0	0.391429
ENSMUSP00000018353	ENSMUSP00000018353	T387	83.9	1	0.684199
ENSMUSP00000018353	ENSMUSP00000094151	T459	61.86	0	0.362558
ENSMUSP00000019076	ENSMUSP00000002044	S526	55.42	1	0.250755
ENSMUSP00000019076	ENSMUSP00000139859	S488	75.84	0	0.268445
ENSMUSP00000020099	ENSMUSP00000004683	S557	58.24	0	0.111695
ENSMUSP00000020099	ENSMUSP00000023353	S87	79.66	1	1.01261
ENSMUSP00000020099	ENSMUSP00000023353	T19	77.15	1	1.11161
ENSMUSP00000020099	ENSMUSP00000023514	T29	63.38	0	0.165697
ENSMUSP00000020099	ENSMUSP00000033040	T211	86.3	1	1.00178
ENSMUSP00000020099	ENSMUSP00000048489	S462	53.58	0	0.0793101
ENSMUSP00000020099	ENSMUSP00000050771	S1616	83.93	1	1.17388
ENSMUSP00000020099	ENSMUSP00000050962	S65	60.3	0	0.0935539
ENSMUSP00000020099	ENSMUSP00000057096	T741	56.36	0	0.117917
ENSMUSP00000020099	ENSMUSP00000059192	S112	79.21	1	0.792798
ENSMUSP00000020099	ENSMUSP00000072330	S200	85.83	1	1.06031
ENSMUSP00000020099	ENSMUSP00000072330	S5	73.03	1	1.02147
ENSMUSP00000020099	ENSMUSP00000075167	S588	75.71	1	1.03313
ENSMUSP00000020099	ENSMUSP00000075167	T566	76.28	1	0.953539
ENSMUSP00000020099	ENSMUSP00000090633	S4678	52.57	0	0.10294
ENSMUSP00000020099	ENSMUSP00000105926	T118	73.22	0	0.907064
ENSMUSP00000020329	ENSMUSP00000001566	Y222	76.86	0	0.677783
ENSMUSP00000020329	ENSMUSP00000018429	Y11	77.04	1	0.649202
ENSMUSP00000020329	ENSMUSP00000020329	Y1069	72.99	1	0.6724
ENSMUSP00000020329	ENSMUSP00000034150	Y307	67.58	1	0.932768
ENSMUSP00000020329	ENSMUSP00000038914	Y464	64.84	0	0.827703
ENSMUSP00000020329	ENSMUSP00000046782	Y643	68.53	0	0.513411
ENSMUSP00000020329	ENSMUSP00000099790	Y850	68.91	1	0.64692
ENSMUSP00000020329	ENSMUSP00000132659	Y867	77.23	0	0.747073
ENSMUSP00000020904	ENSMUSP00000021784	S446	66.74	1	0.622382
ENSMUSP00000020904	ENSMUSP00000021784	S447	72.95	1	0.595299
ENSMUSP00000020904	ENSMUSP00000023069	S311	74.9	0	0.434228
ENSMUSP00000020904	ENSMUSP00000028239	S634	57.72	0	0.32597
ENSMUSP00000021277	ENSMUSP00000028062	S25	83.4	1	0.716193
ENSMUSP00000021277	ENSMUSP00000028062	S65	67.78	1	0.429355
ENSMUSP00000021277	ENSMUSP00000028062	S66	75.97	1	0.595637
ENSMUSP00000021277	ENSMUSP00000028062	S87	63.56	1	0.411324
ENSMUSP00000021277	ENSMUSP00000034346	S235	61.63	0	0.417913
ENSMUSP00000021277	ENSMUSP00000065836	S1257	76.7	0	0.413049
ENSMUSP00000021277	ENSMUSP00000069456	S325	61.97	0	0.483257
ENSMUSP00000021277	ENSMUSP00000090633	S5617	73.89	0	0.250685
ENSMUSP00000022622	ENSMUSP00000001809	Y28	57.12	0	0.873881
ENSMUSP00000022622	ENSMUSP00000083709	Y31	80.91	1	0.935561
ENSMUSP00000022622	ENSMUSP00000103012	Y825	65.32	0	0.79473
ENSMUSP00000022622	ENSMUSP00000134825	Y308	80.83	1	0.825887
ENSMUSP00000023467	ENSMUSP00000000266	T268	67.73	0	0.400011
ENSMUSP00000023467	ENSMUSP00000084846	S326	61.1	0	0.335037
ENSMUSP00000023467	ENSMUSP00000120976	T586	73.55	0	0.346282
ENSMUSP00000023467	ENSMUSP00000140183	S388	80.93	1	0.453753
ENSMUSP00000023467	ENSMUSP00000140183	T373	82	1	0.651133
ENSMUSP00000023467	ENSMUSP00000140183	T415	83.53	1	0.457879
ENSMUSP00000023507	ENSMUSP00000007130	S29	64.53	1	0.544883
ENSMUSP00000023507	ENSMUSP00000020158	T572	78.63	1	0.693996
ENSMUSP00000023507	ENSMUSP00000020408	S240	54.8	1	0.473437
ENSMUSP00000023507	ENSMUSP00000020408	S254	55.69	1	0.617626
ENSMUSP00000023507	ENSMUSP00000022099	S178	67.4	1	0.65822
ENSMUSP00000023507	ENSMUSP00000022099	S182	48.47	1	0.402071
ENSMUSP00000023507	ENSMUSP00000025484	S302	56.53	0	0.404225
ENSMUSP00000023507	ENSMUSP00000028155	S678	84.64	0	0.675188
ENSMUSP00000023507	ENSMUSP00000037858	T6	60.05	0	0.348038
ENSMUSP00000023507	ENSMUSP00000039689	S520	88.07	1	0.580196
ENSMUSP00000023507	ENSMUSP00000043691	S1218	66.78	0	0.309429
ENSMUSP00000023507	ENSMUSP00000043874	S46	72.77	0	0.710811
ENSMUSP00000023507	ENSMUSP00000048383	T800	55.39	0	0.360964
ENSMUSP00000023507	ENSMUSP00000050788	S19	69.51	0	0.345239
ENSMUSP00000023507	ENSMUSP00000055353	S103	53.48	0	0.300362
ENSMUSP00000023507	ENSMUSP00000063999	S1616	68.27	0	0.209027
ENSMUSP00000023507	ENSMUSP00000068374	S1208	74.46	0	0.350253
ENSMUSP00000023507	ENSMUSP00000068374	T1265	69.6	1	0.684571
ENSMUSP00000023507	ENSMUSP00000073974	S490	82.71	1	0.673058
ENSMUSP00000023507	ENSMUSP00000075376	S583	60.54	0	0.223912
ENSMUSP00000023507	ENSMUSP00000080949	S385	62.22	0	0.417993
ENSMUSP00000023507	ENSMUSP00000083250	S152	94.96	0	0.604499
ENSMUSP00000023507	ENSMUSP00000088047	S553	70.85	1	0.20897
ENSMUSP00000023507	ENSMUSP00000091495	T288	59.17	1	0.398923
ENSMUSP00000023507	ENSMUSP00000095248	S471	83.74	0	0.648776
ENSMUSP00000023507	ENSMUSP00000099733	S342	77.16	1	0.74097
ENSMUSP00000023507	ENSMUSP00000099733	S347	82.51	1	0.875202
ENSMUSP00000023507	ENSMUSP00000099733	S351	71	1	0.595581
ENSMUSP00000023507	ENSMUSP00000099733	S355	69.03	1	0.388858
ENSMUSP00000023507	ENSMUSP00000099805	T349	72.69	0	0.655176
ENSMUSP00000023507	ENSMUSP00000106018	S306	80.26	1	0.705691
ENSMUSP00000023507	ENSMUSP00000110860	S138	69.72	0	0.369796
ENSMUSP00000025522	ENSMUSP00000018918	Y190	66.67	0	0.686904
ENSMUSP00000025522	ENSMUSP00000056774	Y508	78.32	1	0.828992
ENSMUSP00000026416	ENSMUSP00000017288	S7	54.33	0	0.267393
ENSMUSP00000026416	ENSMUSP00000018005	S283	82.26	1	1.07552
ENSMUSP00000026416	ENSMUSP00000018005	S396	86.04	1	0.99209
ENSMUSP00000026416	ENSMUSP00000018005	S455	84.11	1	1.03971
ENSMUSP00000026416	ENSMUSP00000018005	S581	79.25	1	1.00836
ENSMUSP00000026416	ENSMUSP00000018005	T267	76.59	1	0.939609
ENSMUSP00000026416	ENSMUSP00000018005	T408	79.03	1	0.957597
ENSMUSP00000026416	ENSMUSP00000018005	T490	76.22	1	0.95747
ENSMUSP00000026416	ENSMUSP00000018005	T497	71.9	1	1.06147
ENSMUSP00000026416	ENSMUSP00000018005	T519	72.66	1	0.98606
ENSMUSP00000026416	ENSMUSP00000018005	T522	88.54	1	1.10218
ENSMUSP00000026416	ENSMUSP00000018005	T524	80.4	1	1.08913
ENSMUSP00000026416	ENSMUSP00000020408	T216	83.17	1	1.00306
ENSMUSP00000026416	ENSMUSP00000021803	T518	62.27	0	0.179196
ENSMUSP00000026416	ENSMUSP00000030407	T314	56.77	0	0.431701
ENSMUSP00000026416	ENSMUSP00000036316	T340	59.29	0	0.163813
ENSMUSP00000026416	ENSMUSP00000038051	S394	53.42	0	0.288291
ENSMUSP00000026416	ENSMUSP00000044612	T2383	74.37	0	1.04059
ENSMUSP00000026416	ENSMUSP00000047838	S184	72.55	0	1.02056
ENSMUSP00000026416	ENSMUSP00000059385	T2661	53.02	0	0.258068
ENSMUSP00000026416	ENSMUSP00000062395	S578	69.43	0	0.186015
ENSMUSP00000026416	ENSMUSP00000066789	T887	85.32	0	1.03034
ENSMUSP00000026416	ENSMUSP00000072330	S200	85.83	1	1.03632
ENSMUSP00000026416	ENSMUSP00000096755	S253	86.25	1	1.01114
ENSMUSP00000026416	ENSMUSP00000096755	S39	76.61	1	1.03873
ENSMUSP00000026416	ENSMUSP00000097910	T1448	57.7	0	0.287057
ENSMUSP00000026416	ENSMUSP00000098580	S862	57.53	0	0.333408
ENSMUSP00000026416	ENSMUSP00000100006	S405	57.53	0	0.300494
ENSMUSP00000026416	ENSMUSP00000105007	S1186	50.21	0	0.307897
ENSMUSP00000026416	ENSMUSP00000105602	T504	61.45	0	0.286842
ENSMUSP00000026416	ENSMUSP00000121612	S679	62.71	0	0.293862
ENSMUSP00000026416	ENSMUSP00000126622	S269	59.52	0	0.224116
ENSMUSP00000026416	ENSMUSP00000133844	S389	86.83	1	1.02941
ENSMUSP00000026416	ENSMUSP00000133844	S484	86.94	1	1.01809
ENSMUSP00000026858	ENSMUSP00000014562	S443	62.19	0	0.591671
ENSMUSP00000026858	ENSMUSP00000015612	T1830	37.45	0	0.503772
ENSMUSP00000026858	ENSMUSP00000026858	S282	42	1	0.526499
ENSMUSP00000026858	ENSMUSP00000026858	S285	29.52	1	0.46493
ENSMUSP00000026858	ENSMUSP00000026858	S291	39.6	1	0.61203
ENSMUSP00000026858	ENSMUSP00000026858	S297	25.79	1	0.545043
ENSMUSP00000026858	ENSMUSP00000026858	S298	35.55	1	0.422019
ENSMUSP00000026858	ENSMUSP00000026858	S301	42.44	1	0.632813
ENSMUSP00000026858	ENSMUSP00000026858	S303	35.35	1	0.476364
ENSMUSP00000026858	ENSMUSP00000026858	T292	23.68	1	0.487984
ENSMUSP00000026858	ENSMUSP00000026858	T293	33.33	1	0.570078
ENSMUSP00000026858	ENSMUSP00000026858	T295	45.02	1	0.510936
ENSMUSP00000026858	ENSMUSP00000026858	T300	36.44	1	0.434376
ENSMUSP00000026858	ENSMUSP00000060774	S27	24.96	0	0.523685
ENSMUSP00000026858	ENSMUSP00000065275	T182	45.6	0	0.75145
ENSMUSP00000026858	ENSMUSP00000095608	S409	28.79	0	0.476545
ENSMUSP00000026858	ENSMUSP00000116797	T92	32.67	0	0.458994
ENSMUSP00000026858	ENSMUSP00000122894	S319	39.38	0	0.800106
ENSMUSP00000026858	ENSMUSP00000125580	S869	36.58	0	0.66663
ENSMUSP00000026858	ENSMUSP00000132511	S242	34.86	0	0.543929
ENSMUSP00000026858	ENSMUSP00000141121	T55	57.72	0	0.912753
ENSMUSP00000027451	ENSMUSP00000027451	Y928	81.2	1	0.66819
ENSMUSP00000027451	ENSMUSP00000088336	Y857	68.15	0	0.656462
ENSMUSP00000027888	ENSMUSP00000006112	Y588	81.63	0	0.994649
ENSMUSP00000027888	ENSMUSP00000020717	Y35	55	0	0.859993
ENSMUSP00000027888	ENSMUSP00000027888	Y568	62.21	1	0.799274
ENSMUSP00000027888	ENSMUSP00000027888	Y684	66.76	1	0.884803
ENSMUSP00000028118	ENSMUSP00000006094	S249	70.44	0	0.611795
ENSMUSP00000028118	ENSMUSP00000027214	S157	61.43	0	0.635977
ENSMUSP00000028118	ENSMUSP00000049534	S347	73.51	1	0.755876
ENSMUSP00000028118	ENSMUSP00000099991	S504	53.09	1	0.567723
ENSMUSP00000028118	ENSMUSP00000099991	S532	58.79	1	0.256157
ENSMUSP00000028118	ENSMUSP00000131207	S207	73.06	0	0.6643
ENSMUSP00000028600	ENSMUSP00000021592	S185	56.87	0	0.185747
ENSMUSP00000028600	ENSMUSP00000109201	S319	84.52	1	0.804357
ENSMUSP00000028997	ENSMUSP00000027626	T263	72.56	0	0.453121
ENSMUSP00000028997	ENSMUSP00000137079	T172	75.94	1	0.802091
ENSMUSP00000029712	ENSMUSP00000005406	Y682	78.29	1	0.674681
ENSMUSP00000029712	ENSMUSP00000079140	Y347	64.82	0	0.708844
ENSMUSP00000030420	ENSMUSP00000020768	Y92	64.46	0	0.82542
ENSMUSP00000030420	ENSMUSP00000030420	Y615	92.08	1	1.11062
ENSMUSP00000030420	ENSMUSP00000030420	Y838	78.6	1	0.745097
ENSMUSP00000030420	ENSMUSP00000127715	Y1058	87.82	0	1.07462
ENSMUSP00000030814	ENSMUSP00000003284	S131	55.81	0	0.0999753
ENSMUSP00000030814	ENSMUSP00000003964	T714	58.36	0	0.0162765
ENSMUSP00000030814	ENSMUSP00000013842	T100	51.38	0	0.121421
ENSMUSP00000030814	ENSMUSP00000020695	T410	74.78	0	0.972217
ENSMUSP00000030814	ENSMUSP00000021381	S680	61.41	0	0.0956352
ENSMUSP00000030814	ENSMUSP00000021467	S137	46.42	0	0.0606029
ENSMUSP00000030814	ENSMUSP00000022535	S559	47.77	0	0.155316
ENSMUSP00000030814	ENSMUSP00000022793	S208	58.34	0	0.0449071
ENSMUSP00000030814	ENSMUSP00000024956	T189	52.51	1	0.0840148
ENSMUSP00000030814	ENSMUSP00000025786	S409	62.3	0	0.139531
ENSMUSP00000030814	ENSMUSP00000026009	T46	74.27	0	0.896842
ENSMUSP00000030814	ENSMUSP00000026427	S314	76.83	1	0.893999
ENSMUSP00000030814	ENSMUSP00000033040	T211	87.24	1	0.937271
ENSMUSP00000030814	ENSMUSP00000033380	S95	82.59	1	0.955339
ENSMUSP00000030814	ENSMUSP00000033642	S28	81.17	1	0.89444
ENSMUSP00000030814	ENSMUSP00000033642	S297	84.54	1	0.951634
ENSMUSP00000030814	ENSMUSP00000033642	S339	93.09	1	0.987794
ENSMUSP00000030814	ENSMUSP00000033642	T289	85.37	1	0.959072
ENSMUSP00000030814	ENSMUSP00000033642	T326	82.81	1	0.926243
ENSMUSP00000030814	ENSMUSP00000034912	S737	92.9	1	0.927671
ENSMUSP00000030814	ENSMUSP00000038264	T3445	65.67	0	0.090802
ENSMUSP00000030814	ENSMUSP00000040431	S20	79.7	1	1.01543
ENSMUSP00000030814	ENSMUSP00000041732	S17	83.32	1	1.10022
ENSMUSP00000030814	ENSMUSP00000042283	S982	56.72	0	0.0583018
ENSMUSP00000030814	ENSMUSP00000042602	T232	70.9	1	0.85021
ENSMUSP00000030814	ENSMUSP00000047878	S442	51.09	0	0.105856
ENSMUSP00000030814	ENSMUSP00000062284	S1116	84.94	1	0.934939
ENSMUSP00000030814	ENSMUSP00000063734	T235	68.3	1	0.942551
ENSMUSP00000030814	ENSMUSP00000063795	S600	60.49	0	0.0261076
ENSMUSP00000030814	ENSMUSP00000065571	S108	62.99	0	0.0755312
ENSMUSP00000030814	ENSMUSP00000075672	S346	63.01	0	0.109519
ENSMUSP00000030814	ENSMUSP00000076844	T118	45.09	0	0.121175
ENSMUSP00000030814	ENSMUSP00000077760	T75	77.44	1	0.875631
ENSMUSP00000030814	ENSMUSP00000078757	S478	77.7	1	0.928305
ENSMUSP00000030814	ENSMUSP00000080427	S299	83.32	1	0.980509
ENSMUSP00000030814	ENSMUSP00000080427	S356	83.02	1	1.06761
ENSMUSP00000030814	ENSMUSP00000081912	T1794	53.27	0	0.0807851
ENSMUSP00000030814	ENSMUSP00000085993	S1977	65.07	0	0.145695
ENSMUSP00000030814	ENSMUSP00000088493	T1554	74.84	1	0.910586
ENSMUSP00000030814	ENSMUSP00000088532	S1031	50.97	0	0.0840161
ENSMUSP00000030814	ENSMUSP00000090568	T539	60.44	0	0.112162
ENSMUSP00000030814	ENSMUSP00000092502	T259	46.93	0	0.110777
ENSMUSP00000030814	ENSMUSP00000099935	S396	51.3	0	0.0524656
ENSMUSP00000030814	ENSMUSP00000101040	T9	50.94	0	0.0440949
ENSMUSP00000030814	ENSMUSP00000101972	T418	75.6	1	1.07043
ENSMUSP00000030814	ENSMUSP00000102443	S491	85.23	1	1.10898
ENSMUSP00000030814	ENSMUSP00000102443	S550	74.9	1	0.956278
ENSMUSP00000030814	ENSMUSP00000102443	T385	79.26	1	0.85729
ENSMUSP00000030814	ENSMUSP00000102443	T470	75.69	1	0.903315
ENSMUSP00000030814	ENSMUSP00000102443	T476	88.91	1	0.923652
ENSMUSP00000030814	ENSMUSP00000105223	T511	57.53	0	0.106509
ENSMUSP00000030814	ENSMUSP00000105970	T112	84.56	0	0.882168
ENSMUSP00000030814	ENSMUSP00000108444	S544	82.08	1	1.01717
ENSMUSP00000030814	ENSMUSP00000109687	S167	82.88	0	0.96202
ENSMUSP00000030814	ENSMUSP00000111098	S389	82.35	1	0.964851
ENSMUSP00000030814	ENSMUSP00000111098	S51	84.38	1	0.962414
ENSMUSP00000030814	ENSMUSP00000123253	S739	58.81	0	0.0876274
ENSMUSP00000030814	ENSMUSP00000126019	S230	44.98	0	0.0935252
ENSMUSP00000030922	ENSMUSP00000023165	S436	79.32	1	0.61675
ENSMUSP00000030922	ENSMUSP00000028815	S640	83.05	0	0.650756
ENSMUSP00000030922	ENSMUSP00000075933	S570	70.47	0	0.411511
ENSMUSP00000030922	ENSMUSP00000099913	S134	59.37	0	0.432888
ENSMUSP00000030922	ENSMUSP00000119303	S295	78.4	1	0.777971
ENSMUSP00000032201	ENSMUSP00000032201	Y1063	69.58	1	0.841119
ENSMUSP00000032201	ENSMUSP00000046412	Y1475	66.76	0	0.637158
ENSMUSP00000033154	ENSMUSP00000016172	S2741	65.96	1	0.598544
ENSMUSP00000033154	ENSMUSP00000016172	S2752	63.04	1	0.604707
ENSMUSP00000033154	ENSMUSP00000016172	T2750	66.02	1	0.535828
ENSMUSP00000033154	ENSMUSP00000029405	S282	79.09	0	0.559813
ENSMUSP00000033154	ENSMUSP00000035208	S121	73.25	0	0.525981
ENSMUSP00000033154	ENSMUSP00000035961	S293	78.36	0	0.801905
ENSMUSP00000033154	ENSMUSP00000038514	S1098	77.8	1	0.732095
ENSMUSP00000033154	ENSMUSP00000038514	S556	78.82	1	0.593566
ENSMUSP00000033154	ENSMUSP00000038924	S35	67.53	0	0.575436
ENSMUSP00000033154	ENSMUSP00000088493	S565	69.23	0	0.547514
ENSMUSP00000033154	ENSMUSP00000099787	T518	75.46	0	0.559046
ENSMUSP00000033154	ENSMUSP00000106519	S46	77.33	1	0.582003
ENSMUSP00000033154	ENSMUSP00000106519	S64	76.19	1	0.654872
ENSMUSP00000033154	ENSMUSP00000125531	S467	75.55	0	0.560357
ENSMUSP00000033380	ENSMUSP00000042967	S167	57.84	0	0.238866
ENSMUSP00000033380	ENSMUSP00000099364	S569	77.68	1	0.734876
ENSMUSP00000033444	ENSMUSP00000004949	T471	82.95	1	0.638649
ENSMUSP00000033444	ENSMUSP00000004949	T494	80.55	1	0.834797
ENSMUSP00000033444	ENSMUSP00000025212	T598	52.94	0	0.321177
ENSMUSP00000033444	ENSMUSP00000103412	T612	66	0	0.503877
ENSMUSP00000033617	ENSMUSP00000033617	Y617	63.39	1	0.809543
ENSMUSP00000033617	ENSMUSP00000037858	Y372	69.89	0	0.835508
ENSMUSP00000033827	ENSMUSP00000032471	S334	76.77	1	0.508305
ENSMUSP00000033827	ENSMUSP00000032471	S338	84.3	1	0.581219
ENSMUSP00000033827	ENSMUSP00000071486	S52	83.15	0	0.588992
ENSMUSP00000033827	ENSMUSP00000090633	S545	74.99	0	0.510446
ENSMUSP00000033939	ENSMUSP00000022057	S151	54.38	0	0.369323
ENSMUSP00000033939	ENSMUSP00000023467	S197	69.65	0	0.45403
ENSMUSP00000033939	ENSMUSP00000027111	S461	85.08	0	0.614479
ENSMUSP00000033939	ENSMUSP00000028691	S137	70.79	0	0.51912
ENSMUSP00000033939	ENSMUSP00000033939	S679	64.32	1	0.463878
ENSMUSP00000033939	ENSMUSP00000033939	S682	92.6	1	0.51442
ENSMUSP00000033939	ENSMUSP00000033939	S689	90.19	1	0.517743
ENSMUSP00000033939	ENSMUSP00000033939	S692	80.9	1	0.423383
ENSMUSP00000033939	ENSMUSP00000033939	S697	87.52	1	0.589371
ENSMUSP00000033939	ENSMUSP00000033939	S701	57.81	1	0.548963
ENSMUSP00000033939	ENSMUSP00000033939	S705	72.08	1	0.514211
ENSMUSP00000033939	ENSMUSP00000085316	S904	41.64	0	0.461973
ENSMUSP00000033939	ENSMUSP00000087208	S522	82.57	0	0.39032
ENSMUSP00000033939	ENSMUSP00000089079	S663	72.49	0	0.437939
ENSMUSP00000033939	ENSMUSP00000109288	S243	67.77	0	0.765546
ENSMUSP00000033939	ENSMUSP00000112138	S106	67.81	1	0.348203
ENSMUSP00000033939	ENSMUSP00000112138	S131	60.62	1	0.453187
ENSMUSP00000033939	ENSMUSP00000121023	S54	79.62	0	0.401998
ENSMUSP00000034863	ENSMUSP00000060769	Y759	77.39	0	0.999268
ENSMUSP00000034863	ENSMUSP00000079664	Y679	81.39	1	1.03771
ENSMUSP00000035203	ENSMUSP00000004622	Y246	73.32	0	0.820547
ENSMUSP00000035203	ENSMUSP00000035203	Y1175	68.21	1	0.704656
ENSMUSP00000035203	ENSMUSP00000035203	Y1265	71.66	1	0.691802
ENSMUSP00000035203	ENSMUSP00000035203	Y1294	83.23	1	0.87425
ENSMUSP00000035203	ENSMUSP00000051222	Y30	67.11	0	0.687435
ENSMUSP00000035203	ENSMUSP00000090237	Y237	73.52	0	0.775962
ENSMUSP00000037129	ENSMUSP00000037129	Y1113	85.43	1	0.105262
ENSMUSP00000037129	ENSMUSP00000107939	Y66	70.99	0	0.177486
ENSMUSP00000038761	ENSMUSP00000029061	S785	61.17	0	0.315465
ENSMUSP00000038761	ENSMUSP00000029545	S171	94.29	1	0.853032
ENSMUSP00000038838	ENSMUSP00000004377	Y566	91.3	1	0.717835
ENSMUSP00000038838	ENSMUSP00000006397	Y488	85.04	1	0.760326
ENSMUSP00000038838	ENSMUSP00000006397	Y503	69.77	1	0.989761
ENSMUSP00000038838	ENSMUSP00000020339	Y215	76.77	0	0.712991
ENSMUSP00000038838	ENSMUSP00000022698	Y276	89.11	1	0.800906
ENSMUSP00000038838	ENSMUSP00000022698	Y304	87.56	1	0.985234
ENSMUSP00000038838	ENSMUSP00000027144	Y879	50.46	0	0.679299
ENSMUSP00000038838	ENSMUSP00000029303	Y280	74.39	0	0.6645
ENSMUSP00000038838	ENSMUSP00000064892	Y466	89.21	0	0.884547
ENSMUSP00000038838	ENSMUSP00000066554	Y938	77.93	0	0.747709
ENSMUSP00000038838	ENSMUSP00000071859	Y253	75.24	1	0.654957
ENSMUSP00000038838	ENSMUSP00000073604	Y34	76.11	0	0.768763
ENSMUSP00000038838	ENSMUSP00000073974	Y802	72.33	0	0.618368
ENSMUSP00000038838	ENSMUSP00000077492	Y832	83.8	0	0.755537
ENSMUSP00000038838	ENSMUSP00000078875	Y65	83.96	1	0.776967
ENSMUSP00000038838	ENSMUSP00000078875	Y76	82.64	1	0.795745
ENSMUSP00000038838	ENSMUSP00000113852	Y317	82.39	1	0.737424
ENSMUSP00000038838	ENSMUSP00000113852	Y73	77.09	0	0.77053
ENSMUSP00000038838	ENSMUSP00000121358	Y653	59.57	0	0.709429
ENSMUSP00000038838	ENSMUSP00000124529	Y414	89.68	1	0.762536
ENSMUSP00000044603	ENSMUSP00000025910	S96	68.39	1	0.65185
ENSMUSP00000044603	ENSMUSP00000025910	T173	53.96	1	0.559189
ENSMUSP00000044603	ENSMUSP00000025910	T94	68.86	1	0.780843
ENSMUSP00000044603	ENSMUSP00000039915	T471	51.37	0	0.809321
ENSMUSP00000044603	ENSMUSP00000047667	T35	68.28	0	0.468127
ENSMUSP00000044603	ENSMUSP00000111463	S776	60.58	0	0.599782
ENSMUSP00000046539	ENSMUSP00000107232	S1643	71.39	0	0.304175
ENSMUSP00000046539	ENSMUSP00000138836	S780	75.07	1	0.820212
ENSMUSP00000048234	ENSMUSP00000041902	T362	53.86	0	0.277519
ENSMUSP00000048234	ENSMUSP00000112782	T674	67.88	1	0.397269
ENSMUSP00000049977	ENSMUSP00000069554	S90	68.48	0	0.574658
ENSMUSP00000049977	ENSMUSP00000083709	S250	77.33	1	0.673181
ENSMUSP00000050034	ENSMUSP00000042291	S21	61.81	0	0.61041
ENSMUSP00000050034	ENSMUSP00000050034	S382	86.71	1	1.08703
ENSMUSP00000051619	ENSMUSP00000001027	S269	66.89	0	0.14974
ENSMUSP00000051619	ENSMUSP00000003284	S171	77.08	1	0.926779
ENSMUSP00000051619	ENSMUSP00000005578	S1393	55.71	0	0.159046
ENSMUSP00000051619	ENSMUSP00000005749	S943	73.52	0	0.117467
ENSMUSP00000051619	ENSMUSP00000009550	S325	86.71	1	0.878705
ENSMUSP00000051619	ENSMUSP00000009550	S390	84.84	1	0.84558
ENSMUSP00000051619	ENSMUSP00000009550	T337	85.61	1	0.813576
ENSMUSP00000051619	ENSMUSP00000021794	S181	75.42	0	0.225716
ENSMUSP00000051619	ENSMUSP00000022593	T735	67.25	0	0.217005
ENSMUSP00000051619	ENSMUSP00000023712	S38	71.02	0	0.17522
ENSMUSP00000051619	ENSMUSP00000029699	S303	66.21	0	0.141358
ENSMUSP00000051619	ENSMUSP00000032179	S1839	77.49	0	0.833705
ENSMUSP00000051619	ENSMUSP00000033502	S26	80.13	1	0.870105
ENSMUSP00000051619	ENSMUSP00000033979	S232	80.61	1	0.871739
ENSMUSP00000051619	ENSMUSP00000037423	Y252	62.23	1	0.0149924
ENSMUSP00000051619	ENSMUSP00000056754	S1364	51.65	0	0.158085
ENSMUSP00000051619	ENSMUSP00000062392	T638	81.41	1	0.810652
ENSMUSP00000051619	ENSMUSP00000067552	T227	76.17	0	0.790696
ENSMUSP00000051619	ENSMUSP00000080257	S616	77.26	1	0.911508
ENSMUSP00000051619	ENSMUSP00000087736	T91	45.64	0	0.150342
ENSMUSP00000051619	ENSMUSP00000095915	Y477	52.83	0	0.00678561
ENSMUSP00000051619	ENSMUSP00000097768	T108	74.13	0	0.182674
ENSMUSP00000051619	ENSMUSP00000098849	S106	79.24	1	0.856761
ENSMUSP00000051619	ENSMUSP00000098849	S124	76.44	1	0.845925
ENSMUSP00000051619	ENSMUSP00000099848	S301	60.96	0	0.184751
ENSMUSP00000051619	ENSMUSP00000099987	T1003	81.87	1	0.885471
ENSMUSP00000051619	ENSMUSP00000105970	S100	81.03	1	0.831119
ENSMUSP00000051619	ENSMUSP00000105970	S55	81.08	1	0.839026
ENSMUSP00000051619	ENSMUSP00000105970	T112	88.54	1	0.80319
ENSMUSP00000051619	ENSMUSP00000108744	S916	48.2	0	0.168151
ENSMUSP00000051619	ENSMUSP00000140124	S294	82.25	1	0.848453
ENSMUSP00000051619	ENSMUSP00000141387	S436	69.24	0	0.863924
ENSMUSP00000062333	ENSMUSP00000007757	S165	79.93	1	0.462298
ENSMUSP00000062333	ENSMUSP00000093059	S413	61.05	0	0.488771
ENSMUSP00000062392	ENSMUSP00000000542	S154	59.97	0	0.585677
ENSMUSP00000062392	ENSMUSP00000003310	S2074	71.97	0	0.631329
ENSMUSP00000062392	ENSMUSP00000007207	S739	66.24	0	0.458903
ENSMUSP00000062392	ENSMUSP00000013842	S104	73.56	1	0.795312
ENSMUSP00000062392	ENSMUSP00000016638	S313	72.07	1	0.72694
ENSMUSP00000062392	ENSMUSP00000016638	S338	64.31	1	0.463764
ENSMUSP00000062392	ENSMUSP00000016638	S343	68.46	1	0.437568
ENSMUSP00000062392	ENSMUSP00000016638	S371	70.96	1	0.50728
ENSMUSP00000062392	ENSMUSP00000020123	S179	72.41	1	0.651194
ENSMUSP00000062392	ENSMUSP00000020375	S141	76.53	0	0.661192
ENSMUSP00000062392	ENSMUSP00000021824	S1083	59.3	0	0.538013
ENSMUSP00000062392	ENSMUSP00000022601	S228	64.69	0	0.591528
ENSMUSP00000062392	ENSMUSP00000023165	S436	77.83	1	0.669704
ENSMUSP00000062392	ENSMUSP00000024839	S577	87.18	1	0.993248
ENSMUSP00000062392	ENSMUSP00000027056	S67	53.69	0	0.533293
ENSMUSP00000062392	ENSMUSP00000027338	S56	72.77	0	0.918396
ENSMUSP00000062392	ENSMUSP00000027380	S99	66.08	0	0.56711
ENSMUSP00000062392	ENSMUSP00000027856	S866	67.62	0	0.5394
ENSMUSP00000062392	ENSMUSP00000028062	S21	77.01	1	0.559839
ENSMUSP00000062392	ENSMUSP00000028062	S25	79.07	1	0.713726
ENSMUSP00000062392	ENSMUSP00000028062	S26	85.3	1	0.825524
ENSMUSP00000062392	ENSMUSP00000028062	S34	74.97	1	0.591034
ENSMUSP00000062392	ENSMUSP00000028062	S42	67.91	1	0.522128
ENSMUSP00000062392	ENSMUSP00000028062	S66	78.8	1	0.768533
ENSMUSP00000062392	ENSMUSP00000029699	S5	79.4	1	0.536879
ENSMUSP00000062392	ENSMUSP00000029699	S525	76.23	1	0.533638
ENSMUSP00000062392	ENSMUSP00000029699	S652	72.07	1	0.554982
ENSMUSP00000062392	ENSMUSP00000029699	T199	76.19	1	0.836156
ENSMUSP00000062392	ENSMUSP00000029699	T416	69.1	1	0.53696
ENSMUSP00000062392	ENSMUSP00000029699	T480	74.44	1	0.598511
ENSMUSP00000062392	ENSMUSP00000032471	S334	67.43	1	0.530343
ENSMUSP00000062392	ENSMUSP00000032471	S338	72.91	1	0.616762
ENSMUSP00000062392	ENSMUSP00000038051	S432	81.18	1	0.808245
ENSMUSP00000062392	ENSMUSP00000038051	S433	80.82	1	0.866408
ENSMUSP00000062392	ENSMUSP00000038580	T169	61.19	0	0.560596
ENSMUSP00000062392	ENSMUSP00000048978	S230	75.27	0	0.515151
ENSMUSP00000062392	ENSMUSP00000058789	S302	77.09	0	0.790667
ENSMUSP00000062392	ENSMUSP00000059385	S274	72.03	0	0.437583
ENSMUSP00000062392	ENSMUSP00000060421	S29	68.9	0	0.477823
ENSMUSP00000062392	ENSMUSP00000061402	S54	78.73	0	0.818217
ENSMUSP00000062392	ENSMUSP00000062392	S657	65.42	1	0.630035
ENSMUSP00000062392	ENSMUSP00000063670	S331	66.25	0	0.560898
ENSMUSP00000062392	ENSMUSP00000067334	S621	75.7	0	0.620929
ENSMUSP00000062392	ENSMUSP00000067882	S41	74.36	0	0.487207
ENSMUSP00000062392	ENSMUSP00000074787	S880	58.26	1	0.57072
ENSMUSP00000062392	ENSMUSP00000078654	S141	69.77	0	0.565771
ENSMUSP00000062392	ENSMUSP00000079098	S585	61.42	0	0.558898
ENSMUSP00000062392	ENSMUSP00000083835	S165	69.11	1	0.590805
ENSMUSP00000062392	ENSMUSP00000083835	S262	86.55	1	0.65944
ENSMUSP00000062392	ENSMUSP00000090443	S138	57.2	1	0.630729
ENSMUSP00000062392	ENSMUSP00000095738	S507	71.43	0	0.765308
ENSMUSP00000062392	ENSMUSP00000097627	S153	68.72	0	0.574999
ENSMUSP00000062392	ENSMUSP00000099733	S40	75.57	1	0.528759
ENSMUSP00000062392	ENSMUSP00000100927	S461	81.36	1	0.913783
ENSMUSP00000062392	ENSMUSP00000100927	S568	65.59	1	0.799756
ENSMUSP00000062392	ENSMUSP00000101719	S415	73.05	0	0.613945
ENSMUSP00000062392	ENSMUSP00000101919	S391	75.55	0	0.616889
ENSMUSP00000062392	ENSMUSP00000104298	S373	77.14	0	0.636581
ENSMUSP00000062392	ENSMUSP00000106412	S403	77.49	0	0.882723
ENSMUSP00000062392	ENSMUSP00000108716	T35	72.97	0	0.499929
ENSMUSP00000062392	ENSMUSP00000109348	S324	64.04	0	0.578895
ENSMUSP00000062392	ENSMUSP00000115062	S177	92.24	0	0.950567
ENSMUSP00000062392	ENSMUSP00000126338	T410	68.42	0	0.629071
ENSMUSP00000062392	ENSMUSP00000129220	S1313	64.83	0	0.549514
ENSMUSP00000062392	ENSMUSP00000129739	S669	73.95	0	0.632161
ENSMUSP00000062392	ENSMUSP00000133957	S862	85.54	1	0.83308
ENSMUSP00000062392	ENSMUSP00000140150	S764	76.11	0	0.797202
ENSMUSP00000063166	ENSMUSP00000002881	T141	66.93	1	0.700599
ENSMUSP00000063166	ENSMUSP00000029941	S177	52.29	1	0.364121
ENSMUSP00000063166	ENSMUSP00000054858	S73	54.5	0	0.623788
ENSMUSP00000063166	ENSMUSP00000073855	S1077	49.35	0	0.352436
ENSMUSP00000063166	ENSMUSP00000077446	S129	74.35	1	0.799226
ENSMUSP00000063166	ENSMUSP00000077446	S146	71.02	1	0.778633
ENSMUSP00000063166	ENSMUSP00000085775	T265	71.08	0	0.495486
ENSMUSP00000063166	ENSMUSP00000139027	S764	54.57	0	0.509019
ENSMUSP00000065983	ENSMUSP00000001620	T529	55.35	0	0.104024
ENSMUSP00000065983	ENSMUSP00000004156	T278	51.2	0	0.0965315
ENSMUSP00000065983	ENSMUSP00000004673	T366	61.45	0	0.155278
ENSMUSP00000065983	ENSMUSP00000005532	S331	73.98	1	0.833654
ENSMUSP00000065983	ENSMUSP00000006629	T2194	77.32	0	0.804421
ENSMUSP00000065983	ENSMUSP00000013633	T454	72.32	0	0.0973602
ENSMUSP00000065983	ENSMUSP00000014499	S1347	73.24	0	0.779653
ENSMUSP00000065983	ENSMUSP00000015889	S233	73.24	0	0.11356
ENSMUSP00000065983	ENSMUSP00000017384	S44	71.19	0	0.0508285
ENSMUSP00000065983	ENSMUSP00000018407	T278	59.63	0	0.104101
ENSMUSP00000065983	ENSMUSP00000018478	S443	92.04	1	0.888636
ENSMUSP00000065983	ENSMUSP00000018478	T260	87.2	1	0.857584
ENSMUSP00000065983	ENSMUSP00000018727	T162	72.1	0	0.872587
ENSMUSP00000065983	ENSMUSP00000018755	S134	75.76	0	0.85176
ENSMUSP00000065983	ENSMUSP00000020017	T655	87.54	1	0.887048
ENSMUSP00000065983	ENSMUSP00000020273	S725	85.63	1	0.858967
ENSMUSP00000065983	ENSMUSP00000020768	T134	53.15	0	0.0957526
ENSMUSP00000065983	ENSMUSP00000020909	S11	58.46	0	0.106779
ENSMUSP00000065983	ENSMUSP00000021803	T610	69.87	1	0.860253
ENSMUSP00000065983	ENSMUSP00000021963	S146	55.58	0	0.104985
ENSMUSP00000065983	ENSMUSP00000022682	T648	81.41	1	0.830784
ENSMUSP00000065983	ENSMUSP00000022716	T520	67.35	0	0.123745
ENSMUSP00000065983	ENSMUSP00000022830	T399	79.34	1	0.902233
ENSMUSP00000065983	ENSMUSP00000023133	S6	77.4	0	0.868554
ENSMUSP00000065983	ENSMUSP00000023150	S212	88.45	0	0.918512
ENSMUSP00000065983	ENSMUSP00000023352	S714	52.37	0	0.0850221
ENSMUSP00000065983	ENSMUSP00000023359	S330	85.24	0	0.862872
ENSMUSP00000065983	ENSMUSP00000023361	T691	83.73	1	0.879655
ENSMUSP00000065983	ENSMUSP00000023431	T514	71.22	1	0.838337
ENSMUSP00000065983	ENSMUSP00000023497	S246	55.58	0	0.10192
ENSMUSP00000065983	ENSMUSP00000023741	T2289	88.04	0	0.825683
ENSMUSP00000065983	ENSMUSP00000025253	S1002	83.7	1	0.845274
ENSMUSP00000065983	ENSMUSP00000025253	S1217	86.22	1	0.860552
ENSMUSP00000065983	ENSMUSP00000025253	T609	93.8	1	0.870236
ENSMUSP00000065983	ENSMUSP00000025393	T276	80.67	1	0.837709
ENSMUSP00000065983	ENSMUSP00000025862	T1580	73.43	0	0.111933
ENSMUSP00000065983	ENSMUSP00000026243	T709	94.18	1	0.887955
ENSMUSP00000065983	ENSMUSP00000026470	S417	61.88	0	0.074907
ENSMUSP00000065983	ENSMUSP00000026599	S253	59.67	0	0.106397
ENSMUSP00000065983	ENSMUSP00000027040	T238	63.5	0	0.100066
ENSMUSP00000065983	ENSMUSP00000027768	T1954	80.48	1	0.951501
ENSMUSP00000065983	ENSMUSP00000028100	T532	83.28	0	0.856395
ENSMUSP00000065983	ENSMUSP00000028921	T439	73.96	1	0.79515
ENSMUSP00000065983	ENSMUSP00000029105	T280	61.4	0	0.0951451
ENSMUSP00000065983	ENSMUSP00000029170	T384	66.52	0	0.111814
ENSMUSP00000065983	ENSMUSP00000029699	S406	73.13	0	0.0981384
ENSMUSP00000065983	ENSMUSP00000030143	T964	81.24	1	0.857787
ENSMUSP00000065983	ENSMUSP00000030207	T140	59.73	0	0.106418
ENSMUSP00000065983	ENSMUSP00000030367	T360	85.43	1	0.873777
ENSMUSP00000065983	ENSMUSP00000030674	S398	84.09	0	0.745535
ENSMUSP00000065983	ENSMUSP00000030811	T124	67.93	0	0.103514
ENSMUSP00000065983	ENSMUSP00000030901	T7	64.78	0	0.808682
ENSMUSP00000065983	ENSMUSP00000032491	S273	88.49	1	0.905776
ENSMUSP00000065983	ENSMUSP00000032491	S299	79.62	1	0.845605
ENSMUSP00000065983	ENSMUSP00000032491	T265	84.39	1	0.889322
ENSMUSP00000065983	ENSMUSP00000033502	S26	80.13	1	0.849953
ENSMUSP00000065983	ENSMUSP00000033686	S15	72.67	0	0.722707
ENSMUSP00000065983	ENSMUSP00000033880	S6	72.19	0	0.123974
ENSMUSP00000065983	ENSMUSP00000033995	T118	78.02	1	0.916785
ENSMUSP00000065983	ENSMUSP00000034150	S253	69.76	0	0.0743141
ENSMUSP00000065983	ENSMUSP00000034611	S445	86.36	1	0.841955
ENSMUSP00000065983	ENSMUSP00000034611	S463	92.47	1	0.866188
ENSMUSP00000065983	ENSMUSP00000034815	T501	52.25	0	0.103433
ENSMUSP00000065983	ENSMUSP00000035129	T599	59.43	0	0.1144
ENSMUSP00000065983	ENSMUSP00000035366	S516	88.83	1	0.878828
ENSMUSP00000065983	ENSMUSP00000035823	S266	77.65	0	0.828626
ENSMUSP00000065983	ENSMUSP00000035829	S273	92.54	1	0.864305
ENSMUSP00000065983	ENSMUSP00000036382	S38	83.18	1	0.818315
ENSMUSP00000065983	ENSMUSP00000037028	T180	63.26	0	0.149875
ENSMUSP00000065983	ENSMUSP00000037423	Y252	62.23	1	0.0102608
ENSMUSP00000065983	ENSMUSP00000037441	T398	86.03	1	0.795351
ENSMUSP00000065983	ENSMUSP00000038514	T653	81.36	1	0.845866
ENSMUSP00000065983	ENSMUSP00000039072	S527	61.35	0	0.100387
ENSMUSP00000065983	ENSMUSP00000039178	S167	71.48	0	0.192091
ENSMUSP00000065983	ENSMUSP00000039243	T104	84.84	1	0.837554
ENSMUSP00000065983	ENSMUSP00000039966	T351	86.07	1	0.850548
ENSMUSP00000065983	ENSMUSP00000041732	S15	73.08	1	0.111144
ENSMUSP00000065983	ENSMUSP00000041732	S205	80.24	1	0.856149
ENSMUSP00000065983	ENSMUSP00000042207	S835	66.67	0	0.093411
ENSMUSP00000065983	ENSMUSP00000043286	S352	56.32	0	0.105815
ENSMUSP00000065983	ENSMUSP00000044827	S1280	80.48	1	0.750772
ENSMUSP00000065983	ENSMUSP00000046172	T196	52.27	0	0.120383
ENSMUSP00000065983	ENSMUSP00000047308	S651	94.2	1	0.783758
ENSMUSP00000065983	ENSMUSP00000049705	T259	79.72	1	0.646488
ENSMUSP00000065983	ENSMUSP00000050832	T1239	86.11	1	0.896873
ENSMUSP00000065983	ENSMUSP00000054837	T885	88.26	1	0.874345
ENSMUSP00000065983	ENSMUSP00000055016	S905	76.34	0	0.115627
ENSMUSP00000065983	ENSMUSP00000055308	S284	85.04	1	0.812828
ENSMUSP00000065983	ENSMUSP00000055308	S429	84.34	1	0.852958
ENSMUSP00000065983	ENSMUSP00000055308	S467	80.86	1	0.855552
ENSMUSP00000065983	ENSMUSP00000055308	S475	71.54	1	0.842137
ENSMUSP00000065983	ENSMUSP00000055308	T557	74.95	1	0.810558
ENSMUSP00000065983	ENSMUSP00000055823	S298	79.28	0	0.674192
ENSMUSP00000065983	ENSMUSP00000058313	S247	63.76	0	0.106224
ENSMUSP00000065983	ENSMUSP00000058468	T1036	62.91	0	0.0485298
ENSMUSP00000065983	ENSMUSP00000059192	T163	63.29	0	0.117665
ENSMUSP00000065983	ENSMUSP00000059883	S101	74.74	1	0.808681
ENSMUSP00000065983	ENSMUSP00000060930	S113	77.02	1	0.805819
ENSMUSP00000065983	ENSMUSP00000062392	T638	81.41	1	0.804423
ENSMUSP00000065983	ENSMUSP00000064084	T211	70.17	0	0.0995511
ENSMUSP00000065983	ENSMUSP00000064536	S255	87.33	1	0.821746
ENSMUSP00000065983	ENSMUSP00000066138	T869	82.38	1	0.883737
ENSMUSP00000065983	ENSMUSP00000066639	Y28	50.33	0	0.00745676
ENSMUSP00000065983	ENSMUSP00000068931	T566	66.34	0	0.0740547
ENSMUSP00000065983	ENSMUSP00000070339	T702	65.55	0	0.0976411
ENSMUSP00000065983	ENSMUSP00000070868	T101	53.73	0	0.117325
ENSMUSP00000065983	ENSMUSP00000071054	T9	77.7	0	0.78396
ENSMUSP00000065983	ENSMUSP00000071135	T218	62.87	0	0.131184
ENSMUSP00000065983	ENSMUSP00000072145	T117	49.66	0	0.0842938
ENSMUSP00000065983	ENSMUSP00000072483	T351	57.88	0	0.149409
ENSMUSP00000065983	ENSMUSP00000074953	S387	84.05	1	0.831911
ENSMUSP00000065983	ENSMUSP00000078337	S2557	65.53	0	0.119006
ENSMUSP00000065983	ENSMUSP00000078426	S16	57.17	0	0.12814
ENSMUSP00000065983	ENSMUSP00000080257	S616	77.26	1	0.968302
ENSMUSP00000065983	ENSMUSP00000081531	T1772	87.42	1	0.870299
ENSMUSP00000065983	ENSMUSP00000082646	T438	67.83	0	0.0901966
ENSMUSP00000065983	ENSMUSP00000083250	T1717	87.02	1	0.81023
ENSMUSP00000065983	ENSMUSP00000085030	S3	65.51	0	0.0577018
ENSMUSP00000065983	ENSMUSP00000087815	T249	70.6	1	0.815811
ENSMUSP00000065983	ENSMUSP00000087879	T1279	76.69	1	0.816741
ENSMUSP00000065983	ENSMUSP00000088369	S1672	73.75	0	0.06186
ENSMUSP00000065983	ENSMUSP00000090633	S2985	67.52	1	0.862967
ENSMUSP00000065983	ENSMUSP00000090633	S4879	68.44	1	0.835864
ENSMUSP00000065983	ENSMUSP00000090633	S4906	73.52	1	0.835326
ENSMUSP00000065983	ENSMUSP00000090633	T5567	88.5	1	0.892565
ENSMUSP00000065983	ENSMUSP00000090633	T695	66.63	1	0.833703
ENSMUSP00000065983	ENSMUSP00000091897	S251	74.28	0	0.079254
ENSMUSP00000065983	ENSMUSP00000092223	T2044	80.84	1	0.85713
ENSMUSP00000065983	ENSMUSP00000092223	T2420	85.71	1	0.880682
ENSMUSP00000065983	ENSMUSP00000092849	S366	84.05	1	0.831911
ENSMUSP00000065983	ENSMUSP00000095710	T16	63.56	0	0.0523094
ENSMUSP00000065983	ENSMUSP00000097647	S606	54.65	0	0.0939006
ENSMUSP00000065983	ENSMUSP00000097780	T411	56.5	0	0.0785605
ENSMUSP00000065983	ENSMUSP00000097919	S197	68.66	0	0.125024
ENSMUSP00000065983	ENSMUSP00000098580	T968	87.48	1	0.87283
ENSMUSP00000065983	ENSMUSP00000098723	S169	66.4	0	0.884104
ENSMUSP00000065983	ENSMUSP00000098849	S106	79.24	1	0.830361
ENSMUSP00000065983	ENSMUSP00000098849	S124	76.44	1	0.822602
ENSMUSP00000065983	ENSMUSP00000099848	T532	59.06	0	0.091896
ENSMUSP00000065983	ENSMUSP00000099878	T241	67.71	0	0.15702
ENSMUSP00000065983	ENSMUSP00000099885	T950	82.05	1	0.936545
ENSMUSP00000065983	ENSMUSP00000099907	T156	93.3	1	0.825034
ENSMUSP00000065983	ENSMUSP00000099922	S442	74.55	0	0.0390273
ENSMUSP00000065983	ENSMUSP00000099969	T156	71.52	0	0.116957
ENSMUSP00000065983	ENSMUSP00000099987	T1003	81.87	1	0.920225
ENSMUSP00000065983	ENSMUSP00000100057	S353	67.13	1	0.141191
ENSMUSP00000065983	ENSMUSP00000100057	S358	80.53	1	0.846727
ENSMUSP00000065983	ENSMUSP00000101238	S50	80.48	0	0.836316
ENSMUSP00000065983	ENSMUSP00000101588	T166	80.04	0	0.82892
ENSMUSP00000065983	ENSMUSP00000104165	T250	58.03	0	0.133921
ENSMUSP00000065983	ENSMUSP00000105308	S334	51.2	0	0.0934601
ENSMUSP00000065983	ENSMUSP00000105527	T23	55.38	0	0.108934
ENSMUSP00000065983	ENSMUSP00000105970	S100	81.03	1	0.824185
ENSMUSP00000065983	ENSMUSP00000105970	S55	81.08	1	0.807238
ENSMUSP00000065983	ENSMUSP00000105970	T112	88.54	1	0.80553
ENSMUSP00000065983	ENSMUSP00000106154	S46	53.59	0	0.0891224
ENSMUSP00000065983	ENSMUSP00000106199	T400	61.56	0	0.150782
ENSMUSP00000065983	ENSMUSP00000107232	T131	93.6	1	0.86525
ENSMUSP00000065983	ENSMUSP00000107347	S210	83.25	1	0.847079
ENSMUSP00000065983	ENSMUSP00000107770	S81	96.92	1	0.828161
ENSMUSP00000065983	ENSMUSP00000111463	T457	91.32	0	0.822621
ENSMUSP00000065983	ENSMUSP00000112915	S139	78.26	1	0.118389
ENSMUSP00000065983	ENSMUSP00000113628	T689	82.98	0	0.849036
ENSMUSP00000065983	ENSMUSP00000113718	S228	56.47	0	0.11342
ENSMUSP00000065983	ENSMUSP00000117030	S712	66.97	0	0.0980858
ENSMUSP00000065983	ENSMUSP00000117616	S2223	75.42	1	0.839503
ENSMUSP00000065983	ENSMUSP00000117616	T2184	69.18	1	0.870868
ENSMUSP00000065983	ENSMUSP00000117616	T2205	87.91	1	0.890966
ENSMUSP00000065983	ENSMUSP00000118125	T262	80.13	1	0.935635
ENSMUSP00000065983	ENSMUSP00000123367	S1221	66.28	1	0.850478
ENSMUSP00000065983	ENSMUSP00000127919	S687	67.73	0	0.0916237
ENSMUSP00000065983	ENSMUSP00000128759	S460	76.41	1	0.832852
ENSMUSP00000065983	ENSMUSP00000128888	T369	78.73	1	0.785068
ENSMUSP00000065983	ENSMUSP00000129220	T1328	83.37	1	0.837902
ENSMUSP00000065983	ENSMUSP00000130739	T65	82.25	1	0.844717
ENSMUSP00000065983	ENSMUSP00000132450	S356	65.03	0	0.121349
ENSMUSP00000065983	ENSMUSP00000133806	T67	90.75	0	0.819143
ENSMUSP00000065983	ENSMUSP00000136768	S114	77.93	1	0.915481
ENSMUSP00000065983	ENSMUSP00000137309	T2	63.08	0	0.089342
ENSMUSP00000065983	ENSMUSP00000137609	T2099	85.03	0	0.746675
ENSMUSP00000065983	ENSMUSP00000140124	S294	82.25	1	0.831205
ENSMUSP00000065983	ENSMUSP00000140536	S1234	65.23	0	0.0929548
ENSMUSP00000065983	ENSMUSP00000141769	T562	84.4	1	0.804678
ENSMUSP00000069549	ENSMUSP00000026866	T213	67.61	0	0.444892
ENSMUSP00000069549	ENSMUSP00000124282	T830	57.01	1	0.411159
ENSMUSP00000070019	ENSMUSP00000027202	S344	65.64	0	0.61694
ENSMUSP00000070019	ENSMUSP00000033617	S180	77.6	1	0.555637
ENSMUSP00000070019	ENSMUSP00000070019	S660	68.96	1	0.660824
ENSMUSP00000071836	ENSMUSP00000063879	Y823	63.65	0	0.795429
ENSMUSP00000071836	ENSMUSP00000068790	Y2706	64.74	0	0.947408
ENSMUSP00000071836	ENSMUSP00000072945	Y752	64.55	0	0.816504
ENSMUSP00000071836	ENSMUSP00000104732	Y131	57.25	1	0.827152
ENSMUSP00000071836	ENSMUSP00000104732	Y21	54.97	1	0.984787
ENSMUSP00000071836	ENSMUSP00000104732	Y92	64.39	1	0.863705
ENSMUSP00000073268	ENSMUSP00000042123	T156	82.83	1	0.731139
ENSMUSP00000073268	ENSMUSP00000096386	T1219	66.44	0	0.362275
ENSMUSP00000075167	ENSMUSP00000037210	Y392	86.93	0	1.11508
ENSMUSP00000075167	ENSMUSP00000044420	Y120	80.95	1	0.853073
ENSMUSP00000075167	ENSMUSP00000069429	Y269	79.03	0	0.895781
ENSMUSP00000075167	ENSMUSP00000081263	Y150	78.55	1	0.970097
ENSMUSP00000075167	ENSMUSP00000097066	Y528	71.7	0	0.881422
ENSMUSP00000075167	ENSMUSP00000104311	Y361	82.58	0	0.901144
ENSMUSP00000075167	ENSMUSP00000121023	Y427	78.68	1	0.914549
ENSMUSP00000075167	ENSMUSP00000140116	Y547	60.24	1	0.858125
ENSMUSP00000076666	ENSMUSP00000076666	S308	73.75	1	0.317349
ENSMUSP00000076666	ENSMUSP00000078200	S128	67.48	0	0.494079
ENSMUSP00000078087	ENSMUSP00000031034	S477	57.23	0	0.288085
ENSMUSP00000078087	ENSMUSP00000078087	S766	64.15	1	0.251481
ENSMUSP00000078757	ENSMUSP00000058135	Y585	67.45	0	0.770216
ENSMUSP00000078757	ENSMUSP00000109759	Y829	72.99	1	0.885331
ENSMUSP00000082017	ENSMUSP00000024270	S220	61.93	0	0.566358
ENSMUSP00000082017	ENSMUSP00000044938	S280	77.77	1	0.528135
ENSMUSP00000083064	ENSMUSP00000091495	T288	71.26	1	0.447151
ENSMUSP00000083064	ENSMUSP00000094809	T432	57.17	0	0.352608
ENSMUSP00000086114	ENSMUSP00000026452	T62	73.67	1	0.525189
ENSMUSP00000086114	ENSMUSP00000066620	S545	66.73	1	0.505894
ENSMUSP00000086114	ENSMUSP00000082948	T432	76.41	0	0.587422
ENSMUSP00000086114	ENSMUSP00000088935	S9	73.93	0	0.508793
ENSMUSP00000088837	ENSMUSP00000005188	Y618	73.25	1	0.721924
ENSMUSP00000088837	ENSMUSP00000020617	Y1068	84.76	0	0.867693
ENSMUSP00000088837	ENSMUSP00000021479	Y4	61.33	0	0.752874
ENSMUSP00000088837	ENSMUSP00000029041	Y20	84	1	0.72186
ENSMUSP00000090237	ENSMUSP00000001155	Y294	65.33	0	0.860535
ENSMUSP00000090237	ENSMUSP00000003981	Y449	79.69	0	0.948824
ENSMUSP00000090237	ENSMUSP00000009774	Y284	65.29	0	0.87138
ENSMUSP00000090237	ENSMUSP00000017622	Y405	83.07	0	0.852885
ENSMUSP00000090237	ENSMUSP00000020580	Y1053	64.95	0	0.817015
ENSMUSP00000090237	ENSMUSP00000020904	Y722	85.9	1	0.804145
ENSMUSP00000090237	ENSMUSP00000021133	Y491	64.71	0	0.792966
ENSMUSP00000090237	ENSMUSP00000022954	S15	64	1	0.000814936
ENSMUSP00000090237	ENSMUSP00000025253	Y273	65.95	0	0.968301
ENSMUSP00000090237	ENSMUSP00000030944	Y506	70.21	0	0.823576
ENSMUSP00000090237	ENSMUSP00000031288	Y281	69.83	0	0.737008
ENSMUSP00000090237	ENSMUSP00000036696	Y323	74.24	0	0.941112
ENSMUSP00000090237	ENSMUSP00000037210	Y293	80.28	0	0.941237
ENSMUSP00000090237	ENSMUSP00000050716	Y323	83.69	1	0.903386
ENSMUSP00000090237	ENSMUSP00000050716	Y328	78.6	1	0.876509
ENSMUSP00000090237	ENSMUSP00000058757	Y63	75.26	0	0.911727
ENSMUSP00000090237	ENSMUSP00000060275	Y19	62.15	0	0.805925
ENSMUSP00000090237	ENSMUSP00000062284	Y1472	79.48	1	0.86896
ENSMUSP00000090237	ENSMUSP00000063329	Y12	88.28	1	0.883285
ENSMUSP00000090237	ENSMUSP00000066894	Y177	70.91	1	0.787853
ENSMUSP00000090237	ENSMUSP00000073124	Y2833	82.7	0	0.824717
ENSMUSP00000090237	ENSMUSP00000074898	Y505	87.23	1	0.928234
ENSMUSP00000090237	ENSMUSP00000078715	Y139	83.2	0	0.979815
ENSMUSP00000090237	ENSMUSP00000079239	Y397	73.12	1	0.903775
ENSMUSP00000090237	ENSMUSP00000079239	Y398	67.9	1	0.879263
ENSMUSP00000090237	ENSMUSP00000081531	Y1811	75.07	0	0.95207
ENSMUSP00000090237	ENSMUSP00000082459	Y153	77.52	0	0.888254
ENSMUSP00000090237	ENSMUSP00000083709	Y118	86.74	1	0.873199
ENSMUSP00000090237	ENSMUSP00000083709	Y31	89.98	1	0.985056
ENSMUSP00000090237	ENSMUSP00000099368	Y421	85.58	1	0.923191
ENSMUSP00000090237	ENSMUSP00000102443	Y220	93.97	1	0.88953
ENSMUSP00000090237	ENSMUSP00000107829	Y155	67.86	1	0.727582
ENSMUSP00000090237	ENSMUSP00000107829	Y187	52.41	1	0.852939
ENSMUSP00000090237	ENSMUSP00000128736	Y1480	73.38	0	0.911411
ENSMUSP00000090237	ENSMUSP00000134825	Y308	73.47	1	0.86677
ENSMUSP00000090237	ENSMUSP00000141166	Y112	74.9	1	0.852139
ENSMUSP00000090237	ENSMUSP00000142109	Y890	86.74	1	1.01749
ENSMUSP00000090237	ENSMUSP00000142319	S976	49.53	0	0.000242545
ENSMUSP00000094874	ENSMUSP00000006949	S101	79.26	0	0.870788
ENSMUSP00000094874	ENSMUSP00000033501	S909	65.48	0	0.4893
ENSMUSP00000094874	ENSMUSP00000099364	S460	68.58	1	0.676866
ENSMUSP00000094874	ENSMUSP00000099907	S839	69.36	0	0.36531
ENSMUSP00000094874	ENSMUSP00000112959	S1003	82.44	1	0.830661
ENSMUSP00000094874	ENSMUSP00000112959	S102	71.06	1	0.7263
ENSMUSP00000097547	ENSMUSP00000019248	Y843	76.7	0	0.736179
ENSMUSP00000097547	ENSMUSP00000022699	Y440	66.46	0	0.653634
ENSMUSP00000097547	ENSMUSP00000023165	Y1451	76.89	0	0.713323
ENSMUSP00000097547	ENSMUSP00000025649	Y718	83.86	0	0.695115
ENSMUSP00000097547	ENSMUSP00000027127	Y421	74.56	0	0.840262
ENSMUSP00000097547	ENSMUSP00000030800	Y110	64.82	0	0.817059
ENSMUSP00000097547	ENSMUSP00000044543	Y152	71.64	0	0.830126
ENSMUSP00000097547	ENSMUSP00000062284	Y1252	78.59	1	0.752651
ENSMUSP00000097547	ENSMUSP00000062284	Y1336	79.05	1	0.84313
ENSMUSP00000097547	ENSMUSP00000062284	Y1472	80.88	1	0.798688
ENSMUSP00000097547	ENSMUSP00000065468	Y277	83.67	1	0.75772
ENSMUSP00000097547	ENSMUSP00000065468	Y300	85.1	1	0.806094
ENSMUSP00000097547	ENSMUSP00000065754	Y200	67.46	0	0.732661
ENSMUSP00000097547	ENSMUSP00000072871	Y187	80.28	0	0.804637
ENSMUSP00000097547	ENSMUSP00000074340	Y5495	69.85	0	0.578872
ENSMUSP00000097547	ENSMUSP00000075488	Y455	78.94	0	0.780048
ENSMUSP00000097547	ENSMUSP00000090304	Y2375	60.11	0	0.746059
ENSMUSP00000097547	ENSMUSP00000099733	Y568	80.38	1	0.825138
ENSMUSP00000097547	ENSMUSP00000099896	Y170	88.75	1	0.893158
ENSMUSP00000097547	ENSMUSP00000099896	Y181	77.34	1	0.827104
ENSMUSP00000097547	ENSMUSP00000102814	Y348	88.95	1	0.574002
ENSMUSP00000097547	ENSMUSP00000103500	Y364	81.39	1	0.845387
ENSMUSP00000097547	ENSMUSP00000103500	Y380	85.69	1	0.818816
ENSMUSP00000097547	ENSMUSP00000127842	Y777	64.62	0	0.712549
ENSMUSP00000097547	ENSMUSP00000141532	Y201	75.92	1	0.822481
ENSMUSP00000097547	ENSMUSP00000141532	Y218	72.27	1	0.807027
ENSMUSP00000098056	ENSMUSP00000048345	T2019	57.97	0	0.504799
ENSMUSP00000098056	ENSMUSP00000098056	T483	65.39	1	0.422848
ENSMUSP00000098056	ENSMUSP00000098056	T485	94.6	1	0.579071
ENSMUSP00000098056	ENSMUSP00000125058	T18	45.78	0	0.429551
ENSMUSP00000099862	ENSMUSP00000020315	Y82	64.24	0	0.0304392
ENSMUSP00000099862	ENSMUSP00000099862	Y1101	82.05	1	0.0129234
ENSMUSP00000099952	ENSMUSP00000022593	S987	61.89	0	0.402235
ENSMUSP00000099952	ENSMUSP00000025338	S867	44.58	1	0.448505
ENSMUSP00000099952	ENSMUSP00000027601	S700	72.98	0	0.47851
ENSMUSP00000099952	ENSMUSP00000030539	S1029	75.52	1	0.701172
ENSMUSP00000099952	ENSMUSP00000031727	S632	67.8	0	0.429418
ENSMUSP00000099952	ENSMUSP00000034564	S89	57.46	0	0.500427
ENSMUSP00000099952	ENSMUSP00000041819	S301	61.76	0	0.535297
ENSMUSP00000099952	ENSMUSP00000045808	S1113	74.35	0	0.482318
ENSMUSP00000099952	ENSMUSP00000074661	T1220	56.89	0	0.423209
ENSMUSP00000099952	ENSMUSP00000076533	S180	68.41	1	0.49002
ENSMUSP00000099952	ENSMUSP00000097093	S233	77.37	0	0.404315
ENSMUSP00000099952	ENSMUSP00000101141	S419	61.87	0	0.359192
ENSMUSP00000099952	ENSMUSP00000104408	S92	59.47	0	0.49813
ENSMUSP00000099952	ENSMUSP00000107210	S821	71.43	0	0.791904
ENSMUSP00000099952	ENSMUSP00000108444	S1217	70.51	1	0.663513
ENSMUSP00000099952	ENSMUSP00000108444	S1275	76.64	1	0.637742
ENSMUSP00000099952	ENSMUSP00000110813	T264	74.99	0	0.390074
ENSMUSP00000099952	ENSMUSP00000113413	S339	70.9	0	0.752669
ENSMUSP00000099952	ENSMUSP00000115406	S1077	73.59	1	0.763125
ENSMUSP00000099952	ENSMUSP00000127070	S113	63.87	1	0.469983
ENSMUSP00000099952	ENSMUSP00000127070	S218	61.4	1	0.508808
ENSMUSP00000099952	ENSMUSP00000127070	S33	63.53	1	0.428544
ENSMUSP00000099952	ENSMUSP00000127070	S418	60.26	1	0.437587
ENSMUSP00000099952	ENSMUSP00000127070	S55	83.66	1	0.729733
ENSMUSP00000099952	ENSMUSP00000127070	T298	65.72	1	0.452822
ENSMUSP00000099952	ENSMUSP00000127070	T388	56.87	1	0.612478
ENSMUSP00000099952	ENSMUSP00000127070	T58	57.99	1	0.354513
ENSMUSP00000099952	ENSMUSP00000138719	T1128	68.29	0	0.546752
ENSMUSP00000099952	ENSMUSP00000138836	S780	77.89	1	0.811975
ENSMUSP00000099952	ENSMUSP00000140870	S339	54.69	0	0.41167
ENSMUSP00000099991	ENSMUSP00000033671	S369	70.22	1	0.414429
ENSMUSP00000099991	ENSMUSP00000132812	S865	58.66	0	0.509664
ENSMUSP00000100789	ENSMUSP00000072330	S237	73.12	1	0.498735
ENSMUSP00000100789	ENSMUSP00000100789	S232	93.89	1	0.365763
ENSMUSP00000100789	ENSMUSP00000100789	S25	90.74	1	0.640656
ENSMUSP00000100789	ENSMUSP00000117616	S596	53.26	0	0.712984
ENSMUSP00000100789	ENSMUSP00000130898	S555	61.69	0	0.637276
ENSMUSP00000102123	ENSMUSP00000034279	S776	61.71	0	0.553893
ENSMUSP00000102123	ENSMUSP00000070868	S726	90.63	1	0.562567
ENSMUSP00000103884	ENSMUSP00000022656	S212	73.45	0	0.535434
ENSMUSP00000103884	ENSMUSP00000026558	S501	78.08	1	0.598278
ENSMUSP00000103981	ENSMUSP00000047359	T97	70.48	1	0.768177
ENSMUSP00000103981	ENSMUSP00000079722	T354	57.26	0	0.310118
ENSMUSP00000103981	ENSMUSP00000109635	S969	68.78	0	0.560511
ENSMUSP00000103981	ENSMUSP00000116028	S1650	82.99	1	0.86193
ENSMUSP00000103981	ENSMUSP00000116191	S99	80.85	1	0.620818
ENSMUSP00000103981	ENSMUSP00000127580	S516	55.53	0	0.2831
ENSMUSP00000104860	ENSMUSP00000001484	Y525	67.55	1	0.818131
ENSMUSP00000104860	ENSMUSP00000069422	Y79	51.56	0	0.706335
ENSMUSP00000104890	ENSMUSP00000034588	T75	56.75	0	0.398201
ENSMUSP00000104890	ENSMUSP00000104890	T1381	83.58	1	0.230114
ENSMUSP00000104890	ENSMUSP00000104890	T1393	82.68	1	0.412006
ENSMUSP00000104890	ENSMUSP00000107232	T533	68.34	0	0.36914
ENSMUSP00000105663	ENSMUSP00000009435	Y171	76.34	0	0.854816
ENSMUSP00000105663	ENSMUSP00000099368	Y421	80.87	1	0.887508
ENSMUSP00000106789	ENSMUSP00000030669	T722	53.22	0	0.33662
ENSMUSP00000106789	ENSMUSP00000034944	T369	53.86	1	0.91544
ENSMUSP00000107576	ENSMUSP00000025910	T201	85.34	1	0.779123
ENSMUSP00000107576	ENSMUSP00000029002	S62	88.06	1	0.81363
ENSMUSP00000107576	ENSMUSP00000029002	S73	69.49	1	0.808979
ENSMUSP00000107576	ENSMUSP00000031423	T537	85.7	0	0.757825
ENSMUSP00000107576	ENSMUSP00000051432	S140	66.78	1	0.155913
ENSMUSP00000107576	ENSMUSP00000074902	S434	74.45	0	0.261991
ENSMUSP00000107576	ENSMUSP00000076491	S75	71.08	1	0.821882
ENSMUSP00000107576	ENSMUSP00000076491	T87	74.6	1	0.824147
ENSMUSP00000107576	ENSMUSP00000082941	S925	76.3	0	0.842018
ENSMUSP00000107576	ENSMUSP00000087694	S894	54.7	0	0.128847
ENSMUSP00000107576	ENSMUSP00000105714	T732	71.71	0	0.755901
ENSMUSP00000107576	ENSMUSP00000105970	T112	91.03	1	0.768418
ENSMUSP00000107576	ENSMUSP00000107477	T24406	59.09	0	0.16382
ENSMUSP00000107576	ENSMUSP00000126417	S258	82.53	0	0.219879
ENSMUSP00000107829	ENSMUSP00000029402	T320	56.01	0	0.455996
ENSMUSP00000107829	ENSMUSP00000033842	S1042	59.6	0	0.454449
ENSMUSP00000107829	ENSMUSP00000059637	S533	77.19	1	0.76467
ENSMUSP00000107829	ENSMUSP00000083709	T572	68.84	1	0.583838
ENSMUSP00000107829	ENSMUSP00000099904	S177	74.63	0	0.456645
ENSMUSP00000107829	ENSMUSP00000106082	S15	78.42	1	0.587696
ENSMUSP00000107829	ENSMUSP00000107576	S129	68.4	1	0.679132
ENSMUSP00000107829	ENSMUSP00000128331	S394	79.16	0	0.496167
ENSMUSP00000107884	ENSMUSP00000024811	Y218	62.21	1	0.636427
ENSMUSP00000107884	ENSMUSP00000077687	Y278	61.16	0	0.65386
ENSMUSP00000108468	ENSMUSP00000038486	T494	73.73	0	0.820696
ENSMUSP00000108468	ENSMUSP00000070896	T1051	89.21	0	0.803185
ENSMUSP00000108468	ENSMUSP00000085683	T266	88.47	1	0.798667
ENSMUSP00000108468	ENSMUSP00000085683	T287	77.7	1	0.804711
ENSMUSP00000108484	ENSMUSP00000032762	S410	69.44	0	0.561863
ENSMUSP00000108484	ENSMUSP00000039110	S219	72.87	0	0.644686
ENSMUSP00000108484	ENSMUSP00000099368	S113	79.72	1	0.479874
ENSMUSP00000108484	ENSMUSP00000099368	S150	81.02	1	0.499913
ENSMUSP00000108484	ENSMUSP00000099368	S282	87.88	1	0.762546
ENSMUSP00000108484	ENSMUSP00000121744	S232	85.01	0	0.503945
ENSMUSP00000109144	ENSMUSP00000020617	Y1230	72.19	1	0.94758
ENSMUSP00000109144	ENSMUSP00000020617	Y1231	64.68	1	0.91715
ENSMUSP00000109144	ENSMUSP00000020617	Y1265	63.45	1	0.977595
ENSMUSP00000109144	ENSMUSP00000036890	Y168	68.74	0	0.956895
ENSMUSP00000109144	ENSMUSP00000133939	Y459	61.62	0	0.999156
ENSMUSP00000109144	ENSMUSP00000137673	Y715	66.37	0	0.885027
ENSMUSP00000110777	ENSMUSP00000001780	Y176	66.3	1	0.642797
ENSMUSP00000110777	ENSMUSP00000021412	Y96	59.83	0	0.701947
ENSMUSP00000110923	ENSMUSP00000034599	Y428	56.03	0	0.843866
ENSMUSP00000110923	ENSMUSP00000099815	Y371	79.34	0	0.921328
ENSMUSP00000110923	ENSMUSP00000105501	Y326	73.74	0	0.936893
ENSMUSP00000110923	ENSMUSP00000106199	Y401	73.85	0	0.770074
ENSMUSP00000110923	ENSMUSP00000110923	Y706	69.58	1	0.97215
ENSMUSP00000110923	ENSMUSP00000110923	Y721	85.82	1	0.998186
ENSMUSP00000110923	ENSMUSP00000110923	Y921	85.5	1	1.00763
ENSMUSP00000110923	ENSMUSP00000110923	Y974	72.71	1	0.860046
ENSMUSP00000111103	ENSMUSP00000034150	Y307	72.59	1	1.08423
ENSMUSP00000111103	ENSMUSP00000092230	Y40	61.5	0	0.918224
ENSMUSP00000113341	ENSMUSP00000004202	S146	77.24	1	0.490771
ENSMUSP00000113341	ENSMUSP00000005493	S512	76.28	0	0.524398
ENSMUSP00000113341	ENSMUSP00000021271	S661	89.43	1	0.44334
ENSMUSP00000113341	ENSMUSP00000021271	S663	86.16	1	0.411166
ENSMUSP00000113341	ENSMUSP00000025520	S598	81.24	0	0.390083
ENSMUSP00000113341	ENSMUSP00000051554	S365	68.63	0	0.574202
ENSMUSP00000113341	ENSMUSP00000077459	S88	79.77	0	0.461568
ENSMUSP00000113341	ENSMUSP00000077760	S130	79.19	1	0.584564
ENSMUSP00000113852	ENSMUSP00000028222	Y128	65.64	0	0.703692
ENSMUSP00000113852	ENSMUSP00000028817	Y114	72.42	0	0.839009
ENSMUSP00000113852	ENSMUSP00000033325	Y517	75.12	1	0.74427
ENSMUSP00000113852	ENSMUSP00000035194	Y45	72.11	0	0.783658
ENSMUSP00000113852	ENSMUSP00000038964	Y148	65.94	0	0.816145
ENSMUSP00000113852	ENSMUSP00000039707	Y950	78.62	0	0.87977
ENSMUSP00000113852	ENSMUSP00000056681	Y24	72.77	0	0.687811
ENSMUSP00000113852	ENSMUSP00000062392	Y658	79.97	1	0.930694
ENSMUSP00000113852	ENSMUSP00000076777	Y161	65.62	0	0.802816
ENSMUSP00000113852	ENSMUSP00000085580	Y161	65.62	0	0.802816
ENSMUSP00000113852	ENSMUSP00000092344	Y559	81.98	1	0.788758
ENSMUSP00000113852	ENSMUSP00000092344	Y570	63.14	1	0.782643
ENSMUSP00000113852	ENSMUSP00000112554	Y230	84.37	1	0.761605
ENSMUSP00000113852	ENSMUSP00000112554	Y239	82.28	1	0.914935
ENSMUSP00000113852	ENSMUSP00000113852	Y130	70.97	1	1.0275
ENSMUSP00000113852	ENSMUSP00000113852	Y317	79.93	1	0.806047
ENSMUSP00000114074	ENSMUSP00000018610	S733	72.45	1	0.795908
ENSMUSP00000114074	ENSMUSP00000018610	S903	77.74	1	0.801383
ENSMUSP00000114074	ENSMUSP00000032427	S626	49.22	0	0.226429
ENSMUSP00000114074	ENSMUSP00000038514	S1163	78.9	0	0.828235
ENSMUSP00000114074	ENSMUSP00000110425	S499	66.58	0	0.265903
ENSMUSP00000114074	ENSMUSP00000131625	S45	67.81	1	0.823365
ENSMUSP00000116235	ENSMUSP00000034562	S45	62.49	1	0.445654
ENSMUSP00000116235	ENSMUSP00000041247	S247	67.84	0	0.721867
ENSMUSP00000116235	ENSMUSP00000063648	S171	67.18	0	0.446645
ENSMUSP00000124133	ENSMUSP00000033770	S97	83.41	1	0.730166
ENSMUSP00000124133	ENSMUSP00000102814	S414	59.95	0	0.164907
ENSMUSP00000124963	ENSMUSP00000027768	S1541	64.44	0	0.562854
ENSMUSP00000124963	ENSMUSP00000053943	S54	59.7	0	0.462852
ENSMUSP00000124963	ENSMUSP00000089230	S280	81.96	0	0.399041
ENSMUSP00000124963	ENSMUSP00000102570	T157	60.35	0	0.420699
ENSMUSP00000124963	ENSMUSP00000106025	S11	60.56	0	0.399603
ENSMUSP00000124963	ENSMUSP00000117690	S94	68.81	0	0.404285
ENSMUSP00000124963	ENSMUSP00000124963	S110	76.04	1	0.59997
ENSMUSP00000124963	ENSMUSP00000124963	S114	71.28	1	0.398474
ENSMUSP00000124963	ENSMUSP00000124963	S117	75.57	1	0.378807
ENSMUSP00000124963	ENSMUSP00000124963	S126	66.29	1	0.398854
ENSMUSP00000124963	ENSMUSP00000124963	S445	79.33	1	0.572267
ENSMUSP00000124963	ENSMUSP00000124963	S92	73.96	1	0.29388
ENSMUSP00000124963	ENSMUSP00000124963	T109	75.42	1	0.461397
ENSMUSP00000124963	ENSMUSP00000126352	S1369	66.47	0	0.733769
ENSMUSP00000125777	ENSMUSP00000020522	Y640	66.55	0	0.822214
ENSMUSP00000125777	ENSMUSP00000042509	Y125	65.01	0	0.7775
ENSMUSP00000125777	ENSMUSP00000045010	Y242	84.23	1	0.905331
ENSMUSP00000125777	ENSMUSP00000045010	Y261	90.41	1	0.815089
ENSMUSP00000125777	ENSMUSP00000047445	Y723	86.45	0	0.798201
ENSMUSP00000125777	ENSMUSP00000053897	Y1223	69.86	0	0.723041
ENSMUSP00000125777	ENSMUSP00000079664	Y679	85.21	1	0.840279
ENSMUSP00000125777	ENSMUSP00000082995	Y379	95.68	0	1.09279
ENSMUSP00000125777	ENSMUSP00000086614	Y34	64.49	0	0.850745
ENSMUSP00000125777	ENSMUSP00000099614	Y1075	68.3	0	0.851976
ENSMUSP00000125777	ENSMUSP00000127941	Y1021	83.07	1	0.790951
ENSMUSP00000125777	ENSMUSP00000127941	Y918	73.34	1	0.74166
ENSMUSP00000125777	ENSMUSP00000141532	Y201	74.39	1	0.862156
ENSMUSP00000125777	ENSMUSP00000141532	Y218	69.56	1	0.839527
ENSMUSP00000130289	ENSMUSP00000035662	Y937	62.16	0	0.945461
ENSMUSP00000130289	ENSMUSP00000062284	Y1070	74.87	1	0.844155
ENSMUSP00000130289	ENSMUSP00000091477	Y316	50.97	0	0.856286
ENSMUSP00000130289	ENSMUSP00000130289	Y394	81.23	1	0.891433
ENSMUSP00000132078	ENSMUSP00000048119	S282	75.04	0	0.473935
ENSMUSP00000132078	ENSMUSP00000108455	S176	73.78	1	0.887829
ENSMUSP00000136977	ENSMUSP00000022327	T28	69.08	0	0.220179
ENSMUSP00000136977	ENSMUSP00000023361	S30	75.36	0	0.745158
ENSMUSP00000136977	ENSMUSP00000051432	S140	66.78	1	0.178322
ENSMUSP00000136977	ENSMUSP00000064787	S627	59.65	0	0.206311
ENSMUSP00000136977	ENSMUSP00000076491	S75	71.08	1	0.757609
ENSMUSP00000136977	ENSMUSP00000076491	T87	74.6	1	0.765453
ENSMUSP00000140515	ENSMUSP00000002180	S148	74.06	1	0.886382
ENSMUSP00000140515	ENSMUSP00000004560	T58	72.54	1	0.621417
ENSMUSP00000140515	ENSMUSP00000004994	S209	77.72	1	0.877637
ENSMUSP00000140515	ENSMUSP00000021514	S375	77.62	1	0.471561
ENSMUSP00000140515	ENSMUSP00000021514	S377	79.32	1	0.821232
ENSMUSP00000140515	ENSMUSP00000024792	S233	62.74	0	0.345008
ENSMUSP00000140515	ENSMUSP00000025311	S1064	54.78	0	0.246286
ENSMUSP00000140515	ENSMUSP00000028410	S1576	68.09	0	0.614283
ENSMUSP00000140515	ENSMUSP00000030747	S348	82.33	1	0.927271
ENSMUSP00000140515	ENSMUSP00000032371	T626	49.88	0	0.474751
ENSMUSP00000140515	ENSMUSP00000033800	T116	57.58	0	0.256834
ENSMUSP00000140515	ENSMUSP00000034541	T311	61.08	0	0.321031
ENSMUSP00000140515	ENSMUSP00000035964	S94	58.11	0	0.317376
ENSMUSP00000140515	ENSMUSP00000036964	S217	64.53	0	0.312468
ENSMUSP00000140515	ENSMUSP00000039133	S122	61.13	0	0.3614
ENSMUSP00000140515	ENSMUSP00000041173	S240	64.28	0	0.222625
ENSMUSP00000140515	ENSMUSP00000045445	S319	63.44	0	0.298031
ENSMUSP00000140515	ENSMUSP00000046172	S79	69.82	0	0.338399
ENSMUSP00000140515	ENSMUSP00000046235	S90	58.21	1	0.500975
ENSMUSP00000140515	ENSMUSP00000046991	S266	62.53	0	0.409632
ENSMUSP00000140515	ENSMUSP00000053176	S378	63.71	0	0.484597
ENSMUSP00000140515	ENSMUSP00000064366	T41	70.89	1	0.726623
ENSMUSP00000140515	ENSMUSP00000068374	S1307	86.34	0	0.522223
ENSMUSP00000140515	ENSMUSP00000072617	T142	58.35	1	0.582491
ENSMUSP00000140515	ENSMUSP00000075992	S101	60.36	1	0.315991
ENSMUSP00000140515	ENSMUSP00000075992	S13	68.35	1	0.670285
ENSMUSP00000140515	ENSMUSP00000075992	S294	57.3	1	0.554852
ENSMUSP00000140515	ENSMUSP00000075992	T23	87.4	1	0.586076
ENSMUSP00000140515	ENSMUSP00000076777	T361	50.83	0	0.269012
ENSMUSP00000140515	ENSMUSP00000078434	S803	55.15	0	0.311572
ENSMUSP00000140515	ENSMUSP00000080548	S92	41.43	0	0.172466
ENSMUSP00000140515	ENSMUSP00000080949	T1109	66.99	0	0.577816
ENSMUSP00000140515	ENSMUSP00000084361	S1177	63.5	0	0.548085
ENSMUSP00000140515	ENSMUSP00000097100	S1033	61.22	0	0.397934
ENSMUSP00000140515	ENSMUSP00000099490	S2338	56.88	0	0.546816
ENSMUSP00000140515	ENSMUSP00000101718	S77	66.92	0	0.485447
ENSMUSP00000140515	ENSMUSP00000101759	S319	69.92	0	0.381982
ENSMUSP00000140515	ENSMUSP00000109109	S341	68.32	0	0.276118
ENSMUSP00000140515	ENSMUSP00000110499	S986	74.34	0	0.289401
ENSMUSP00000140515	ENSMUSP00000112782	T674	56.02	0	0.387819
ENSMUSP00000140515	ENSMUSP00000113157	S14	84.45	1	0.865667
ENSMUSP00000140515	ENSMUSP00000113157	S97	71.26	1	0.462043
ENSMUSP00000140515	ENSMUSP00000115078	S666	66.17	0	0.823548
ENSMUSP00000140515	ENSMUSP00000121032	S572	61.03	0	0.171007
ENSMUSP00000140515	ENSMUSP00000121977	S30	86.6	1	1.08903
ENSMUSP00000140515	ENSMUSP00000122000	S1429	61.44	0	0.398524
ENSMUSP00000140515	ENSMUSP00000127070	S113	58.98	1	0.442426
ENSMUSP00000140515	ENSMUSP00000127070	S33	59.32	1	0.390154
ENSMUSP00000140515	ENSMUSP00000127070	S335	74.43	1	0.814747
ENSMUSP00000140515	ENSMUSP00000127070	S55	59.59	1	0.445413
ENSMUSP00000140515	ENSMUSP00000127070	S80	80.32	1	0.290926
ENSMUSP00000140515	ENSMUSP00000127070	T41	66.65	1	0.453705
ENSMUSP00000140515	ENSMUSP00000127070	T58	62.81	1	0.412075
ENSMUSP00000140515	ENSMUSP00000132547	S59	62.77	1	0.389419
ENSMUSP00000140515	ENSMUSP00000135223	S1144	69.27	1	0.319309
ENSMUSP00000140515	ENSMUSP00000135223	S594	73.14	1	0.564137
ENSMUSP00000140515	ENSMUSP00000135223	S961	71.81	1	0.307979
ENSMUSP00000140515	ENSMUSP00000138350	S990	84.49	1	0.752862
ENSMUSP00000140515	ENSMUSP00000138350	S993	78.09	1	0.720393
ENSMUSP00000140515	ENSMUSP00000138350	S998	85.65	1	1.17958

## Sheet: roc_Predikin_mouse_2
kinase	target	target_residue	Predikin_score	real_site	AKID_score
ENSMUSP00000000129	ENSMUSP00000005841	Y343	64.98	0	0.582192
ENSMUSP00000000129	ENSMUSP00000079664	Y679	80.24	1	0.908943
ENSMUSP00000000421	ENSMUSP00000000421	S166	82.86	1	0.690848
ENSMUSP00000000421	ENSMUSP00000106534	S135	52.97	0	0.472258
ENSMUSP00000001675	ENSMUSP00000069554	S382	83.08	1	0.701865
ENSMUSP00000001675	ENSMUSP00000109348	S328	69.51	0	0.397042
ENSMUSP00000001780	ENSMUSP00000023812	T659	73.33	1	0.672546
ENSMUSP00000001780	ENSMUSP00000030039	T726	58.79	0	0.259808
ENSMUSP00000001780	ENSMUSP00000042313	S41	57.38	0	0.489815
ENSMUSP00000001780	ENSMUSP00000091011	S430	77.28	1	0.837583
ENSMUSP00000001780	ENSMUSP00000103012	S455	85.23	1	0.984171
ENSMUSP00000001780	ENSMUSP00000128848	S174	46.46	0	0.284819
ENSMUSP00000003370	ENSMUSP00000003370	Y50	79.79	1	0.673188
ENSMUSP00000003370	ENSMUSP00000052020	Y1395	82.71	0	0.950958
ENSMUSP00000004990	ENSMUSP00000000388	S402	76.54	0	0.30261
ENSMUSP00000004990	ENSMUSP00000003687	T54	70.15	0	0.279124
ENSMUSP00000004990	ENSMUSP00000022358	S1157	69.28	0	0.331988
ENSMUSP00000004990	ENSMUSP00000023559	T543	88.63	0	0.867232
ENSMUSP00000004990	ENSMUSP00000025243	S183	72.85	1	0.355809
ENSMUSP00000004990	ENSMUSP00000025243	S185	59.97	1	0.194699
ENSMUSP00000004990	ENSMUSP00000025486	S396	76.12	0	0.378789
ENSMUSP00000004990	ENSMUSP00000025691	S217	65.82	0	0.24854
ENSMUSP00000004990	ENSMUSP00000027277	S721	88.37	1	0.844657
ENSMUSP00000004990	ENSMUSP00000028222	T649	56.55	1	0.338925
ENSMUSP00000004990	ENSMUSP00000033502	S187	80.48	0	0.78818
ENSMUSP00000004990	ENSMUSP00000047529	S42	85.65	1	0.860238
ENSMUSP00000004990	ENSMUSP00000054852	T48	84.46	1	0.82574
ENSMUSP00000004990	ENSMUSP00000055308	S284	86.1	1	0.795235
ENSMUSP00000004990	ENSMUSP00000055308	S429	86.38	1	0.842366
ENSMUSP00000004990	ENSMUSP00000055308	S467	82	1	0.838078
ENSMUSP00000004990	ENSMUSP00000055308	S475	77.24	1	0.7708
ENSMUSP00000004990	ENSMUSP00000055308	T557	78.11	1	0.784822
ENSMUSP00000004990	ENSMUSP00000069319	S510	65.32	0	0.251871
ENSMUSP00000004990	ENSMUSP00000071636	T93	74.57	1	0.846
ENSMUSP00000004990	ENSMUSP00000073061	S181	64.18	1	0.309632
ENSMUSP00000004990	ENSMUSP00000083709	S126	60.17	0	0.241098
ENSMUSP00000004990	ENSMUSP00000086730	S1051	64.33	0	0.260648
ENSMUSP00000004990	ENSMUSP00000090633	S4906	73.42	1	0.822054
ENSMUSP00000004990	ENSMUSP00000107760	T1286	65.04	0	0.291348
ENSMUSP00000004990	ENSMUSP00000113720	S404	75.92	0	0.794084
ENSMUSP00000004990	ENSMUSP00000115539	T786	63.25	0	0.24035
ENSMUSP00000004990	ENSMUSP00000126608	S143	61.87	0	0.324128
ENSMUSP00000005066	ENSMUSP00000072330	Y156	44.79	1	0.0346599
ENSMUSP00000005066	ENSMUSP00000103243	Y638	50.78	0	0.102504
ENSMUSP00000005606	ENSMUSP00000000451	S233	79.08	1	0.65958
ENSMUSP00000005606	ENSMUSP00000003572	S328	63.14	0	0.202699
ENSMUSP00000005606	ENSMUSP00000005336	T471	84.22	0	0.997389
ENSMUSP00000005606	ENSMUSP00000005606	S339	78.68	1	0.696262
ENSMUSP00000005606	ENSMUSP00000006629	T346	68.33	1	0.33707
ENSMUSP00000005606	ENSMUSP00000013931	T608	77.25	0	0.236087
ENSMUSP00000005606	ENSMUSP00000016771	S1915	69.64	0	0.776611
ENSMUSP00000005606	ENSMUSP00000019701	S58	91.3	0	1.12955
ENSMUSP00000005606	ENSMUSP00000021674	S362	84.64	1	0.80975
ENSMUSP00000005606	ENSMUSP00000022331	S287	70.42	1	0.775409
ENSMUSP00000005606	ENSMUSP00000022331	T186	68.1	1	0.744839
ENSMUSP00000005606	ENSMUSP00000025243	S460	73.49	0	0.402752
ENSMUSP00000005606	ENSMUSP00000025270	S505	66.77	0	0.553757
ENSMUSP00000005606	ENSMUSP00000025800	S214	77.74	1	1.0908
ENSMUSP00000005606	ENSMUSP00000026135	T167	70.61	0	0.285513
ENSMUSP00000005606	ENSMUSP00000026295	S143	73.25	0	0.352727
ENSMUSP00000005606	ENSMUSP00000026455	S235	69.61	1	0.641214
ENSMUSP00000005606	ENSMUSP00000027414	S405	71.01	0	0.238561
ENSMUSP00000005606	ENSMUSP00000027667	S4	61.72	0	0.256186
ENSMUSP00000005606	ENSMUSP00000028062	S25	85.94	1	0.59113
ENSMUSP00000005606	ENSMUSP00000028062	S66	70.28	1	0.668415
ENSMUSP00000005606	ENSMUSP00000028804	S149	83.83	1	0.823268
ENSMUSP00000005606	ENSMUSP00000028815	S403	72.46	1	0.572478
ENSMUSP00000005606	ENSMUSP00000028815	S640	68.38	1	0.563607
ENSMUSP00000005606	ENSMUSP00000028921	S479	74.83	0	0.399055
ENSMUSP00000005606	ENSMUSP00000032762	S492	77.88	1	1.06817
ENSMUSP00000005606	ENSMUSP00000032762	S517	62.08	1	0.778404
ENSMUSP00000005606	ENSMUSP00000033142	S221	78.79	1	1.09193
ENSMUSP00000005606	ENSMUSP00000033642	S47	68.78	1	0.336491
ENSMUSP00000005606	ENSMUSP00000034912	S745	82.67	1	0.816021
ENSMUSP00000005606	ENSMUSP00000034912	S822	83.07	1	0.862925
ENSMUSP00000005606	ENSMUSP00000037854	S96	72.99	1	0.610577
ENSMUSP00000005606	ENSMUSP00000037854	T94	79.83	1	0.837493
ENSMUSP00000005606	ENSMUSP00000038754	S15	68.11	1	0.692842
ENSMUSP00000005606	ENSMUSP00000039900	S291	72.24	0	0.196318
ENSMUSP00000005606	ENSMUSP00000039966	T343	78.19	0	0.82483
ENSMUSP00000005606	ENSMUSP00000041361	S921	69.22	0	0.21468
ENSMUSP00000005606	ENSMUSP00000042123	T156	80.58	1	0.89937
ENSMUSP00000005606	ENSMUSP00000042691	S107	68.43	0	0.307406
ENSMUSP00000005606	ENSMUSP00000044482	S727	68.56	0	0.617603
ENSMUSP00000005606	ENSMUSP00000044677	S1516	77.71	0	0.421249
ENSMUSP00000005606	ENSMUSP00000045239	S663	68.22	0	0.336944
ENSMUSP00000005606	ENSMUSP00000046185	T211	70.06	0	0.350695
ENSMUSP00000005606	ENSMUSP00000049296	S4159	81.85	1	0.657227
ENSMUSP00000005606	ENSMUSP00000049902	S482	77.26	0	0.823503
ENSMUSP00000005606	ENSMUSP00000055652	S36	79.81	0	1.09883
ENSMUSP00000005606	ENSMUSP00000058135	T602	69.4	0	0.250551
ENSMUSP00000005606	ENSMUSP00000058321	S169	70.5	1	0.400874
ENSMUSP00000005606	ENSMUSP00000058321	S171	61.32	1	0.333823
ENSMUSP00000005606	ENSMUSP00000058321	S368	85.31	1	0.598753
ENSMUSP00000005606	ENSMUSP00000058321	T304	73.24	1	0.376803
ENSMUSP00000005606	ENSMUSP00000060671	S108	87.59	1	1.02207
ENSMUSP00000005606	ENSMUSP00000061264	S84	68.53	0	0.332439
ENSMUSP00000005606	ENSMUSP00000062174	S30	84.25	0	0.761883
ENSMUSP00000005606	ENSMUSP00000065713	S264	80.37	1	0.818888
ENSMUSP00000005606	ENSMUSP00000068487	S117	69.77	0	0.543663
ENSMUSP00000005606	ENSMUSP00000080257	T38	81.97	1	0.76303
ENSMUSP00000005606	ENSMUSP00000083810	S2265	69.28	0	0.355593
ENSMUSP00000005606	ENSMUSP00000086363	S518	82.49	0	0.55906
ENSMUSP00000005606	ENSMUSP00000087742	S110	72.86	1	1.14618
ENSMUSP00000005606	ENSMUSP00000087742	S293	70.25	1	0.792221
ENSMUSP00000005606	ENSMUSP00000087742	S306	80.37	1	0.680492
ENSMUSP00000005606	ENSMUSP00000087742	S315	87.48	1	0.77945
ENSMUSP00000005606	ENSMUSP00000088779	S1119	73.74	0	0.454261
ENSMUSP00000005606	ENSMUSP00000096677	S1031	71.15	0	0.923957
ENSMUSP00000005606	ENSMUSP00000097100	S577	90.28	0	0.922441
ENSMUSP00000005606	ENSMUSP00000097901	S616	65.73	0	0.285034
ENSMUSP00000005606	ENSMUSP00000098723	S327	68.3	0	0.322319
ENSMUSP00000005606	ENSMUSP00000100789	S232	84.53	1	0.582525
ENSMUSP00000005606	ENSMUSP00000100789	S25	82.43	1	0.777754
ENSMUSP00000005606	ENSMUSP00000102546	T430	66.53	0	0.160084
ENSMUSP00000005606	ENSMUSP00000105249	S303	53.79	0	0.439953
ENSMUSP00000005606	ENSMUSP00000107060	S128	72.86	0	0.343344
ENSMUSP00000005606	ENSMUSP00000107503	S57	74.41	1	0.394303
ENSMUSP00000005606	ENSMUSP00000108444	S1400	71.73	1	0.689435
ENSMUSP00000005606	ENSMUSP00000109901	S824	67.17	0	0.300732
ENSMUSP00000005606	ENSMUSP00000114904	T69	65	0	0.271832
ENSMUSP00000005606	ENSMUSP00000115695	S333	82.42	0	0.166803
ENSMUSP00000005606	ENSMUSP00000118046	S1368	52.79	0	0.468674
ENSMUSP00000005606	ENSMUSP00000122476	S170	75.59	1	1.08555
ENSMUSP00000005606	ENSMUSP00000124205	T350	69.04	0	0.298536
ENSMUSP00000005606	ENSMUSP00000124529	S226	68.92	0	0.254209
ENSMUSP00000005606	ENSMUSP00000127070	S113	53.92	1	0.478756
ENSMUSP00000005606	ENSMUSP00000127070	S55	69.02	1	0.782844
ENSMUSP00000005606	ENSMUSP00000127070	T298	72.54	1	0.345445
ENSMUSP00000005606	ENSMUSP00000127070	T73	74.59	1	0.699394
ENSMUSP00000005606	ENSMUSP00000129157	S111	80.39	0	0.24662
ENSMUSP00000005606	ENSMUSP00000129779	S181	76.88	0	0.332345
ENSMUSP00000005606	ENSMUSP00000130992	S385	51.68	0	0.37634
ENSMUSP00000005606	ENSMUSP00000141769	S1512	68.3	0	0.273568
ENSMUSP00000006911	ENSMUSP00000105828	S152	87.86	0	0.8477
ENSMUSP00000006911	ENSMUSP00000133844	S484	82.27	1	0.898775
ENSMUSP00000009138	ENSMUSP00000032835	S1543	63.84	0	0.299234
ENSMUSP00000009138	ENSMUSP00000058305	S307	69.46	1	0.719556
ENSMUSP00000009138	ENSMUSP00000060613	S252	67.31	0	0.515218
ENSMUSP00000009138	ENSMUSP00000069554	S382	83.08	1	0.703945
ENSMUSP00000009138	ENSMUSP00000107388	S259	78.27	0	0.39336
ENSMUSP00000009138	ENSMUSP00000124354	S514	68.64	1	0.678683
ENSMUSP00000016670	ENSMUSP00000016670	Y368	57.84	1	0.0724819
ENSMUSP00000016670	ENSMUSP00000043738	Y281	40.64	0	0.0571692
ENSMUSP00000016672	ENSMUSP00000007980	S84	75.77	1	0.713916
ENSMUSP00000016672	ENSMUSP00000021332	S163	73.01	0	0.416833
ENSMUSP00000016672	ENSMUSP00000022612	T9	61.15	0	0.359095
ENSMUSP00000016672	ENSMUSP00000029105	S278	76.4	0	0.498226
ENSMUSP00000016672	ENSMUSP00000057815	S105	82.26	1	0.72801
ENSMUSP00000016672	ENSMUSP00000057815	S176	80.51	1	0.551262
ENSMUSP00000016672	ENSMUSP00000057815	S178	83.01	1	0.434355
ENSMUSP00000016672	ENSMUSP00000057815	S264	78.47	1	0.329163
ENSMUSP00000016672	ENSMUSP00000057815	S316	83.92	1	0.555714
ENSMUSP00000016672	ENSMUSP00000057815	S52	88.34	1	0.505447
ENSMUSP00000016672	ENSMUSP00000057815	S58	64.07	1	0.34809
ENSMUSP00000016672	ENSMUSP00000057815	T249	88.3	1	0.64102
ENSMUSP00000016672	ENSMUSP00000057815	T250	93.4	1	0.604264
ENSMUSP00000016672	ENSMUSP00000063397	S801	81.02	0	0.410899
ENSMUSP00000016672	ENSMUSP00000095939	S1070	83.22	0	0.673297
ENSMUSP00000016672	ENSMUSP00000101719	S360	81.2	0	0.429396
ENSMUSP00000016672	ENSMUSP00000110374	S328	80.03	0	0.457479
ENSMUSP00000016672	ENSMUSP00000110777	T532	80.48	0	0.398107
ENSMUSP00000016672	ENSMUSP00000123078	S451	75.09	0	0.200807
ENSMUSP00000016672	ENSMUSP00000141769	S412	78.37	0	0.413662
ENSMUSP00000018274	ENSMUSP00000000451	S291	82.41	0	0.393532
ENSMUSP00000018274	ENSMUSP00000001620	S452	80.91	0	0.458441
ENSMUSP00000018274	ENSMUSP00000004202	S146	77.24	1	0.491323
ENSMUSP00000018274	ENSMUSP00000019615	S141	71.91	0	0.521479
ENSMUSP00000018274	ENSMUSP00000020123	S158	77.73	0	0.497414
ENSMUSP00000018274	ENSMUSP00000020381	S428	86.52	0	0.448704
ENSMUSP00000018274	ENSMUSP00000020411	S36	80.16	0	0.488019
ENSMUSP00000018274	ENSMUSP00000021097	S144	82.04	0	0.400082
ENSMUSP00000018274	ENSMUSP00000021670	S1114	89.2	0	0.563844
ENSMUSP00000018274	ENSMUSP00000022057	S151	62.66	0	0.319351
ENSMUSP00000018274	ENSMUSP00000023467	T195	60.13	0	0.424099
ENSMUSP00000018274	ENSMUSP00000025253	T1106	73.04	0	0.407963
ENSMUSP00000018274	ENSMUSP00000026269	S338	73.55	0	0.421057
ENSMUSP00000018274	ENSMUSP00000026390	T135	54.92	0	0.500578
ENSMUSP00000018274	ENSMUSP00000026436	T361	63.64	0	0.458182
ENSMUSP00000018274	ENSMUSP00000030340	T138	75.58	0	0.537397
ENSMUSP00000018274	ENSMUSP00000031587	T21	76.21	0	0.563139
ENSMUSP00000018274	ENSMUSP00000033095	S140	69.19	0	0.429692
ENSMUSP00000018274	ENSMUSP00000035048	S236	70.2	0	0.382811
ENSMUSP00000018274	ENSMUSP00000035535	S575	72.96	0	0.533006
ENSMUSP00000018274	ENSMUSP00000037656	T1385	76.6	0	0.521418
ENSMUSP00000018274	ENSMUSP00000043466	S211	68.67	0	0.556634
ENSMUSP00000018274	ENSMUSP00000049474	S840	79.22	0	0.383563
ENSMUSP00000018274	ENSMUSP00000050962	S497	58.51	0	0.444551
ENSMUSP00000018274	ENSMUSP00000064691	S8	70.6	0	0.558029
ENSMUSP00000018274	ENSMUSP00000066620	S1238	69.85	1	0.511838
ENSMUSP00000018274	ENSMUSP00000066620	S525	86	1	0.408372
ENSMUSP00000018274	ENSMUSP00000066620	S528	76.03	1	0.357453
ENSMUSP00000018274	ENSMUSP00000066620	S531	76.65	1	0.1665
ENSMUSP00000018274	ENSMUSP00000066620	S538	80.91	1	0.543181
ENSMUSP00000018274	ENSMUSP00000066620	S544	71.49	1	0.363539
ENSMUSP00000018274	ENSMUSP00000066620	S545	72.77	1	0.402205
ENSMUSP00000018274	ENSMUSP00000066620	S618	50.08	1	0.361972
ENSMUSP00000018274	ENSMUSP00000066620	S624	75.85	1	0.378124
ENSMUSP00000018274	ENSMUSP00000066620	S69	75.6	1	0.410797
ENSMUSP00000018274	ENSMUSP00000066620	S693	72.36	1	0.400936
ENSMUSP00000018274	ENSMUSP00000066620	S697	76.95	1	0.460766
ENSMUSP00000018274	ENSMUSP00000066620	S758	82.4	1	0.460956
ENSMUSP00000018274	ENSMUSP00000066620	S763	78.27	1	0.430371
ENSMUSP00000018274	ENSMUSP00000066620	S776	59.93	1	0.507359
ENSMUSP00000018274	ENSMUSP00000066620	S796	80.74	1	0.5243
ENSMUSP00000018274	ENSMUSP00000066620	S797	86.41	1	0.548122
ENSMUSP00000018274	ENSMUSP00000066620	S799	86.17	1	0.435132
ENSMUSP00000018274	ENSMUSP00000066620	S802	83.6	1	0.319398
ENSMUSP00000018274	ENSMUSP00000066620	S807	68.8	1	0.420526
ENSMUSP00000018274	ENSMUSP00000066620	S91	75.99	1	0.390423
ENSMUSP00000018274	ENSMUSP00000066620	S933	70.76	1	0.371334
ENSMUSP00000018274	ENSMUSP00000066620	S939	81.46	1	0.428892
ENSMUSP00000018274	ENSMUSP00000066620	S971	68.62	1	0.42152
ENSMUSP00000018274	ENSMUSP00000066620	S980	75.42	1	0.455181
ENSMUSP00000018274	ENSMUSP00000066620	S981	81.54	1	0.485374
ENSMUSP00000018274	ENSMUSP00000066620	S997	78.23	1	0.462203
ENSMUSP00000018274	ENSMUSP00000066620	T1237	70.7	1	0.501462
ENSMUSP00000018274	ENSMUSP00000066620	T554	71.84	1	0.518015
ENSMUSP00000018274	ENSMUSP00000066620	T622	85.5	1	0.57369
ENSMUSP00000018274	ENSMUSP00000066620	T71	81.25	1	0.452297
ENSMUSP00000018274	ENSMUSP00000066620	T770	75.33	1	0.596644
ENSMUSP00000018274	ENSMUSP00000066620	T793	81.71	1	0.562653
ENSMUSP00000018274	ENSMUSP00000066620	T800	82.63	1	0.362359
ENSMUSP00000018274	ENSMUSP00000066620	T84	71.12	1	0.481263
ENSMUSP00000018274	ENSMUSP00000066620	T858	76.76	1	0.471809
ENSMUSP00000018274	ENSMUSP00000066620	T866	80.32	1	0.42105
ENSMUSP00000018274	ENSMUSP00000066620	T868	66.91	1	0.361805
ENSMUSP00000018274	ENSMUSP00000066620	T92	71.93	1	0.424769
ENSMUSP00000018274	ENSMUSP00000066620	T964	77.83	1	0.45354
ENSMUSP00000018274	ENSMUSP00000066620	T998	72.51	1	0.384802
ENSMUSP00000018274	ENSMUSP00000069444	S389	71.17	0	0.417281
ENSMUSP00000018274	ENSMUSP00000077040	S1396	83.22	0	0.539028
ENSMUSP00000018274	ENSMUSP00000079098	S627	76.08	0	0.404503
ENSMUSP00000018274	ENSMUSP00000079689	T340	67.21	0	0.556745
ENSMUSP00000018274	ENSMUSP00000084794	S1514	70.51	0	0.426
ENSMUSP00000018274	ENSMUSP00000095507	T6672	68.73	0	0.310594
ENSMUSP00000018274	ENSMUSP00000095739	S313	82.17	0	0.506462
ENSMUSP00000018274	ENSMUSP00000099490	T609	66.82	0	0.536389
ENSMUSP00000018274	ENSMUSP00000101307	S642	66.65	0	0.401465
ENSMUSP00000018274	ENSMUSP00000102050	S497	69.94	0	0.535001
ENSMUSP00000018274	ENSMUSP00000105282	T1167	67.36	0	0.454654
ENSMUSP00000018274	ENSMUSP00000106894	S5	75.02	1	0.441078
ENSMUSP00000018274	ENSMUSP00000106894	S82	71.98	1	0.432785
ENSMUSP00000018274	ENSMUSP00000106894	S84	78.67	1	0.420444
ENSMUSP00000018274	ENSMUSP00000108455	S176	78.8	0	0.543776
ENSMUSP00000018274	ENSMUSP00000108994	S457	69.15	0	0.410777
ENSMUSP00000018274	ENSMUSP00000112135	S33	67.23	0	0.419225
ENSMUSP00000018274	ENSMUSP00000112170	S267	78.18	0	0.385362
ENSMUSP00000018274	ENSMUSP00000124282	S695	76.51	0	0.411862
ENSMUSP00000018274	ENSMUSP00000128432	S419	65.99	0	0.414869
ENSMUSP00000018274	ENSMUSP00000129181	T893	62.6	0	0.462809
ENSMUSP00000018274	ENSMUSP00000133992	T29	72.35	0	0.432385
ENSMUSP00000018274	ENSMUSP00000137923	S342	70.46	0	0.345233
ENSMUSP00000018274	ENSMUSP00000138836	T781	77.69	0	0.442557
ENSMUSP00000018353	ENSMUSP00000018353	T387	83.9	1	0.684199
ENSMUSP00000018353	ENSMUSP00000087714	T2452	62.91	0	0.49483
ENSMUSP00000019076	ENSMUSP00000002044	S526	55.42	1	0.250755
ENSMUSP00000019076	ENSMUSP00000022793	S382	40.75	0	0.199574
ENSMUSP00000020099	ENSMUSP00000023353	S87	79.66	1	1.01261
ENSMUSP00000020099	ENSMUSP00000023353	T19	77.15	1	1.11161
ENSMUSP00000020099	ENSMUSP00000026292	S2363	57.98	0	0.0306334
ENSMUSP00000020099	ENSMUSP00000033040	T211	86.3	1	1.00178
ENSMUSP00000020099	ENSMUSP00000033933	S355	57.94	0	0.122196
ENSMUSP00000020099	ENSMUSP00000050771	S1616	83.93	1	1.17388
ENSMUSP00000020099	ENSMUSP00000058567	S280	48.34	0	0.0793325
ENSMUSP00000020099	ENSMUSP00000059192	S112	79.21	1	0.792798
ENSMUSP00000020099	ENSMUSP00000072330	S200	85.83	1	1.06031
ENSMUSP00000020099	ENSMUSP00000072330	S5	73.03	1	1.02147
ENSMUSP00000020099	ENSMUSP00000074729	T1278	60.9	0	0.197366
ENSMUSP00000020099	ENSMUSP00000075167	S588	75.71	1	1.03313
ENSMUSP00000020099	ENSMUSP00000075167	T566	76.28	1	0.953539
ENSMUSP00000020099	ENSMUSP00000094082	S603	54.99	0	0.196937
ENSMUSP00000020099	ENSMUSP00000099419	S79	73.24	0	0.963427
ENSMUSP00000020099	ENSMUSP00000112959	S488	64.7	0	0.159889
ENSMUSP00000020099	ENSMUSP00000126165	T87	48.98	0	0.196865
ENSMUSP00000020099	ENSMUSP00000134380	T381	57.7	0	0.185283
ENSMUSP00000020329	ENSMUSP00000018429	Y11	77.04	1	0.649202
ENSMUSP00000020329	ENSMUSP00000020329	Y1069	72.99	1	0.6724
ENSMUSP00000020329	ENSMUSP00000020775	Y65	72.77	0	0.841209
ENSMUSP00000020329	ENSMUSP00000034150	Y307	67.58	1	0.932768
ENSMUSP00000020329	ENSMUSP00000035743	Y234	71.81	0	0.762649
ENSMUSP00000020329	ENSMUSP00000051223	Y131	70.38	0	0.721445
ENSMUSP00000020329	ENSMUSP00000080716	Y1286	77.03	0	0.74647
ENSMUSP00000020329	ENSMUSP00000099790	Y850	68.91	1	0.64692
ENSMUSP00000020904	ENSMUSP00000020449	S946	74.39	0	0.318077
ENSMUSP00000020904	ENSMUSP00000021784	S446	66.74	1	0.622382
ENSMUSP00000020904	ENSMUSP00000021784	S447	72.95	1	0.595299
ENSMUSP00000020904	ENSMUSP00000127603	S40	73.92	0	0.624521
ENSMUSP00000021277	ENSMUSP00000028062	S25	83.4	1	0.716193
ENSMUSP00000021277	ENSMUSP00000028062	S65	67.78	1	0.429355
ENSMUSP00000021277	ENSMUSP00000028062	S66	75.97	1	0.595637
ENSMUSP00000021277	ENSMUSP00000028062	S87	63.56	1	0.411324
ENSMUSP00000021277	ENSMUSP00000028802	S1464	87.46	0	0.904787
ENSMUSP00000021277	ENSMUSP00000047712	S56	54.07	0	0.509245
ENSMUSP00000021277	ENSMUSP00000098212	S295	77.43	0	0.514989
ENSMUSP00000021277	ENSMUSP00000110274	S1100	70.9	0	0.491146
ENSMUSP00000022622	ENSMUSP00000023502	Y249	66.93	0	0.71407
ENSMUSP00000022622	ENSMUSP00000072154	Y157	74.41	0	0.764675
ENSMUSP00000022622	ENSMUSP00000083709	Y31	80.91	1	0.935561
ENSMUSP00000022622	ENSMUSP00000134825	Y308	80.83	1	0.825887
ENSMUSP00000023467	ENSMUSP00000002275	T88	77.35	0	0.379231
ENSMUSP00000023467	ENSMUSP00000039709	S538	69.73	0	0.392552
ENSMUSP00000023467	ENSMUSP00000047285	T235	69.5	0	0.334369
ENSMUSP00000023467	ENSMUSP00000140183	S388	80.93	1	0.453753
ENSMUSP00000023467	ENSMUSP00000140183	T373	82	1	0.651133
ENSMUSP00000023467	ENSMUSP00000140183	T415	83.53	1	0.457879
ENSMUSP00000023507	ENSMUSP00000007130	S29	64.53	1	0.544883
ENSMUSP00000023507	ENSMUSP00000020158	T572	78.63	1	0.693996
ENSMUSP00000023507	ENSMUSP00000020408	S240	54.8	1	0.473437
ENSMUSP00000023507	ENSMUSP00000020408	S254	55.69	1	0.617626
ENSMUSP00000023507	ENSMUSP00000021283	S490	70.95	0	0.397656
ENSMUSP00000023507	ENSMUSP00000022099	S178	67.4	1	0.65822
ENSMUSP00000023507	ENSMUSP00000022099	S182	48.47	1	0.402071
ENSMUSP00000023507	ENSMUSP00000022458	S520	90.48	0	0.917934
ENSMUSP00000023507	ENSMUSP00000030033	S362	63.49	0	0.269928
ENSMUSP00000023507	ENSMUSP00000039689	S520	88.07	1	0.580196
ENSMUSP00000023507	ENSMUSP00000047950	T504	52.9	0	0.383827
ENSMUSP00000023507	ENSMUSP00000048240	S50	56.35	0	0.201143
ENSMUSP00000023507	ENSMUSP00000066138	S633	71.52	0	0.371352
ENSMUSP00000023507	ENSMUSP00000068374	T1265	69.6	1	0.684571
ENSMUSP00000023507	ENSMUSP00000070229	S544	73.8	0	0.378892
ENSMUSP00000023507	ENSMUSP00000073974	S490	82.71	1	0.673058
ENSMUSP00000023507	ENSMUSP00000079909	S509	53.67	0	0.39468
ENSMUSP00000023507	ENSMUSP00000081912	T1976	67.09	0	0.381804
ENSMUSP00000023507	ENSMUSP00000088047	S553	70.85	1	0.20897
ENSMUSP00000023507	ENSMUSP00000091495	T288	59.17	1	0.398923
ENSMUSP00000023507	ENSMUSP00000099733	S342	77.16	1	0.74097
ENSMUSP00000023507	ENSMUSP00000099733	S347	82.51	1	0.875202
ENSMUSP00000023507	ENSMUSP00000099733	S351	71	1	0.595581
ENSMUSP00000023507	ENSMUSP00000099733	S355	69.03	1	0.388858
ENSMUSP00000023507	ENSMUSP00000099874	S803	81.95	0	0.70859
ENSMUSP00000023507	ENSMUSP00000106018	S306	80.26	1	0.705691
ENSMUSP00000023507	ENSMUSP00000110813	T264	74.22	0	0.422329
ENSMUSP00000023507	ENSMUSP00000111514	S791	62.69	0	0.32952
ENSMUSP00000023507	ENSMUSP00000117040	S361	70.78	0	0.177074
ENSMUSP00000023507	ENSMUSP00000128699	S347	76.87	0	0.721291
ENSMUSP00000023507	ENSMUSP00000128703	S734	54.74	0	0.435554
ENSMUSP00000023507	ENSMUSP00000132547	S240	85.74	0	0.70115
ENSMUSP00000025522	ENSMUSP00000056774	Y508	78.32	1	0.828992
ENSMUSP00000025522	ENSMUSP00000080427	Y288	74.66	0	0.863528
ENSMUSP00000026416	ENSMUSP00000018005	S283	82.26	1	1.07552
ENSMUSP00000026416	ENSMUSP00000018005	S396	86.04	1	0.99209
ENSMUSP00000026416	ENSMUSP00000018005	S455	84.11	1	1.03971
ENSMUSP00000026416	ENSMUSP00000018005	S581	79.25	1	1.00836
ENSMUSP00000026416	ENSMUSP00000018005	T267	76.59	1	0.939609
ENSMUSP00000026416	ENSMUSP00000018005	T408	79.03	1	0.957597
ENSMUSP00000026416	ENSMUSP00000018005	T490	76.22	1	0.95747
ENSMUSP00000026416	ENSMUSP00000018005	T497	71.9	1	1.06147
ENSMUSP00000026416	ENSMUSP00000018005	T519	72.66	1	0.98606
ENSMUSP00000026416	ENSMUSP00000018005	T522	88.54	1	1.10218
ENSMUSP00000026416	ENSMUSP00000018005	T524	80.4	1	1.08913
ENSMUSP00000026416	ENSMUSP00000020408	T216	83.17	1	1.00306
ENSMUSP00000026416	ENSMUSP00000021929	S207	51.09	0	0.191798
ENSMUSP00000026416	ENSMUSP00000045667	T17	50.32	0	0.203145
ENSMUSP00000026416	ENSMUSP00000046714	T268	54.26	0	0.156398
ENSMUSP00000026416	ENSMUSP00000060246	S78	52.56	0	0.11979
ENSMUSP00000026416	ENSMUSP00000066561	T198	83.13	0	0.981569
ENSMUSP00000026416	ENSMUSP00000068731	T25	55.34	0	0.314703
ENSMUSP00000026416	ENSMUSP00000072330	S200	85.83	1	1.03632
ENSMUSP00000026416	ENSMUSP00000089544	S163	55.89	0	0.236242
ENSMUSP00000026416	ENSMUSP00000091435	S13	59.99	0	0.191217
ENSMUSP00000026416	ENSMUSP00000096755	S253	86.25	1	1.01114
ENSMUSP00000026416	ENSMUSP00000096755	S39	76.61	1	1.03873
ENSMUSP00000026416	ENSMUSP00000097455	T5	53.83	0	0.18301
ENSMUSP00000026416	ENSMUSP00000098041	S658	50.02	0	0.235464
ENSMUSP00000026416	ENSMUSP00000099652	S1071	46.49	0	0.224616
ENSMUSP00000026416	ENSMUSP00000101148	S338	65.96	0	0.315308
ENSMUSP00000026416	ENSMUSP00000116028	S1118	63.08	0	0.255688
ENSMUSP00000026416	ENSMUSP00000121390	T389	60.22	0	0.425828
ENSMUSP00000026416	ENSMUSP00000133844	S389	86.83	1	1.02941
ENSMUSP00000026416	ENSMUSP00000133844	S484	86.94	1	1.01809
ENSMUSP00000026416	ENSMUSP00000140835	T459	51.47	0	0.194613
ENSMUSP00000026858	ENSMUSP00000023154	T203	63.91	0	0.682016
ENSMUSP00000026858	ENSMUSP00000026858	S282	42	1	0.526499
ENSMUSP00000026858	ENSMUSP00000026858	S285	29.52	1	0.46493
ENSMUSP00000026858	ENSMUSP00000026858	S291	39.6	1	0.61203
ENSMUSP00000026858	ENSMUSP00000026858	S297	25.79	1	0.545043
ENSMUSP00000026858	ENSMUSP00000026858	S298	35.55	1	0.422019
ENSMUSP00000026858	ENSMUSP00000026858	S301	42.44	1	0.632813
ENSMUSP00000026858	ENSMUSP00000026858	S303	35.35	1	0.476364
ENSMUSP00000026858	ENSMUSP00000026858	T292	23.68	1	0.487984
ENSMUSP00000026858	ENSMUSP00000026858	T293	33.33	1	0.570078
ENSMUSP00000026858	ENSMUSP00000026858	T295	45.02	1	0.510936
ENSMUSP00000026858	ENSMUSP00000026858	T300	36.44	1	0.434376
ENSMUSP00000026858	ENSMUSP00000031227	T272	26.62	0	0.785443
ENSMUSP00000026858	ENSMUSP00000066891	S316	43.46	0	0.648886
ENSMUSP00000026858	ENSMUSP00000080284	T145	45.74	0	0.894958
ENSMUSP00000026858	ENSMUSP00000080442	S806	24.6	0	0.531779
ENSMUSP00000026858	ENSMUSP00000082489	S281	32.04	0	0.511306
ENSMUSP00000026858	ENSMUSP00000085986	S52	50.06	0	0.794226
ENSMUSP00000026858	ENSMUSP00000108075	S108	32.52	0	0.611667
ENSMUSP00000026858	ENSMUSP00000129597	T783	44.19	0	0.449684
ENSMUSP00000026858	ENSMUSP00000129784	S867	29.16	0	0.541975
ENSMUSP00000026858	ENSMUSP00000140251	S193	29.22	0	0.737057
ENSMUSP00000027451	ENSMUSP00000027451	Y928	81.2	1	0.66819
ENSMUSP00000027451	ENSMUSP00000060774	Y157	75.45	0	0.654233
ENSMUSP00000027888	ENSMUSP00000027888	Y568	62.21	1	0.799274
ENSMUSP00000027888	ENSMUSP00000027888	Y684	66.76	1	0.884803
ENSMUSP00000027888	ENSMUSP00000096777	Y172	78.7	0	0.799453
ENSMUSP00000027888	ENSMUSP00000104860	Y517	88.48	0	0.92204
ENSMUSP00000028118	ENSMUSP00000049534	S347	73.51	1	0.755876
ENSMUSP00000028118	ENSMUSP00000071214	S52	78.3	0	0.576467
ENSMUSP00000028118	ENSMUSP00000094528	S146	73.05	0	0.387886
ENSMUSP00000028118	ENSMUSP00000099991	S504	53.09	1	0.567723
ENSMUSP00000028118	ENSMUSP00000099991	S532	58.79	1	0.256157
ENSMUSP00000028118	ENSMUSP00000102829	S562	68.41	0	0.620709
ENSMUSP00000028600	ENSMUSP00000107677	S112	73.09	0	0.32387
ENSMUSP00000028600	ENSMUSP00000109201	S319	84.52	1	0.804357
ENSMUSP00000028997	ENSMUSP00000059385	T2476	73.25	0	0.704527
ENSMUSP00000028997	ENSMUSP00000137079	T172	75.94	1	0.802091
ENSMUSP00000029712	ENSMUSP00000005406	Y682	78.29	1	0.674681
ENSMUSP00000029712	ENSMUSP00000063734	Y354	75.88	0	0.614441
ENSMUSP00000030420	ENSMUSP00000030420	Y615	92.08	1	1.11062
ENSMUSP00000030420	ENSMUSP00000030420	Y838	78.6	1	0.745097
ENSMUSP00000030420	ENSMUSP00000054424	Y447	67.58	0	0.819022
ENSMUSP00000030420	ENSMUSP00000118776	Y113	67.98	0	1.17271
ENSMUSP00000030814	ENSMUSP00000002911	T655	50.16	0	0.0824463
ENSMUSP00000030814	ENSMUSP00000006037	T729	56.18	0	0.0846842
ENSMUSP00000030814	ENSMUSP00000013667	T330	58.68	0	0.108167
ENSMUSP00000030814	ENSMUSP00000024956	T189	52.51	1	0.0840148
ENSMUSP00000030814	ENSMUSP00000025385	S308	80.04	0	0.962762
ENSMUSP00000030814	ENSMUSP00000026427	S314	76.83	1	0.893999
ENSMUSP00000030814	ENSMUSP00000028511	S240	52.68	0	0.0537269
ENSMUSP00000030814	ENSMUSP00000032192	T1757	51.49	0	0.060355
ENSMUSP00000030814	ENSMUSP00000033040	T211	87.24	1	0.937271
ENSMUSP00000030814	ENSMUSP00000033121	T774	52.61	0	0.122721
ENSMUSP00000030814	ENSMUSP00000033380	S95	82.59	1	0.955339
ENSMUSP00000030814	ENSMUSP00000033466	S80	48.89	0	0.0756353
ENSMUSP00000030814	ENSMUSP00000033642	S28	81.17	1	0.89444
ENSMUSP00000030814	ENSMUSP00000033642	S297	84.54	1	0.951634
ENSMUSP00000030814	ENSMUSP00000033642	S339	93.09	1	0.987794
ENSMUSP00000030814	ENSMUSP00000033642	T289	85.37	1	0.959072
ENSMUSP00000030814	ENSMUSP00000033642	T326	82.81	1	0.926243
ENSMUSP00000030814	ENSMUSP00000033642	T336	82.47	0	0.968974
ENSMUSP00000030814	ENSMUSP00000034912	S737	92.9	1	0.927671
ENSMUSP00000030814	ENSMUSP00000035208	S245	81.99	0	0.93599
ENSMUSP00000030814	ENSMUSP00000036849	S180	59.18	0	0.12439
ENSMUSP00000030814	ENSMUSP00000040431	S20	79.7	1	1.01543
ENSMUSP00000030814	ENSMUSP00000041732	S17	83.32	1	1.10022
ENSMUSP00000030814	ENSMUSP00000042602	T232	70.9	1	0.85021
ENSMUSP00000030814	ENSMUSP00000047705	S353	79.38	0	0.998994
ENSMUSP00000030814	ENSMUSP00000048214	S1146	92.37	0	0.982399
ENSMUSP00000030814	ENSMUSP00000051375	S258	74.67	0	1.04996
ENSMUSP00000030814	ENSMUSP00000054322	S196	64.76	0	0.118482
ENSMUSP00000030814	ENSMUSP00000060803	T287	58.38	0	0.052205
ENSMUSP00000030814	ENSMUSP00000062284	S1116	84.94	1	0.934939
ENSMUSP00000030814	ENSMUSP00000063734	T235	68.3	1	0.942551
ENSMUSP00000030814	ENSMUSP00000067013	T141	48.52	0	0.0983083
ENSMUSP00000030814	ENSMUSP00000069257	T590	68.64	0	0.124344
ENSMUSP00000030814	ENSMUSP00000077760	T75	77.44	1	0.875631
ENSMUSP00000030814	ENSMUSP00000078158	S505	57.2	0	0.0754521
ENSMUSP00000030814	ENSMUSP00000078757	S478	77.7	1	0.928305
ENSMUSP00000030814	ENSMUSP00000080427	S299	83.32	1	0.980509
ENSMUSP00000030814	ENSMUSP00000080427	S356	83.02	1	1.06761
ENSMUSP00000030814	ENSMUSP00000088493	T1554	74.84	1	0.910586
ENSMUSP00000030814	ENSMUSP00000090633	S5535	64.96	0	0.0912888
ENSMUSP00000030814	ENSMUSP00000101972	T418	75.6	1	1.07043
ENSMUSP00000030814	ENSMUSP00000102443	S491	85.23	1	1.10898
ENSMUSP00000030814	ENSMUSP00000102443	S550	74.9	1	0.956278
ENSMUSP00000030814	ENSMUSP00000102443	T385	79.26	1	0.85729
ENSMUSP00000030814	ENSMUSP00000102443	T470	75.69	1	0.903315
ENSMUSP00000030814	ENSMUSP00000102443	T476	88.91	1	0.923652
ENSMUSP00000030814	ENSMUSP00000107232	S1442	67.2	0	0.0901255
ENSMUSP00000030814	ENSMUSP00000108444	S544	82.08	1	1.01717
ENSMUSP00000030814	ENSMUSP00000108455	S838	53.39	0	0.0422607
ENSMUSP00000030814	ENSMUSP00000109203	S1264	51.8	0	0.0715093
ENSMUSP00000030814	ENSMUSP00000109288	S239	54.49	0	0.0374272
ENSMUSP00000030814	ENSMUSP00000111098	S389	82.35	1	0.964851
ENSMUSP00000030814	ENSMUSP00000111098	S51	84.38	1	0.962414
ENSMUSP00000030814	ENSMUSP00000117710	T907	73.86	0	0.846508
ENSMUSP00000030814	ENSMUSP00000119912	T350	45.66	0	0.116349
ENSMUSP00000030814	ENSMUSP00000121023	S218	62.66	0	0.0866351
ENSMUSP00000030814	ENSMUSP00000127580	S484	50.83	0	0.0885429
ENSMUSP00000030814	ENSMUSP00000136884	T267	84.72	0	0.985927
ENSMUSP00000030922	ENSMUSP00000019987	S222	63.43	0	0.471145
ENSMUSP00000030922	ENSMUSP00000023165	S436	79.32	1	0.61675
ENSMUSP00000030922	ENSMUSP00000037034	S254	70.24	0	0.505704
ENSMUSP00000030922	ENSMUSP00000119303	S295	78.4	1	0.777971
ENSMUSP00000032201	ENSMUSP00000001809	Y28	61.38	0	0.945938
ENSMUSP00000032201	ENSMUSP00000032201	Y1063	69.58	1	0.841119
ENSMUSP00000033154	ENSMUSP00000016172	S2741	65.96	1	0.598544
ENSMUSP00000033154	ENSMUSP00000016172	S2752	63.04	1	0.604707
ENSMUSP00000033154	ENSMUSP00000016172	T2750	66.02	1	0.535828
ENSMUSP00000033154	ENSMUSP00000021332	S91	65.55	0	0.59294
ENSMUSP00000033154	ENSMUSP00000032491	S299	65.4	0	0.51166
ENSMUSP00000033154	ENSMUSP00000038514	S1098	77.8	1	0.732095
ENSMUSP00000033154	ENSMUSP00000038514	S556	78.82	1	0.593566
ENSMUSP00000033154	ENSMUSP00000039704	S255	75.77	0	0.425232
ENSMUSP00000033154	ENSMUSP00000050001	S83	75.19	0	0.635771
ENSMUSP00000033154	ENSMUSP00000058221	S505	82.39	0	0.682613
ENSMUSP00000033154	ENSMUSP00000106519	S46	77.33	1	0.582003
ENSMUSP00000033154	ENSMUSP00000106519	S64	76.19	1	0.654872
ENSMUSP00000033154	ENSMUSP00000112436	S462	67.24	0	0.55614
ENSMUSP00000033154	ENSMUSP00000129952	T64	56.64	0	0.523723
ENSMUSP00000033380	ENSMUSP00000032088	S418	75.87	0	0.748068
ENSMUSP00000033380	ENSMUSP00000099364	S569	77.68	1	0.734876
ENSMUSP00000033444	ENSMUSP00000004949	T471	82.95	1	0.638649
ENSMUSP00000033444	ENSMUSP00000004949	T494	80.55	1	0.834797
ENSMUSP00000033444	ENSMUSP00000104162	T250	66.25	0	0.764021
ENSMUSP00000033444	ENSMUSP00000128699	T315	66.56	0	0.541954
ENSMUSP00000033617	ENSMUSP00000033617	Y617	63.39	1	0.809543
ENSMUSP00000033617	ENSMUSP00000068374	Y1885	83.74	0	0.83119
ENSMUSP00000033827	ENSMUSP00000005825	S1054	69.09	0	0.530236
ENSMUSP00000033827	ENSMUSP00000032471	S334	76.77	1	0.508305
ENSMUSP00000033827	ENSMUSP00000032471	S338	84.3	1	0.581219
ENSMUSP00000033827	ENSMUSP00000041696	S502	79.27	0	0.520024
ENSMUSP00000033939	ENSMUSP00000030834	S632	71.7	0	0.644523
ENSMUSP00000033939	ENSMUSP00000031288	S573	62.63	0	0.454139
ENSMUSP00000033939	ENSMUSP00000033915	S270	81.33	0	0.449975
ENSMUSP00000033939	ENSMUSP00000033939	S679	64.32	1	0.463878
ENSMUSP00000033939	ENSMUSP00000033939	S682	92.6	1	0.51442
ENSMUSP00000033939	ENSMUSP00000033939	S689	90.19	1	0.517743
ENSMUSP00000033939	ENSMUSP00000033939	S692	80.9	1	0.423383
ENSMUSP00000033939	ENSMUSP00000033939	S697	87.52	1	0.589371
ENSMUSP00000033939	ENSMUSP00000033939	S701	57.81	1	0.548963
ENSMUSP00000033939	ENSMUSP00000033939	S705	72.08	1	0.514211
ENSMUSP00000033939	ENSMUSP00000050034	S358	72.34	0	0.475275
ENSMUSP00000033939	ENSMUSP00000071325	S888	82.11	0	0.529374
ENSMUSP00000033939	ENSMUSP00000077438	S64	75.95	0	0.52036
ENSMUSP00000033939	ENSMUSP00000107250	S549	83.26	0	0.326231
ENSMUSP00000033939	ENSMUSP00000107434	S580	68.1	0	0.431919
ENSMUSP00000033939	ENSMUSP00000112138	S106	67.81	1	0.348203
ENSMUSP00000033939	ENSMUSP00000112138	S131	60.62	1	0.453187
ENSMUSP00000033939	ENSMUSP00000123078	S671	82.83	0	0.511632
ENSMUSP00000034863	ENSMUSP00000072527	Y11	81.22	0	1.19139
ENSMUSP00000034863	ENSMUSP00000079664	Y679	81.39	1	1.03771
ENSMUSP00000035203	ENSMUSP00000025522	Y579	82.89	0	0.776148
ENSMUSP00000035203	ENSMUSP00000034296	Y665	73.19	0	0.770992
ENSMUSP00000035203	ENSMUSP00000035203	Y1175	68.21	1	0.704656
ENSMUSP00000035203	ENSMUSP00000035203	Y1265	71.66	1	0.691802
ENSMUSP00000035203	ENSMUSP00000035203	Y1294	83.23	1	0.87425
ENSMUSP00000035203	ENSMUSP00000043874	Y2825	69.18	0	0.680999
ENSMUSP00000037129	ENSMUSP00000037129	Y1113	85.43	1	0.105262
ENSMUSP00000037129	ENSMUSP00000052777	Y420	90.29	0	0.0914998
ENSMUSP00000038761	ENSMUSP00000029545	S171	94.29	1	0.853032
ENSMUSP00000038761	ENSMUSP00000083752	S464	65.96	0	0.403146
ENSMUSP00000038838	ENSMUSP00000004377	Y566	91.3	1	0.717835
ENSMUSP00000038838	ENSMUSP00000005815	Y902	72.8	0	1.18317
ENSMUSP00000038838	ENSMUSP00000006397	Y488	85.04	1	0.760326
ENSMUSP00000038838	ENSMUSP00000006397	Y503	69.77	1	0.989761
ENSMUSP00000038838	ENSMUSP00000022698	Y276	89.11	1	0.800906
ENSMUSP00000038838	ENSMUSP00000022698	Y304	87.56	1	0.985234
ENSMUSP00000038838	ENSMUSP00000031879	Y183	68.93	0	0.751858
ENSMUSP00000038838	ENSMUSP00000041145	Y178	78.01	0	0.508683
ENSMUSP00000038838	ENSMUSP00000041814	Y383	58.21	0	0.615208
ENSMUSP00000038838	ENSMUSP00000071859	Y253	75.24	1	0.654957
ENSMUSP00000038838	ENSMUSP00000078875	Y65	83.96	1	0.776967
ENSMUSP00000038838	ENSMUSP00000078875	Y76	82.64	1	0.795745
ENSMUSP00000038838	ENSMUSP00000079991	Y1245	69.87	0	0.66116
ENSMUSP00000038838	ENSMUSP00000097066	Y424	73.85	0	0.666274
ENSMUSP00000038838	ENSMUSP00000106861	Y8	72.51	0	0.603676
ENSMUSP00000038838	ENSMUSP00000109144	Y1212	80.1	0	1.12548
ENSMUSP00000038838	ENSMUSP00000113852	Y317	82.39	1	0.737424
ENSMUSP00000038838	ENSMUSP00000121358	Y875	62.5	0	0.672208
ENSMUSP00000038838	ENSMUSP00000124529	Y414	89.68	1	0.762536
ENSMUSP00000038838	ENSMUSP00000136673	Y336	70.25	0	0.749911
ENSMUSP00000044603	ENSMUSP00000025910	S96	68.39	1	0.65185
ENSMUSP00000044603	ENSMUSP00000025910	T173	53.96	1	0.559189
ENSMUSP00000044603	ENSMUSP00000025910	T94	68.86	1	0.780843
ENSMUSP00000044603	ENSMUSP00000040430	T430	77.72	0	0.479407
ENSMUSP00000044603	ENSMUSP00000057086	T133	45.57	0	0.570785
ENSMUSP00000044603	ENSMUSP00000072583	S411	86	0	0.669378
ENSMUSP00000046539	ENSMUSP00000042658	S22	59.9	0	0.394618
ENSMUSP00000046539	ENSMUSP00000138836	S780	75.07	1	0.820212
ENSMUSP00000048234	ENSMUSP00000041070	T589	69.64	0	0.295034
ENSMUSP00000048234	ENSMUSP00000112782	T674	67.88	1	0.397269
ENSMUSP00000049977	ENSMUSP00000083709	S250	77.33	1	0.673181
ENSMUSP00000049977	ENSMUSP00000109671	S1808	65.21	0	0.557108
ENSMUSP00000050034	ENSMUSP00000050034	S382	86.71	1	1.08703
ENSMUSP00000050034	ENSMUSP00000080427	S191	64.49	0	0.495682
ENSMUSP00000051619	ENSMUSP00000003284	S171	77.08	1	0.926779
ENSMUSP00000051619	ENSMUSP00000003964	S657	69.1	0	0.131197
ENSMUSP00000051619	ENSMUSP00000009550	S325	86.71	1	0.878705
ENSMUSP00000051619	ENSMUSP00000009550	S390	84.84	1	0.84558
ENSMUSP00000051619	ENSMUSP00000009550	T337	85.61	1	0.813576
ENSMUSP00000051619	ENSMUSP00000017384	S370	72.7	0	0.882213
ENSMUSP00000051619	ENSMUSP00000025759	S135	71.8	0	0.164915
ENSMUSP00000051619	ENSMUSP00000030163	T1064	59.9	0	0.111125
ENSMUSP00000051619	ENSMUSP00000033502	S26	80.13	1	0.870105
ENSMUSP00000051619	ENSMUSP00000033979	S232	80.61	1	0.871739
ENSMUSP00000051619	ENSMUSP00000037423	Y252	62.23	1	0.0149924
ENSMUSP00000051619	ENSMUSP00000038351	S207	64.57	0	0.13728
ENSMUSP00000051619	ENSMUSP00000061769	S304	63.3	0	0.129563
ENSMUSP00000051619	ENSMUSP00000062392	T638	81.41	1	0.810652
ENSMUSP00000051619	ENSMUSP00000064336	S840	68.79	0	0.762946
ENSMUSP00000051619	ENSMUSP00000067241	S756	58.95	0	0.132875
ENSMUSP00000051619	ENSMUSP00000071720	T382	70.47	0	0.139966
ENSMUSP00000051619	ENSMUSP00000080257	S616	77.26	1	0.911508
ENSMUSP00000051619	ENSMUSP00000085260	S137	53.84	0	0.149943
ENSMUSP00000051619	ENSMUSP00000098849	S106	79.24	1	0.856761
ENSMUSP00000051619	ENSMUSP00000098849	S124	76.44	1	0.845925
ENSMUSP00000051619	ENSMUSP00000099368	S172	58	0	0.114859
ENSMUSP00000051619	ENSMUSP00000099987	T1003	81.87	1	0.885471
ENSMUSP00000051619	ENSMUSP00000100050	T85	64.22	0	0.162265
ENSMUSP00000051619	ENSMUSP00000105970	S100	81.03	1	0.831119
ENSMUSP00000051619	ENSMUSP00000105970	S55	81.08	1	0.839026
ENSMUSP00000051619	ENSMUSP00000105970	T112	88.54	1	0.80319
ENSMUSP00000051619	ENSMUSP00000119303	T638	72.32	0	0.238093
ENSMUSP00000051619	ENSMUSP00000127715	Y954	54.02	0	0.01961
ENSMUSP00000051619	ENSMUSP00000129739	S487	63.8	0	0.204135
ENSMUSP00000051619	ENSMUSP00000137933	S1212	78.12	0	0.830464
ENSMUSP00000051619	ENSMUSP00000140124	S294	82.25	1	0.848453
ENSMUSP00000062333	ENSMUSP00000007757	S165	79.93	1	0.462298
ENSMUSP00000062333	ENSMUSP00000064787	S366	79.81	0	0.38699
ENSMUSP00000062392	ENSMUSP00000004202	S84	70.4	0	0.629084
ENSMUSP00000062392	ENSMUSP00000013842	S104	73.56	1	0.795312
ENSMUSP00000062392	ENSMUSP00000016072	S959	65.81	0	0.566379
ENSMUSP00000062392	ENSMUSP00000016638	S313	72.07	1	0.72694
ENSMUSP00000062392	ENSMUSP00000016638	S338	64.31	1	0.463764
ENSMUSP00000062392	ENSMUSP00000016638	S343	68.46	1	0.437568
ENSMUSP00000062392	ENSMUSP00000016638	S371	70.96	1	0.50728
ENSMUSP00000062392	ENSMUSP00000017548	S12	69.6	0	0.739758
ENSMUSP00000062392	ENSMUSP00000020123	S179	72.41	1	0.651194
ENSMUSP00000062392	ENSMUSP00000023165	S436	77.83	1	0.669704
ENSMUSP00000062392	ENSMUSP00000024839	S577	87.18	1	0.993248
ENSMUSP00000062392	ENSMUSP00000028062	S21	77.01	1	0.559839
ENSMUSP00000062392	ENSMUSP00000028062	S25	79.07	1	0.713726
ENSMUSP00000062392	ENSMUSP00000028062	S26	85.3	1	0.825524
ENSMUSP00000062392	ENSMUSP00000028062	S278	59.59	0	0.616113
ENSMUSP00000062392	ENSMUSP00000028062	S34	74.97	1	0.591034
ENSMUSP00000062392	ENSMUSP00000028062	S42	67.91	1	0.522128
ENSMUSP00000062392	ENSMUSP00000028062	S66	78.8	1	0.768533
ENSMUSP00000062392	ENSMUSP00000028200	S251	56.46	0	0.381899
ENSMUSP00000062392	ENSMUSP00000029699	S5	79.4	1	0.536879
ENSMUSP00000062392	ENSMUSP00000029699	S525	76.23	1	0.533638
ENSMUSP00000062392	ENSMUSP00000029699	S652	72.07	1	0.554982
ENSMUSP00000062392	ENSMUSP00000029699	T199	76.19	1	0.836156
ENSMUSP00000062392	ENSMUSP00000029699	T416	69.1	1	0.53696
ENSMUSP00000062392	ENSMUSP00000029699	T480	74.44	1	0.598511
ENSMUSP00000062392	ENSMUSP00000032471	S334	67.43	1	0.530343
ENSMUSP00000062392	ENSMUSP00000032471	S338	72.91	1	0.616762
ENSMUSP00000062392	ENSMUSP00000034912	S727	76.17	0	0.572357
ENSMUSP00000062392	ENSMUSP00000037543	S1942	77.54	0	0.640908
ENSMUSP00000062392	ENSMUSP00000038051	S432	81.18	1	0.808245
ENSMUSP00000062392	ENSMUSP00000038051	S433	80.82	1	0.866408
ENSMUSP00000062392	ENSMUSP00000038938	S863	63.09	0	0.617115
ENSMUSP00000062392	ENSMUSP00000041477	S100	62.38	0	0.463405
ENSMUSP00000062392	ENSMUSP00000042342	T55	53.03	0	0.388253
ENSMUSP00000062392	ENSMUSP00000047763	S799	51.88	0	0.581008
ENSMUSP00000062392	ENSMUSP00000057270	S257	71.17	0	0.555058
ENSMUSP00000062392	ENSMUSP00000057981	S607	68.39	0	0.462074
ENSMUSP00000062392	ENSMUSP00000062392	S657	65.42	1	0.630035
ENSMUSP00000062392	ENSMUSP00000074225	S66	83.24	0	0.880715
ENSMUSP00000062392	ENSMUSP00000074787	S880	58.26	1	0.57072
ENSMUSP00000062392	ENSMUSP00000078245	S228	66.55	0	0.673119
ENSMUSP00000062392	ENSMUSP00000079538	S308	62.08	0	0.541663
ENSMUSP00000062392	ENSMUSP00000083835	S165	69.11	1	0.590805
ENSMUSP00000062392	ENSMUSP00000083835	S262	86.55	1	0.65944
ENSMUSP00000062392	ENSMUSP00000090443	S138	57.2	1	0.630729
ENSMUSP00000062392	ENSMUSP00000094956	S37	70.39	0	0.598242
ENSMUSP00000062392	ENSMUSP00000097144	S45	64.95	0	0.410613
ENSMUSP00000062392	ENSMUSP00000099426	S44	63.95	0	0.51438
ENSMUSP00000062392	ENSMUSP00000099490	S1995	64.21	0	0.615365
ENSMUSP00000062392	ENSMUSP00000099552	S255	61.87	0	0.643253
ENSMUSP00000062392	ENSMUSP00000099733	S40	75.57	1	0.528759
ENSMUSP00000062392	ENSMUSP00000100927	S461	81.36	1	0.913783
ENSMUSP00000062392	ENSMUSP00000100927	S568	65.59	1	0.799756
ENSMUSP00000062392	ENSMUSP00000101759	S541	66.57	0	0.4615
ENSMUSP00000062392	ENSMUSP00000105663	S759	62.13	0	0.49967
ENSMUSP00000062392	ENSMUSP00000112262	S428	80.9	0	0.960912
ENSMUSP00000062392	ENSMUSP00000112436	S2091	62.48	0	0.625887
ENSMUSP00000062392	ENSMUSP00000123201	S796	61.99	0	0.519816
ENSMUSP00000062392	ENSMUSP00000126194	T527	66.05	0	0.496264
ENSMUSP00000062392	ENSMUSP00000128703	S717	55.42	0	0.538258
ENSMUSP00000062392	ENSMUSP00000133957	S862	85.54	1	0.83308
ENSMUSP00000062392	ENSMUSP00000133992	T322	59.71	0	0.611044
ENSMUSP00000062392	ENSMUSP00000135516	S325	71.22	0	0.435283
ENSMUSP00000062392	ENSMUSP00000136972	S67	68.63	0	0.454737
ENSMUSP00000062392	ENSMUSP00000136972	S927	57.22	0	0.683714
ENSMUSP00000062392	ENSMUSP00000137219	S433	68.1	0	0.64676
ENSMUSP00000062392	ENSMUSP00000138585	S213	58.79	0	0.506412
ENSMUSP00000063166	ENSMUSP00000002881	T141	66.93	1	0.700599
ENSMUSP00000063166	ENSMUSP00000029941	S177	52.29	1	0.364121
ENSMUSP00000063166	ENSMUSP00000055694	S264	44.98	0	0.528889
ENSMUSP00000063166	ENSMUSP00000063986	T323	50.72	0	0.198454
ENSMUSP00000063166	ENSMUSP00000077446	S129	74.35	1	0.799226
ENSMUSP00000063166	ENSMUSP00000077446	S146	71.02	1	0.778633
ENSMUSP00000063166	ENSMUSP00000085013	S229	53.41	0	0.528791
ENSMUSP00000063166	ENSMUSP00000099804	S1070	74.82	0	0.783448
ENSMUSP00000065983	ENSMUSP00000002350	S3	71.19	0	0.710078
ENSMUSP00000065983	ENSMUSP00000004156	S282	62.17	0	0.0924827
ENSMUSP00000065983	ENSMUSP00000005532	S331	73.98	1	0.833654
ENSMUSP00000065983	ENSMUSP00000006565	T106	75.45	0	0.892296
ENSMUSP00000065983	ENSMUSP00000006629	T1775	61.5	0	0.104775
ENSMUSP00000065983	ENSMUSP00000007130	T693	50.71	0	0.0766565
ENSMUSP00000065983	ENSMUSP00000009138	Y288	53.13	0	0.00459512
ENSMUSP00000065983	ENSMUSP00000011733	T493	66.78	0	0.120945
ENSMUSP00000065983	ENSMUSP00000013886	T560	62.92	0	0.167669
ENSMUSP00000065983	ENSMUSP00000015901	T159	48.34	0	0.0623163
ENSMUSP00000065983	ENSMUSP00000017290	S114	56.98	0	0.096767
ENSMUSP00000065983	ENSMUSP00000018005	S581	69.75	0	0.784894
ENSMUSP00000065983	ENSMUSP00000018478	S443	92.04	1	0.888636
ENSMUSP00000065983	ENSMUSP00000018478	T260	87.2	1	0.857584
ENSMUSP00000065983	ENSMUSP00000020017	T655	87.54	1	0.887048
ENSMUSP00000065983	ENSMUSP00000020262	T29	55.18	0	0.0786346
ENSMUSP00000065983	ENSMUSP00000020270	S599	53.97	0	0.0967264
ENSMUSP00000065983	ENSMUSP00000020273	S725	85.63	1	0.858967
ENSMUSP00000065983	ENSMUSP00000021297	T73	61.48	0	0.107904
ENSMUSP00000065983	ENSMUSP00000021803	T610	69.87	1	0.860253
ENSMUSP00000065983	ENSMUSP00000022458	S519	71.64	0	0.110906
ENSMUSP00000065983	ENSMUSP00000022511	T1375	61.93	0	0.135057
ENSMUSP00000065983	ENSMUSP00000022682	T648	81.41	1	0.830784
ENSMUSP00000065983	ENSMUSP00000022830	T399	79.34	1	0.902233
ENSMUSP00000065983	ENSMUSP00000023361	T691	83.73	1	0.879655
ENSMUSP00000065983	ENSMUSP00000023431	T514	71.22	1	0.838337
ENSMUSP00000065983	ENSMUSP00000025253	S1002	83.7	1	0.845274
ENSMUSP00000065983	ENSMUSP00000025253	S1217	86.22	1	0.860552
ENSMUSP00000065983	ENSMUSP00000025253	T609	93.8	1	0.870236
ENSMUSP00000065983	ENSMUSP00000025393	T276	80.67	1	0.837709
ENSMUSP00000065983	ENSMUSP00000026142	S264	65.69	0	0.11818
ENSMUSP00000065983	ENSMUSP00000026243	T709	94.18	1	0.887955
ENSMUSP00000065983	ENSMUSP00000027127	T257	72.71	0	0.780391
ENSMUSP00000065983	ENSMUSP00000027768	T1954	80.48	1	0.951501
ENSMUSP00000065983	ENSMUSP00000027929	T638	64.31	0	0.0449113
ENSMUSP00000065983	ENSMUSP00000028607	S335	72.09	0	0.115346
ENSMUSP00000065983	ENSMUSP00000028921	T439	73.96	1	0.79515
ENSMUSP00000065983	ENSMUSP00000029147	T68	65.01	0	0.140683
ENSMUSP00000065983	ENSMUSP00000029170	T332	71.23	0	0.824542
ENSMUSP00000065983	ENSMUSP00000029694	S107	67.06	0	0.0965543
ENSMUSP00000065983	ENSMUSP00000029766	S466	62.3	0	0.0862109
ENSMUSP00000065983	ENSMUSP00000030033	S325	77.26	0	0.770386
ENSMUSP00000065983	ENSMUSP00000030143	T964	81.24	1	0.857787
ENSMUSP00000065983	ENSMUSP00000030367	T360	85.43	1	0.873777
ENSMUSP00000065983	ENSMUSP00000030723	T142	50.59	0	0.0510219
ENSMUSP00000065983	ENSMUSP00000031058	T161	70.07	0	0.0935948
ENSMUSP00000065983	ENSMUSP00000032491	S273	88.49	1	0.905776
ENSMUSP00000065983	ENSMUSP00000032491	S299	79.62	1	0.845605
ENSMUSP00000065983	ENSMUSP00000032491	T265	84.39	1	0.889322
ENSMUSP00000065983	ENSMUSP00000033419	S1240	65.59	0	0.0974572
ENSMUSP00000065983	ENSMUSP00000033502	S26	80.13	1	0.849953
ENSMUSP00000065983	ENSMUSP00000033827	S21	61.99	0	0.12244
ENSMUSP00000065983	ENSMUSP00000033995	T118	78.02	1	0.916785
ENSMUSP00000065983	ENSMUSP00000034074	S269	68.78	0	0.786565
ENSMUSP00000065983	ENSMUSP00000034611	S445	86.36	1	0.841955
ENSMUSP00000065983	ENSMUSP00000034611	S463	92.47	1	0.866188
ENSMUSP00000065983	ENSMUSP00000035366	S516	88.83	1	0.878828
ENSMUSP00000065983	ENSMUSP00000035829	S273	92.54	1	0.864305
ENSMUSP00000065983	ENSMUSP00000036382	S38	83.18	1	0.818315
ENSMUSP00000065983	ENSMUSP00000036674	S1832	54.05	0	0.105493
ENSMUSP00000065983	ENSMUSP00000037423	Y252	62.23	1	0.0102608
ENSMUSP00000065983	ENSMUSP00000037441	T398	86.03	1	0.795351
ENSMUSP00000065983	ENSMUSP00000038514	T653	81.36	1	0.845866
ENSMUSP00000065983	ENSMUSP00000038613	S678	82.63	0	0.859395
ENSMUSP00000065983	ENSMUSP00000039029	T155	58.86	0	0.116222
ENSMUSP00000065983	ENSMUSP00000039041	T164	51.68	0	0.129272
ENSMUSP00000065983	ENSMUSP00000039110	T255	65.73	0	0.069124
ENSMUSP00000065983	ENSMUSP00000039243	T104	84.84	1	0.837554
ENSMUSP00000065983	ENSMUSP00000039966	T351	86.07	1	0.850548
ENSMUSP00000065983	ENSMUSP00000041732	S15	73.08	1	0.111144
ENSMUSP00000065983	ENSMUSP00000041732	S205	80.24	1	0.856149
ENSMUSP00000065983	ENSMUSP00000042457	T261	63.71	0	0.105136
ENSMUSP00000065983	ENSMUSP00000043821	S325	64.33	0	0.0868387
ENSMUSP00000065983	ENSMUSP00000044827	S1280	80.48	1	0.750772
ENSMUSP00000065983	ENSMUSP00000045715	T47	66.66	0	0.115885
ENSMUSP00000065983	ENSMUSP00000047213	S300	58.01	0	0.103085
ENSMUSP00000065983	ENSMUSP00000047308	S651	94.2	1	0.783758
ENSMUSP00000065983	ENSMUSP00000047334	S682	64.4	0	0.10729
ENSMUSP00000065983	ENSMUSP00000049705	T259	79.72	1	0.646488
ENSMUSP00000065983	ENSMUSP00000050586	T452	76.06	0	0.0966137
ENSMUSP00000065983	ENSMUSP00000050832	T1239	86.11	1	0.896873
ENSMUSP00000065983	ENSMUSP00000052755	T500	87.2	0	0.878566
ENSMUSP00000065983	ENSMUSP00000054837	T885	88.26	1	0.874345
ENSMUSP00000065983	ENSMUSP00000055308	S284	85.04	1	0.812828
ENSMUSP00000065983	ENSMUSP00000055308	S429	84.34	1	0.852958
ENSMUSP00000065983	ENSMUSP00000055308	S467	80.86	1	0.855552
ENSMUSP00000065983	ENSMUSP00000055308	S475	71.54	1	0.842137
ENSMUSP00000065983	ENSMUSP00000055308	T557	74.95	1	0.810558
ENSMUSP00000065983	ENSMUSP00000058221	S149	62.75	0	0.109439
ENSMUSP00000065983	ENSMUSP00000059494	S16	57.79	0	0.0958438
ENSMUSP00000065983	ENSMUSP00000059883	S101	74.74	1	0.808681
ENSMUSP00000065983	ENSMUSP00000060930	S113	77.02	1	0.805819
ENSMUSP00000065983	ENSMUSP00000061624	T35	78.57	0	0.812803
ENSMUSP00000065983	ENSMUSP00000062392	T638	81.41	1	0.804423
ENSMUSP00000065983	ENSMUSP00000062395	T854	77.08	0	0.892867
ENSMUSP00000065983	ENSMUSP00000064536	S255	87.33	1	0.821746
ENSMUSP00000065983	ENSMUSP00000066138	T869	82.38	1	0.883737
ENSMUSP00000065983	ENSMUSP00000067217	T90	70.67	0	0.0525224
ENSMUSP00000065983	ENSMUSP00000068374	S1518	64.21	0	0.091646
ENSMUSP00000065983	ENSMUSP00000070265	S484	59.02	0	0.0871064
ENSMUSP00000065983	ENSMUSP00000070583	S468	66.87	0	0.0878597
ENSMUSP00000065983	ENSMUSP00000074953	S387	84.05	1	0.831911
ENSMUSP00000065983	ENSMUSP00000077919	S279	65.22	0	0.113021
ENSMUSP00000065983	ENSMUSP00000078875	T66	57.33	0	0.0694538
ENSMUSP00000065983	ENSMUSP00000079231	T312	56.87	0	0.121889
ENSMUSP00000065983	ENSMUSP00000080193	S227	59.29	0	0.100849
ENSMUSP00000065983	ENSMUSP00000080257	S616	77.26	1	0.968302
ENSMUSP00000065983	ENSMUSP00000081142	S387	60.24	0	0.0994251
ENSMUSP00000065983	ENSMUSP00000081531	T1772	87.42	1	0.870299
ENSMUSP00000065983	ENSMUSP00000082318	S858	55.05	0	0.0699676
ENSMUSP00000065983	ENSMUSP00000083077	S496	77.23	0	0.83838
ENSMUSP00000065983	ENSMUSP00000083250	T1717	87.02	1	0.81023
ENSMUSP00000065983	ENSMUSP00000087815	T249	70.6	1	0.815811
ENSMUSP00000065983	ENSMUSP00000087879	T1279	76.69	1	0.816741
ENSMUSP00000065983	ENSMUSP00000088291	S508	60.43	0	0.0971235
ENSMUSP00000065983	ENSMUSP00000090564	T145	66.01	0	0.0768909
ENSMUSP00000065983	ENSMUSP00000090633	S2985	67.52	1	0.862967
ENSMUSP00000065983	ENSMUSP00000090633	S4879	68.44	1	0.835864
ENSMUSP00000065983	ENSMUSP00000090633	S4906	73.52	1	0.835326
ENSMUSP00000065983	ENSMUSP00000090633	T5567	88.5	1	0.892565
ENSMUSP00000065983	ENSMUSP00000090633	T695	66.63	1	0.833703
ENSMUSP00000065983	ENSMUSP00000092223	T2044	80.84	1	0.85713
ENSMUSP00000065983	ENSMUSP00000092223	T2420	85.71	1	0.880682
ENSMUSP00000065983	ENSMUSP00000092849	S366	84.05	1	0.831911
ENSMUSP00000065983	ENSMUSP00000093911	S167	88.94	0	0.652913
ENSMUSP00000065983	ENSMUSP00000095051	T579	80.83	0	0.861709
ENSMUSP00000065983	ENSMUSP00000096677	S1521	62.94	0	0.114667
ENSMUSP00000065983	ENSMUSP00000098041	S435	58.72	0	0.096261
ENSMUSP00000065983	ENSMUSP00000098580	T968	87.48	1	0.87283
ENSMUSP00000065983	ENSMUSP00000098849	S106	79.24	1	0.830361
ENSMUSP00000065983	ENSMUSP00000098849	S124	76.44	1	0.822602
ENSMUSP00000065983	ENSMUSP00000099302	T863	63.9	0	0.117514
ENSMUSP00000065983	ENSMUSP00000099787	T272	83.34	0	0.847771
ENSMUSP00000065983	ENSMUSP00000099885	T950	82.05	1	0.936545
ENSMUSP00000065983	ENSMUSP00000099907	T156	93.3	1	0.825034
ENSMUSP00000065983	ENSMUSP00000099987	T1003	81.87	1	0.920225
ENSMUSP00000065983	ENSMUSP00000100057	S353	67.13	1	0.141191
ENSMUSP00000065983	ENSMUSP00000100057	S358	80.53	1	0.846727
ENSMUSP00000065983	ENSMUSP00000103267	T173	60.05	0	0.104731
ENSMUSP00000065983	ENSMUSP00000105223	T511	59.5	0	0.131937
ENSMUSP00000065983	ENSMUSP00000105923	T243	70.23	0	0.129447
ENSMUSP00000065983	ENSMUSP00000105970	S100	81.03	1	0.824185
ENSMUSP00000065983	ENSMUSP00000105970	S55	81.08	1	0.807238
ENSMUSP00000065983	ENSMUSP00000105970	T112	88.54	1	0.80553
ENSMUSP00000065983	ENSMUSP00000106082	S88	51.43	0	0.091486
ENSMUSP00000065983	ENSMUSP00000107232	T131	93.6	1	0.86525
ENSMUSP00000065983	ENSMUSP00000107347	S210	83.25	1	0.847079
ENSMUSP00000065983	ENSMUSP00000107770	S81	96.92	1	0.828161
ENSMUSP00000065983	ENSMUSP00000108371	T69	70.62	0	0.0831501
ENSMUSP00000065983	ENSMUSP00000109201	T351	63.05	0	0.122717
ENSMUSP00000065983	ENSMUSP00000110725	T1112	70.52	0	0.763214
ENSMUSP00000065983	ENSMUSP00000110771	T106	84.88	0	0.863819
ENSMUSP00000065983	ENSMUSP00000112776	S1072	66.91	0	0.149048
ENSMUSP00000065983	ENSMUSP00000112838	S510	54.86	0	0.104441
ENSMUSP00000065983	ENSMUSP00000112915	S139	78.26	1	0.118389
ENSMUSP00000065983	ENSMUSP00000115078	T695	55.94	0	0.174761
ENSMUSP00000065983	ENSMUSP00000115869	S851	70.93	0	0.11067
ENSMUSP00000065983	ENSMUSP00000116200	T138	88.58	0	0.885979
ENSMUSP00000065983	ENSMUSP00000117616	S2223	75.42	1	0.839503
ENSMUSP00000065983	ENSMUSP00000117616	T2184	69.18	1	0.870868
ENSMUSP00000065983	ENSMUSP00000117616	T2205	87.91	1	0.890966
ENSMUSP00000065983	ENSMUSP00000118125	T262	80.13	1	0.935635
ENSMUSP00000065983	ENSMUSP00000118452	S1379	61.37	0	0.072058
ENSMUSP00000065983	ENSMUSP00000121032	T585	77.15	0	0.83897
ENSMUSP00000065983	ENSMUSP00000123367	S1221	66.28	1	0.850478
ENSMUSP00000065983	ENSMUSP00000124131	T295	72.22	0	0.105684
ENSMUSP00000065983	ENSMUSP00000124520	T85	68.63	0	0.136525
ENSMUSP00000065983	ENSMUSP00000126656	S602	71.89	0	0.0580606
ENSMUSP00000065983	ENSMUSP00000127774	T450	53.49	0	0.0569325
ENSMUSP00000065983	ENSMUSP00000128759	S460	76.41	1	0.832852
ENSMUSP00000065983	ENSMUSP00000128888	T369	78.73	1	0.785068
ENSMUSP00000065983	ENSMUSP00000129220	T1328	83.37	1	0.837902
ENSMUSP00000065983	ENSMUSP00000130167	T577	81.79	0	0.898176
ENSMUSP00000065983	ENSMUSP00000130696	S2070	73.12	0	0.103421
ENSMUSP00000065983	ENSMUSP00000130739	T65	82.25	1	0.844717
ENSMUSP00000065983	ENSMUSP00000132673	T483	63.37	0	0.717737
ENSMUSP00000065983	ENSMUSP00000132812	S884	69.92	0	0.0617115
ENSMUSP00000065983	ENSMUSP00000133992	T313	66.4	0	0.179045
ENSMUSP00000065983	ENSMUSP00000134303	S521	50.92	0	0.0964555
ENSMUSP00000065983	ENSMUSP00000136768	S114	77.93	1	0.915481
ENSMUSP00000065983	ENSMUSP00000140124	S294	82.25	1	0.831205
ENSMUSP00000065983	ENSMUSP00000140183	S88	68.83	0	0.126921
ENSMUSP00000065983	ENSMUSP00000141769	T562	84.4	1	0.804678
ENSMUSP00000069549	ENSMUSP00000076827	T83	71.68	0	0.250454
ENSMUSP00000069549	ENSMUSP00000124282	T830	57.01	1	0.411159
ENSMUSP00000070019	ENSMUSP00000022230	S94	81.12	0	0.801545
ENSMUSP00000070019	ENSMUSP00000033617	S180	77.6	1	0.555637
ENSMUSP00000070019	ENSMUSP00000051853	S225	60.39	0	0.370826
ENSMUSP00000070019	ENSMUSP00000070019	S660	68.96	1	0.660824
ENSMUSP00000071836	ENSMUSP00000037858	Y502	63.99	0	0.634598
ENSMUSP00000071836	ENSMUSP00000078239	Y84	55.8	0	0.81129
ENSMUSP00000071836	ENSMUSP00000097768	Y423	66.63	0	0.919218
ENSMUSP00000071836	ENSMUSP00000104732	Y131	57.25	1	0.827152
ENSMUSP00000071836	ENSMUSP00000104732	Y21	54.97	1	0.984787
ENSMUSP00000071836	ENSMUSP00000104732	Y92	64.39	1	0.863705
ENSMUSP00000073268	ENSMUSP00000042123	T156	82.83	1	0.731139
ENSMUSP00000073268	ENSMUSP00000044395	T4	61.98	0	0.392389
ENSMUSP00000075167	ENSMUSP00000010007	Y218	70.95	0	0.771039
ENSMUSP00000075167	ENSMUSP00000022380	Y207	67.92	0	0.809704
ENSMUSP00000075167	ENSMUSP00000031474	Y944	75.76	0	0.82169
ENSMUSP00000075167	ENSMUSP00000044420	Y120	80.95	1	0.853073
ENSMUSP00000075167	ENSMUSP00000049708	Y943	65.07	0	0.84835
ENSMUSP00000075167	ENSMUSP00000081263	Y150	78.55	1	0.970097
ENSMUSP00000075167	ENSMUSP00000121023	Y427	78.68	1	0.914549
ENSMUSP00000075167	ENSMUSP00000140116	Y547	60.24	1	0.858125
ENSMUSP00000076666	ENSMUSP00000076666	S308	73.75	1	0.317349
ENSMUSP00000076666	ENSMUSP00000125063	S492	77.69	0	0.511279
ENSMUSP00000078087	ENSMUSP00000030320	S562	62.45	0	0.167396
ENSMUSP00000078087	ENSMUSP00000078087	S766	64.15	1	0.251481
ENSMUSP00000078757	ENSMUSP00000109759	Y829	72.99	1	0.885331
ENSMUSP00000078757	ENSMUSP00000112508	Y615	64.74	0	0.782073
ENSMUSP00000082017	ENSMUSP00000044938	S280	77.77	1	0.528135
ENSMUSP00000082017	ENSMUSP00000078337	S2262	71.68	0	0.543737
ENSMUSP00000083064	ENSMUSP00000072662	T901	51.67	0	0.366532
ENSMUSP00000083064	ENSMUSP00000091495	T288	71.26	1	0.447151
ENSMUSP00000086114	ENSMUSP00000020524	T180	65.73	0	0.489056
ENSMUSP00000086114	ENSMUSP00000026452	T62	73.67	1	0.525189
ENSMUSP00000086114	ENSMUSP00000046787	S594	55.6	0	0.476965
ENSMUSP00000086114	ENSMUSP00000066620	S545	66.73	1	0.505894
ENSMUSP00000088837	ENSMUSP00000005188	Y618	73.25	1	0.721924
ENSMUSP00000088837	ENSMUSP00000029041	Y20	84	1	0.72186
ENSMUSP00000088837	ENSMUSP00000034162	Y199	71.49	0	0.760925
ENSMUSP00000088837	ENSMUSP00000071486	Y218	64.91	0	0.733301
ENSMUSP00000090237	ENSMUSP00000006217	Y192	74.46	0	0.877202
ENSMUSP00000090237	ENSMUSP00000016110	Y444	58.82	0	0.795265
ENSMUSP00000090237	ENSMUSP00000019290	Y217	71.67	0	0.884511
ENSMUSP00000090237	ENSMUSP00000020904	Y722	85.9	1	0.804145
ENSMUSP00000090237	ENSMUSP00000022954	S15	64	1	0.000814936
ENSMUSP00000090237	ENSMUSP00000023531	Y103	73.18	0	0.894352
ENSMUSP00000090237	ENSMUSP00000027409	Y82	71.49	0	0.885162
ENSMUSP00000090237	ENSMUSP00000028286	Y249	82.69	0	0.893032
ENSMUSP00000090237	ENSMUSP00000039243	Y203	71.35	0	0.905054
ENSMUSP00000090237	ENSMUSP00000042342	Y340	71.47	0	0.81017
ENSMUSP00000090237	ENSMUSP00000049112	Y816	55.02	0	0.868716
ENSMUSP00000090237	ENSMUSP00000050716	Y323	83.69	1	0.903386
ENSMUSP00000090237	ENSMUSP00000050716	Y328	78.6	1	0.876509
ENSMUSP00000090237	ENSMUSP00000053101	Y288	67.86	0	0.918653
ENSMUSP00000090237	ENSMUSP00000056377	Y420	58.85	0	0.762293
ENSMUSP00000090237	ENSMUSP00000059385	Y195	77.58	0	0.900343
ENSMUSP00000090237	ENSMUSP00000062284	Y1472	79.48	1	0.86896
ENSMUSP00000090237	ENSMUSP00000063329	Y12	88.28	1	0.883285
ENSMUSP00000090237	ENSMUSP00000063825	Y846	77.27	0	0.94102
ENSMUSP00000090237	ENSMUSP00000066894	Y177	70.91	1	0.787853
ENSMUSP00000090237	ENSMUSP00000074898	Y505	87.23	1	0.928234
ENSMUSP00000090237	ENSMUSP00000079239	Y397	73.12	1	0.903775
ENSMUSP00000090237	ENSMUSP00000079239	Y398	67.9	1	0.879263
ENSMUSP00000090237	ENSMUSP00000083709	Y118	86.74	1	0.873199
ENSMUSP00000090237	ENSMUSP00000083709	Y31	89.98	1	0.985056
ENSMUSP00000090237	ENSMUSP00000099368	Y421	85.58	1	0.923191
ENSMUSP00000090237	ENSMUSP00000102443	Y220	93.97	1	0.88953
ENSMUSP00000090237	ENSMUSP00000106087	Y1132	74.26	0	0.859972
ENSMUSP00000090237	ENSMUSP00000107829	Y155	67.86	1	0.727582
ENSMUSP00000090237	ENSMUSP00000107829	Y187	52.41	1	0.852939
ENSMUSP00000090237	ENSMUSP00000110374	S287	48.66	0	0.000681474
ENSMUSP00000090237	ENSMUSP00000110860	Y215	56.41	0	0.875319
ENSMUSP00000090237	ENSMUSP00000111297	Y969	63.53	0	0.877399
ENSMUSP00000090237	ENSMUSP00000111483	Y283	75.95	0	0.869786
ENSMUSP00000090237	ENSMUSP00000134825	Y308	73.47	1	0.86677
ENSMUSP00000090237	ENSMUSP00000135427	Y41	70.85	0	0.899878
ENSMUSP00000090237	ENSMUSP00000141166	Y112	74.9	1	0.852139
ENSMUSP00000090237	ENSMUSP00000142109	Y890	86.74	1	1.01749
ENSMUSP00000094874	ENSMUSP00000030739	S668	63.23	0	0.495532
ENSMUSP00000094874	ENSMUSP00000079239	S268	73.64	0	0.511828
ENSMUSP00000094874	ENSMUSP00000097647	S547	52.06	0	0.422084
ENSMUSP00000094874	ENSMUSP00000099364	S460	68.58	1	0.676866
ENSMUSP00000094874	ENSMUSP00000112959	S1003	82.44	1	0.830661
ENSMUSP00000094874	ENSMUSP00000112959	S102	71.06	1	0.7263
ENSMUSP00000097547	ENSMUSP00000005490	Y540	75.18	0	0.7155
ENSMUSP00000097547	ENSMUSP00000023467	Y139	69.97	0	0.758505
ENSMUSP00000097547	ENSMUSP00000023924	Y6	76.25	0	0.829143
ENSMUSP00000097547	ENSMUSP00000025981	Y267	61.28	0	0.721901
ENSMUSP00000097547	ENSMUSP00000037930	Y1037	74.51	0	0.727112
ENSMUSP00000097547	ENSMUSP00000044731	Y384	87.29	0	0.797408
ENSMUSP00000097547	ENSMUSP00000047202	Y69	77.9	0	0.831242
ENSMUSP00000097547	ENSMUSP00000062284	Y1252	78.59	1	0.752651
ENSMUSP00000097547	ENSMUSP00000062284	Y1336	79.05	1	0.84313
ENSMUSP00000097547	ENSMUSP00000062284	Y1472	80.88	1	0.798688
ENSMUSP00000097547	ENSMUSP00000065468	Y277	83.67	1	0.75772
ENSMUSP00000097547	ENSMUSP00000065468	Y300	85.1	1	0.806094
ENSMUSP00000097547	ENSMUSP00000071786	Y342	72.19	0	0.666215
ENSMUSP00000097547	ENSMUSP00000072407	Y277	71.98	0	0.755128
ENSMUSP00000097547	ENSMUSP00000083459	Y147	71.21	0	0.556636
ENSMUSP00000097547	ENSMUSP00000099733	Y568	80.38	1	0.825138
ENSMUSP00000097547	ENSMUSP00000099896	Y170	88.75	1	0.893158
ENSMUSP00000097547	ENSMUSP00000099896	Y181	77.34	1	0.827104
ENSMUSP00000097547	ENSMUSP00000102814	Y348	88.95	1	0.574002
ENSMUSP00000097547	ENSMUSP00000103500	Y364	81.39	1	0.845387
ENSMUSP00000097547	ENSMUSP00000103500	Y380	85.69	1	0.818816
ENSMUSP00000097547	ENSMUSP00000125761	Y597	71.71	0	0.828026
ENSMUSP00000097547	ENSMUSP00000138585	Y241	87.76	0	0.833907
ENSMUSP00000097547	ENSMUSP00000141532	Y201	75.92	1	0.822481
ENSMUSP00000097547	ENSMUSP00000141532	Y218	72.27	1	0.807027
ENSMUSP00000097547	ENSMUSP00000142319	Y948	81.11	0	0.760235
ENSMUSP00000098056	ENSMUSP00000098056	T483	65.39	1	0.422848
ENSMUSP00000098056	ENSMUSP00000098056	T485	94.6	1	0.579071
ENSMUSP00000098056	ENSMUSP00000102034	T744	45.82	0	0.359662
ENSMUSP00000098056	ENSMUSP00000102949	T99	62.62	0	0.486694
ENSMUSP00000099862	ENSMUSP00000080949	Y1421	66.29	0	0.00911538
ENSMUSP00000099862	ENSMUSP00000099862	Y1101	82.05	1	0.0129234
ENSMUSP00000099952	ENSMUSP00000002044	S337	85.92	0	0.756751
ENSMUSP00000099952	ENSMUSP00000014421	S2040	82.33	0	0.373401
ENSMUSP00000099952	ENSMUSP00000025338	S867	44.58	1	0.448505
ENSMUSP00000099952	ENSMUSP00000025659	T60	75.82	0	0.39282
ENSMUSP00000099952	ENSMUSP00000029444	S821	75.33	0	0.385537
ENSMUSP00000099952	ENSMUSP00000030539	S1029	75.52	1	0.701172
ENSMUSP00000099952	ENSMUSP00000030760	S252	73.41	0	0.388641
ENSMUSP00000099952	ENSMUSP00000046204	S668	61.68	0	0.438959
ENSMUSP00000099952	ENSMUSP00000048171	S652	66.5	0	0.403576
ENSMUSP00000099952	ENSMUSP00000076533	S180	68.41	1	0.49002
ENSMUSP00000099952	ENSMUSP00000078972	T455	61.62	0	0.356097
ENSMUSP00000099952	ENSMUSP00000095392	S237	72.15	0	0.377716
ENSMUSP00000099952	ENSMUSP00000108444	S1217	70.51	1	0.663513
ENSMUSP00000099952	ENSMUSP00000108444	S1275	76.64	1	0.637742
ENSMUSP00000099952	ENSMUSP00000113071	S419	64.62	0	0.412843
ENSMUSP00000099952	ENSMUSP00000115406	S1077	73.59	1	0.763125
ENSMUSP00000099952	ENSMUSP00000120085	S1256	58.5	0	0.370861
ENSMUSP00000099952	ENSMUSP00000120133	S529	66.57	0	0.497016
ENSMUSP00000099952	ENSMUSP00000127070	S113	63.87	1	0.469983
ENSMUSP00000099952	ENSMUSP00000127070	S218	61.4	1	0.508808
ENSMUSP00000099952	ENSMUSP00000127070	S33	63.53	1	0.428544
ENSMUSP00000099952	ENSMUSP00000127070	S418	60.26	1	0.437587
ENSMUSP00000099952	ENSMUSP00000127070	S55	83.66	1	0.729733
ENSMUSP00000099952	ENSMUSP00000127070	T298	65.72	1	0.452822
ENSMUSP00000099952	ENSMUSP00000127070	T388	56.87	1	0.612478
ENSMUSP00000099952	ENSMUSP00000127070	T58	57.99	1	0.354513
ENSMUSP00000099952	ENSMUSP00000137997	S325	70.2	0	0.621367
ENSMUSP00000099952	ENSMUSP00000138536	S169	59.97	0	0.451557
ENSMUSP00000099952	ENSMUSP00000138836	S780	77.89	1	0.811975
ENSMUSP00000099952	ENSMUSP00000141665	T187	95.91	0	0.837296
ENSMUSP00000099991	ENSMUSP00000021324	S354	68.59	0	0.536961
ENSMUSP00000099991	ENSMUSP00000033671	S369	70.22	1	0.414429
ENSMUSP00000100789	ENSMUSP00000044938	S414	58.32	0	0.417909
ENSMUSP00000100789	ENSMUSP00000047551	S47	60.23	0	0.700743
ENSMUSP00000100789	ENSMUSP00000072330	S237	73.12	1	0.498735
ENSMUSP00000100789	ENSMUSP00000099770	S701	71.95	0	0.52198
ENSMUSP00000100789	ENSMUSP00000100789	S232	93.89	1	0.365763
ENSMUSP00000100789	ENSMUSP00000100789	S25	90.74	1	0.640656
ENSMUSP00000102123	ENSMUSP00000032088	S881	71.69	0	0.501975
ENSMUSP00000102123	ENSMUSP00000070868	S726	90.63	1	0.562567
ENSMUSP00000103884	ENSMUSP00000026558	S501	78.08	1	0.598278
ENSMUSP00000103884	ENSMUSP00000047480	S60	61.84	0	0.508545
ENSMUSP00000103981	ENSMUSP00000039797	S267	52.65	0	0.406641
ENSMUSP00000103981	ENSMUSP00000047359	T97	70.48	1	0.768177
ENSMUSP00000103981	ENSMUSP00000059385	S103	64.11	0	0.252547
ENSMUSP00000103981	ENSMUSP00000076093	T268	59.17	0	0.297171
ENSMUSP00000103981	ENSMUSP00000116028	S1650	82.99	1	0.86193
ENSMUSP00000103981	ENSMUSP00000116191	S99	80.85	1	0.620818
ENSMUSP00000104860	ENSMUSP00000001484	Y525	67.55	1	0.818131
ENSMUSP00000104860	ENSMUSP00000077492	Y832	80.45	0	0.844643
ENSMUSP00000104890	ENSMUSP00000076364	T668	48.93	0	0.407485
ENSMUSP00000104890	ENSMUSP00000104890	T1381	83.58	1	0.230114
ENSMUSP00000104890	ENSMUSP00000104890	T1393	82.68	1	0.412006
ENSMUSP00000104890	ENSMUSP00000111120	T214	75.87	0	0.35162
ENSMUSP00000105663	ENSMUSP00000064280	Y776	73.13	0	0.932165
ENSMUSP00000105663	ENSMUSP00000099368	Y421	80.87	1	0.887508
ENSMUSP00000106789	ENSMUSP00000034944	T369	53.86	1	0.91544
ENSMUSP00000106789	ENSMUSP00000127653	T475	66.18	0	0.297731
ENSMUSP00000107576	ENSMUSP00000025910	T201	85.34	1	0.779123
ENSMUSP00000107576	ENSMUSP00000029002	S62	88.06	1	0.81363
ENSMUSP00000107576	ENSMUSP00000029002	S73	69.49	1	0.808979
ENSMUSP00000107576	ENSMUSP00000050454	T872	64.81	0	0.0287117
ENSMUSP00000107576	ENSMUSP00000051432	S140	66.78	1	0.155913
ENSMUSP00000107576	ENSMUSP00000051479	S489	66.8	0	0.223596
ENSMUSP00000107576	ENSMUSP00000061900	T132	71.47	0	0.225561
ENSMUSP00000107576	ENSMUSP00000076491	S75	71.08	1	0.821882
ENSMUSP00000107576	ENSMUSP00000076491	T87	74.6	1	0.824147
ENSMUSP00000107576	ENSMUSP00000080601	S115	59.37	0	0.377441
ENSMUSP00000107576	ENSMUSP00000105970	T112	91.03	1	0.768418
ENSMUSP00000107576	ENSMUSP00000108455	S691	70.3	0	0.188006
ENSMUSP00000107576	ENSMUSP00000110813	T115	80.52	0	0.798585
ENSMUSP00000107576	ENSMUSP00000126598	S1177	79.14	0	0.778023
ENSMUSP00000107829	ENSMUSP00000016569	S1356	71.05	0	0.634289
ENSMUSP00000107829	ENSMUSP00000043424	S333	57.94	0	0.481463
ENSMUSP00000107829	ENSMUSP00000059637	S533	77.19	1	0.76467
ENSMUSP00000107829	ENSMUSP00000062576	T68	66.08	0	0.514924
ENSMUSP00000107829	ENSMUSP00000083709	T572	68.84	1	0.583838
ENSMUSP00000107829	ENSMUSP00000106082	S15	78.42	1	0.587696
ENSMUSP00000107829	ENSMUSP00000107576	S129	68.4	1	0.679132
ENSMUSP00000107829	ENSMUSP00000124520	S248	83.38	0	0.700179
ENSMUSP00000107884	ENSMUSP00000018186	Y80	75.95	0	0.695875
ENSMUSP00000107884	ENSMUSP00000024811	Y218	62.21	1	0.636427
ENSMUSP00000108468	ENSMUSP00000036082	T2117	64.15	0	0.135407
ENSMUSP00000108468	ENSMUSP00000038484	T265	55.94	0	0.158332
ENSMUSP00000108468	ENSMUSP00000085683	T266	88.47	1	0.798667
ENSMUSP00000108468	ENSMUSP00000085683	T287	77.7	1	0.804711
ENSMUSP00000108484	ENSMUSP00000026292	S3934	78.68	0	0.461562
ENSMUSP00000108484	ENSMUSP00000029120	S294	70.02	0	0.440996
ENSMUSP00000108484	ENSMUSP00000058305	S307	77.72	0	0.739496
ENSMUSP00000108484	ENSMUSP00000099368	S113	79.72	1	0.479874
ENSMUSP00000108484	ENSMUSP00000099368	S150	81.02	1	0.499913
ENSMUSP00000108484	ENSMUSP00000099368	S282	87.88	1	0.762546
ENSMUSP00000109144	ENSMUSP00000020617	Y1230	72.19	1	0.94758
ENSMUSP00000109144	ENSMUSP00000020617	Y1231	64.68	1	0.91715
ENSMUSP00000109144	ENSMUSP00000020617	Y1265	63.45	1	0.977595
ENSMUSP00000109144	ENSMUSP00000023359	Y279	67.4	0	0.967458
ENSMUSP00000109144	ENSMUSP00000103500	Y380	77.54	0	0.944702
ENSMUSP00000109144	ENSMUSP00000140610	Y121	73.59	0	0.852277
ENSMUSP00000110777	ENSMUSP00000001780	Y176	66.3	1	0.642797
ENSMUSP00000110777	ENSMUSP00000129584	Y238	73.36	0	1.64476
ENSMUSP00000110923	ENSMUSP00000000776	Y791	74.62	0	0.975525
ENSMUSP00000110923	ENSMUSP00000066492	Y788	71.24	0	0.911133
ENSMUSP00000110923	ENSMUSP00000110923	Y706	69.58	1	0.97215
ENSMUSP00000110923	ENSMUSP00000110923	Y721	85.82	1	0.998186
ENSMUSP00000110923	ENSMUSP00000110923	Y921	85.5	1	1.00763
ENSMUSP00000110923	ENSMUSP00000110923	Y974	72.71	1	0.860046
ENSMUSP00000110923	ENSMUSP00000129584	Y670	77.57	0	0.993539
ENSMUSP00000110923	ENSMUSP00000135427	Y43	65.64	0	0.862265
ENSMUSP00000111103	ENSMUSP00000033752	Y11	75.97	0	0.781863
ENSMUSP00000111103	ENSMUSP00000034150	Y307	72.59	1	1.08423
ENSMUSP00000113341	ENSMUSP00000004202	S146	77.24	1	0.490771
ENSMUSP00000113341	ENSMUSP00000021271	S661	89.43	1	0.44334
ENSMUSP00000113341	ENSMUSP00000021271	S663	86.16	1	0.411166
ENSMUSP00000113341	ENSMUSP00000036739	S323	79.77	0	0.414408
ENSMUSP00000113341	ENSMUSP00000077760	S130	79.19	1	0.584564
ENSMUSP00000113341	ENSMUSP00000081232	S490	81.52	0	0.449481
ENSMUSP00000113341	ENSMUSP00000102776	S397	80.94	0	0.352669
ENSMUSP00000113341	ENSMUSP00000110894	S416	80.76	0	0.434291
ENSMUSP00000113852	ENSMUSP00000006112	Y919	71.91	0	0.928734
ENSMUSP00000113852	ENSMUSP00000028829	Y377	58.12	0	0.771293
ENSMUSP00000113852	ENSMUSP00000033325	Y517	75.12	1	0.74427
ENSMUSP00000113852	ENSMUSP00000036214	Y1551	67.84	0	0.758873
ENSMUSP00000113852	ENSMUSP00000055148	Y208	53.61	0	0.646811
ENSMUSP00000113852	ENSMUSP00000062392	Y658	79.97	1	0.930694
ENSMUSP00000113852	ENSMUSP00000092344	Y559	81.98	1	0.788758
ENSMUSP00000113852	ENSMUSP00000092344	Y570	63.14	1	0.782643
ENSMUSP00000113852	ENSMUSP00000099404	Y481	56.57	0	0.703822
ENSMUSP00000113852	ENSMUSP00000105094	Y270	65.58	0	0.956865
ENSMUSP00000113852	ENSMUSP00000107477	Y23147	71.45	0	0.797226
ENSMUSP00000113852	ENSMUSP00000112554	Y230	84.37	1	0.761605
ENSMUSP00000113852	ENSMUSP00000112554	Y239	82.28	1	0.914935
ENSMUSP00000113852	ENSMUSP00000113660	Y147	56.78	0	0.811739
ENSMUSP00000113852	ENSMUSP00000113852	Y130	70.97	1	1.0275
ENSMUSP00000113852	ENSMUSP00000113852	Y317	79.93	1	0.806047
ENSMUSP00000114074	ENSMUSP00000018610	S733	72.45	1	0.795908
ENSMUSP00000114074	ENSMUSP00000018610	S903	77.74	1	0.801383
ENSMUSP00000114074	ENSMUSP00000032194	S383	74.92	0	0.504886
ENSMUSP00000114074	ENSMUSP00000048119	S1647	56.09	0	0.414838
ENSMUSP00000114074	ENSMUSP00000131625	S45	67.81	1	0.823365
ENSMUSP00000114074	ENSMUSP00000138585	S420	61.36	0	0.564817
ENSMUSP00000116235	ENSMUSP00000034562	S45	62.49	1	0.445654
ENSMUSP00000116235	ENSMUSP00000041614	S520	66.54	0	0.458294
ENSMUSP00000116235	ENSMUSP00000096880	S513	71.3	0	0.589096
ENSMUSP00000124133	ENSMUSP00000005507	S366	55.29	0	0.167228
ENSMUSP00000124133	ENSMUSP00000033770	S97	83.41	1	0.730166
ENSMUSP00000124963	ENSMUSP00000037758	S96	67.98	0	0.513113
ENSMUSP00000124963	ENSMUSP00000096280	S420	70.11	0	0.40434
ENSMUSP00000124963	ENSMUSP00000099952	T337	67.96	0	0.313104
ENSMUSP00000124963	ENSMUSP00000106361	S616	74.63	0	0.372325
ENSMUSP00000124963	ENSMUSP00000106722	S214	64.85	0	0.434429
ENSMUSP00000124963	ENSMUSP00000118333	S251	78.22	0	0.359143
ENSMUSP00000124963	ENSMUSP00000124963	S110	76.04	1	0.59997
ENSMUSP00000124963	ENSMUSP00000124963	S114	71.28	1	0.398474
ENSMUSP00000124963	ENSMUSP00000124963	S117	75.57	1	0.378807
ENSMUSP00000124963	ENSMUSP00000124963	S126	66.29	1	0.398854
ENSMUSP00000124963	ENSMUSP00000124963	S445	79.33	1	0.572267
ENSMUSP00000124963	ENSMUSP00000124963	S92	73.96	1	0.29388
ENSMUSP00000124963	ENSMUSP00000124963	T109	75.42	1	0.461397
ENSMUSP00000124963	ENSMUSP00000131840	S1633	75.52	0	0.464518
ENSMUSP00000125777	ENSMUSP00000006629	Y1811	67.62	0	0.770997
ENSMUSP00000125777	ENSMUSP00000020461	Y299	77.94	0	0.845034
ENSMUSP00000125777	ENSMUSP00000028251	Y167	81.47	0	0.757876
ENSMUSP00000125777	ENSMUSP00000032998	Y120	73.22	0	0.66271
ENSMUSP00000125777	ENSMUSP00000045010	Y242	84.23	1	0.905331
ENSMUSP00000125777	ENSMUSP00000045010	Y261	90.41	1	0.815089
ENSMUSP00000125777	ENSMUSP00000079664	Y679	85.21	1	0.840279
ENSMUSP00000125777	ENSMUSP00000080632	Y82	54.23	0	0.735518
ENSMUSP00000125777	ENSMUSP00000091654	Y35	73.73	0	0.775368
ENSMUSP00000125777	ENSMUSP00000095738	Y847	72.03	0	0.736916
ENSMUSP00000125777	ENSMUSP00000127941	Y1021	83.07	1	0.790951
ENSMUSP00000125777	ENSMUSP00000127941	Y918	73.34	1	0.74166
ENSMUSP00000125777	ENSMUSP00000141532	Y201	74.39	1	0.862156
ENSMUSP00000125777	ENSMUSP00000141532	Y218	69.56	1	0.839527
ENSMUSP00000130289	ENSMUSP00000025930	Y225	63.19	0	0.870176
ENSMUSP00000130289	ENSMUSP00000062284	Y1070	74.87	1	0.844155
ENSMUSP00000130289	ENSMUSP00000077342	Y197	78.26	0	0.918506
ENSMUSP00000130289	ENSMUSP00000130289	Y394	81.23	1	0.891433
ENSMUSP00000132078	ENSMUSP00000096266	S503	85.09	0	0.931364
ENSMUSP00000132078	ENSMUSP00000108455	S176	73.78	1	0.887829
ENSMUSP00000136977	ENSMUSP00000051432	S140	66.78	1	0.178322
ENSMUSP00000136977	ENSMUSP00000076491	S75	71.08	1	0.757609
ENSMUSP00000136977	ENSMUSP00000076491	T87	74.6	1	0.765453
ENSMUSP00000136977	ENSMUSP00000092138	S368	78.12	0	0.80431
ENSMUSP00000136977	ENSMUSP00000099087	T783	56.04	0	0.246227
ENSMUSP00000136977	ENSMUSP00000130207	S282	81.66	0	0.757487
ENSMUSP00000140515	ENSMUSP00000000543	T102	52.8	0	0.27982
ENSMUSP00000140515	ENSMUSP00000002180	S148	74.06	1	0.886382
ENSMUSP00000140515	ENSMUSP00000004560	T58	72.54	1	0.621417
ENSMUSP00000140515	ENSMUSP00000004994	S209	77.72	1	0.877637
ENSMUSP00000140515	ENSMUSP00000015433	S51	58.48	0	0.23834
ENSMUSP00000140515	ENSMUSP00000021514	S375	77.62	1	0.471561
ENSMUSP00000140515	ENSMUSP00000021514	S377	79.32	1	0.821232
ENSMUSP00000140515	ENSMUSP00000022577	S77	68.76	0	0.235106
ENSMUSP00000140515	ENSMUSP00000025089	T539	65.61	0	0.25085
ENSMUSP00000140515	ENSMUSP00000027863	S11	54.38	0	0.452662
ENSMUSP00000140515	ENSMUSP00000028205	S15	79.09	0	0.99889
ENSMUSP00000140515	ENSMUSP00000028349	S121	56.73	0	0.31688
ENSMUSP00000140515	ENSMUSP00000029610	S196	67.16	0	0.530446
ENSMUSP00000140515	ENSMUSP00000030747	S348	82.33	1	0.927271
ENSMUSP00000140515	ENSMUSP00000030784	S162	80.44	0	0.251466
ENSMUSP00000140515	ENSMUSP00000031692	S111	69.11	0	0.396928
ENSMUSP00000140515	ENSMUSP00000046235	S90	58.21	1	0.500975
ENSMUSP00000140515	ENSMUSP00000048489	S863	57.43	0	0.52598
ENSMUSP00000140515	ENSMUSP00000052418	S162	50.13	0	0.0890385
ENSMUSP00000140515	ENSMUSP00000055919	S288	47.72	0	0.371672
ENSMUSP00000140515	ENSMUSP00000061126	S304	75.41	0	0.714695
ENSMUSP00000140515	ENSMUSP00000064366	T41	70.89	1	0.726623
ENSMUSP00000140515	ENSMUSP00000072617	T142	58.35	1	0.582491
ENSMUSP00000140515	ENSMUSP00000075067	T185	64.48	0	0.560512
ENSMUSP00000140515	ENSMUSP00000075992	S101	60.36	1	0.315991
ENSMUSP00000140515	ENSMUSP00000075992	S13	68.35	1	0.670285
ENSMUSP00000140515	ENSMUSP00000075992	S294	57.3	1	0.554852
ENSMUSP00000140515	ENSMUSP00000075992	T23	87.4	1	0.586076
ENSMUSP00000140515	ENSMUSP00000078491	S71	65.26	0	0.175817
ENSMUSP00000140515	ENSMUSP00000080242	S8	68.04	0	0.454209
ENSMUSP00000140515	ENSMUSP00000081285	S515	70.64	0	0.182078
ENSMUSP00000140515	ENSMUSP00000084586	T222	61.7	0	0.440799
ENSMUSP00000140515	ENSMUSP00000087714	T1562	62.89	0	0.259678
ENSMUSP00000140515	ENSMUSP00000092054	S246	66.94	0	0.526633
ENSMUSP00000140515	ENSMUSP00000093325	S926	62.6	0	0.325606
ENSMUSP00000140515	ENSMUSP00000095174	S249	65.64	0	0.256817
ENSMUSP00000140515	ENSMUSP00000099162	S298	87.13	0	0.500425
ENSMUSP00000140515	ENSMUSP00000105216	T354	46.86	0	0.392293
ENSMUSP00000140515	ENSMUSP00000107415	S281	69.71	0	0.353542
ENSMUSP00000140515	ENSMUSP00000107841	S256	60.74	0	0.321288
ENSMUSP00000140515	ENSMUSP00000111173	S301	53.69	0	0.359306
ENSMUSP00000140515	ENSMUSP00000113157	S14	84.45	1	0.865667
ENSMUSP00000140515	ENSMUSP00000113157	S97	71.26	1	0.462043
ENSMUSP00000140515	ENSMUSP00000121977	S30	86.6	1	1.08903
ENSMUSP00000140515	ENSMUSP00000124043	S1088	49.48	0	0.321439
ENSMUSP00000140515	ENSMUSP00000124111	S129	77.46	0	0.51828
ENSMUSP00000140515	ENSMUSP00000127070	S113	58.98	1	0.442426
ENSMUSP00000140515	ENSMUSP00000127070	S33	59.32	1	0.390154
ENSMUSP00000140515	ENSMUSP00000127070	S335	74.43	1	0.814747
ENSMUSP00000140515	ENSMUSP00000127070	S55	59.59	1	0.445413
ENSMUSP00000140515	ENSMUSP00000127070	S80	80.32	1	0.290926
ENSMUSP00000140515	ENSMUSP00000127070	T41	66.65	1	0.453705
ENSMUSP00000140515	ENSMUSP00000127070	T58	62.81	1	0.412075
ENSMUSP00000140515	ENSMUSP00000132547	S59	62.77	1	0.389419
ENSMUSP00000140515	ENSMUSP00000135223	S1144	69.27	1	0.319309
ENSMUSP00000140515	ENSMUSP00000135223	S594	73.14	1	0.564137
ENSMUSP00000140515	ENSMUSP00000135223	S961	71.81	1	0.307979
ENSMUSP00000140515	ENSMUSP00000138350	S990	84.49	1	0.752862
ENSMUSP00000140515	ENSMUSP00000138350	S993	78.09	1	0.720393
ENSMUSP00000140515	ENSMUSP00000138350	S998	85.65	1	1.17958

## Sheet: roc_Predikin_mouse_3
kinase	target	target_residue	Predikin_score	real_site	AKID_score
ENSMUSP00000000129	ENSMUSP00000079664	Y679	80.24	1	0.908943
ENSMUSP00000000129	ENSMUSP00000102381	Y198	61.01	0	0.772598
ENSMUSP00000000421	ENSMUSP00000000421	S166	82.86	1	0.690848
ENSMUSP00000000421	ENSMUSP00000050897	S355	69.57	0	0.818072
ENSMUSP00000001675	ENSMUSP00000052322	S576	73.1	0	0.519928
ENSMUSP00000001675	ENSMUSP00000069554	S382	83.08	1	0.701865
ENSMUSP00000001780	ENSMUSP00000014118	S41	59.76	0	0.323775
ENSMUSP00000001780	ENSMUSP00000023812	T659	73.33	1	0.672546
ENSMUSP00000001780	ENSMUSP00000078547	S20	68.15	0	0.286719
ENSMUSP00000001780	ENSMUSP00000091011	S430	77.28	1	0.837583
ENSMUSP00000001780	ENSMUSP00000103012	S455	85.23	1	0.984171
ENSMUSP00000001780	ENSMUSP00000136611	T405	53.84	0	0.280524
ENSMUSP00000003370	ENSMUSP00000003370	Y50	79.79	1	0.673188
ENSMUSP00000003370	ENSMUSP00000020329	Y1197	77.64	0	0.664606
ENSMUSP00000004990	ENSMUSP00000000505	S468	65.09	0	0.240128
ENSMUSP00000004990	ENSMUSP00000001620	T540	66.5	0	0.326328
ENSMUSP00000004990	ENSMUSP00000005815	S748	54.39	0	0.303936
ENSMUSP00000004990	ENSMUSP00000005889	T185	83.77	0	0.817238
ENSMUSP00000004990	ENSMUSP00000022767	S30	56.68	0	0.139044
ENSMUSP00000004990	ENSMUSP00000023217	S36	77.77	0	0.322835
ENSMUSP00000004990	ENSMUSP00000025243	S183	72.85	1	0.355809
ENSMUSP00000004990	ENSMUSP00000025243	S185	59.97	1	0.194699
ENSMUSP00000004990	ENSMUSP00000027277	S721	88.37	1	0.844657
ENSMUSP00000004990	ENSMUSP00000028222	T649	56.55	1	0.338925
ENSMUSP00000004990	ENSMUSP00000030811	S72	73.65	0	0.245323
ENSMUSP00000004990	ENSMUSP00000047529	S42	85.65	1	0.860238
ENSMUSP00000004990	ENSMUSP00000049038	T3028	74.42	0	0.875157
ENSMUSP00000004990	ENSMUSP00000054852	T48	84.46	1	0.82574
ENSMUSP00000004990	ENSMUSP00000055308	S284	86.1	1	0.795235
ENSMUSP00000004990	ENSMUSP00000055308	S429	86.38	1	0.842366
ENSMUSP00000004990	ENSMUSP00000055308	S467	82	1	0.838078
ENSMUSP00000004990	ENSMUSP00000055308	S475	77.24	1	0.7708
ENSMUSP00000004990	ENSMUSP00000055308	T557	78.11	1	0.784822
ENSMUSP00000004990	ENSMUSP00000071636	T93	74.57	1	0.846
ENSMUSP00000004990	ENSMUSP00000073061	S181	64.18	1	0.309632
ENSMUSP00000004990	ENSMUSP00000078337	S109	79.24	0	0.846608
ENSMUSP00000004990	ENSMUSP00000090633	S4906	73.42	1	0.822054
ENSMUSP00000004990	ENSMUSP00000104217	S91	67.12	0	0.188177
ENSMUSP00000004990	ENSMUSP00000107576	T178	63.82	0	0.196414
ENSMUSP00000004990	ENSMUSP00000120015	S351	64.07	0	0.360837
ENSMUSP00000004990	ENSMUSP00000126849	S430	82.07	0	0.880236
ENSMUSP00000004990	ENSMUSP00000137609	S600	53.5	0	0.165571
ENSMUSP00000005066	ENSMUSP00000072330	Y156	44.79	1	0.0346599
ENSMUSP00000005066	ENSMUSP00000117569	Y1495	48.63	0	0.0596039
ENSMUSP00000005606	ENSMUSP00000000451	S233	79.08	1	0.65958
ENSMUSP00000005606	ENSMUSP00000002063	S699	63.97	0	0.394074
ENSMUSP00000005606	ENSMUSP00000005606	S339	78.68	1	0.696262
ENSMUSP00000005606	ENSMUSP00000006629	T346	68.33	1	0.33707
ENSMUSP00000005606	ENSMUSP00000015501	S618	52.89	0	0.233224
ENSMUSP00000005606	ENSMUSP00000020238	T148	55.92	0	0.28868
ENSMUSP00000005606	ENSMUSP00000021674	S362	84.64	1	0.80975
ENSMUSP00000005606	ENSMUSP00000022331	S287	70.42	1	0.775409
ENSMUSP00000005606	ENSMUSP00000022331	T186	68.1	1	0.744839
ENSMUSP00000005606	ENSMUSP00000022593	T846	48.78	0	0.250086
ENSMUSP00000005606	ENSMUSP00000023176	S168	66.19	0	0.253146
ENSMUSP00000005606	ENSMUSP00000023918	S322	84.06	0	0.402354
ENSMUSP00000005606	ENSMUSP00000025800	S214	77.74	1	1.0908
ENSMUSP00000005606	ENSMUSP00000026455	S235	69.61	1	0.641214
ENSMUSP00000005606	ENSMUSP00000028062	S25	85.94	1	0.59113
ENSMUSP00000005606	ENSMUSP00000028062	S66	70.28	1	0.668415
ENSMUSP00000005606	ENSMUSP00000028377	S606	73.04	0	0.327291
ENSMUSP00000005606	ENSMUSP00000028804	S149	83.83	1	0.823268
ENSMUSP00000005606	ENSMUSP00000028815	S403	72.46	1	0.572478
ENSMUSP00000005606	ENSMUSP00000028815	S640	68.38	1	0.563607
ENSMUSP00000005606	ENSMUSP00000029444	S821	62.21	0	0.318375
ENSMUSP00000005606	ENSMUSP00000030125	S102	68.49	0	0.334419
ENSMUSP00000005606	ENSMUSP00000032762	S492	77.88	1	1.06817
ENSMUSP00000005606	ENSMUSP00000032762	S517	62.08	1	0.778404
ENSMUSP00000005606	ENSMUSP00000033142	S221	78.79	1	1.09193
ENSMUSP00000005606	ENSMUSP00000033642	S47	68.78	1	0.336491
ENSMUSP00000005606	ENSMUSP00000034912	S745	82.67	1	0.816021
ENSMUSP00000005606	ENSMUSP00000034912	S822	83.07	1	0.862925
ENSMUSP00000005606	ENSMUSP00000037854	S96	72.99	1	0.610577
ENSMUSP00000005606	ENSMUSP00000037854	T94	79.83	1	0.837493
ENSMUSP00000005606	ENSMUSP00000038754	S15	68.11	1	0.692842
ENSMUSP00000005606	ENSMUSP00000039580	S1182	72.23	0	0.352946
ENSMUSP00000005606	ENSMUSP00000042123	T156	80.58	1	0.89937
ENSMUSP00000005606	ENSMUSP00000044714	S590	68.41	0	0.34362
ENSMUSP00000005606	ENSMUSP00000046059	S1696	62.37	0	0.36315
ENSMUSP00000005606	ENSMUSP00000047063	T165	75.91	0	0.320146
ENSMUSP00000005606	ENSMUSP00000047763	S1219	55.43	0	0.393683
ENSMUSP00000005606	ENSMUSP00000048383	T454	61.45	0	0.235939
ENSMUSP00000005606	ENSMUSP00000049296	S4159	81.85	1	0.657227
ENSMUSP00000005606	ENSMUSP00000049528	S781	82.86	0	0.563574
ENSMUSP00000005606	ENSMUSP00000054424	S209	69.25	0	0.230066
ENSMUSP00000005606	ENSMUSP00000058321	S169	70.5	1	0.400874
ENSMUSP00000005606	ENSMUSP00000058321	S171	61.32	1	0.333823
ENSMUSP00000005606	ENSMUSP00000058321	S368	85.31	1	0.598753
ENSMUSP00000005606	ENSMUSP00000058321	T304	73.24	1	0.376803
ENSMUSP00000005606	ENSMUSP00000060433	S357	88.98	0	0.577588
ENSMUSP00000005606	ENSMUSP00000060671	S108	87.59	1	1.02207
ENSMUSP00000005606	ENSMUSP00000060749	S992	74.32	0	0.356404
ENSMUSP00000005606	ENSMUSP00000063999	S1388	77.7	0	0.341089
ENSMUSP00000005606	ENSMUSP00000064900	S29	72.62	0	0.347229
ENSMUSP00000005606	ENSMUSP00000065713	S264	80.37	1	0.818888
ENSMUSP00000005606	ENSMUSP00000072732	S372	78.93	0	0.274607
ENSMUSP00000005606	ENSMUSP00000079538	S739	80.11	0	0.415929
ENSMUSP00000005606	ENSMUSP00000080257	T38	81.97	1	0.76303
ENSMUSP00000005606	ENSMUSP00000080643	S179	56.67	0	0.25155
ENSMUSP00000005606	ENSMUSP00000085993	S1236	71.68	0	0.489096
ENSMUSP00000005606	ENSMUSP00000087742	S110	72.86	1	1.14618
ENSMUSP00000005606	ENSMUSP00000087742	S293	70.25	1	0.792221
ENSMUSP00000005606	ENSMUSP00000087742	S306	80.37	1	0.680492
ENSMUSP00000005606	ENSMUSP00000087742	S315	87.48	1	0.77945
ENSMUSP00000005606	ENSMUSP00000087925	T306	50.83	0	0.314295
ENSMUSP00000005606	ENSMUSP00000089680	S2104	68.07	0	0.33386
ENSMUSP00000005606	ENSMUSP00000090510	T492	73.09	0	0.321049
ENSMUSP00000005606	ENSMUSP00000090633	S3721	79.34	0	0.442532
ENSMUSP00000005606	ENSMUSP00000092849	S235	58.15	0	0.373071
ENSMUSP00000005606	ENSMUSP00000096214	S233	68.53	0	0.399029
ENSMUSP00000005606	ENSMUSP00000100789	S232	84.53	1	0.582525
ENSMUSP00000005606	ENSMUSP00000100789	S25	82.43	1	0.777754
ENSMUSP00000005606	ENSMUSP00000101517	S605	71.87	0	0.373216
ENSMUSP00000005606	ENSMUSP00000101972	S427	69.61	0	0.354101
ENSMUSP00000005606	ENSMUSP00000104795	T166	63.13	0	0.366306
ENSMUSP00000005606	ENSMUSP00000107477	S32186	78.34	0	0.632589
ENSMUSP00000005606	ENSMUSP00000107503	S57	74.41	1	0.394303
ENSMUSP00000005606	ENSMUSP00000108444	S1400	71.73	1	0.689435
ENSMUSP00000005606	ENSMUSP00000108786	S198	70.72	0	0.238855
ENSMUSP00000005606	ENSMUSP00000109952	T177	72.44	0	0.316195
ENSMUSP00000005606	ENSMUSP00000111398	S22	65.84	0	0.1893
ENSMUSP00000005606	ENSMUSP00000112959	S488	74.9	0	0.376012
ENSMUSP00000005606	ENSMUSP00000119724	S285	68.98	0	0.813726
ENSMUSP00000005606	ENSMUSP00000122476	S170	75.59	1	1.08555
ENSMUSP00000005606	ENSMUSP00000127070	S113	53.92	1	0.478756
ENSMUSP00000005606	ENSMUSP00000127070	S55	69.02	1	0.782844
ENSMUSP00000005606	ENSMUSP00000127070	T298	72.54	1	0.345445
ENSMUSP00000005606	ENSMUSP00000127070	T73	74.59	1	0.699394
ENSMUSP00000005606	ENSMUSP00000127374	S198	67.11	0	0.315188
ENSMUSP00000005606	ENSMUSP00000128759	T352	75.64	0	0.717154
ENSMUSP00000005606	ENSMUSP00000129779	S1085	68.51	0	0.267526
ENSMUSP00000005606	ENSMUSP00000133933	S626	73.09	0	0.166778
ENSMUSP00000006911	ENSMUSP00000133844	S484	82.27	1	0.898775
ENSMUSP00000006911	ENSMUSP00000138013	S196	75.8	0	0.81613
ENSMUSP00000009138	ENSMUSP00000030340	S8	71.42	0	0.501736
ENSMUSP00000009138	ENSMUSP00000058305	S307	69.46	1	0.719556
ENSMUSP00000009138	ENSMUSP00000069554	S382	83.08	1	0.703945
ENSMUSP00000009138	ENSMUSP00000080808	S1959	71.23	0	0.457043
ENSMUSP00000009138	ENSMUSP00000118956	S974	62.17	0	0.485686
ENSMUSP00000009138	ENSMUSP00000124354	S514	68.64	1	0.678683
ENSMUSP00000016670	ENSMUSP00000016670	Y368	57.84	1	0.0724819
ENSMUSP00000016670	ENSMUSP00000107829	Y565	68.79	0	0.278683
ENSMUSP00000016672	ENSMUSP00000007980	S84	75.77	1	0.713916
ENSMUSP00000016672	ENSMUSP00000027768	T1083	61.91	0	0.371086
ENSMUSP00000016672	ENSMUSP00000035208	S789	68.18	0	0.436559
ENSMUSP00000016672	ENSMUSP00000057815	S105	82.26	1	0.72801
ENSMUSP00000016672	ENSMUSP00000057815	S176	80.51	1	0.551262
ENSMUSP00000016672	ENSMUSP00000057815	S178	83.01	1	0.434355
ENSMUSP00000016672	ENSMUSP00000057815	S264	78.47	1	0.329163
ENSMUSP00000016672	ENSMUSP00000057815	S316	83.92	1	0.555714
ENSMUSP00000016672	ENSMUSP00000057815	S52	88.34	1	0.505447
ENSMUSP00000016672	ENSMUSP00000057815	S58	64.07	1	0.34809
ENSMUSP00000016672	ENSMUSP00000057815	T249	88.3	1	0.64102
ENSMUSP00000016672	ENSMUSP00000057815	T250	93.4	1	0.604264
ENSMUSP00000016672	ENSMUSP00000077099	T1231	67.28	0	0.314368
ENSMUSP00000016672	ENSMUSP00000078426	S319	76.63	0	0.452074
ENSMUSP00000016672	ENSMUSP00000091329	S1005	73.52	0	0.61719
ENSMUSP00000016672	ENSMUSP00000099487	S465	73.29	0	0.367049
ENSMUSP00000016672	ENSMUSP00000099787	S633	73.75	0	0.356064
ENSMUSP00000016672	ENSMUSP00000114963	S36	74.22	0	0.465054
ENSMUSP00000016672	ENSMUSP00000129362	S519	81.48	0	0.394057
ENSMUSP00000016672	ENSMUSP00000140536	S1011	69.64	0	0.39964
ENSMUSP00000018274	ENSMUSP00000003621	T441	76.38	0	0.382428
ENSMUSP00000018274	ENSMUSP00000004202	S146	77.24	1	0.491323
ENSMUSP00000018274	ENSMUSP00000015800	S254	69.36	0	0.445294
ENSMUSP00000018274	ENSMUSP00000020112	S961	71.49	0	0.614857
ENSMUSP00000018274	ENSMUSP00000021066	S293	77.51	0	0.415635
ENSMUSP00000018274	ENSMUSP00000022511	S1060	86.45	0	0.445533
ENSMUSP00000018274	ENSMUSP00000026408	T202	75.28	0	0.413678
ENSMUSP00000018274	ENSMUSP00000028135	S653	82.05	0	0.516323
ENSMUSP00000018274	ENSMUSP00000029489	T34	72.41	0	0.656578
ENSMUSP00000018274	ENSMUSP00000031322	S157	70.53	0	0.573515
ENSMUSP00000018274	ENSMUSP00000031474	T803	68.1	0	0.46988
ENSMUSP00000018274	ENSMUSP00000034230	S389	76.28	0	0.455724
ENSMUSP00000018274	ENSMUSP00000037416	S2062	76.08	0	0.506502
ENSMUSP00000018274	ENSMUSP00000043703	S944	63.73	0	0.432259
ENSMUSP00000018274	ENSMUSP00000049176	S1588	77.24	0	0.252681
ENSMUSP00000018274	ENSMUSP00000056719	S1890	67.94	0	0.395533
ENSMUSP00000018274	ENSMUSP00000065935	S409	81.08	0	0.530049
ENSMUSP00000018274	ENSMUSP00000066620	S1238	69.85	1	0.511838
ENSMUSP00000018274	ENSMUSP00000066620	S525	86	1	0.408372
ENSMUSP00000018274	ENSMUSP00000066620	S528	76.03	1	0.357453
ENSMUSP00000018274	ENSMUSP00000066620	S531	76.65	1	0.1665
ENSMUSP00000018274	ENSMUSP00000066620	S538	80.91	1	0.543181
ENSMUSP00000018274	ENSMUSP00000066620	S544	71.49	1	0.363539
ENSMUSP00000018274	ENSMUSP00000066620	S545	72.77	1	0.402205
ENSMUSP00000018274	ENSMUSP00000066620	S618	50.08	1	0.361972
ENSMUSP00000018274	ENSMUSP00000066620	S624	75.85	1	0.378124
ENSMUSP00000018274	ENSMUSP00000066620	S69	75.6	1	0.410797
ENSMUSP00000018274	ENSMUSP00000066620	S693	72.36	1	0.400936
ENSMUSP00000018274	ENSMUSP00000066620	S697	76.95	1	0.460766
ENSMUSP00000018274	ENSMUSP00000066620	S758	82.4	1	0.460956
ENSMUSP00000018274	ENSMUSP00000066620	S763	78.27	1	0.430371
ENSMUSP00000018274	ENSMUSP00000066620	S776	59.93	1	0.507359
ENSMUSP00000018274	ENSMUSP00000066620	S796	80.74	1	0.5243
ENSMUSP00000018274	ENSMUSP00000066620	S797	86.41	1	0.548122
ENSMUSP00000018274	ENSMUSP00000066620	S799	86.17	1	0.435132
ENSMUSP00000018274	ENSMUSP00000066620	S802	83.6	1	0.319398
ENSMUSP00000018274	ENSMUSP00000066620	S807	68.8	1	0.420526
ENSMUSP00000018274	ENSMUSP00000066620	S91	75.99	1	0.390423
ENSMUSP00000018274	ENSMUSP00000066620	S933	70.76	1	0.371334
ENSMUSP00000018274	ENSMUSP00000066620	S939	81.46	1	0.428892
ENSMUSP00000018274	ENSMUSP00000066620	S971	68.62	1	0.42152
ENSMUSP00000018274	ENSMUSP00000066620	S980	75.42	1	0.455181
ENSMUSP00000018274	ENSMUSP00000066620	S981	81.54	1	0.485374
ENSMUSP00000018274	ENSMUSP00000066620	S997	78.23	1	0.462203
ENSMUSP00000018274	ENSMUSP00000066620	T1237	70.7	1	0.501462
ENSMUSP00000018274	ENSMUSP00000066620	T554	71.84	1	0.518015
ENSMUSP00000018274	ENSMUSP00000066620	T622	85.5	1	0.57369
ENSMUSP00000018274	ENSMUSP00000066620	T71	81.25	1	0.452297
ENSMUSP00000018274	ENSMUSP00000066620	T770	75.33	1	0.596644
ENSMUSP00000018274	ENSMUSP00000066620	T793	81.71	1	0.562653
ENSMUSP00000018274	ENSMUSP00000066620	T800	82.63	1	0.362359
ENSMUSP00000018274	ENSMUSP00000066620	T84	71.12	1	0.481263
ENSMUSP00000018274	ENSMUSP00000066620	T858	76.76	1	0.471809
ENSMUSP00000018274	ENSMUSP00000066620	T866	80.32	1	0.42105
ENSMUSP00000018274	ENSMUSP00000066620	T868	66.91	1	0.361805
ENSMUSP00000018274	ENSMUSP00000066620	T92	71.93	1	0.424769
ENSMUSP00000018274	ENSMUSP00000066620	T964	77.83	1	0.45354
ENSMUSP00000018274	ENSMUSP00000066620	T998	72.51	1	0.384802
ENSMUSP00000018274	ENSMUSP00000068258	S552	73.7	0	0.528104
ENSMUSP00000018274	ENSMUSP00000068479	S54	77.61	0	0.433475
ENSMUSP00000018274	ENSMUSP00000070239	S2097	70.93	0	0.396593
ENSMUSP00000018274	ENSMUSP00000079888	S403	68.57	0	0.450105
ENSMUSP00000018274	ENSMUSP00000084361	T705	70.73	0	0.539153
ENSMUSP00000018274	ENSMUSP00000085316	S768	68.84	0	0.586892
ENSMUSP00000018274	ENSMUSP00000085642	T287	72.95	0	0.498057
ENSMUSP00000018274	ENSMUSP00000087208	S1595	74.28	0	0.450065
ENSMUSP00000018274	ENSMUSP00000098558	T84	75.99	0	0.51327
ENSMUSP00000018274	ENSMUSP00000099885	T14	76.96	0	0.604037
ENSMUSP00000018274	ENSMUSP00000099907	T488	69.25	0	0.455465
ENSMUSP00000018274	ENSMUSP00000103747	S244	79.75	0	0.346641
ENSMUSP00000018274	ENSMUSP00000105923	T620	56.32	0	0.410102
ENSMUSP00000018274	ENSMUSP00000106278	T543	87.9	0	0.762612
ENSMUSP00000018274	ENSMUSP00000106894	S5	75.02	1	0.441078
ENSMUSP00000018274	ENSMUSP00000106894	S82	71.98	1	0.432785
ENSMUSP00000018274	ENSMUSP00000106894	S84	78.67	1	0.420444
ENSMUSP00000018274	ENSMUSP00000107733	T133	63.5	0	0.404652
ENSMUSP00000018274	ENSMUSP00000109877	S22	72.43	0	0.462819
ENSMUSP00000018274	ENSMUSP00000110499	S442	76.3	0	0.403378
ENSMUSP00000018274	ENSMUSP00000110771	S82	72.02	0	0.40132
ENSMUSP00000018274	ENSMUSP00000111186	S110	71.94	0	0.382496
ENSMUSP00000018274	ENSMUSP00000115718	S636	70.52	0	0.493129
ENSMUSP00000018274	ENSMUSP00000122497	T1857	82.14	0	0.579668
ENSMUSP00000018274	ENSMUSP00000123367	S1240	69.01	0	0.326137
ENSMUSP00000018274	ENSMUSP00000123865	S894	81.36	0	0.35323
ENSMUSP00000018274	ENSMUSP00000127580	T523	69.46	0	0.488647
ENSMUSP00000018274	ENSMUSP00000133478	S1349	64.99	0	0.366067
ENSMUSP00000018274	ENSMUSP00000137520	S173	69.52	0	0.346333
ENSMUSP00000018274	ENSMUSP00000138326	S1470	79.7	0	0.392067
ENSMUSP00000018274	ENSMUSP00000139562	S305	76.86	0	0.450951
ENSMUSP00000018274	ENSMUSP00000140019	S853	84.24	0	0.390821
ENSMUSP00000018353	ENSMUSP00000018353	T387	83.9	1	0.684199
ENSMUSP00000018353	ENSMUSP00000059780	T201	65.16	0	0.350628
ENSMUSP00000019076	ENSMUSP00000002044	S526	55.42	1	0.250755
ENSMUSP00000019076	ENSMUSP00000032471	S334	54.29	0	0.235954
ENSMUSP00000020099	ENSMUSP00000023353	S87	79.66	1	1.01261
ENSMUSP00000020099	ENSMUSP00000023353	T19	77.15	1	1.11161
ENSMUSP00000020099	ENSMUSP00000028252	S417	79.32	0	0.989707
ENSMUSP00000020099	ENSMUSP00000030691	T3457	55.86	0	0.131915
ENSMUSP00000020099	ENSMUSP00000033040	T211	86.3	1	1.00178
ENSMUSP00000020099	ENSMUSP00000043583	S224	87.02	0	0.935981
ENSMUSP00000020099	ENSMUSP00000050771	S1616	83.93	1	1.17388
ENSMUSP00000020099	ENSMUSP00000052546	S579	66.81	0	0.157606
ENSMUSP00000020099	ENSMUSP00000059192	S112	79.21	1	0.792798
ENSMUSP00000020099	ENSMUSP00000065196	T277	74.86	0	0.931967
ENSMUSP00000020099	ENSMUSP00000072330	S200	85.83	1	1.06031
ENSMUSP00000020099	ENSMUSP00000072330	S5	73.03	1	1.02147
ENSMUSP00000020099	ENSMUSP00000075167	S588	75.71	1	1.03313
ENSMUSP00000020099	ENSMUSP00000075167	T566	76.28	1	0.953539
ENSMUSP00000020099	ENSMUSP00000076213	S189	71.97	0	1.02381
ENSMUSP00000020099	ENSMUSP00000106278	S851	76.19	0	0.987938
ENSMUSP00000020099	ENSMUSP00000107262	T136	62.39	0	0.18462
ENSMUSP00000020099	ENSMUSP00000128736	S1270	75.96	0	1.08224
ENSMUSP00000020329	ENSMUSP00000018429	Y11	77.04	1	0.649202
ENSMUSP00000020329	ENSMUSP00000020329	Y1069	72.99	1	0.6724
ENSMUSP00000020329	ENSMUSP00000022904	Y367	64.57	0	0.744605
ENSMUSP00000020329	ENSMUSP00000034150	Y307	67.58	1	0.932768
ENSMUSP00000020329	ENSMUSP00000056754	Y1429	74.26	0	0.732527
ENSMUSP00000020329	ENSMUSP00000073061	Y180	81.41	0	0.722449
ENSMUSP00000020329	ENSMUSP00000099422	Y73	57.65	0	0.783201
ENSMUSP00000020329	ENSMUSP00000099790	Y850	68.91	1	0.64692
ENSMUSP00000020904	ENSMUSP00000021784	S446	66.74	1	0.622382
ENSMUSP00000020904	ENSMUSP00000021784	S447	72.95	1	0.595299
ENSMUSP00000020904	ENSMUSP00000109635	S220	68.67	0	0.404731
ENSMUSP00000020904	ENSMUSP00000127919	S261	72.8	0	0.524112
ENSMUSP00000021277	ENSMUSP00000002603	S925	67.6	0	0.524862
ENSMUSP00000021277	ENSMUSP00000028062	S25	83.4	1	0.716193
ENSMUSP00000021277	ENSMUSP00000028062	S65	67.78	1	0.429355
ENSMUSP00000021277	ENSMUSP00000028062	S66	75.97	1	0.595637
ENSMUSP00000021277	ENSMUSP00000028062	S87	63.56	1	0.411324
ENSMUSP00000021277	ENSMUSP00000034346	S234	71.93	0	0.35931
ENSMUSP00000021277	ENSMUSP00000043439	S405	63.29	0	0.365926
ENSMUSP00000021277	ENSMUSP00000068374	S1293	86.02	0	0.83931
ENSMUSP00000022622	ENSMUSP00000047445	Y723	80.63	0	0.801497
ENSMUSP00000022622	ENSMUSP00000083709	Y31	80.91	1	0.935561
ENSMUSP00000022622	ENSMUSP00000109877	Y179	73.84	0	0.875735
ENSMUSP00000022622	ENSMUSP00000134825	Y308	80.83	1	0.825887
ENSMUSP00000023467	ENSMUSP00000063590	T55	65.53	0	0.307894
ENSMUSP00000023467	ENSMUSP00000123078	T642	73.81	0	0.437688
ENSMUSP00000023467	ENSMUSP00000139031	S41	71.77	0	0.435157
ENSMUSP00000023467	ENSMUSP00000140183	S388	80.93	1	0.453753
ENSMUSP00000023467	ENSMUSP00000140183	T373	82	1	0.651133
ENSMUSP00000023467	ENSMUSP00000140183	T415	83.53	1	0.457879
ENSMUSP00000023507	ENSMUSP00000007130	S29	64.53	1	0.544883
ENSMUSP00000023507	ENSMUSP00000018755	S111	79.92	0	0.931518
ENSMUSP00000023507	ENSMUSP00000020158	T572	78.63	1	0.693996
ENSMUSP00000023507	ENSMUSP00000020408	S240	54.8	1	0.473437
ENSMUSP00000023507	ENSMUSP00000020408	S254	55.69	1	0.617626
ENSMUSP00000023507	ENSMUSP00000021610	S282	70.66	0	0.414754
ENSMUSP00000023507	ENSMUSP00000022099	S178	67.4	1	0.65822
ENSMUSP00000023507	ENSMUSP00000022099	S182	48.47	1	0.402071
ENSMUSP00000023507	ENSMUSP00000028880	S271	77.18	0	0.359402
ENSMUSP00000023507	ENSMUSP00000033842	S78	66.35	0	0.142729
ENSMUSP00000023507	ENSMUSP00000037210	S382	78.65	0	0.289528
ENSMUSP00000023507	ENSMUSP00000039689	S520	88.07	1	0.580196
ENSMUSP00000023507	ENSMUSP00000058596	S34	62.86	0	0.379715
ENSMUSP00000023507	ENSMUSP00000068374	T1265	69.6	1	0.684571
ENSMUSP00000023507	ENSMUSP00000073974	S490	82.71	1	0.673058
ENSMUSP00000023507	ENSMUSP00000076019	S222	57.7	0	0.328534
ENSMUSP00000023507	ENSMUSP00000077612	S148	72.24	0	0.360595
ENSMUSP00000023507	ENSMUSP00000087815	T249	62	0	0.680254
ENSMUSP00000023507	ENSMUSP00000088047	S553	70.85	1	0.20897
ENSMUSP00000023507	ENSMUSP00000091495	T288	59.17	1	0.398923
ENSMUSP00000023507	ENSMUSP00000097089	S1511	84.38	0	0.641714
ENSMUSP00000023507	ENSMUSP00000099652	S1614	85.52	0	0.6772
ENSMUSP00000023507	ENSMUSP00000099733	S342	77.16	1	0.74097
ENSMUSP00000023507	ENSMUSP00000099733	S347	82.51	1	0.875202
ENSMUSP00000023507	ENSMUSP00000099733	S351	71	1	0.595581
ENSMUSP00000023507	ENSMUSP00000099733	S355	69.03	1	0.388858
ENSMUSP00000023507	ENSMUSP00000101461	S726	59.87	0	0.30697
ENSMUSP00000023507	ENSMUSP00000106018	S306	80.26	1	0.705691
ENSMUSP00000023507	ENSMUSP00000107192	T1261	63.51	0	0.44849
ENSMUSP00000023507	ENSMUSP00000110202	S610	65.21	0	0.256408
ENSMUSP00000023507	ENSMUSP00000117466	S738	61.06	0	0.226836
ENSMUSP00000023507	ENSMUSP00000139859	T43	57.83	0	0.33078
ENSMUSP00000025522	ENSMUSP00000056774	Y508	78.32	1	0.828992
ENSMUSP00000025522	ENSMUSP00000059658	Y292	80.36	0	1.06841
ENSMUSP00000026416	ENSMUSP00000003121	S17	56.52	0	0.192025
ENSMUSP00000026416	ENSMUSP00000003527	T1028	86.37	0	1.07671
ENSMUSP00000026416	ENSMUSP00000018005	S283	82.26	1	1.07552
ENSMUSP00000026416	ENSMUSP00000018005	S396	86.04	1	0.99209
ENSMUSP00000026416	ENSMUSP00000018005	S455	84.11	1	1.03971
ENSMUSP00000026416	ENSMUSP00000018005	S581	79.25	1	1.00836
ENSMUSP00000026416	ENSMUSP00000018005	T267	76.59	1	0.939609
ENSMUSP00000026416	ENSMUSP00000018005	T408	79.03	1	0.957597
ENSMUSP00000026416	ENSMUSP00000018005	T490	76.22	1	0.95747
ENSMUSP00000026416	ENSMUSP00000018005	T497	71.9	1	1.06147
ENSMUSP00000026416	ENSMUSP00000018005	T519	72.66	1	0.98606
ENSMUSP00000026416	ENSMUSP00000018005	T522	88.54	1	1.10218
ENSMUSP00000026416	ENSMUSP00000018005	T524	80.4	1	1.08913
ENSMUSP00000026416	ENSMUSP00000020408	T216	83.17	1	1.00306
ENSMUSP00000026416	ENSMUSP00000030010	S1138	62.46	0	0.21879
ENSMUSP00000026416	ENSMUSP00000032719	S1687	61.74	0	0.196712
ENSMUSP00000026416	ENSMUSP00000034846	T977	55.01	0	0.450506
ENSMUSP00000026416	ENSMUSP00000035208	T1545	83.34	0	1.02676
ENSMUSP00000026416	ENSMUSP00000038964	S129	48.87	0	0.237435
ENSMUSP00000026416	ENSMUSP00000045239	S1954	53.77	0	0.221837
ENSMUSP00000026416	ENSMUSP00000046528	S25	59.9	0	0.248607
ENSMUSP00000026416	ENSMUSP00000046992	T499	58.52	0	0.289296
ENSMUSP00000026416	ENSMUSP00000056805	T92	60.91	0	0.286524
ENSMUSP00000026416	ENSMUSP00000061014	S388	58.36	0	0.29403
ENSMUSP00000026416	ENSMUSP00000065284	T382	65.96	0	0.557897
ENSMUSP00000026416	ENSMUSP00000071896	T659	66.46	0	0.508393
ENSMUSP00000026416	ENSMUSP00000072330	S200	85.83	1	1.03632
ENSMUSP00000026416	ENSMUSP00000096755	S253	86.25	1	1.01114
ENSMUSP00000026416	ENSMUSP00000096755	S39	76.61	1	1.03873
ENSMUSP00000026416	ENSMUSP00000108423	S396	62.46	0	0.26141
ENSMUSP00000026416	ENSMUSP00000113068	T53	82.41	0	1.0492
ENSMUSP00000026416	ENSMUSP00000113685	S388	88.13	0	0.981034
ENSMUSP00000026416	ENSMUSP00000133844	S389	86.83	1	1.02941
ENSMUSP00000026416	ENSMUSP00000133844	S484	86.94	1	1.01809
ENSMUSP00000026858	ENSMUSP00000002127	S37	54.49	0	0.513356
ENSMUSP00000026858	ENSMUSP00000006451	S221	43.48	0	0.654794
ENSMUSP00000026858	ENSMUSP00000026858	S282	42	1	0.526499
ENSMUSP00000026858	ENSMUSP00000026858	S285	29.52	1	0.46493
ENSMUSP00000026858	ENSMUSP00000026858	S291	39.6	1	0.61203
ENSMUSP00000026858	ENSMUSP00000026858	S297	25.79	1	0.545043
ENSMUSP00000026858	ENSMUSP00000026858	S298	35.55	1	0.422019
ENSMUSP00000026858	ENSMUSP00000026858	S301	42.44	1	0.632813
ENSMUSP00000026858	ENSMUSP00000026858	S303	35.35	1	0.476364
ENSMUSP00000026858	ENSMUSP00000026858	T292	23.68	1	0.487984
ENSMUSP00000026858	ENSMUSP00000026858	T293	33.33	1	0.570078
ENSMUSP00000026858	ENSMUSP00000026858	T295	45.02	1	0.510936
ENSMUSP00000026858	ENSMUSP00000026858	T300	36.44	1	0.434376
ENSMUSP00000026858	ENSMUSP00000028410	S2366	58.71	0	0.457403
ENSMUSP00000026858	ENSMUSP00000034534	S251	48.84	0	0.657608
ENSMUSP00000026858	ENSMUSP00000034534	S285	31.19	0	0.619924
ENSMUSP00000026858	ENSMUSP00000079098	T488	35.28	0	0.496937
ENSMUSP00000026858	ENSMUSP00000088297	T732	43.14	0	0.774376
ENSMUSP00000026858	ENSMUSP00000099881	T189	54.77	0	0.503334
ENSMUSP00000026858	ENSMUSP00000103483	S206	46.06	0	0.822555
ENSMUSP00000026858	ENSMUSP00000109203	S829	44.84	0	0.483426
ENSMUSP00000026858	ENSMUSP00000132838	T303	42.14	0	0.517121
ENSMUSP00000027451	ENSMUSP00000006037	Y1303	76.48	0	0.648237
ENSMUSP00000027451	ENSMUSP00000027451	Y928	81.2	1	0.66819
ENSMUSP00000027888	ENSMUSP00000027888	Y568	62.21	1	0.799274
ENSMUSP00000027888	ENSMUSP00000027888	Y684	66.76	1	0.884803
ENSMUSP00000027888	ENSMUSP00000056377	Y420	62.15	0	0.773135
ENSMUSP00000027888	ENSMUSP00000126377	Y755	66.59	0	0.778606
ENSMUSP00000028118	ENSMUSP00000048198	S585	82.08	0	0.748263
ENSMUSP00000028118	ENSMUSP00000049534	S347	73.51	1	0.755876
ENSMUSP00000028118	ENSMUSP00000072662	S1193	55.22	0	0.603113
ENSMUSP00000028118	ENSMUSP00000081714	S369	59.73	0	0.636591
ENSMUSP00000028118	ENSMUSP00000099991	S504	53.09	1	0.567723
ENSMUSP00000028118	ENSMUSP00000099991	S532	58.79	1	0.256157
ENSMUSP00000028600	ENSMUSP00000041378	S101	40.72	0	0.175548
ENSMUSP00000028600	ENSMUSP00000109201	S319	84.52	1	0.804357
ENSMUSP00000028997	ENSMUSP00000097904	T11	63.15	0	0.285093
ENSMUSP00000028997	ENSMUSP00000137079	T172	75.94	1	0.802091
ENSMUSP00000029712	ENSMUSP00000005406	Y682	78.29	1	0.674681
ENSMUSP00000029712	ENSMUSP00000130936	Y347	70.1	0	0.697525
ENSMUSP00000030420	ENSMUSP00000030420	Y615	92.08	1	1.11062
ENSMUSP00000030420	ENSMUSP00000030420	Y838	78.6	1	0.745097
ENSMUSP00000030420	ENSMUSP00000107210	Y475	75.45	0	2.05778
ENSMUSP00000030420	ENSMUSP00000107477	Y30179	61.35	0	1.06672
ENSMUSP00000030814	ENSMUSP00000021271	S714	59.39	0	0.0843592
ENSMUSP00000030814	ENSMUSP00000022322	S370	44.69	0	0.0766577
ENSMUSP00000030814	ENSMUSP00000023467	T21	54.81	0	0.0578006
ENSMUSP00000030814	ENSMUSP00000024956	T189	52.51	1	0.0840148
ENSMUSP00000030814	ENSMUSP00000026427	S314	76.83	1	0.893999
ENSMUSP00000030814	ENSMUSP00000033040	T211	87.24	1	0.937271
ENSMUSP00000030814	ENSMUSP00000033380	S95	82.59	1	0.955339
ENSMUSP00000030814	ENSMUSP00000033642	S28	81.17	1	0.89444
ENSMUSP00000030814	ENSMUSP00000033642	S297	84.54	1	0.951634
ENSMUSP00000030814	ENSMUSP00000033642	S339	93.09	1	0.987794
ENSMUSP00000030814	ENSMUSP00000033642	T289	85.37	1	0.959072
ENSMUSP00000030814	ENSMUSP00000033642	T326	82.81	1	0.926243
ENSMUSP00000030814	ENSMUSP00000034093	T980	55.97	0	0.0172348
ENSMUSP00000030814	ENSMUSP00000034912	S737	92.9	1	0.927671
ENSMUSP00000030814	ENSMUSP00000035366	S412	63.88	0	0.0778145
ENSMUSP00000030814	ENSMUSP00000040431	S20	79.7	1	1.01543
ENSMUSP00000030814	ENSMUSP00000041732	S17	83.32	1	1.10022
ENSMUSP00000030814	ENSMUSP00000042602	T232	70.9	1	0.85021
ENSMUSP00000030814	ENSMUSP00000044827	S1280	81.29	0	0.825307
ENSMUSP00000030814	ENSMUSP00000047571	S183	60.32	0	0.020605
ENSMUSP00000030814	ENSMUSP00000062284	S1116	84.94	1	0.934939
ENSMUSP00000030814	ENSMUSP00000063016	T113	81.75	0	0.970279
ENSMUSP00000030814	ENSMUSP00000063734	T235	68.3	1	0.942551
ENSMUSP00000030814	ENSMUSP00000065198	T831	52.26	0	0.115491
ENSMUSP00000030814	ENSMUSP00000070957	S139	47.56	0	0.0729262
ENSMUSP00000030814	ENSMUSP00000077760	T75	77.44	1	0.875631
ENSMUSP00000030814	ENSMUSP00000078757	S478	77.7	1	0.928305
ENSMUSP00000030814	ENSMUSP00000079909	T1168	80.51	0	1.10529
ENSMUSP00000030814	ENSMUSP00000080325	S794	60.56	0	0.0831026
ENSMUSP00000030814	ENSMUSP00000080427	S299	83.32	1	0.980509
ENSMUSP00000030814	ENSMUSP00000080427	S356	83.02	1	1.06761
ENSMUSP00000030814	ENSMUSP00000081714	S245	70.42	0	0.0440825
ENSMUSP00000030814	ENSMUSP00000083341	S1196	58.07	0	0.069879
ENSMUSP00000030814	ENSMUSP00000085960	S756	48.29	0	0.00889327
ENSMUSP00000030814	ENSMUSP00000088493	T1554	74.84	1	0.910586
ENSMUSP00000030814	ENSMUSP00000098687	S844	68.07	0	0.933568
ENSMUSP00000030814	ENSMUSP00000101686	T160	57.87	0	0.0869845
ENSMUSP00000030814	ENSMUSP00000101972	T418	75.6	1	1.07043
ENSMUSP00000030814	ENSMUSP00000102443	S491	85.23	1	1.10898
ENSMUSP00000030814	ENSMUSP00000102443	S550	74.9	1	0.956278
ENSMUSP00000030814	ENSMUSP00000102443	T385	79.26	1	0.85729
ENSMUSP00000030814	ENSMUSP00000102443	T470	75.69	1	0.903315
ENSMUSP00000030814	ENSMUSP00000102443	T476	88.91	1	0.923652
ENSMUSP00000030814	ENSMUSP00000103169	S774	58.32	0	0.113858
ENSMUSP00000030814	ENSMUSP00000106199	T333	55.15	0	0.0491723
ENSMUSP00000030814	ENSMUSP00000108310	T613	55.11	0	0.0829306
ENSMUSP00000030814	ENSMUSP00000108444	S544	82.08	1	1.01717
ENSMUSP00000030814	ENSMUSP00000108678	T1639	49.68	0	0.0736952
ENSMUSP00000030814	ENSMUSP00000109203	S1223	57.38	0	0.0799496
ENSMUSP00000030814	ENSMUSP00000110342	S303	59.19	0	0.184084
ENSMUSP00000030814	ENSMUSP00000111098	S389	82.35	1	0.964851
ENSMUSP00000030814	ENSMUSP00000111098	S51	84.38	1	0.962414
ENSMUSP00000030814	ENSMUSP00000112715	S440	62.46	0	0.11502
ENSMUSP00000030814	ENSMUSP00000113854	S860	55.31	0	0.105701
ENSMUSP00000030814	ENSMUSP00000113962	T108	57.8	0	0.0123356
ENSMUSP00000030814	ENSMUSP00000121835	T527	41.48	0	0.109506
ENSMUSP00000030814	ENSMUSP00000133564	T743	69.23	0	0.0844954
ENSMUSP00000030814	ENSMUSP00000139698	S1316	57.68	0	0.0806144
ENSMUSP00000030922	ENSMUSP00000023165	S436	79.32	1	0.61675
ENSMUSP00000030922	ENSMUSP00000023330	S746	69.22	0	0.556924
ENSMUSP00000030922	ENSMUSP00000067027	S189	68.03	0	0.385166
ENSMUSP00000030922	ENSMUSP00000104878	S592	62.01	0	0.502395
ENSMUSP00000030922	ENSMUSP00000119303	S295	78.4	1	0.777971
ENSMUSP00000032201	ENSMUSP00000023501	Y179	70.5	0	0.833717
ENSMUSP00000032201	ENSMUSP00000032201	Y1063	69.58	1	0.841119
ENSMUSP00000033154	ENSMUSP00000016172	S2741	65.96	1	0.598544
ENSMUSP00000033154	ENSMUSP00000016172	S2752	63.04	1	0.604707
ENSMUSP00000033154	ENSMUSP00000016172	T2750	66.02	1	0.535828
ENSMUSP00000033154	ENSMUSP00000020238	S106	68.78	0	0.550632
ENSMUSP00000033154	ENSMUSP00000038514	S1098	77.8	1	0.732095
ENSMUSP00000033154	ENSMUSP00000038514	S556	78.82	1	0.593566
ENSMUSP00000033154	ENSMUSP00000053175	S93	71.27	0	0.662346
ENSMUSP00000033154	ENSMUSP00000062392	T495	59.52	0	0.491502
ENSMUSP00000033154	ENSMUSP00000083709	S119	73.95	0	0.61482
ENSMUSP00000033154	ENSMUSP00000095977	S1913	82.39	0	0.750096
ENSMUSP00000033154	ENSMUSP00000105141	S138	80.09	0	0.704208
ENSMUSP00000033154	ENSMUSP00000106519	S46	77.33	1	0.582003
ENSMUSP00000033154	ENSMUSP00000106519	S64	76.19	1	0.654872
ENSMUSP00000033154	ENSMUSP00000115539	S817	72.69	0	0.719262
ENSMUSP00000033380	ENSMUSP00000062464	S669	88.97	0	0.853592
ENSMUSP00000033380	ENSMUSP00000099364	S569	77.68	1	0.734876
ENSMUSP00000033444	ENSMUSP00000004949	T471	82.95	1	0.638649
ENSMUSP00000033444	ENSMUSP00000004949	T494	80.55	1	0.834797
ENSMUSP00000033444	ENSMUSP00000022245	T84	56.56	0	0.779712
ENSMUSP00000033444	ENSMUSP00000125211	T343	72.8	0	0.379764
ENSMUSP00000033617	ENSMUSP00000025349	Y282	64.39	0	0.768582
ENSMUSP00000033617	ENSMUSP00000033617	Y617	63.39	1	0.809543
ENSMUSP00000033827	ENSMUSP00000032471	S334	76.77	1	0.508305
ENSMUSP00000033827	ENSMUSP00000032471	S338	84.3	1	0.581219
ENSMUSP00000033827	ENSMUSP00000039709	S121	75.82	0	0.509633
ENSMUSP00000033827	ENSMUSP00000109547	S25	82.86	0	0.441157
ENSMUSP00000033939	ENSMUSP00000002291	S327	79.8	0	0.40546
ENSMUSP00000033939	ENSMUSP00000021494	S811	79.26	0	0.454198
ENSMUSP00000033939	ENSMUSP00000022217	S413	50.28	0	0.481434
ENSMUSP00000033939	ENSMUSP00000033939	S679	64.32	1	0.463878
ENSMUSP00000033939	ENSMUSP00000033939	S682	92.6	1	0.51442
ENSMUSP00000033939	ENSMUSP00000033939	S689	90.19	1	0.517743
ENSMUSP00000033939	ENSMUSP00000033939	S692	80.9	1	0.423383
ENSMUSP00000033939	ENSMUSP00000033939	S697	87.52	1	0.589371
ENSMUSP00000033939	ENSMUSP00000033939	S701	57.81	1	0.548963
ENSMUSP00000033939	ENSMUSP00000033939	S705	72.08	1	0.514211
ENSMUSP00000033939	ENSMUSP00000036214	S1312	81.79	0	0.652034
ENSMUSP00000033939	ENSMUSP00000044048	S140	88.09	0	0.520201
ENSMUSP00000033939	ENSMUSP00000082941	S1079	66.09	0	0.563963
ENSMUSP00000033939	ENSMUSP00000092223	S1872	76.61	0	0.559765
ENSMUSP00000033939	ENSMUSP00000099609	S123	67.27	0	0.497506
ENSMUSP00000033939	ENSMUSP00000112138	S106	67.81	1	0.348203
ENSMUSP00000033939	ENSMUSP00000112138	S131	60.62	1	0.453187
ENSMUSP00000033939	ENSMUSP00000140036	S579	83.43	0	0.426764
ENSMUSP00000034863	ENSMUSP00000027067	Y147	60.79	0	0.970754
ENSMUSP00000034863	ENSMUSP00000079664	Y679	81.39	1	1.03771
ENSMUSP00000035203	ENSMUSP00000004076	Y132	73.78	0	0.730421
ENSMUSP00000035203	ENSMUSP00000035203	Y1175	68.21	1	0.704656
ENSMUSP00000035203	ENSMUSP00000035203	Y1265	71.66	1	0.691802
ENSMUSP00000035203	ENSMUSP00000035203	Y1294	83.23	1	0.87425
ENSMUSP00000035203	ENSMUSP00000091419	Y342	78.97	0	0.831322
ENSMUSP00000035203	ENSMUSP00000124282	Y1215	74.29	0	0.695451
ENSMUSP00000037129	ENSMUSP00000037129	Y1113	85.43	1	0.105262
ENSMUSP00000037129	ENSMUSP00000076085	Y893	78.38	0	0.110496
ENSMUSP00000038761	ENSMUSP00000029545	S171	94.29	1	0.853032
ENSMUSP00000038761	ENSMUSP00000094956	S115	69.62	0	0.830273
ENSMUSP00000038838	ENSMUSP00000004377	Y566	91.3	1	0.717835
ENSMUSP00000038838	ENSMUSP00000006397	Y488	85.04	1	0.760326
ENSMUSP00000038838	ENSMUSP00000006397	Y503	69.77	1	0.989761
ENSMUSP00000038838	ENSMUSP00000022698	Y276	89.11	1	0.800906
ENSMUSP00000038838	ENSMUSP00000022698	Y304	87.56	1	0.985234
ENSMUSP00000038838	ENSMUSP00000027451	Y928	72.18	0	0.698754
ENSMUSP00000038838	ENSMUSP00000032915	Y121	67.72	0	0.65953
ENSMUSP00000038838	ENSMUSP00000033939	Y188	71.88	0	0.80567
ENSMUSP00000038838	ENSMUSP00000043676	Y1804	75.75	0	0.68982
ENSMUSP00000038838	ENSMUSP00000053775	Y94	78.42	0	0.72266
ENSMUSP00000038838	ENSMUSP00000063499	Y98	65.72	0	0.634102
ENSMUSP00000038838	ENSMUSP00000071859	Y253	75.24	1	0.654957
ENSMUSP00000038838	ENSMUSP00000076217	Y76	66.91	0	0.835776
ENSMUSP00000038838	ENSMUSP00000078875	Y65	83.96	1	0.776967
ENSMUSP00000038838	ENSMUSP00000078875	Y76	82.64	1	0.795745
ENSMUSP00000038838	ENSMUSP00000099815	Y1170	73.47	0	0.783534
ENSMUSP00000038838	ENSMUSP00000113852	Y317	82.39	1	0.737424
ENSMUSP00000038838	ENSMUSP00000124529	Y414	89.68	1	0.762536
ENSMUSP00000038838	ENSMUSP00000127586	Y745	79.47	0	0.698889
ENSMUSP00000038838	ENSMUSP00000133898	Y1540	81.03	0	1.27614
ENSMUSP00000044603	ENSMUSP00000025910	S96	68.39	1	0.65185
ENSMUSP00000044603	ENSMUSP00000025910	T173	53.96	1	0.559189
ENSMUSP00000044603	ENSMUSP00000025910	T94	68.86	1	0.780843
ENSMUSP00000044603	ENSMUSP00000077814	T102	58.28	0	0.565157
ENSMUSP00000044603	ENSMUSP00000107546	S376	34.09	0	0.685326
ENSMUSP00000044603	ENSMUSP00000111186	T67	68.2	0	0.577355
ENSMUSP00000046539	ENSMUSP00000122497	S44	72.04	0	0.396593
ENSMUSP00000046539	ENSMUSP00000138836	S780	75.07	1	0.820212
ENSMUSP00000048234	ENSMUSP00000049116	T387	63.51	0	0.343917
ENSMUSP00000048234	ENSMUSP00000112782	T674	67.88	1	0.397269
ENSMUSP00000049977	ENSMUSP00000083709	S250	77.33	1	0.673181
ENSMUSP00000049977	ENSMUSP00000095542	S434	65.83	0	0.455564
ENSMUSP00000050034	ENSMUSP00000050034	S382	86.71	1	1.08703
ENSMUSP00000050034	ENSMUSP00000088727	S2166	56.56	0	0.473908
ENSMUSP00000051619	ENSMUSP00000003284	S171	77.08	1	0.926779
ENSMUSP00000051619	ENSMUSP00000009550	S325	86.71	1	0.878705
ENSMUSP00000051619	ENSMUSP00000009550	S390	84.84	1	0.84558
ENSMUSP00000051619	ENSMUSP00000009550	T337	85.61	1	0.813576
ENSMUSP00000051619	ENSMUSP00000025253	S2114	76.69	0	0.849598
ENSMUSP00000051619	ENSMUSP00000025522	S573	61.78	0	0.136528
ENSMUSP00000051619	ENSMUSP00000030207	T122	62.02	0	0.145195
ENSMUSP00000051619	ENSMUSP00000033502	S26	80.13	1	0.870105
ENSMUSP00000051619	ENSMUSP00000033979	S232	80.61	1	0.871739
ENSMUSP00000051619	ENSMUSP00000034912	S726	63.94	0	0.19846
ENSMUSP00000051619	ENSMUSP00000037423	Y252	62.23	1	0.0149924
ENSMUSP00000051619	ENSMUSP00000039269	Y280	44.36	0	0.0178278
ENSMUSP00000051619	ENSMUSP00000045367	T393	66.41	0	0.182553
ENSMUSP00000051619	ENSMUSP00000062392	T638	81.41	1	0.810652
ENSMUSP00000051619	ENSMUSP00000062642	T162	65.8	0	0.190498
ENSMUSP00000051619	ENSMUSP00000070345	T35	73.41	0	0.238715
ENSMUSP00000051619	ENSMUSP00000075067	S225	54.53	0	0.161559
ENSMUSP00000051619	ENSMUSP00000080257	S616	77.26	1	0.911508
ENSMUSP00000051619	ENSMUSP00000095195	S695	59.23	0	0.201858
ENSMUSP00000051619	ENSMUSP00000098849	S106	79.24	1	0.856761
ENSMUSP00000051619	ENSMUSP00000098849	S124	76.44	1	0.845925
ENSMUSP00000051619	ENSMUSP00000099987	T1003	81.87	1	0.885471
ENSMUSP00000051619	ENSMUSP00000101184	S489	59.97	0	0.193888
ENSMUSP00000051619	ENSMUSP00000105970	S100	81.03	1	0.831119
ENSMUSP00000051619	ENSMUSP00000105970	S55	81.08	1	0.839026
ENSMUSP00000051619	ENSMUSP00000105970	T112	88.54	1	0.80319
ENSMUSP00000051619	ENSMUSP00000109855	S52	55.26	0	0.0882327
ENSMUSP00000051619	ENSMUSP00000122497	S63	62.48	0	0.158354
ENSMUSP00000051619	ENSMUSP00000124569	S276	65.8	0	0.150713
ENSMUSP00000051619	ENSMUSP00000136357	S48	51.25	0	0.113878
ENSMUSP00000051619	ENSMUSP00000140124	S294	82.25	1	0.848453
ENSMUSP00000051619	ENSMUSP00000140404	S312	80.11	0	0.863204
ENSMUSP00000062333	ENSMUSP00000007757	S165	79.93	1	0.462298
ENSMUSP00000062333	ENSMUSP00000052418	S162	67.32	0	0.358285
ENSMUSP00000062392	ENSMUSP00000013842	S104	73.56	1	0.795312
ENSMUSP00000062392	ENSMUSP00000016638	S313	72.07	1	0.72694
ENSMUSP00000062392	ENSMUSP00000016638	S338	64.31	1	0.463764
ENSMUSP00000062392	ENSMUSP00000016638	S343	68.46	1	0.437568
ENSMUSP00000062392	ENSMUSP00000016638	S371	70.96	1	0.50728
ENSMUSP00000062392	ENSMUSP00000020123	S179	72.41	1	0.651194
ENSMUSP00000062392	ENSMUSP00000023165	S436	77.83	1	0.669704
ENSMUSP00000062392	ENSMUSP00000024839	S577	87.18	1	0.993248
ENSMUSP00000062392	ENSMUSP00000025253	S1220	71.54	0	0.597469
ENSMUSP00000062392	ENSMUSP00000028062	S21	77.01	1	0.559839
ENSMUSP00000062392	ENSMUSP00000028062	S25	79.07	1	0.713726
ENSMUSP00000062392	ENSMUSP00000028062	S26	85.3	1	0.825524
ENSMUSP00000062392	ENSMUSP00000028062	S34	74.97	1	0.591034
ENSMUSP00000062392	ENSMUSP00000028062	S42	67.91	1	0.522128
ENSMUSP00000062392	ENSMUSP00000028062	S66	78.8	1	0.768533
ENSMUSP00000062392	ENSMUSP00000029699	S5	79.4	1	0.536879
ENSMUSP00000062392	ENSMUSP00000029699	S525	76.23	1	0.533638
ENSMUSP00000062392	ENSMUSP00000029699	S652	72.07	1	0.554982
ENSMUSP00000062392	ENSMUSP00000029699	T199	76.19	1	0.836156
ENSMUSP00000062392	ENSMUSP00000029699	T416	69.1	1	0.53696
ENSMUSP00000062392	ENSMUSP00000029699	T480	74.44	1	0.598511
ENSMUSP00000062392	ENSMUSP00000032471	S334	67.43	1	0.530343
ENSMUSP00000062392	ENSMUSP00000032471	S338	72.91	1	0.616762
ENSMUSP00000062392	ENSMUSP00000035148	S640	55.78	0	0.454422
ENSMUSP00000062392	ENSMUSP00000038051	S432	81.18	1	0.808245
ENSMUSP00000062392	ENSMUSP00000038051	S433	80.82	1	0.866408
ENSMUSP00000062392	ENSMUSP00000040045	T478	61.73	0	0.507972
ENSMUSP00000062392	ENSMUSP00000040162	S152	81.95	0	0.880272
ENSMUSP00000062392	ENSMUSP00000041902	S439	68.31	0	0.566775
ENSMUSP00000062392	ENSMUSP00000046530	S64	62.09	0	0.532118
ENSMUSP00000062392	ENSMUSP00000058718	S48	73.02	0	0.540777
ENSMUSP00000062392	ENSMUSP00000059669	S223	78.53	0	0.824721
ENSMUSP00000062392	ENSMUSP00000062392	S657	65.42	1	0.630035
ENSMUSP00000062392	ENSMUSP00000063284	S148	75.45	0	0.431196
ENSMUSP00000062392	ENSMUSP00000064787	S832	70.18	0	0.571195
ENSMUSP00000062392	ENSMUSP00000069554	S366	70.78	0	0.564522
ENSMUSP00000062392	ENSMUSP00000069685	S778	69.74	0	0.555461
ENSMUSP00000062392	ENSMUSP00000070259	S367	70.39	0	0.55518
ENSMUSP00000062392	ENSMUSP00000074787	S880	58.26	1	0.57072
ENSMUSP00000062392	ENSMUSP00000078459	S174	61.36	0	0.440639
ENSMUSP00000062392	ENSMUSP00000081545	S158	69.18	0	0.564573
ENSMUSP00000062392	ENSMUSP00000081784	S20	59.1	0	0.401571
ENSMUSP00000062392	ENSMUSP00000083835	S165	69.11	1	0.590805
ENSMUSP00000062392	ENSMUSP00000083835	S262	86.55	1	0.65944
ENSMUSP00000062392	ENSMUSP00000085993	S1977	80.85	0	0.744098
ENSMUSP00000062392	ENSMUSP00000087694	S894	76.21	0	0.62104
ENSMUSP00000062392	ENSMUSP00000090443	S138	57.2	1	0.630729
ENSMUSP00000062392	ENSMUSP00000093741	T857	79.3	0	0.616467
ENSMUSP00000062392	ENSMUSP00000096482	S1185	64.68	0	0.591538
ENSMUSP00000062392	ENSMUSP00000097787	S220	56.49	0	0.586528
ENSMUSP00000062392	ENSMUSP00000099733	S40	75.57	1	0.528759
ENSMUSP00000062392	ENSMUSP00000100927	S461	81.36	1	0.913783
ENSMUSP00000062392	ENSMUSP00000100927	S568	65.59	1	0.799756
ENSMUSP00000062392	ENSMUSP00000102707	S472	83.5	0	0.895835
ENSMUSP00000062392	ENSMUSP00000105363	S1104	62.39	0	0.521615
ENSMUSP00000062392	ENSMUSP00000106443	S421	64.03	0	0.452885
ENSMUSP00000062392	ENSMUSP00000108755	S1326	60.55	0	0.583011
ENSMUSP00000062392	ENSMUSP00000109651	S264	72	0	0.557527
ENSMUSP00000062392	ENSMUSP00000110627	S331	83.99	0	0.782951
ENSMUSP00000062392	ENSMUSP00000112725	S1040	62.66	0	0.483982
ENSMUSP00000062392	ENSMUSP00000123201	S681	69.1	0	0.809213
ENSMUSP00000062392	ENSMUSP00000126598	S304	74.32	0	0.865686
ENSMUSP00000062392	ENSMUSP00000127995	S1136	62.49	0	0.476782
ENSMUSP00000062392	ENSMUSP00000133957	S862	85.54	1	0.83308
ENSMUSP00000062392	ENSMUSP00000140019	S543	62.91	0	0.547281
ENSMUSP00000062392	ENSMUSP00000140870	S342	64.45	0	0.555548
ENSMUSP00000063166	ENSMUSP00000002881	T141	66.93	1	0.700599
ENSMUSP00000063166	ENSMUSP00000029941	S177	52.29	1	0.364121
ENSMUSP00000063166	ENSMUSP00000045808	S876	45.28	0	0.488639
ENSMUSP00000063166	ENSMUSP00000046641	S116	51.76	0	0.48575
ENSMUSP00000063166	ENSMUSP00000077446	S129	74.35	1	0.799226
ENSMUSP00000063166	ENSMUSP00000077446	S146	71.02	1	0.778633
ENSMUSP00000063166	ENSMUSP00000101864	S309	60.82	0	0.416405
ENSMUSP00000063166	ENSMUSP00000126377	T304	66.85	0	0.384226
ENSMUSP00000065983	ENSMUSP00000002095	S692	65.61	0	0.748746
ENSMUSP00000065983	ENSMUSP00000002808	S18	62.73	0	0.129432
ENSMUSP00000065983	ENSMUSP00000005532	S331	73.98	1	0.833654
ENSMUSP00000065983	ENSMUSP00000006614	S580	63.95	0	0.0493168
ENSMUSP00000065983	ENSMUSP00000006629	T1095	61.82	0	0.0928588
ENSMUSP00000065983	ENSMUSP00000015484	T509	48.38	0	0.107768
ENSMUSP00000065983	ENSMUSP00000017945	S115	63.43	0	0.125567
ENSMUSP00000065983	ENSMUSP00000018478	S443	92.04	1	0.888636
ENSMUSP00000065983	ENSMUSP00000018478	T260	87.2	1	0.857584
ENSMUSP00000065983	ENSMUSP00000020017	T655	87.54	1	0.887048
ENSMUSP00000065983	ENSMUSP00000020161	T241	81.14	0	0.925945
ENSMUSP00000065983	ENSMUSP00000020273	S725	85.63	1	0.858967
ENSMUSP00000065983	ENSMUSP00000020681	S511	65.29	0	0.121552
ENSMUSP00000065983	ENSMUSP00000021803	T610	69.87	1	0.860253
ENSMUSP00000065983	ENSMUSP00000022577	T1442	61.12	0	0.0602956
ENSMUSP00000065983	ENSMUSP00000022639	T453	65.09	0	0.0754974
ENSMUSP00000065983	ENSMUSP00000022682	T648	81.41	1	0.830784
ENSMUSP00000065983	ENSMUSP00000022830	T399	79.34	1	0.902233
ENSMUSP00000065983	ENSMUSP00000023214	S25	66.43	0	0.082486
ENSMUSP00000065983	ENSMUSP00000023361	T691	83.73	1	0.879655
ENSMUSP00000065983	ENSMUSP00000023431	T514	71.22	1	0.838337
ENSMUSP00000065983	ENSMUSP00000023487	S343	68.67	0	0.0681726
ENSMUSP00000065983	ENSMUSP00000025246	S3	63.71	0	0.0730316
ENSMUSP00000065983	ENSMUSP00000025253	S1002	83.7	1	0.845274
ENSMUSP00000065983	ENSMUSP00000025253	S1217	86.22	1	0.860552
ENSMUSP00000065983	ENSMUSP00000025253	T609	93.8	1	0.870236
ENSMUSP00000065983	ENSMUSP00000025393	T276	80.67	1	0.837709
ENSMUSP00000065983	ENSMUSP00000025800	S214	52.53	0	0.0992851
ENSMUSP00000065983	ENSMUSP00000026243	T709	94.18	1	0.887955
ENSMUSP00000065983	ENSMUSP00000027768	T1954	80.48	1	0.951501
ENSMUSP00000065983	ENSMUSP00000028921	T439	73.96	1	0.79515
ENSMUSP00000065983	ENSMUSP00000030117	T386	62.69	0	0.109288
ENSMUSP00000065983	ENSMUSP00000030143	T964	81.24	1	0.857787
ENSMUSP00000065983	ENSMUSP00000030286	S2122	61.95	0	0.125155
ENSMUSP00000065983	ENSMUSP00000030367	T360	85.43	1	0.873777
ENSMUSP00000065983	ENSMUSP00000031486	S96	62.41	0	0.108796
ENSMUSP00000065983	ENSMUSP00000032491	S273	88.49	1	0.905776
ENSMUSP00000065983	ENSMUSP00000032491	S299	79.62	1	0.845605
ENSMUSP00000065983	ENSMUSP00000032491	T265	84.39	1	0.889322
ENSMUSP00000065983	ENSMUSP00000032992	S51	57.83	0	0.0575736
ENSMUSP00000065983	ENSMUSP00000033502	S26	80.13	1	0.849953
ENSMUSP00000065983	ENSMUSP00000033842	T771	51.93	0	0.134872
ENSMUSP00000065983	ENSMUSP00000033995	T118	78.02	1	0.916785
ENSMUSP00000065983	ENSMUSP00000034465	T53	54.61	0	0.0631543
ENSMUSP00000065983	ENSMUSP00000034611	S445	86.36	1	0.841955
ENSMUSP00000065983	ENSMUSP00000034611	S463	92.47	1	0.866188
ENSMUSP00000065983	ENSMUSP00000034611	T582	58.66	0	0.110702
ENSMUSP00000065983	ENSMUSP00000034866	T143	65.45	0	0.13533
ENSMUSP00000065983	ENSMUSP00000034980	S1024	54.11	0	0.0564019
ENSMUSP00000065983	ENSMUSP00000035112	S379	67.13	0	0.0959213
ENSMUSP00000065983	ENSMUSP00000035366	S516	88.83	1	0.878828
ENSMUSP00000065983	ENSMUSP00000035829	S273	92.54	1	0.864305
ENSMUSP00000065983	ENSMUSP00000036240	S95	66.16	0	0.0829097
ENSMUSP00000065983	ENSMUSP00000036382	S38	83.18	1	0.818315
ENSMUSP00000065983	ENSMUSP00000037075	T365	70.21	0	0.145205
ENSMUSP00000065983	ENSMUSP00000037423	Y252	62.23	1	0.0102608
ENSMUSP00000065983	ENSMUSP00000037441	T398	86.03	1	0.795351
ENSMUSP00000065983	ENSMUSP00000038514	T653	81.36	1	0.845866
ENSMUSP00000065983	ENSMUSP00000039243	T104	84.84	1	0.837554
ENSMUSP00000065983	ENSMUSP00000039657	T370	61.95	0	0.107065
ENSMUSP00000065983	ENSMUSP00000039966	T351	86.07	1	0.850548
ENSMUSP00000065983	ENSMUSP00000041104	T117	70.87	0	0.10198
ENSMUSP00000065983	ENSMUSP00000041227	T568	66.15	0	0.154372
ENSMUSP00000065983	ENSMUSP00000041732	S15	73.08	1	0.111144
ENSMUSP00000065983	ENSMUSP00000041732	S205	80.24	1	0.856149
ENSMUSP00000065983	ENSMUSP00000041751	S961	59.51	0	0.118091
ENSMUSP00000065983	ENSMUSP00000042509	Y28	40.81	0	0.00425713
ENSMUSP00000065983	ENSMUSP00000044359	S133	88.91	0	0.815074
ENSMUSP00000065983	ENSMUSP00000044827	S1280	80.48	1	0.750772
ENSMUSP00000065983	ENSMUSP00000045490	T2802	61.85	0	0.0898249
ENSMUSP00000065983	ENSMUSP00000046906	S261	65.25	0	0.130909
ENSMUSP00000065983	ENSMUSP00000047308	S651	94.2	1	0.783758
ENSMUSP00000065983	ENSMUSP00000047697	T4190	66.47	0	0.0842762
ENSMUSP00000065983	ENSMUSP00000048119	S1270	72.98	0	0.103785
ENSMUSP00000065983	ENSMUSP00000049056	T379	60.22	0	0.0964709
ENSMUSP00000065983	ENSMUSP00000049186	S17	62.98	0	0.13095
ENSMUSP00000065983	ENSMUSP00000049528	T877	62.79	0	0.142046
ENSMUSP00000065983	ENSMUSP00000049705	T259	79.72	1	0.646488
ENSMUSP00000065983	ENSMUSP00000049902	T397	73.07	0	0.793154
ENSMUSP00000065983	ENSMUSP00000050292	S151	65.15	0	0.0927591
ENSMUSP00000065983	ENSMUSP00000050832	T1239	86.11	1	0.896873
ENSMUSP00000065983	ENSMUSP00000051842	S301	51.7	0	0.10503
ENSMUSP00000065983	ENSMUSP00000053678	S52	62.77	0	0.0724786
ENSMUSP00000065983	ENSMUSP00000054634	T17	54.62	0	0.106314
ENSMUSP00000065983	ENSMUSP00000054837	T885	88.26	1	0.874345
ENSMUSP00000065983	ENSMUSP00000055016	S904	60.23	0	0.0988881
ENSMUSP00000065983	ENSMUSP00000055308	S284	85.04	1	0.812828
ENSMUSP00000065983	ENSMUSP00000055308	S429	84.34	1	0.852958
ENSMUSP00000065983	ENSMUSP00000055308	S467	80.86	1	0.855552
ENSMUSP00000065983	ENSMUSP00000055308	S475	71.54	1	0.842137
ENSMUSP00000065983	ENSMUSP00000055308	T557	74.95	1	0.810558
ENSMUSP00000065983	ENSMUSP00000055772	S353	68.01	0	0.144976
ENSMUSP00000065983	ENSMUSP00000057270	T447	65.01	0	0.145319
ENSMUSP00000065983	ENSMUSP00000059883	S101	74.74	1	0.808681
ENSMUSP00000065983	ENSMUSP00000060930	S113	77.02	1	0.805819
ENSMUSP00000065983	ENSMUSP00000062392	T638	81.41	1	0.804423
ENSMUSP00000065983	ENSMUSP00000062753	T208	81.81	0	0.796941
ENSMUSP00000065983	ENSMUSP00000062753	T395	71.74	0	0.099953
ENSMUSP00000065983	ENSMUSP00000064280	S602	65.56	0	0.110898
ENSMUSP00000065983	ENSMUSP00000064536	S255	87.33	1	0.821746
ENSMUSP00000065983	ENSMUSP00000064699	T158	67.9	0	0.093951
ENSMUSP00000065983	ENSMUSP00000065284	T402	59.59	0	0.120485
ENSMUSP00000065983	ENSMUSP00000066138	T869	82.38	1	0.883737
ENSMUSP00000065983	ENSMUSP00000067556	T1091	54.76	0	0.118423
ENSMUSP00000065983	ENSMUSP00000067701	S790	82.33	0	0.789726
ENSMUSP00000065983	ENSMUSP00000068530	S1061	70.83	0	0.111896
ENSMUSP00000065983	ENSMUSP00000072509	S557	47.15	0	0.0781255
ENSMUSP00000065983	ENSMUSP00000074416	S838	69.04	0	0.0857137
ENSMUSP00000065983	ENSMUSP00000074953	S387	84.05	1	0.831911
ENSMUSP00000065983	ENSMUSP00000076261	T170	50.09	0	0.0831317
ENSMUSP00000065983	ENSMUSP00000077744	T11	61.26	0	0.0310889
ENSMUSP00000065983	ENSMUSP00000078337	S2671	68.29	0	0.0569354
ENSMUSP00000065983	ENSMUSP00000078337	T1845	63.95	0	0.82517
ENSMUSP00000065983	ENSMUSP00000079553	S236	79.64	0	0.81184
ENSMUSP00000065983	ENSMUSP00000080257	S616	77.26	1	0.968302
ENSMUSP00000065983	ENSMUSP00000080389	T1028	71.98	0	0.158968
ENSMUSP00000065983	ENSMUSP00000081531	S1861	61.86	0	0.0831224
ENSMUSP00000065983	ENSMUSP00000081531	T1772	87.42	1	0.870299
ENSMUSP00000065983	ENSMUSP00000083250	T1717	87.02	1	0.81023
ENSMUSP00000065983	ENSMUSP00000085712	S821	72.95	0	0.0682194
ENSMUSP00000065983	ENSMUSP00000087656	T153	57.28	0	0.13205
ENSMUSP00000065983	ENSMUSP00000087714	S1627	55.86	0	0.0953302
ENSMUSP00000065983	ENSMUSP00000087815	T249	70.6	1	0.815811
ENSMUSP00000065983	ENSMUSP00000087879	T1279	76.69	1	0.816741
ENSMUSP00000065983	ENSMUSP00000089079	T642	66.73	0	0.110948
ENSMUSP00000065983	ENSMUSP00000089680	T1476	89.44	0	0.894233
ENSMUSP00000065983	ENSMUSP00000090633	S2985	67.52	1	0.862967
ENSMUSP00000065983	ENSMUSP00000090633	S4879	68.44	1	0.835864
ENSMUSP00000065983	ENSMUSP00000090633	S4906	73.52	1	0.835326
ENSMUSP00000065983	ENSMUSP00000090633	T5567	88.5	1	0.892565
ENSMUSP00000065983	ENSMUSP00000090633	T695	66.63	1	0.833703
ENSMUSP00000065983	ENSMUSP00000092223	T2044	80.84	1	0.85713
ENSMUSP00000065983	ENSMUSP00000092223	T2420	85.71	1	0.880682
ENSMUSP00000065983	ENSMUSP00000092849	S366	84.05	1	0.831911
ENSMUSP00000065983	ENSMUSP00000094326	S347	74.78	0	0.120413
ENSMUSP00000065983	ENSMUSP00000096930	T768	73.71	0	0.163937
ENSMUSP00000065983	ENSMUSP00000097066	S425	64.95	0	0.13227
ENSMUSP00000065983	ENSMUSP00000098076	T45	66.82	0	0.125559
ENSMUSP00000065983	ENSMUSP00000098580	T968	87.48	1	0.87283
ENSMUSP00000065983	ENSMUSP00000098849	S106	79.24	1	0.830361
ENSMUSP00000065983	ENSMUSP00000098849	S124	76.44	1	0.822602
ENSMUSP00000065983	ENSMUSP00000099815	T476	65.17	0	0.0926543
ENSMUSP00000065983	ENSMUSP00000099885	T458	59.14	0	0.11869
ENSMUSP00000065983	ENSMUSP00000099885	T950	82.05	1	0.936545
ENSMUSP00000065983	ENSMUSP00000099907	T156	93.3	1	0.825034
ENSMUSP00000065983	ENSMUSP00000099987	T1003	81.87	1	0.920225
ENSMUSP00000065983	ENSMUSP00000100057	S353	67.13	1	0.141191
ENSMUSP00000065983	ENSMUSP00000100057	S358	80.53	1	0.846727
ENSMUSP00000065983	ENSMUSP00000101159	T238	65.76	0	0.123588
ENSMUSP00000065983	ENSMUSP00000103222	S541	61.06	0	0.136101
ENSMUSP00000065983	ENSMUSP00000103528	T84	73.24	0	0.796079
ENSMUSP00000065983	ENSMUSP00000105970	S100	81.03	1	0.824185
ENSMUSP00000065983	ENSMUSP00000105970	S55	81.08	1	0.807238
ENSMUSP00000065983	ENSMUSP00000105970	T112	88.54	1	0.80553
ENSMUSP00000065983	ENSMUSP00000106756	S1044	85.37	0	0.841529
ENSMUSP00000065983	ENSMUSP00000107232	T131	93.6	1	0.86525
ENSMUSP00000065983	ENSMUSP00000107347	S210	83.25	1	0.847079
ENSMUSP00000065983	ENSMUSP00000107770	S81	96.92	1	0.828161
ENSMUSP00000065983	ENSMUSP00000112915	S139	78.26	1	0.118389
ENSMUSP00000065983	ENSMUSP00000113307	T695	74.97	0	0.0817824
ENSMUSP00000065983	ENSMUSP00000113778	T1399	89.94	0	0.841022
ENSMUSP00000065983	ENSMUSP00000117040	S538	75.07	0	0.127192
ENSMUSP00000065983	ENSMUSP00000117569	S1483	68.52	0	0.0929813
ENSMUSP00000065983	ENSMUSP00000117616	S2223	75.42	1	0.839503
ENSMUSP00000065983	ENSMUSP00000117616	T2184	69.18	1	0.870868
ENSMUSP00000065983	ENSMUSP00000117616	T2205	87.91	1	0.890966
ENSMUSP00000065983	ENSMUSP00000118125	T262	80.13	1	0.935635
ENSMUSP00000065983	ENSMUSP00000119485	T197	84.32	0	0.834842
ENSMUSP00000065983	ENSMUSP00000123367	S1221	66.28	1	0.850478
ENSMUSP00000065983	ENSMUSP00000124052	T2290	57.82	0	0.069819
ENSMUSP00000065983	ENSMUSP00000128759	S460	76.41	1	0.832852
ENSMUSP00000065983	ENSMUSP00000128888	T369	78.73	1	0.785068
ENSMUSP00000065983	ENSMUSP00000129220	T1328	83.37	1	0.837902
ENSMUSP00000065983	ENSMUSP00000129544	T1258	49.14	0	0.0860523
ENSMUSP00000065983	ENSMUSP00000130739	T65	82.25	1	0.844717
ENSMUSP00000065983	ENSMUSP00000131840	T1361	50.25	0	0.0967532
ENSMUSP00000065983	ENSMUSP00000135223	S961	65.12	0	0.106384
ENSMUSP00000065983	ENSMUSP00000136673	S190	61.91	0	0.0989409
ENSMUSP00000065983	ENSMUSP00000136768	S114	77.93	1	0.915481
ENSMUSP00000065983	ENSMUSP00000140116	S699	53.7	0	0.128786
ENSMUSP00000065983	ENSMUSP00000140124	S294	82.25	1	0.831205
ENSMUSP00000065983	ENSMUSP00000140941	T298	54.59	0	0.051514
ENSMUSP00000065983	ENSMUSP00000141769	T562	84.4	1	0.804678
ENSMUSP00000069549	ENSMUSP00000023666	T439	67.25	0	0.398667
ENSMUSP00000069549	ENSMUSP00000124282	T830	57.01	1	0.411159
ENSMUSP00000070019	ENSMUSP00000026750	S467	76.47	0	0.831133
ENSMUSP00000070019	ENSMUSP00000033617	S180	77.6	1	0.555637
ENSMUSP00000070019	ENSMUSP00000038653	S312	69.03	0	0.472919
ENSMUSP00000070019	ENSMUSP00000070019	S660	68.96	1	0.660824
ENSMUSP00000071836	ENSMUSP00000042457	Y29	48.21	0	0.737623
ENSMUSP00000071836	ENSMUSP00000104732	Y131	57.25	1	0.827152
ENSMUSP00000071836	ENSMUSP00000104732	Y21	54.97	1	0.984787
ENSMUSP00000071836	ENSMUSP00000104732	Y92	64.39	1	0.863705
ENSMUSP00000071836	ENSMUSP00000127034	Y126	60.03	0	0.848096
ENSMUSP00000071836	ENSMUSP00000129146	Y483	62.93	0	0.825521
ENSMUSP00000073268	ENSMUSP00000042123	T156	82.83	1	0.731139
ENSMUSP00000073268	ENSMUSP00000091178	T510	77.08	0	0.593157
ENSMUSP00000075167	ENSMUSP00000034150	Y660	73.72	0	0.934143
ENSMUSP00000075167	ENSMUSP00000043555	Y747	71.38	0	0.960709
ENSMUSP00000075167	ENSMUSP00000044420	Y120	80.95	1	0.853073
ENSMUSP00000075167	ENSMUSP00000081263	Y150	78.55	1	0.970097
ENSMUSP00000075167	ENSMUSP00000092344	Y570	69.4	0	0.866513
ENSMUSP00000075167	ENSMUSP00000121023	Y427	78.68	1	0.914549
ENSMUSP00000075167	ENSMUSP00000140116	Y547	60.24	1	0.858125
ENSMUSP00000075167	ENSMUSP00000142227	Y876	77.54	0	0.825658
ENSMUSP00000076666	ENSMUSP00000076666	S308	73.75	1	0.317349
ENSMUSP00000076666	ENSMUSP00000123728	S491	67.77	0	0.610713
ENSMUSP00000078087	ENSMUSP00000040045	S319	53.78	0	0.210766
ENSMUSP00000078087	ENSMUSP00000078087	S766	64.15	1	0.251481
ENSMUSP00000078757	ENSMUSP00000059596	Y125	72.76	0	0.566833
ENSMUSP00000078757	ENSMUSP00000109759	Y829	72.99	1	0.885331
ENSMUSP00000082017	ENSMUSP00000044938	S280	77.77	1	0.528135
ENSMUSP00000082017	ENSMUSP00000121803	S751	49.73	0	0.49952
ENSMUSP00000083064	ENSMUSP00000091495	T288	71.26	1	0.447151
ENSMUSP00000083064	ENSMUSP00000126453	T1072	62.56	0	0.489422
ENSMUSP00000086114	ENSMUSP00000026452	T62	73.67	1	0.525189
ENSMUSP00000086114	ENSMUSP00000036013	S206	83.57	0	0.542545
ENSMUSP00000086114	ENSMUSP00000060246	T72	74.9	0	0.580132
ENSMUSP00000086114	ENSMUSP00000066620	S545	66.73	1	0.505894
ENSMUSP00000088837	ENSMUSP00000005188	Y618	73.25	1	0.721924
ENSMUSP00000088837	ENSMUSP00000029041	Y20	84	1	0.72186
ENSMUSP00000088837	ENSMUSP00000042857	Y449	78.27	0	0.664663
ENSMUSP00000088837	ENSMUSP00000065278	Y365	66.32	0	0.722159
ENSMUSP00000090237	ENSMUSP00000000095	Y247	72.93	0	0.932641
ENSMUSP00000090237	ENSMUSP00000001562	Y240	65.65	0	0.940416
ENSMUSP00000090237	ENSMUSP00000002839	Y572	79.25	0	0.939468
ENSMUSP00000090237	ENSMUSP00000018431	Y189	75.23	0	0.782488
ENSMUSP00000090237	ENSMUSP00000020263	Y296	75.88	0	0.886451
ENSMUSP00000090237	ENSMUSP00000020904	Y722	85.9	1	0.804145
ENSMUSP00000090237	ENSMUSP00000022954	S15	64	1	0.000814936
ENSMUSP00000090237	ENSMUSP00000032539	Y507	51.7	0	0.856747
ENSMUSP00000090237	ENSMUSP00000034564	Y121	78.11	0	0.912687
ENSMUSP00000090237	ENSMUSP00000037821	Y494	83.8	0	0.880677
ENSMUSP00000090237	ENSMUSP00000037858	Y372	69.31	0	0.843227
ENSMUSP00000090237	ENSMUSP00000041328	Y825	68.96	0	0.932873
ENSMUSP00000090237	ENSMUSP00000042389	Y369	81.24	0	0.895672
ENSMUSP00000090237	ENSMUSP00000050716	Y323	83.69	1	0.903386
ENSMUSP00000090237	ENSMUSP00000050716	Y328	78.6	1	0.876509
ENSMUSP00000090237	ENSMUSP00000062284	Y1472	79.48	1	0.86896
ENSMUSP00000090237	ENSMUSP00000063329	Y12	88.28	1	0.883285
ENSMUSP00000090237	ENSMUSP00000066894	Y177	70.91	1	0.787853
ENSMUSP00000090237	ENSMUSP00000074837	Y998	81.29	0	0.930869
ENSMUSP00000090237	ENSMUSP00000074898	Y505	87.23	1	0.928234
ENSMUSP00000090237	ENSMUSP00000076505	Y626	73.07	0	0.835532
ENSMUSP00000090237	ENSMUSP00000079239	Y397	73.12	1	0.903775
ENSMUSP00000090237	ENSMUSP00000079239	Y398	67.9	1	0.879263
ENSMUSP00000090237	ENSMUSP00000083709	Y118	86.74	1	0.873199
ENSMUSP00000090237	ENSMUSP00000083709	Y31	89.98	1	0.985056
ENSMUSP00000090237	ENSMUSP00000087736	Y190	59.06	0	1.00857
ENSMUSP00000090237	ENSMUSP00000090593	Y555	67.13	0	0.835526
ENSMUSP00000090237	ENSMUSP00000090884	Y192	75	0	0.788821
ENSMUSP00000090237	ENSMUSP00000099368	Y421	85.58	1	0.923191
ENSMUSP00000090237	ENSMUSP00000102443	Y220	93.97	1	0.88953
ENSMUSP00000090237	ENSMUSP00000103234	S21	59.79	0	0.000488081
ENSMUSP00000090237	ENSMUSP00000106869	Y522	70	0	1.01039
ENSMUSP00000090237	ENSMUSP00000107829	Y155	67.86	1	0.727582
ENSMUSP00000090237	ENSMUSP00000107829	Y187	52.41	1	0.852939
ENSMUSP00000090237	ENSMUSP00000113303	Y160	74.42	0	0.998841
ENSMUSP00000090237	ENSMUSP00000134825	Y308	73.47	1	0.86677
ENSMUSP00000090237	ENSMUSP00000141166	Y112	74.9	1	0.852139
ENSMUSP00000090237	ENSMUSP00000142109	Y890	86.74	1	1.01749
ENSMUSP00000094874	ENSMUSP00000020123	S176	67.21	0	0.55586
ENSMUSP00000094874	ENSMUSP00000027601	S413	72.77	0	0.410748
ENSMUSP00000094874	ENSMUSP00000068568	S59	73.73	0	0.559563
ENSMUSP00000094874	ENSMUSP00000099364	S460	68.58	1	0.676866
ENSMUSP00000094874	ENSMUSP00000112959	S1003	82.44	1	0.830661
ENSMUSP00000094874	ENSMUSP00000112959	S102	71.06	1	0.7263
ENSMUSP00000097547	ENSMUSP00000003687	Y73	71.43	0	0.729846
ENSMUSP00000097547	ENSMUSP00000009689	Y266	73.18	0	0.808313
ENSMUSP00000097547	ENSMUSP00000020375	Y69	89.2	0	0.855628
ENSMUSP00000097547	ENSMUSP00000025364	Y26	72.8	0	0.890165
ENSMUSP00000097547	ENSMUSP00000027422	Y234	72.33	0	0.797201
ENSMUSP00000097547	ENSMUSP00000036524	Y64	74.86	0	0.861653
ENSMUSP00000097547	ENSMUSP00000062284	Y1252	78.59	1	0.752651
ENSMUSP00000097547	ENSMUSP00000062284	Y1336	79.05	1	0.84313
ENSMUSP00000097547	ENSMUSP00000062284	Y1472	80.88	1	0.798688
ENSMUSP00000097547	ENSMUSP00000065468	Y277	83.67	1	0.75772
ENSMUSP00000097547	ENSMUSP00000065468	Y300	85.1	1	0.806094
ENSMUSP00000097547	ENSMUSP00000090327	Y260	67.42	0	0.714257
ENSMUSP00000097547	ENSMUSP00000099375	Y253	76.73	0	0.89691
ENSMUSP00000097547	ENSMUSP00000099733	Y568	80.38	1	0.825138
ENSMUSP00000097547	ENSMUSP00000099896	Y170	88.75	1	0.893158
ENSMUSP00000097547	ENSMUSP00000099896	Y181	77.34	1	0.827104
ENSMUSP00000097547	ENSMUSP00000101614	Y204	78.07	0	0.792746
ENSMUSP00000097547	ENSMUSP00000102814	Y348	88.95	1	0.574002
ENSMUSP00000097547	ENSMUSP00000103500	Y364	81.39	1	0.845387
ENSMUSP00000097547	ENSMUSP00000103500	Y380	85.69	1	0.818816
ENSMUSP00000097547	ENSMUSP00000106085	Y38	75.54	0	0.670683
ENSMUSP00000097547	ENSMUSP00000107477	Y19194	63.83	0	0.859193
ENSMUSP00000097547	ENSMUSP00000127774	Y63	88.87	0	0.893868
ENSMUSP00000097547	ENSMUSP00000141532	Y201	75.92	1	0.822481
ENSMUSP00000097547	ENSMUSP00000141532	Y218	72.27	1	0.807027
ENSMUSP00000097547	ENSMUSP00000142275	Y734	58.01	0	0.876911
ENSMUSP00000098056	ENSMUSP00000013773	T978	42.43	0	0.506393
ENSMUSP00000098056	ENSMUSP00000098056	T483	65.39	1	0.422848
ENSMUSP00000098056	ENSMUSP00000098056	T485	94.6	1	0.579071
ENSMUSP00000098056	ENSMUSP00000130127	T825	55.71	0	0.505657
ENSMUSP00000099862	ENSMUSP00000099862	Y1101	82.05	1	0.0129234
ENSMUSP00000099862	ENSMUSP00000104837	Y187	80.42	0	0.0110805
ENSMUSP00000099952	ENSMUSP00000000984	S19	59.29	0	0.397028
ENSMUSP00000099952	ENSMUSP00000002765	S427	83.55	0	0.827632
ENSMUSP00000099952	ENSMUSP00000021605	S226	72.92	0	0.449292
ENSMUSP00000099952	ENSMUSP00000022638	S669	67.94	0	0.508676
ENSMUSP00000099952	ENSMUSP00000025338	S867	44.58	1	0.448505
ENSMUSP00000099952	ENSMUSP00000030539	S1029	75.52	1	0.701172
ENSMUSP00000099952	ENSMUSP00000034815	S18	60.4	0	0.523101
ENSMUSP00000099952	ENSMUSP00000060613	T253	56.95	0	0.45844
ENSMUSP00000099952	ENSMUSP00000076533	S180	68.41	1	0.49002
ENSMUSP00000099952	ENSMUSP00000078088	S285	59.77	0	0.465184
ENSMUSP00000099952	ENSMUSP00000086017	S2280	54.69	0	0.293099
ENSMUSP00000099952	ENSMUSP00000102095	S149	79.14	0	0.465273
ENSMUSP00000099952	ENSMUSP00000107477	T15178	59.15	0	0.369505
ENSMUSP00000099952	ENSMUSP00000108444	S1217	70.51	1	0.663513
ENSMUSP00000099952	ENSMUSP00000108444	S1275	76.64	1	0.637742
ENSMUSP00000099952	ENSMUSP00000109203	S1427	54.22	0	0.453075
ENSMUSP00000099952	ENSMUSP00000109872	T124	61.17	0	0.317038
ENSMUSP00000099952	ENSMUSP00000115406	S1077	73.59	1	0.763125
ENSMUSP00000099952	ENSMUSP00000127070	S113	63.87	1	0.469983
ENSMUSP00000099952	ENSMUSP00000127070	S218	61.4	1	0.508808
ENSMUSP00000099952	ENSMUSP00000127070	S33	63.53	1	0.428544
ENSMUSP00000099952	ENSMUSP00000127070	S418	60.26	1	0.437587
ENSMUSP00000099952	ENSMUSP00000127070	S55	83.66	1	0.729733
ENSMUSP00000099952	ENSMUSP00000127070	T298	65.72	1	0.452822
ENSMUSP00000099952	ENSMUSP00000127070	T388	56.87	1	0.612478
ENSMUSP00000099952	ENSMUSP00000127070	T58	57.99	1	0.354513
ENSMUSP00000099952	ENSMUSP00000127374	S253	68.63	0	0.476955
ENSMUSP00000099952	ENSMUSP00000130221	S10	55.01	0	0.433314
ENSMUSP00000099952	ENSMUSP00000131277	S1952	78.03	0	0.395766
ENSMUSP00000099952	ENSMUSP00000138836	S780	77.89	1	0.811975
ENSMUSP00000099991	ENSMUSP00000033671	S369	70.22	1	0.414429
ENSMUSP00000099991	ENSMUSP00000045445	S319	78.29	0	0.60448
ENSMUSP00000100789	ENSMUSP00000000384	S684	74.23	0	0.571812
ENSMUSP00000100789	ENSMUSP00000022322	S501	61.6	0	0.693685
ENSMUSP00000100789	ENSMUSP00000072330	S237	73.12	1	0.498735
ENSMUSP00000100789	ENSMUSP00000100789	S232	93.89	1	0.365763
ENSMUSP00000100789	ENSMUSP00000100789	S25	90.74	1	0.640656
ENSMUSP00000100789	ENSMUSP00000127919	S696	48.29	0	0.679403
ENSMUSP00000102123	ENSMUSP00000061014	S1387	52.55	0	0.581996
ENSMUSP00000102123	ENSMUSP00000070868	S726	90.63	1	0.562567
ENSMUSP00000103884	ENSMUSP00000026558	S501	78.08	1	0.598278
ENSMUSP00000103884	ENSMUSP00000032459	S278	49.07	0	0.563082
ENSMUSP00000103981	ENSMUSP00000007248	T228	49.1	0	0.324706
ENSMUSP00000103981	ENSMUSP00000028100	S534	85.51	0	0.823385
ENSMUSP00000103981	ENSMUSP00000047359	T97	70.48	1	0.768177
ENSMUSP00000103981	ENSMUSP00000061296	S319	80.53	0	0.843548
ENSMUSP00000103981	ENSMUSP00000116028	S1650	82.99	1	0.86193
ENSMUSP00000103981	ENSMUSP00000116191	S99	80.85	1	0.620818
ENSMUSP00000104860	ENSMUSP00000001484	Y525	67.55	1	0.818131
ENSMUSP00000104860	ENSMUSP00000043103	Y145	80.02	0	0.908289
ENSMUSP00000104890	ENSMUSP00000006718	T357	67.58	0	0.422936
ENSMUSP00000104890	ENSMUSP00000100912	T128	59.17	0	0.43464
ENSMUSP00000104890	ENSMUSP00000104890	T1381	83.58	1	0.230114
ENSMUSP00000104890	ENSMUSP00000104890	T1393	82.68	1	0.412006
ENSMUSP00000105663	ENSMUSP00000099368	Y421	80.87	1	0.887508
ENSMUSP00000105663	ENSMUSP00000113998	Y352	71.62	0	0.819798
ENSMUSP00000106789	ENSMUSP00000032974	T484	60.29	0	0.530987
ENSMUSP00000106789	ENSMUSP00000034944	T369	53.86	1	0.91544
ENSMUSP00000107576	ENSMUSP00000003912	S231	66.51	0	0.190764
ENSMUSP00000107576	ENSMUSP00000025910	T201	85.34	1	0.779123
ENSMUSP00000107576	ENSMUSP00000029002	S62	88.06	1	0.81363
ENSMUSP00000107576	ENSMUSP00000029002	S73	69.49	1	0.808979
ENSMUSP00000107576	ENSMUSP00000047123	T169	60.59	0	0.207393
ENSMUSP00000107576	ENSMUSP00000051432	S140	66.78	1	0.155913
ENSMUSP00000107576	ENSMUSP00000053176	T469	78.6	0	0.806955
ENSMUSP00000107576	ENSMUSP00000070572	S576	76.29	0	0.225034
ENSMUSP00000107576	ENSMUSP00000076491	S75	71.08	1	0.821882
ENSMUSP00000107576	ENSMUSP00000076491	T87	74.6	1	0.824147
ENSMUSP00000107576	ENSMUSP00000080284	S134	60.9	0	0.152628
ENSMUSP00000107576	ENSMUSP00000082729	S264	71.2	0	0.122635
ENSMUSP00000107576	ENSMUSP00000099642	T1629	57.41	0	0.238151
ENSMUSP00000107576	ENSMUSP00000105970	T112	91.03	1	0.768418
ENSMUSP00000107829	ENSMUSP00000020904	S724	50.46	0	0.534062
ENSMUSP00000107829	ENSMUSP00000043466	S424	68.25	0	0.579297
ENSMUSP00000107829	ENSMUSP00000059637	S533	77.19	1	0.76467
ENSMUSP00000107829	ENSMUSP00000083709	T572	68.84	1	0.583838
ENSMUSP00000107829	ENSMUSP00000103227	T378	75.68	0	0.517428
ENSMUSP00000107829	ENSMUSP00000106082	S15	78.42	1	0.587696
ENSMUSP00000107829	ENSMUSP00000107576	S129	68.4	1	0.679132
ENSMUSP00000107829	ENSMUSP00000111175	S1069	72.96	0	0.592642
ENSMUSP00000107884	ENSMUSP00000024811	Y218	62.21	1	0.636427
ENSMUSP00000107884	ENSMUSP00000094986	Y407	71.49	0	0.710247
ENSMUSP00000108468	ENSMUSP00000027817	T1638	61.9	0	0.198521
ENSMUSP00000108468	ENSMUSP00000085683	T266	88.47	1	0.798667
ENSMUSP00000108468	ENSMUSP00000085683	T287	77.7	1	0.804711
ENSMUSP00000108468	ENSMUSP00000109160	T4512	71.53	0	0.0933787
ENSMUSP00000108484	ENSMUSP00000099368	S113	79.72	1	0.479874
ENSMUSP00000108484	ENSMUSP00000099368	S150	81.02	1	0.499913
ENSMUSP00000108484	ENSMUSP00000099368	S282	87.88	1	0.762546
ENSMUSP00000108484	ENSMUSP00000107250	S608	72.39	0	0.423225
ENSMUSP00000108484	ENSMUSP00000140536	S1150	85.09	0	0.719431
ENSMUSP00000109144	ENSMUSP00000017348	Y206	60.58	0	0.875301
ENSMUSP00000109144	ENSMUSP00000020617	Y1230	72.19	1	0.94758
ENSMUSP00000109144	ENSMUSP00000020617	Y1231	64.68	1	0.91715
ENSMUSP00000109144	ENSMUSP00000020617	Y1265	63.45	1	0.977595
ENSMUSP00000109144	ENSMUSP00000025646	Y432	71.06	0	0.853397
ENSMUSP00000109144	ENSMUSP00000035261	Y300	62.27	0	0.840472
ENSMUSP00000110777	ENSMUSP00000001780	Y176	66.3	1	0.642797
ENSMUSP00000110777	ENSMUSP00000058217	Y212	77.21	0	0.571528
ENSMUSP00000110923	ENSMUSP00000021595	Y25	68	0	0.949238
ENSMUSP00000110923	ENSMUSP00000028624	Y223	78.43	0	0.965246
ENSMUSP00000110923	ENSMUSP00000100025	Y198	69.02	0	0.801076
ENSMUSP00000110923	ENSMUSP00000107803	Y541	82.35	0	1.12001
ENSMUSP00000110923	ENSMUSP00000110923	Y706	69.58	1	0.97215
ENSMUSP00000110923	ENSMUSP00000110923	Y721	85.82	1	0.998186
ENSMUSP00000110923	ENSMUSP00000110923	Y921	85.5	1	1.00763
ENSMUSP00000110923	ENSMUSP00000110923	Y974	72.71	1	0.860046
ENSMUSP00000111103	ENSMUSP00000034150	Y307	72.59	1	1.08423
ENSMUSP00000111103	ENSMUSP00000124376	Y417	76.16	0	0.926301
ENSMUSP00000113341	ENSMUSP00000004202	S146	77.24	1	0.490771
ENSMUSP00000113341	ENSMUSP00000021271	S661	89.43	1	0.44334
ENSMUSP00000113341	ENSMUSP00000021271	S663	86.16	1	0.411166
ENSMUSP00000113341	ENSMUSP00000023869	S189	70.21	0	0.498623
ENSMUSP00000113341	ENSMUSP00000048914	S615	78.27	0	0.377515
ENSMUSP00000113341	ENSMUSP00000068374	S1151	77.2	0	0.463297
ENSMUSP00000113341	ENSMUSP00000077760	S130	79.19	1	0.584564
ENSMUSP00000113341	ENSMUSP00000121390	S387	77.77	0	0.38192
ENSMUSP00000113852	ENSMUSP00000026635	Y350	73.21	0	0.846676
ENSMUSP00000113852	ENSMUSP00000033325	Y517	75.12	1	0.74427
ENSMUSP00000113852	ENSMUSP00000057406	Y440	69.1	0	0.735349
ENSMUSP00000113852	ENSMUSP00000059079	Y307	56.27	0	0.761235
ENSMUSP00000113852	ENSMUSP00000062392	Y658	79.97	1	0.930694
ENSMUSP00000113852	ENSMUSP00000062919	Y91	58.56	0	0.736142
ENSMUSP00000113852	ENSMUSP00000092344	Y559	81.98	1	0.788758
ENSMUSP00000113852	ENSMUSP00000092344	Y570	63.14	1	0.782643
ENSMUSP00000113852	ENSMUSP00000097743	Y869	73.27	0	0.791011
ENSMUSP00000113852	ENSMUSP00000112554	Y230	84.37	1	0.761605
ENSMUSP00000113852	ENSMUSP00000112554	Y239	82.28	1	0.914935
ENSMUSP00000113852	ENSMUSP00000113388	Y1422	72.19	0	0.744145
ENSMUSP00000113852	ENSMUSP00000113852	Y130	70.97	1	1.0275
ENSMUSP00000113852	ENSMUSP00000113852	Y317	79.93	1	0.806047
ENSMUSP00000113852	ENSMUSP00000119607	Y326	72.2	0	0.875176
ENSMUSP00000113852	ENSMUSP00000124048	Y464	66.04	0	0.769534
ENSMUSP00000114074	ENSMUSP00000018610	S733	72.45	1	0.795908
ENSMUSP00000114074	ENSMUSP00000018610	S903	77.74	1	0.801383
ENSMUSP00000114074	ENSMUSP00000046900	S60	61.38	0	0.390532
ENSMUSP00000114074	ENSMUSP00000090245	S63	60.15	0	0.401828
ENSMUSP00000114074	ENSMUSP00000112546	S231	67.69	0	0.468657
ENSMUSP00000114074	ENSMUSP00000131625	S45	67.81	1	0.823365
ENSMUSP00000116235	ENSMUSP00000023435	S269	63.15	0	0.498204
ENSMUSP00000116235	ENSMUSP00000034562	S45	62.49	1	0.445654
ENSMUSP00000116235	ENSMUSP00000043713	S171	77.17	0	0.469645
ENSMUSP00000124133	ENSMUSP00000033770	S97	83.41	1	0.730166
ENSMUSP00000124133	ENSMUSP00000050592	S989	68.69	0	0.209456
ENSMUSP00000124963	ENSMUSP00000002095	S169	64.28	0	0.297711
ENSMUSP00000124963	ENSMUSP00000003345	S262	70.79	0	0.413611
ENSMUSP00000124963	ENSMUSP00000020112	S1400	74.18	0	0.310066
ENSMUSP00000124963	ENSMUSP00000056744	T751	70.09	0	0.42807
ENSMUSP00000124963	ENSMUSP00000110380	S630	69.89	0	0.30997
ENSMUSP00000124963	ENSMUSP00000112725	S27	67.69	0	0.395885
ENSMUSP00000124963	ENSMUSP00000124179	S1033	71.27	0	0.48707
ENSMUSP00000124963	ENSMUSP00000124963	S110	76.04	1	0.59997
ENSMUSP00000124963	ENSMUSP00000124963	S114	71.28	1	0.398474
ENSMUSP00000124963	ENSMUSP00000124963	S117	75.57	1	0.378807
ENSMUSP00000124963	ENSMUSP00000124963	S126	66.29	1	0.398854
ENSMUSP00000124963	ENSMUSP00000124963	S445	79.33	1	0.572267
ENSMUSP00000124963	ENSMUSP00000124963	S92	73.96	1	0.29388
ENSMUSP00000124963	ENSMUSP00000124963	T109	75.42	1	0.461397
ENSMUSP00000125777	ENSMUSP00000044836	Y715	66	0	1.06742
ENSMUSP00000125777	ENSMUSP00000045010	Y242	84.23	1	0.905331
ENSMUSP00000125777	ENSMUSP00000045010	Y261	90.41	1	0.815089
ENSMUSP00000125777	ENSMUSP00000069892	Y217	73.77	0	0.777289
ENSMUSP00000125777	ENSMUSP00000079664	Y679	85.21	1	0.840279
ENSMUSP00000125777	ENSMUSP00000086730	Y858	81.72	0	0.79235
ENSMUSP00000125777	ENSMUSP00000094515	Y479	69.53	0	0.777269
ENSMUSP00000125777	ENSMUSP00000127941	Y1021	83.07	1	0.790951
ENSMUSP00000125777	ENSMUSP00000127941	Y918	73.34	1	0.74166
ENSMUSP00000125777	ENSMUSP00000135082	Y105	73.43	0	1.02211
ENSMUSP00000125777	ENSMUSP00000138716	Y405	71.75	0	1.01135
ENSMUSP00000125777	ENSMUSP00000141532	Y201	74.39	1	0.862156
ENSMUSP00000125777	ENSMUSP00000141532	Y218	69.56	1	0.839527
ENSMUSP00000130289	ENSMUSP00000020329	Y270	57.7	0	0.87367
ENSMUSP00000130289	ENSMUSP00000026093	Y143	54.46	0	0.84472
ENSMUSP00000130289	ENSMUSP00000062284	Y1070	74.87	1	0.844155
ENSMUSP00000130289	ENSMUSP00000130289	Y394	81.23	1	0.891433
ENSMUSP00000132078	ENSMUSP00000079566	S42	86.23	0	1.07261
ENSMUSP00000132078	ENSMUSP00000108455	S176	73.78	1	0.887829
ENSMUSP00000136977	ENSMUSP00000001166	T695	73.24	0	0.183377
ENSMUSP00000136977	ENSMUSP00000051432	S140	66.78	1	0.178322
ENSMUSP00000136977	ENSMUSP00000076491	S75	71.08	1	0.757609
ENSMUSP00000136977	ENSMUSP00000076491	T87	74.6	1	0.765453
ENSMUSP00000136977	ENSMUSP00000128000	S664	66.33	0	0.253487
ENSMUSP00000136977	ENSMUSP00000137038	S375	55.8	0	0.087597
ENSMUSP00000140515	ENSMUSP00000002180	S148	74.06	1	0.886382
ENSMUSP00000140515	ENSMUSP00000004560	T58	72.54	1	0.621417
ENSMUSP00000140515	ENSMUSP00000004994	S209	77.72	1	0.877637
ENSMUSP00000140515	ENSMUSP00000009538	T432	59.66	0	0.329139
ENSMUSP00000140515	ENSMUSP00000013759	T557	72.2	0	0.94782
ENSMUSP00000140515	ENSMUSP00000016771	S1799	56.55	0	0.339186
ENSMUSP00000140515	ENSMUSP00000020123	S79	60.18	0	0.33648
ENSMUSP00000140515	ENSMUSP00000021514	S375	77.62	1	0.471561
ENSMUSP00000140515	ENSMUSP00000021514	S377	79.32	1	0.821232
ENSMUSP00000140515	ENSMUSP00000024748	S378	73.96	0	0.345275
ENSMUSP00000140515	ENSMUSP00000027603	S216	47.43	0	0.199588
ENSMUSP00000140515	ENSMUSP00000028624	T212	42.97	0	0.274635
ENSMUSP00000140515	ENSMUSP00000028848	S129	57.21	0	0.23635
ENSMUSP00000140515	ENSMUSP00000030747	S348	82.33	1	0.927271
ENSMUSP00000140515	ENSMUSP00000030775	S291	71.73	0	0.697954
ENSMUSP00000140515	ENSMUSP00000032561	S329	56.4	0	0.477054
ENSMUSP00000140515	ENSMUSP00000037304	T157	58.53	0	0.228943
ENSMUSP00000140515	ENSMUSP00000039245	S937	75.81	0	0.231861
ENSMUSP00000140515	ENSMUSP00000042053	S494	54.03	0	0.330979
ENSMUSP00000140515	ENSMUSP00000046235	S90	58.21	1	0.500975
ENSMUSP00000140515	ENSMUSP00000047839	T123	62.16	0	0.26251
ENSMUSP00000140515	ENSMUSP00000058618	S1470	58.91	0	0.276402
ENSMUSP00000140515	ENSMUSP00000064366	T41	70.89	1	0.726623
ENSMUSP00000140515	ENSMUSP00000067912	S174	66.75	0	0.438937
ENSMUSP00000140515	ENSMUSP00000072617	T142	58.35	1	0.582491
ENSMUSP00000140515	ENSMUSP00000075992	S101	60.36	1	0.315991
ENSMUSP00000140515	ENSMUSP00000075992	S13	68.35	1	0.670285
ENSMUSP00000140515	ENSMUSP00000075992	S294	57.3	1	0.554852
ENSMUSP00000140515	ENSMUSP00000075992	T23	87.4	1	0.586076
ENSMUSP00000140515	ENSMUSP00000082422	S269	56.42	0	0.402446
ENSMUSP00000140515	ENSMUSP00000084361	S19	74.78	0	0.182084
ENSMUSP00000140515	ENSMUSP00000090510	S768	63.96	0	0.219433
ENSMUSP00000140515	ENSMUSP00000096813	T101	51.27	0	0.302171
ENSMUSP00000140515	ENSMUSP00000101331	S276	65.57	0	0.506944
ENSMUSP00000140515	ENSMUSP00000106188	S1503	71.88	0	0.485279
ENSMUSP00000140515	ENSMUSP00000106315	S795	65.13	0	0.423867
ENSMUSP00000140515	ENSMUSP00000110813	S265	83.33	0	0.283504
ENSMUSP00000140515	ENSMUSP00000113157	S14	84.45	1	0.865667
ENSMUSP00000140515	ENSMUSP00000113157	S97	71.26	1	0.462043
ENSMUSP00000140515	ENSMUSP00000121977	S30	86.6	1	1.08903
ENSMUSP00000140515	ENSMUSP00000127070	S113	58.98	1	0.442426
ENSMUSP00000140515	ENSMUSP00000127070	S33	59.32	1	0.390154
ENSMUSP00000140515	ENSMUSP00000127070	S335	74.43	1	0.814747
ENSMUSP00000140515	ENSMUSP00000127070	S55	59.59	1	0.445413
ENSMUSP00000140515	ENSMUSP00000127070	S80	80.32	1	0.290926
ENSMUSP00000140515	ENSMUSP00000127070	T41	66.65	1	0.453705
ENSMUSP00000140515	ENSMUSP00000127070	T58	62.81	1	0.412075
ENSMUSP00000140515	ENSMUSP00000127941	S1023	62.68	0	0.260065
ENSMUSP00000140515	ENSMUSP00000128759	S534	64.62	0	0.434536
ENSMUSP00000140515	ENSMUSP00000129362	S840	56.21	0	0.437671
ENSMUSP00000140515	ENSMUSP00000132547	S59	62.77	1	0.389419
ENSMUSP00000140515	ENSMUSP00000135223	S1144	69.27	1	0.319309
ENSMUSP00000140515	ENSMUSP00000135223	S594	73.14	1	0.564137
ENSMUSP00000140515	ENSMUSP00000135223	S961	71.81	1	0.307979
ENSMUSP00000140515	ENSMUSP00000137663	S342	69.55	0	0.590251
ENSMUSP00000140515	ENSMUSP00000138350	S990	84.49	1	0.752862
ENSMUSP00000140515	ENSMUSP00000138350	S993	78.09	1	0.720393
ENSMUSP00000140515	ENSMUSP00000138350	S998	85.65	1	1.17958
ENSMUSP00000140515	ENSMUSP00000139078	S337	63.24	0	0.351741
ENSMUSP00000140515	ENSMUSP00000141070	S119	58.39	0	0.691888

## Sheet: roc_Predikin_mouse_4
kinase	target	target_residue	Predikin_score	real_site	AKID_score
ENSMUSP00000000129	ENSMUSP00000079664	Y679	80.24	1	0.908943
ENSMUSP00000000129	ENSMUSP00000088532	Y833	86.44	0	0.823184
ENSMUSP00000000421	ENSMUSP00000000421	S166	82.86	1	0.690848
ENSMUSP00000000421	ENSMUSP00000110342	S465	40.77	0	0.447468
ENSMUSP00000001675	ENSMUSP00000069554	S382	83.08	1	0.701865
ENSMUSP00000001675	ENSMUSP00000102590	S1013	67.66	0	0.418204
ENSMUSP00000001780	ENSMUSP00000023812	T659	73.33	1	0.672546
ENSMUSP00000001780	ENSMUSP00000025239	S276	58.19	0	0.293032
ENSMUSP00000001780	ENSMUSP00000030731	T43	57.42	0	0.189094
ENSMUSP00000001780	ENSMUSP00000091011	S430	77.28	1	0.837583
ENSMUSP00000001780	ENSMUSP00000103012	S455	85.23	1	0.984171
ENSMUSP00000001780	ENSMUSP00000129157	S107	50.67	0	0.316978
ENSMUSP00000003370	ENSMUSP00000003370	Y50	79.79	1	0.673188
ENSMUSP00000003370	ENSMUSP00000138585	Y356	78.39	0	0.681069
ENSMUSP00000004990	ENSMUSP00000025243	S183	72.85	1	0.355809
ENSMUSP00000004990	ENSMUSP00000025243	S185	59.97	1	0.194699
ENSMUSP00000004990	ENSMUSP00000027277	S721	88.37	1	0.844657
ENSMUSP00000004990	ENSMUSP00000028222	T649	56.55	1	0.338925
ENSMUSP00000004990	ENSMUSP00000030739	S678	57.05	0	0.188722
ENSMUSP00000004990	ENSMUSP00000031750	S1110	80.39	0	0.806013
ENSMUSP00000004990	ENSMUSP00000032762	S425	69.14	0	0.252684
ENSMUSP00000004990	ENSMUSP00000041361	T413	69.18	0	0.318686
ENSMUSP00000004990	ENSMUSP00000041907	S285	74.97	0	0.351249
ENSMUSP00000004990	ENSMUSP00000047529	S42	85.65	1	0.860238
ENSMUSP00000004990	ENSMUSP00000050727	S198	61.92	0	0.307519
ENSMUSP00000004990	ENSMUSP00000054852	T48	84.46	1	0.82574
ENSMUSP00000004990	ENSMUSP00000055308	S284	86.1	1	0.795235
ENSMUSP00000004990	ENSMUSP00000055308	S429	86.38	1	0.842366
ENSMUSP00000004990	ENSMUSP00000055308	S467	82	1	0.838078
ENSMUSP00000004990	ENSMUSP00000055308	S475	77.24	1	0.7708
ENSMUSP00000004990	ENSMUSP00000055308	T557	78.11	1	0.784822
ENSMUSP00000004990	ENSMUSP00000071636	T93	74.57	1	0.846
ENSMUSP00000004990	ENSMUSP00000073061	S181	64.18	1	0.309632
ENSMUSP00000004990	ENSMUSP00000073228	S1484	62.46	0	0.210146
ENSMUSP00000004990	ENSMUSP00000082288	S489	63.23	0	0.198183
ENSMUSP00000004990	ENSMUSP00000083705	T286	71.99	0	0.258327
ENSMUSP00000004990	ENSMUSP00000090633	S4906	73.42	1	0.822054
ENSMUSP00000004990	ENSMUSP00000099638	S517	57.96	0	0.281332
ENSMUSP00000004990	ENSMUSP00000102590	S268	70.85	0	0.828395
ENSMUSP00000004990	ENSMUSP00000109337	S87	63.07	0	0.209541
ENSMUSP00000004990	ENSMUSP00000113705	T1408	49.87	0	0.328982
ENSMUSP00000004990	ENSMUSP00000124280	T34	69.32	0	0.401571
ENSMUSP00000005066	ENSMUSP00000020630	Y628	38.54	0	0.108673
ENSMUSP00000005066	ENSMUSP00000072330	Y156	44.79	1	0.0346599
ENSMUSP00000005606	ENSMUSP00000000451	S233	79.08	1	0.65958
ENSMUSP00000005606	ENSMUSP00000001304	S4	65.45	0	0.359295
ENSMUSP00000005606	ENSMUSP00000005606	S339	78.68	1	0.696262
ENSMUSP00000005606	ENSMUSP00000006629	T346	68.33	1	0.33707
ENSMUSP00000005606	ENSMUSP00000015501	S97	62.63	0	0.225453
ENSMUSP00000005606	ENSMUSP00000019405	T527	61.14	0	0.303851
ENSMUSP00000005606	ENSMUSP00000019482	S252	73.99	0	0.359629
ENSMUSP00000005606	ENSMUSP00000019999	S2096	76.38	0	0.329478
ENSMUSP00000005606	ENSMUSP00000021674	S362	84.64	1	0.80975
ENSMUSP00000005606	ENSMUSP00000021803	T518	64.66	0	0.181976
ENSMUSP00000005606	ENSMUSP00000022331	S287	70.42	1	0.775409
ENSMUSP00000005606	ENSMUSP00000022331	T186	68.1	1	0.744839
ENSMUSP00000005606	ENSMUSP00000022593	S116	66.48	0	0.234948
ENSMUSP00000005606	ENSMUSP00000022830	T338	67.97	0	0.594167
ENSMUSP00000005606	ENSMUSP00000023709	S6	84.73	0	0.810104
ENSMUSP00000005606	ENSMUSP00000025800	S214	77.74	1	1.0908
ENSMUSP00000005606	ENSMUSP00000026078	S231	56.66	0	0.344692
ENSMUSP00000005606	ENSMUSP00000026455	S235	69.61	1	0.641214
ENSMUSP00000005606	ENSMUSP00000026635	S516	58.39	0	0.234106
ENSMUSP00000005606	ENSMUSP00000027123	S256	65.04	0	0.40469
ENSMUSP00000005606	ENSMUSP00000027843	S401	61.04	0	0.540724
ENSMUSP00000005606	ENSMUSP00000028062	S25	85.94	1	0.59113
ENSMUSP00000005606	ENSMUSP00000028062	S66	70.28	1	0.668415
ENSMUSP00000005606	ENSMUSP00000028804	S149	83.83	1	0.823268
ENSMUSP00000005606	ENSMUSP00000028815	S403	72.46	1	0.572478
ENSMUSP00000005606	ENSMUSP00000028815	S640	68.38	1	0.563607
ENSMUSP00000005606	ENSMUSP00000030556	S555	77.68	0	0.255082
ENSMUSP00000005606	ENSMUSP00000031490	S1043	75.76	0	1.08484
ENSMUSP00000005606	ENSMUSP00000031598	S40	74.44	0	0.3929
ENSMUSP00000005606	ENSMUSP00000032762	S492	77.88	1	1.06817
ENSMUSP00000005606	ENSMUSP00000032762	S517	62.08	1	0.778404
ENSMUSP00000005606	ENSMUSP00000033142	S221	78.79	1	1.09193
ENSMUSP00000005606	ENSMUSP00000033611	T84	55.68	0	0.340773
ENSMUSP00000005606	ENSMUSP00000033642	S47	68.78	1	0.336491
ENSMUSP00000005606	ENSMUSP00000034547	T118	72.61	0	0.321218
ENSMUSP00000005606	ENSMUSP00000034585	S333	65.6	0	0.20869
ENSMUSP00000005606	ENSMUSP00000034717	S358	84.06	0	0.82074
ENSMUSP00000005606	ENSMUSP00000034745	S919	57.04	0	0.356292
ENSMUSP00000005606	ENSMUSP00000034834	S37	70.24	0	0.458205
ENSMUSP00000005606	ENSMUSP00000034912	S745	82.67	1	0.816021
ENSMUSP00000005606	ENSMUSP00000034912	S822	83.07	1	0.862925
ENSMUSP00000005606	ENSMUSP00000037854	S96	72.99	1	0.610577
ENSMUSP00000005606	ENSMUSP00000037854	T94	79.83	1	0.837493
ENSMUSP00000005606	ENSMUSP00000038754	S15	68.11	1	0.692842
ENSMUSP00000005606	ENSMUSP00000041347	S363	56.86	0	0.336935
ENSMUSP00000005606	ENSMUSP00000042123	T156	80.58	1	0.89937
ENSMUSP00000005606	ENSMUSP00000049296	S4159	81.85	1	0.657227
ENSMUSP00000005606	ENSMUSP00000054424	S93	78.7	0	0.368006
ENSMUSP00000005606	ENSMUSP00000054444	S186	83.01	0	0.240231
ENSMUSP00000005606	ENSMUSP00000058321	S169	70.5	1	0.400874
ENSMUSP00000005606	ENSMUSP00000058321	S171	61.32	1	0.333823
ENSMUSP00000005606	ENSMUSP00000058321	S368	85.31	1	0.598753
ENSMUSP00000005606	ENSMUSP00000058321	T304	73.24	1	0.376803
ENSMUSP00000005606	ENSMUSP00000060671	S108	87.59	1	1.02207
ENSMUSP00000005606	ENSMUSP00000062632	S336	73.31	0	0.390431
ENSMUSP00000005606	ENSMUSP00000063397	S1112	74.83	0	0.345102
ENSMUSP00000005606	ENSMUSP00000064536	S365	87.71	0	0.806407
ENSMUSP00000005606	ENSMUSP00000065713	S264	80.37	1	0.818888
ENSMUSP00000005606	ENSMUSP00000066181	S192	68.64	0	0.354847
ENSMUSP00000005606	ENSMUSP00000077697	S1286	67.26	0	0.383958
ENSMUSP00000005606	ENSMUSP00000080257	T38	81.97	1	0.76303
ENSMUSP00000005606	ENSMUSP00000081531	T1772	67.99	0	0.207463
ENSMUSP00000005606	ENSMUSP00000084043	S113	68.81	0	0.351011
ENSMUSP00000005606	ENSMUSP00000086027	S388	81.42	0	0.930752
ENSMUSP00000005606	ENSMUSP00000087742	S110	72.86	1	1.14618
ENSMUSP00000005606	ENSMUSP00000087742	S293	70.25	1	0.792221
ENSMUSP00000005606	ENSMUSP00000087742	S306	80.37	1	0.680492
ENSMUSP00000005606	ENSMUSP00000087742	S315	87.48	1	0.77945
ENSMUSP00000005606	ENSMUSP00000088369	S1302	83.32	0	0.819142
ENSMUSP00000005606	ENSMUSP00000096386	T1182	75.57	0	0.311714
ENSMUSP00000005606	ENSMUSP00000099426	S684	70.69	0	0.339392
ENSMUSP00000005606	ENSMUSP00000100789	S232	84.53	1	0.582525
ENSMUSP00000005606	ENSMUSP00000100789	S25	82.43	1	0.777754
ENSMUSP00000005606	ENSMUSP00000102570	T157	50.64	0	0.344558
ENSMUSP00000005606	ENSMUSP00000105082	S218	68.65	0	0.350712
ENSMUSP00000005606	ENSMUSP00000107503	S57	74.41	1	0.394303
ENSMUSP00000005606	ENSMUSP00000108444	S1400	71.73	1	0.689435
ENSMUSP00000005606	ENSMUSP00000109203	T1218	56.67	0	0.176117
ENSMUSP00000005606	ENSMUSP00000112436	S431	65.73	0	0.322861
ENSMUSP00000005606	ENSMUSP00000113068	S99	69.24	0	0.385295
ENSMUSP00000005606	ENSMUSP00000116313	S1320	72.45	0	0.153498
ENSMUSP00000005606	ENSMUSP00000122476	S170	75.59	1	1.08555
ENSMUSP00000005606	ENSMUSP00000123253	S870	76.89	0	0.304811
ENSMUSP00000005606	ENSMUSP00000124131	S349	77.33	0	0.351914
ENSMUSP00000005606	ENSMUSP00000125993	S882	63.01	0	0.208951
ENSMUSP00000005606	ENSMUSP00000127070	S113	53.92	1	0.478756
ENSMUSP00000005606	ENSMUSP00000127070	S55	69.02	1	0.782844
ENSMUSP00000005606	ENSMUSP00000127070	T298	72.54	1	0.345445
ENSMUSP00000005606	ENSMUSP00000127070	T73	74.59	1	0.699394
ENSMUSP00000005606	ENSMUSP00000128000	S1131	72.77	0	0.333132
ENSMUSP00000006911	ENSMUSP00000099744	S394	60.94	0	0.152862
ENSMUSP00000006911	ENSMUSP00000133844	S484	82.27	1	0.898775
ENSMUSP00000009138	ENSMUSP00000046329	S340	66.72	0	0.477658
ENSMUSP00000009138	ENSMUSP00000058305	S307	69.46	1	0.719556
ENSMUSP00000009138	ENSMUSP00000069554	S382	83.08	1	0.703945
ENSMUSP00000009138	ENSMUSP00000082501	S682	69.38	0	0.560139
ENSMUSP00000009138	ENSMUSP00000124354	S514	68.64	1	0.678683
ENSMUSP00000009138	ENSMUSP00000135639	S794	67.54	0	0.490084
ENSMUSP00000016670	ENSMUSP00000007257	Y93	58.37	0	0.255612
ENSMUSP00000016670	ENSMUSP00000016670	Y368	57.84	1	0.0724819
ENSMUSP00000016672	ENSMUSP00000007980	S84	75.77	1	0.713916
ENSMUSP00000016672	ENSMUSP00000021822	S56	64.09	0	0.42949
ENSMUSP00000016672	ENSMUSP00000041007	T225	77.46	0	0.280717
ENSMUSP00000016672	ENSMUSP00000045676	S238	77.86	0	0.296909
ENSMUSP00000016672	ENSMUSP00000047410	S61	68.97	0	0.477768
ENSMUSP00000016672	ENSMUSP00000055694	T368	75.6	0	0.41876
ENSMUSP00000016672	ENSMUSP00000057815	S105	82.26	1	0.72801
ENSMUSP00000016672	ENSMUSP00000057815	S176	80.51	1	0.551262
ENSMUSP00000016672	ENSMUSP00000057815	S178	83.01	1	0.434355
ENSMUSP00000016672	ENSMUSP00000057815	S264	78.47	1	0.329163
ENSMUSP00000016672	ENSMUSP00000057815	S316	83.92	1	0.555714
ENSMUSP00000016672	ENSMUSP00000057815	S52	88.34	1	0.505447
ENSMUSP00000016672	ENSMUSP00000057815	S58	64.07	1	0.34809
ENSMUSP00000016672	ENSMUSP00000057815	T249	88.3	1	0.64102
ENSMUSP00000016672	ENSMUSP00000057815	T250	93.4	1	0.604264
ENSMUSP00000016672	ENSMUSP00000061604	S25	71.6	0	0.511347
ENSMUSP00000016672	ENSMUSP00000088349	S360	78.78	0	0.716213
ENSMUSP00000016672	ENSMUSP00000096677	S227	73.11	0	0.394288
ENSMUSP00000016672	ENSMUSP00000103222	S203	75.7	0	0.39739
ENSMUSP00000016672	ENSMUSP00000124133	S815	77.77	0	0.719419
ENSMUSP00000018274	ENSMUSP00000004202	S146	77.24	1	0.491323
ENSMUSP00000018274	ENSMUSP00000006221	S35	68.73	0	0.444332
ENSMUSP00000018274	ENSMUSP00000008878	T11	72.95	0	0.451123
ENSMUSP00000018274	ENSMUSP00000020381	S211	65.54	0	0.537448
ENSMUSP00000018274	ENSMUSP00000022217	S833	79.45	0	0.314377
ENSMUSP00000018274	ENSMUSP00000022331	S458	71.55	0	0.365044
ENSMUSP00000018274	ENSMUSP00000027343	T341	74.39	0	0.398701
ENSMUSP00000018274	ENSMUSP00000027626	S304	82.41	0	0.400788
ENSMUSP00000018274	ENSMUSP00000030791	S178	74.51	0	0.414053
ENSMUSP00000018274	ENSMUSP00000034162	S30	65.24	0	0.400005
ENSMUSP00000018274	ENSMUSP00000034307	S9	71.1	0	0.50003
ENSMUSP00000018274	ENSMUSP00000036749	S14	61.83	0	0.400239
ENSMUSP00000018274	ENSMUSP00000037210	S382	84.41	0	0.412955
ENSMUSP00000018274	ENSMUSP00000038983	S279	71.96	0	0.41012
ENSMUSP00000018274	ENSMUSP00000039029	T155	73.76	0	0.547017
ENSMUSP00000018274	ENSMUSP00000040089	T112	66.23	0	0.474126
ENSMUSP00000018274	ENSMUSP00000040706	S15	68.8	0	0.417793
ENSMUSP00000018274	ENSMUSP00000045099	T207	68.69	0	0.475028
ENSMUSP00000018274	ENSMUSP00000050773	S19	65.6	0	0.352048
ENSMUSP00000018274	ENSMUSP00000052894	S326	57.23	0	0.472345
ENSMUSP00000018274	ENSMUSP00000057859	S17	70.64	0	0.326705
ENSMUSP00000018274	ENSMUSP00000064084	T35	80.16	0	0.483445
ENSMUSP00000018274	ENSMUSP00000066620	S1238	69.85	1	0.511838
ENSMUSP00000018274	ENSMUSP00000066620	S525	86	1	0.408372
ENSMUSP00000018274	ENSMUSP00000066620	S528	76.03	1	0.357453
ENSMUSP00000018274	ENSMUSP00000066620	S531	76.65	1	0.1665
ENSMUSP00000018274	ENSMUSP00000066620	S538	80.91	1	0.543181
ENSMUSP00000018274	ENSMUSP00000066620	S544	71.49	1	0.363539
ENSMUSP00000018274	ENSMUSP00000066620	S545	72.77	1	0.402205
ENSMUSP00000018274	ENSMUSP00000066620	S618	50.08	1	0.361972
ENSMUSP00000018274	ENSMUSP00000066620	S624	75.85	1	0.378124
ENSMUSP00000018274	ENSMUSP00000066620	S69	75.6	1	0.410797
ENSMUSP00000018274	ENSMUSP00000066620	S693	72.36	1	0.400936
ENSMUSP00000018274	ENSMUSP00000066620	S697	76.95	1	0.460766
ENSMUSP00000018274	ENSMUSP00000066620	S758	82.4	1	0.460956
ENSMUSP00000018274	ENSMUSP00000066620	S763	78.27	1	0.430371
ENSMUSP00000018274	ENSMUSP00000066620	S776	59.93	1	0.507359
ENSMUSP00000018274	ENSMUSP00000066620	S796	80.74	1	0.5243
ENSMUSP00000018274	ENSMUSP00000066620	S797	86.41	1	0.548122
ENSMUSP00000018274	ENSMUSP00000066620	S799	86.17	1	0.435132
ENSMUSP00000018274	ENSMUSP00000066620	S802	83.6	1	0.319398
ENSMUSP00000018274	ENSMUSP00000066620	S807	68.8	1	0.420526
ENSMUSP00000018274	ENSMUSP00000066620	S91	75.99	1	0.390423
ENSMUSP00000018274	ENSMUSP00000066620	S933	70.76	1	0.371334
ENSMUSP00000018274	ENSMUSP00000066620	S939	81.46	1	0.428892
ENSMUSP00000018274	ENSMUSP00000066620	S971	68.62	1	0.42152
ENSMUSP00000018274	ENSMUSP00000066620	S980	75.42	1	0.455181
ENSMUSP00000018274	ENSMUSP00000066620	S981	81.54	1	0.485374
ENSMUSP00000018274	ENSMUSP00000066620	S997	78.23	1	0.462203
ENSMUSP00000018274	ENSMUSP00000066620	T1237	70.7	1	0.501462
ENSMUSP00000018274	ENSMUSP00000066620	T554	71.84	1	0.518015
ENSMUSP00000018274	ENSMUSP00000066620	T622	85.5	1	0.57369
ENSMUSP00000018274	ENSMUSP00000066620	T71	81.25	1	0.452297
ENSMUSP00000018274	ENSMUSP00000066620	T770	75.33	1	0.596644
ENSMUSP00000018274	ENSMUSP00000066620	T793	81.71	1	0.562653
ENSMUSP00000018274	ENSMUSP00000066620	T800	82.63	1	0.362359
ENSMUSP00000018274	ENSMUSP00000066620	T84	71.12	1	0.481263
ENSMUSP00000018274	ENSMUSP00000066620	T858	76.76	1	0.471809
ENSMUSP00000018274	ENSMUSP00000066620	T866	80.32	1	0.42105
ENSMUSP00000018274	ENSMUSP00000066620	T868	66.91	1	0.361805
ENSMUSP00000018274	ENSMUSP00000066620	T92	71.93	1	0.424769
ENSMUSP00000018274	ENSMUSP00000066620	T964	77.83	1	0.45354
ENSMUSP00000018274	ENSMUSP00000066620	T998	72.51	1	0.384802
ENSMUSP00000018274	ENSMUSP00000067964	S501	72.44	0	0.38356
ENSMUSP00000018274	ENSMUSP00000072154	T67	62.78	0	0.441645
ENSMUSP00000018274	ENSMUSP00000078580	S20	77.01	0	0.372671
ENSMUSP00000018274	ENSMUSP00000080568	T601	72.37	0	0.403302
ENSMUSP00000018274	ENSMUSP00000085985	T581	75.63	0	0.603129
ENSMUSP00000018274	ENSMUSP00000087171	S110	67.01	0	0.397761
ENSMUSP00000018274	ENSMUSP00000088532	S1140	72.7	0	0.477276
ENSMUSP00000018274	ENSMUSP00000097152	T177	66.7	0	0.453328
ENSMUSP00000018274	ENSMUSP00000099757	T130	67.01	0	0.435304
ENSMUSP00000018274	ENSMUSP00000101914	S2199	74.7	0	0.447707
ENSMUSP00000018274	ENSMUSP00000102707	S448	82.92	0	0.507694
ENSMUSP00000018274	ENSMUSP00000106894	S5	75.02	1	0.441078
ENSMUSP00000018274	ENSMUSP00000106894	S82	71.98	1	0.432785
ENSMUSP00000018274	ENSMUSP00000106894	S84	78.67	1	0.420444
ENSMUSP00000018274	ENSMUSP00000107477	S13878	76.11	0	0.465605
ENSMUSP00000018274	ENSMUSP00000113862	S887	79.9	0	0.284925
ENSMUSP00000018274	ENSMUSP00000115599	S1506	74.62	0	0.340236
ENSMUSP00000018274	ENSMUSP00000117082	T355	87.91	0	0.574057
ENSMUSP00000018274	ENSMUSP00000124520	T81	73.06	0	0.501497
ENSMUSP00000018274	ENSMUSP00000129362	S973	72.85	0	0.46362
ENSMUSP00000018274	ENSMUSP00000132222	S37	74.22	0	0.423433
ENSMUSP00000018274	ENSMUSP00000132812	S371	78.85	0	0.5944
ENSMUSP00000018274	ENSMUSP00000134388	S317	74.26	0	0.435292
ENSMUSP00000018274	ENSMUSP00000137305	S152	75.64	0	0.337685
ENSMUSP00000018274	ENSMUSP00000137875	S222	78.2	0	0.500807
ENSMUSP00000018274	ENSMUSP00000138433	T2625	67.75	0	0.4868
ENSMUSP00000018274	ENSMUSP00000138691	S104	72.75	0	0.423845
ENSMUSP00000018353	ENSMUSP00000018353	T387	83.9	1	0.684199
ENSMUSP00000018353	ENSMUSP00000138326	T807	52.74	0	0.475341
ENSMUSP00000019076	ENSMUSP00000002044	S526	55.42	1	0.250755
ENSMUSP00000019076	ENSMUSP00000056774	S690	43.47	0	0.21802
ENSMUSP00000020099	ENSMUSP00000023353	S87	79.66	1	1.01261
ENSMUSP00000020099	ENSMUSP00000023353	T19	77.15	1	1.11161
ENSMUSP00000020099	ENSMUSP00000024727	S303	53.1	0	0.120004
ENSMUSP00000020099	ENSMUSP00000032974	S547	54.29	0	0.128998
ENSMUSP00000020099	ENSMUSP00000033040	T211	86.3	1	1.00178
ENSMUSP00000020099	ENSMUSP00000033241	S152	56.59	0	0.148863
ENSMUSP00000020099	ENSMUSP00000050716	S280	59.05	0	0.146722
ENSMUSP00000020099	ENSMUSP00000050771	S1616	83.93	1	1.17388
ENSMUSP00000020099	ENSMUSP00000052894	S330	62.15	0	0.146662
ENSMUSP00000020099	ENSMUSP00000059192	S112	79.21	1	0.792798
ENSMUSP00000020099	ENSMUSP00000072330	S200	85.83	1	1.06031
ENSMUSP00000020099	ENSMUSP00000072330	S5	73.03	1	1.02147
ENSMUSP00000020099	ENSMUSP00000073150	T880	50.31	0	0.200737
ENSMUSP00000020099	ENSMUSP00000075167	S588	75.71	1	1.03313
ENSMUSP00000020099	ENSMUSP00000075167	T566	76.28	1	0.953539
ENSMUSP00000020099	ENSMUSP00000080257	T154	53.89	0	0.17883
ENSMUSP00000020099	ENSMUSP00000124282	T830	45.25	0	0.161073
ENSMUSP00000020099	ENSMUSP00000125387	S60	80.72	0	1.04471
ENSMUSP00000020329	ENSMUSP00000018429	Y11	77.04	1	0.649202
ENSMUSP00000020329	ENSMUSP00000020329	Y1069	72.99	1	0.6724
ENSMUSP00000020329	ENSMUSP00000028829	Y377	70.17	0	0.759808
ENSMUSP00000020329	ENSMUSP00000034150	Y307	67.58	1	0.932768
ENSMUSP00000020329	ENSMUSP00000099790	Y850	68.91	1	0.64692
ENSMUSP00000020329	ENSMUSP00000103412	Y518	63.15	0	0.757838
ENSMUSP00000020329	ENSMUSP00000128473	Y69	91.86	0	0.746479
ENSMUSP00000020329	ENSMUSP00000139698	Y127	77.21	0	0.90878
ENSMUSP00000020904	ENSMUSP00000021784	S446	66.74	1	0.622382
ENSMUSP00000020904	ENSMUSP00000021784	S447	72.95	1	0.595299
ENSMUSP00000020904	ENSMUSP00000028921	S499	59.33	0	0.464621
ENSMUSP00000020904	ENSMUSP00000047308	S536	71.05	0	0.325456
ENSMUSP00000021277	ENSMUSP00000028062	S25	83.4	1	0.716193
ENSMUSP00000021277	ENSMUSP00000028062	S65	67.78	1	0.429355
ENSMUSP00000021277	ENSMUSP00000028062	S66	75.97	1	0.595637
ENSMUSP00000021277	ENSMUSP00000028062	S87	63.56	1	0.411324
ENSMUSP00000021277	ENSMUSP00000029053	S50	73.74	0	0.822875
ENSMUSP00000021277	ENSMUSP00000029837	S231	64.68	0	0.519711
ENSMUSP00000021277	ENSMUSP00000033139	S174	58.61	0	0.388106
ENSMUSP00000021277	ENSMUSP00000056855	S185	64.83	0	0.35942
ENSMUSP00000022622	ENSMUSP00000083709	Y31	80.91	1	0.935561
ENSMUSP00000022622	ENSMUSP00000085316	Y492	72.96	0	0.815089
ENSMUSP00000022622	ENSMUSP00000134825	Y308	80.83	1	0.825887
ENSMUSP00000022622	ENSMUSP00000136673	Y340	55.93	0	0.82134
ENSMUSP00000023467	ENSMUSP00000102288	T75	52.56	0	0.394819
ENSMUSP00000023467	ENSMUSP00000128464	S1368	87.66	0	0.763692
ENSMUSP00000023467	ENSMUSP00000129362	T503	73.85	0	0.291511
ENSMUSP00000023467	ENSMUSP00000140183	S388	80.93	1	0.453753
ENSMUSP00000023467	ENSMUSP00000140183	T373	82	1	0.651133
ENSMUSP00000023467	ENSMUSP00000140183	T415	83.53	1	0.457879
ENSMUSP00000023507	ENSMUSP00000001155	S583	61.48	0	0.362146
ENSMUSP00000023507	ENSMUSP00000007130	S29	64.53	1	0.544883
ENSMUSP00000023507	ENSMUSP00000020158	T572	78.63	1	0.693996
ENSMUSP00000023507	ENSMUSP00000020408	S240	54.8	1	0.473437
ENSMUSP00000023507	ENSMUSP00000020408	S254	55.69	1	0.617626
ENSMUSP00000023507	ENSMUSP00000022099	S178	67.4	1	0.65822
ENSMUSP00000023507	ENSMUSP00000022099	S182	48.47	1	0.402071
ENSMUSP00000023507	ENSMUSP00000025691	T211	68.7	0	0.382552
ENSMUSP00000023507	ENSMUSP00000037251	S14	62.99	0	0.368
ENSMUSP00000023507	ENSMUSP00000039689	S520	88.07	1	0.580196
ENSMUSP00000023507	ENSMUSP00000048240	S342	63.29	0	0.397612
ENSMUSP00000023507	ENSMUSP00000052946	T365	52.84	0	0.251617
ENSMUSP00000023507	ENSMUSP00000068178	S279	71.38	0	0.347484
ENSMUSP00000023507	ENSMUSP00000068374	T1265	69.6	1	0.684571
ENSMUSP00000023507	ENSMUSP00000073974	S490	82.71	1	0.673058
ENSMUSP00000023507	ENSMUSP00000074563	T318	66.15	0	0.368938
ENSMUSP00000023507	ENSMUSP00000082895	S530	59.26	0	0.356018
ENSMUSP00000023507	ENSMUSP00000085316	S98	48.22	0	0.203996
ENSMUSP00000023507	ENSMUSP00000087742	S110	58.65	0	0.410152
ENSMUSP00000023507	ENSMUSP00000087879	S1263	68.18	0	0.389565
ENSMUSP00000023507	ENSMUSP00000088047	S553	70.85	1	0.20897
ENSMUSP00000023507	ENSMUSP00000091495	T288	59.17	1	0.398923
ENSMUSP00000023507	ENSMUSP00000099514	S33	59.86	0	0.29477
ENSMUSP00000023507	ENSMUSP00000099733	S342	77.16	1	0.74097
ENSMUSP00000023507	ENSMUSP00000099733	S347	82.51	1	0.875202
ENSMUSP00000023507	ENSMUSP00000099733	S351	71	1	0.595581
ENSMUSP00000023507	ENSMUSP00000099733	S355	69.03	1	0.388858
ENSMUSP00000023507	ENSMUSP00000099848	S546	77.47	0	0.707139
ENSMUSP00000023507	ENSMUSP00000099952	S314	53.75	0	0.283383
ENSMUSP00000023507	ENSMUSP00000103261	S993	58.76	0	0.355637
ENSMUSP00000023507	ENSMUSP00000103881	S25	57.25	0	0.353833
ENSMUSP00000023507	ENSMUSP00000106018	S306	80.26	1	0.705691
ENSMUSP00000025522	ENSMUSP00000056774	Y508	78.32	1	0.828992
ENSMUSP00000025522	ENSMUSP00000084977	Y2854	72.81	0	0.703616
ENSMUSP00000026416	ENSMUSP00000002011	T312	56.37	0	0.231491
ENSMUSP00000026416	ENSMUSP00000008684	T34	60.82	0	0.187548
ENSMUSP00000026416	ENSMUSP00000018005	S283	82.26	1	1.07552
ENSMUSP00000026416	ENSMUSP00000018005	S396	86.04	1	0.99209
ENSMUSP00000026416	ENSMUSP00000018005	S455	84.11	1	1.03971
ENSMUSP00000026416	ENSMUSP00000018005	S581	79.25	1	1.00836
ENSMUSP00000026416	ENSMUSP00000018005	T267	76.59	1	0.939609
ENSMUSP00000026416	ENSMUSP00000018005	T408	79.03	1	0.957597
ENSMUSP00000026416	ENSMUSP00000018005	T490	76.22	1	0.95747
ENSMUSP00000026416	ENSMUSP00000018005	T497	71.9	1	1.06147
ENSMUSP00000026416	ENSMUSP00000018005	T519	72.66	1	0.98606
ENSMUSP00000026416	ENSMUSP00000018005	T522	88.54	1	1.10218
ENSMUSP00000026416	ENSMUSP00000018005	T524	80.4	1	1.08913
ENSMUSP00000026416	ENSMUSP00000020408	T216	83.17	1	1.00306
ENSMUSP00000026416	ENSMUSP00000028280	T699	48.86	0	0.205487
ENSMUSP00000026416	ENSMUSP00000036013	S1473	52.28	0	0.375563
ENSMUSP00000026416	ENSMUSP00000052758	S841	73.86	0	0.271752
ENSMUSP00000026416	ENSMUSP00000055382	T23	72.97	0	0.243902
ENSMUSP00000026416	ENSMUSP00000056754	T325	53.83	0	0.231956
ENSMUSP00000026416	ENSMUSP00000064667	S168	63.31	0	0.282665
ENSMUSP00000026416	ENSMUSP00000072330	S200	85.83	1	1.03632
ENSMUSP00000026416	ENSMUSP00000087457	S785	59.2	0	0.250984
ENSMUSP00000026416	ENSMUSP00000089517	S422	64.76	0	0.174016
ENSMUSP00000026416	ENSMUSP00000096755	S253	86.25	1	1.01114
ENSMUSP00000026416	ENSMUSP00000096755	S39	76.61	1	1.03873
ENSMUSP00000026416	ENSMUSP00000099313	S470	61.54	0	0.18395
ENSMUSP00000026416	ENSMUSP00000099835	T286	61.22	0	0.33465
ENSMUSP00000026416	ENSMUSP00000105883	S511	57.02	0	0.265806
ENSMUSP00000026416	ENSMUSP00000112897	T805	54.08	0	0.255069
ENSMUSP00000026416	ENSMUSP00000113854	T890	71.2	0	1.06127
ENSMUSP00000026416	ENSMUSP00000115237	S254	87.72	0	0.965319
ENSMUSP00000026416	ENSMUSP00000133844	S389	86.83	1	1.02941
ENSMUSP00000026416	ENSMUSP00000133844	S484	86.94	1	1.01809
ENSMUSP00000026416	ENSMUSP00000137933	S1212	75.19	0	1.04718
ENSMUSP00000026858	ENSMUSP00000007757	S187	38.95	0	0.555165
ENSMUSP00000026858	ENSMUSP00000026858	S282	42	1	0.526499
ENSMUSP00000026858	ENSMUSP00000026858	S285	29.52	1	0.46493
ENSMUSP00000026858	ENSMUSP00000026858	S291	39.6	1	0.61203
ENSMUSP00000026858	ENSMUSP00000026858	S297	25.79	1	0.545043
ENSMUSP00000026858	ENSMUSP00000026858	S298	35.55	1	0.422019
ENSMUSP00000026858	ENSMUSP00000026858	S301	42.44	1	0.632813
ENSMUSP00000026858	ENSMUSP00000026858	S303	35.35	1	0.476364
ENSMUSP00000026858	ENSMUSP00000026858	T292	23.68	1	0.487984
ENSMUSP00000026858	ENSMUSP00000026858	T293	33.33	1	0.570078
ENSMUSP00000026858	ENSMUSP00000026858	T295	45.02	1	0.510936
ENSMUSP00000026858	ENSMUSP00000026858	T300	36.44	1	0.434376
ENSMUSP00000026858	ENSMUSP00000032909	S536	46.99	0	0.478384
ENSMUSP00000026858	ENSMUSP00000057938	T1727	22.05	0	0.592058
ENSMUSP00000026858	ENSMUSP00000063201	S267	54.06	0	0.490881
ENSMUSP00000026858	ENSMUSP00000065786	T891	30.32	0	0.49062
ENSMUSP00000026858	ENSMUSP00000066789	S89	37.97	0	0.757221
ENSMUSP00000026858	ENSMUSP00000101700	S783	26.43	0	0.615898
ENSMUSP00000026858	ENSMUSP00000102624	T196	23.41	0	0.607151
ENSMUSP00000026858	ENSMUSP00000113071	S419	32.18	0	0.51157
ENSMUSP00000026858	ENSMUSP00000116747	S175	46.13	0	0.813827
ENSMUSP00000026858	ENSMUSP00000118312	T867	28.07	0	0.491913
ENSMUSP00000027451	ENSMUSP00000027451	Y928	81.2	1	0.66819
ENSMUSP00000027451	ENSMUSP00000113174	Y617	67.24	0	0.675809
ENSMUSP00000027888	ENSMUSP00000027888	Y568	62.21	1	0.799274
ENSMUSP00000027888	ENSMUSP00000027888	Y684	66.76	1	0.884803
ENSMUSP00000027888	ENSMUSP00000041145	Y1135	65.79	0	0.822681
ENSMUSP00000027888	ENSMUSP00000071486	Y143	66.01	0	0.840849
ENSMUSP00000028118	ENSMUSP00000031256	S338	72.16	0	0.599138
ENSMUSP00000028118	ENSMUSP00000049534	S347	73.51	1	0.755876
ENSMUSP00000028118	ENSMUSP00000093240	S754	73.35	0	0.757386
ENSMUSP00000028118	ENSMUSP00000099991	S504	53.09	1	0.567723
ENSMUSP00000028118	ENSMUSP00000099991	S532	58.79	1	0.256157
ENSMUSP00000028118	ENSMUSP00000129738	S874	59.49	0	0.60846
ENSMUSP00000028600	ENSMUSP00000025862	S602	62.13	0	0.196203
ENSMUSP00000028600	ENSMUSP00000109201	S319	84.52	1	0.804357
ENSMUSP00000028997	ENSMUSP00000112438	T128	58	0	0.401369
ENSMUSP00000028997	ENSMUSP00000137079	T172	75.94	1	0.802091
ENSMUSP00000029712	ENSMUSP00000005406	Y682	78.29	1	0.674681
ENSMUSP00000029712	ENSMUSP00000056479	Y140	79.71	0	0.601918
ENSMUSP00000030420	ENSMUSP00000030420	Y615	92.08	1	1.11062
ENSMUSP00000030420	ENSMUSP00000030420	Y838	78.6	1	0.745097
ENSMUSP00000030420	ENSMUSP00000037129	Y965	59.31	0	0.781417
ENSMUSP00000030420	ENSMUSP00000114056	Y1291	84.55	0	1.32893
ENSMUSP00000030814	ENSMUSP00000000450	S317	56.63	0	0.0757104
ENSMUSP00000030814	ENSMUSP00000001280	T279	74.86	0	0.95674
ENSMUSP00000030814	ENSMUSP00000003964	S657	51.29	0	0.0713527
ENSMUSP00000030814	ENSMUSP00000020003	T310	48.47	0	0.0753329
ENSMUSP00000030814	ENSMUSP00000024956	T189	52.51	1	0.0840148
ENSMUSP00000030814	ENSMUSP00000025704	S151	46.49	0	0.119785
ENSMUSP00000030814	ENSMUSP00000026427	S314	76.83	1	0.893999
ENSMUSP00000030814	ENSMUSP00000029754	S375	61.25	0	0.0291592
ENSMUSP00000030814	ENSMUSP00000031058	T164	65.92	0	0.0186043
ENSMUSP00000030814	ENSMUSP00000033040	T211	87.24	1	0.937271
ENSMUSP00000030814	ENSMUSP00000033380	S95	82.59	1	0.955339
ENSMUSP00000030814	ENSMUSP00000033642	S28	81.17	1	0.89444
ENSMUSP00000030814	ENSMUSP00000033642	S297	84.54	1	0.951634
ENSMUSP00000030814	ENSMUSP00000033642	S339	93.09	1	0.987794
ENSMUSP00000030814	ENSMUSP00000033642	T289	85.37	1	0.959072
ENSMUSP00000030814	ENSMUSP00000033642	T326	82.81	1	0.926243
ENSMUSP00000030814	ENSMUSP00000033723	T262	81.49	0	1.02519
ENSMUSP00000030814	ENSMUSP00000034912	S737	92.9	1	0.927671
ENSMUSP00000030814	ENSMUSP00000035208	T943	46.82	0	0.0769855
ENSMUSP00000030814	ENSMUSP00000037735	S28	67.54	0	0.0560862
ENSMUSP00000030814	ENSMUSP00000040431	S20	79.7	1	1.01543
ENSMUSP00000030814	ENSMUSP00000041732	S17	83.32	1	1.10022
ENSMUSP00000030814	ENSMUSP00000042271	S718	59.73	0	0.126643
ENSMUSP00000030814	ENSMUSP00000042271	T790	50.51	0	0.126543
ENSMUSP00000030814	ENSMUSP00000042602	T232	70.9	1	0.85021
ENSMUSP00000030814	ENSMUSP00000044342	S22	53.55	0	0.0594533
ENSMUSP00000030814	ENSMUSP00000048809	S435	54.31	0	0.101167
ENSMUSP00000030814	ENSMUSP00000053955	S74	83.99	0	1.00462
ENSMUSP00000030814	ENSMUSP00000062284	S1116	84.94	1	0.934939
ENSMUSP00000030814	ENSMUSP00000063734	T235	68.3	1	0.942551
ENSMUSP00000030814	ENSMUSP00000072729	S198	61.51	0	0.0642775
ENSMUSP00000030814	ENSMUSP00000077760	T75	77.44	1	0.875631
ENSMUSP00000030814	ENSMUSP00000078757	S478	77.7	1	0.928305
ENSMUSP00000030814	ENSMUSP00000080427	S299	83.32	1	0.980509
ENSMUSP00000030814	ENSMUSP00000080427	S356	83.02	1	1.06761
ENSMUSP00000030814	ENSMUSP00000081567	S204	58.9	0	0.0923539
ENSMUSP00000030814	ENSMUSP00000086614	S12	52.57	0	0.0909659
ENSMUSP00000030814	ENSMUSP00000088493	T1554	74.84	1	0.910586
ENSMUSP00000030814	ENSMUSP00000090873	S101	54.62	0	0.0752865
ENSMUSP00000030814	ENSMUSP00000092964	S105	47.05	0	0.0539634
ENSMUSP00000030814	ENSMUSP00000099426	T685	73.46	0	0.912349
ENSMUSP00000030814	ENSMUSP00000101972	T418	75.6	1	1.07043
ENSMUSP00000030814	ENSMUSP00000102443	S491	85.23	1	1.10898
ENSMUSP00000030814	ENSMUSP00000102443	S550	74.9	1	0.956278
ENSMUSP00000030814	ENSMUSP00000102443	T385	79.26	1	0.85729
ENSMUSP00000030814	ENSMUSP00000102443	T470	75.69	1	0.903315
ENSMUSP00000030814	ENSMUSP00000102443	T476	88.91	1	0.923652
ENSMUSP00000030814	ENSMUSP00000107062	T205	65.19	0	0.0843938
ENSMUSP00000030814	ENSMUSP00000107232	S869	62.44	0	0.0950658
ENSMUSP00000030814	ENSMUSP00000108444	S544	82.08	1	1.01717
ENSMUSP00000030814	ENSMUSP00000109109	T2107	64.11	0	0.0597799
ENSMUSP00000030814	ENSMUSP00000109767	T1046	50.31	0	0.0530369
ENSMUSP00000030814	ENSMUSP00000111098	S389	82.35	1	0.964851
ENSMUSP00000030814	ENSMUSP00000111098	S51	84.38	1	0.962414
ENSMUSP00000030814	ENSMUSP00000112170	T144	56.12	0	0.105982
ENSMUSP00000030814	ENSMUSP00000124089	S467	60.81	0	0.123292
ENSMUSP00000030814	ENSMUSP00000129678	T1244	51.64	0	0.109076
ENSMUSP00000030814	ENSMUSP00000140745	S11	62.36	0	0.162375
ENSMUSP00000030922	ENSMUSP00000019625	S896	61.28	0	0.463383
ENSMUSP00000030922	ENSMUSP00000023165	S436	79.32	1	0.61675
ENSMUSP00000030922	ENSMUSP00000061227	S383	58.93	0	0.583625
ENSMUSP00000030922	ENSMUSP00000103000	S70	61.58	0	0.52571
ENSMUSP00000030922	ENSMUSP00000119303	S295	78.4	1	0.777971
ENSMUSP00000032201	ENSMUSP00000022122	Y255	69.37	0	0.950862
ENSMUSP00000032201	ENSMUSP00000032201	Y1063	69.58	1	0.841119
ENSMUSP00000033154	ENSMUSP00000016172	S2741	65.96	1	0.598544
ENSMUSP00000033154	ENSMUSP00000016172	S2752	63.04	1	0.604707
ENSMUSP00000033154	ENSMUSP00000016172	T2750	66.02	1	0.535828
ENSMUSP00000033154	ENSMUSP00000038514	S1098	77.8	1	0.732095
ENSMUSP00000033154	ENSMUSP00000038514	S556	78.82	1	0.593566
ENSMUSP00000033154	ENSMUSP00000048833	S169	74.55	0	0.72787
ENSMUSP00000033154	ENSMUSP00000101801	S53	77.89	0	0.689494
ENSMUSP00000033154	ENSMUSP00000102949	T99	68.37	0	0.528727
ENSMUSP00000033154	ENSMUSP00000106519	S46	77.33	1	0.582003
ENSMUSP00000033154	ENSMUSP00000106519	S64	76.19	1	0.654872
ENSMUSP00000033154	ENSMUSP00000109979	S450	72.58	0	0.397541
ENSMUSP00000033154	ENSMUSP00000115599	S1179	63.47	0	0.564789
ENSMUSP00000033154	ENSMUSP00000127774	S498	65.33	0	0.625293
ENSMUSP00000033154	ENSMUSP00000139280	S349	68.73	0	0.51002
ENSMUSP00000033380	ENSMUSP00000022264	S1179	58.61	0	0.236123
ENSMUSP00000033380	ENSMUSP00000099364	S569	77.68	1	0.734876
ENSMUSP00000033444	ENSMUSP00000004949	T471	82.95	1	0.638649
ENSMUSP00000033444	ENSMUSP00000004949	T494	80.55	1	0.834797
ENSMUSP00000033444	ENSMUSP00000083742	T1258	59.65	0	0.519755
ENSMUSP00000033444	ENSMUSP00000137663	T270	69.29	0	0.397397
ENSMUSP00000033617	ENSMUSP00000033617	Y617	63.39	1	0.809543
ENSMUSP00000033617	ENSMUSP00000066894	Y180	69.54	0	0.892858
ENSMUSP00000033827	ENSMUSP00000032471	S334	76.77	1	0.508305
ENSMUSP00000033827	ENSMUSP00000032471	S338	84.3	1	0.581219
ENSMUSP00000033827	ENSMUSP00000061014	S1328	75.54	0	0.409304
ENSMUSP00000033827	ENSMUSP00000091440	S517	52.98	0	0.456674
ENSMUSP00000033939	ENSMUSP00000005578	S436	62.4	0	0.490759
ENSMUSP00000033939	ENSMUSP00000031837	S155	68.09	0	0.622953
ENSMUSP00000033939	ENSMUSP00000033939	S679	64.32	1	0.463878
ENSMUSP00000033939	ENSMUSP00000033939	S682	92.6	1	0.51442
ENSMUSP00000033939	ENSMUSP00000033939	S689	90.19	1	0.517743
ENSMUSP00000033939	ENSMUSP00000033939	S692	80.9	1	0.423383
ENSMUSP00000033939	ENSMUSP00000033939	S697	87.52	1	0.589371
ENSMUSP00000033939	ENSMUSP00000033939	S701	57.81	1	0.548963
ENSMUSP00000033939	ENSMUSP00000033939	S705	72.08	1	0.514211
ENSMUSP00000033939	ENSMUSP00000044827	S1160	55.19	0	0.45072
ENSMUSP00000033939	ENSMUSP00000044938	S491	78.92	0	0.436831
ENSMUSP00000033939	ENSMUSP00000110882	S246	78.52	0	0.460576
ENSMUSP00000033939	ENSMUSP00000112138	S106	67.81	1	0.348203
ENSMUSP00000033939	ENSMUSP00000112138	S131	60.62	1	0.453187
ENSMUSP00000033939	ENSMUSP00000112665	S556	75.62	0	0.459337
ENSMUSP00000033939	ENSMUSP00000113040	S127	53.18	0	0.375722
ENSMUSP00000033939	ENSMUSP00000115679	S989	80.04	0	0.464297
ENSMUSP00000033939	ENSMUSP00000123367	S1796	68.16	0	0.495125
ENSMUSP00000034863	ENSMUSP00000063933	Y1137	78.84	0	0.992209
ENSMUSP00000034863	ENSMUSP00000079664	Y679	81.39	1	1.03771
ENSMUSP00000035203	ENSMUSP00000004140	Y33	64.34	0	0.857827
ENSMUSP00000035203	ENSMUSP00000035203	Y1175	68.21	1	0.704656
ENSMUSP00000035203	ENSMUSP00000035203	Y1265	71.66	1	0.691802
ENSMUSP00000035203	ENSMUSP00000035203	Y1294	83.23	1	0.87425
ENSMUSP00000035203	ENSMUSP00000036406	Y34	81.69	0	0.773593
ENSMUSP00000035203	ENSMUSP00000099862	Y1112	72.86	0	0.77561
ENSMUSP00000037129	ENSMUSP00000037129	Y1113	85.43	1	0.105262
ENSMUSP00000037129	ENSMUSP00000122915	Y659	63.29	0	0.0988937
ENSMUSP00000038761	ENSMUSP00000029545	S171	94.29	1	0.853032
ENSMUSP00000038761	ENSMUSP00000050275	S436	85.59	0	0.800055
ENSMUSP00000038838	ENSMUSP00000004377	Y566	91.3	1	0.717835
ENSMUSP00000038838	ENSMUSP00000006397	Y488	85.04	1	0.760326
ENSMUSP00000038838	ENSMUSP00000006397	Y503	69.77	1	0.989761
ENSMUSP00000038838	ENSMUSP00000021628	Y216	68.53	0	0.590031
ENSMUSP00000038838	ENSMUSP00000022698	Y276	89.11	1	0.800906
ENSMUSP00000038838	ENSMUSP00000022698	Y304	87.56	1	0.985234
ENSMUSP00000038838	ENSMUSP00000032169	Y100	71.77	0	0.658457
ENSMUSP00000038838	ENSMUSP00000040771	Y337	76.8	0	0.798138
ENSMUSP00000038838	ENSMUSP00000061501	Y578	79.46	0	0.699234
ENSMUSP00000038838	ENSMUSP00000066256	Y547	69.27	0	0.677274
ENSMUSP00000038838	ENSMUSP00000071859	Y253	75.24	1	0.654957
ENSMUSP00000038838	ENSMUSP00000077553	Y210	79.34	0	0.70218
ENSMUSP00000038838	ENSMUSP00000078875	Y65	83.96	1	0.776967
ENSMUSP00000038838	ENSMUSP00000078875	Y76	82.64	1	0.795745
ENSMUSP00000038838	ENSMUSP00000081041	Y605	69.65	0	0.750474
ENSMUSP00000038838	ENSMUSP00000083722	Y103	75.7	0	0.805518
ENSMUSP00000038838	ENSMUSP00000102870	Y38	75.51	0	0.820301
ENSMUSP00000038838	ENSMUSP00000113852	Y317	82.39	1	0.737424
ENSMUSP00000038838	ENSMUSP00000124529	Y414	89.68	1	0.762536
ENSMUSP00000038838	ENSMUSP00000132102	Y31	68.46	0	0.754806
ENSMUSP00000044603	ENSMUSP00000025910	S96	68.39	1	0.65185
ENSMUSP00000044603	ENSMUSP00000025910	T173	53.96	1	0.559189
ENSMUSP00000044603	ENSMUSP00000025910	T94	68.86	1	0.780843
ENSMUSP00000044603	ENSMUSP00000035194	T315	59.9	0	0.465368
ENSMUSP00000044603	ENSMUSP00000125697	S57	47.17	0	0.632853
ENSMUSP00000044603	ENSMUSP00000127903	T39	56.48	0	0.66493
ENSMUSP00000046539	ENSMUSP00000112782	S689	69.91	0	0.759126
ENSMUSP00000046539	ENSMUSP00000138836	S780	75.07	1	0.820212
ENSMUSP00000048234	ENSMUSP00000112782	T674	67.88	1	0.397269
ENSMUSP00000048234	ENSMUSP00000139859	T960	62.86	0	0.263676
ENSMUSP00000049977	ENSMUSP00000083709	S250	77.33	1	0.673181
ENSMUSP00000049977	ENSMUSP00000122964	S81	64.34	0	0.440668
ENSMUSP00000050034	ENSMUSP00000050034	S382	86.71	1	1.08703
ENSMUSP00000050034	ENSMUSP00000073371	S59	48.88	0	0.515486
ENSMUSP00000051619	ENSMUSP00000003284	S171	77.08	1	0.926779
ENSMUSP00000051619	ENSMUSP00000009550	S325	86.71	1	0.878705
ENSMUSP00000051619	ENSMUSP00000009550	S390	84.84	1	0.84558
ENSMUSP00000051619	ENSMUSP00000009550	T337	85.61	1	0.813576
ENSMUSP00000051619	ENSMUSP00000009679	T34	83.39	0	0.852195
ENSMUSP00000051619	ENSMUSP00000018005	T524	67.86	0	0.854589
ENSMUSP00000051619	ENSMUSP00000024657	S296	67.08	0	0.257727
ENSMUSP00000051619	ENSMUSP00000026893	S26	60.46	0	0.122504
ENSMUSP00000051619	ENSMUSP00000031398	S250	51.51	0	0.187866
ENSMUSP00000051619	ENSMUSP00000033502	S26	80.13	1	0.870105
ENSMUSP00000051619	ENSMUSP00000033979	S232	80.61	1	0.871739
ENSMUSP00000051619	ENSMUSP00000037423	Y252	62.23	1	0.0149924
ENSMUSP00000051619	ENSMUSP00000040309	S58	70.74	0	0.128141
ENSMUSP00000051619	ENSMUSP00000050496	S399	66.02	0	0.121169
ENSMUSP00000051619	ENSMUSP00000062392	T638	81.41	1	0.810652
ENSMUSP00000051619	ENSMUSP00000063325	Y651	38.12	0	0.00336002
ENSMUSP00000051619	ENSMUSP00000071904	S2794	69.74	0	0.815802
ENSMUSP00000051619	ENSMUSP00000075067	S258	62.32	0	0.143571
ENSMUSP00000051619	ENSMUSP00000080257	S616	77.26	1	0.911508
ENSMUSP00000051619	ENSMUSP00000084904	S659	70.64	0	0.863565
ENSMUSP00000051619	ENSMUSP00000086383	S383	60.21	0	0.171519
ENSMUSP00000051619	ENSMUSP00000088729	S519	66.44	0	0.122009
ENSMUSP00000051619	ENSMUSP00000097152	T260	63.22	0	0.207369
ENSMUSP00000051619	ENSMUSP00000098849	S106	79.24	1	0.856761
ENSMUSP00000051619	ENSMUSP00000098849	S124	76.44	1	0.845925
ENSMUSP00000051619	ENSMUSP00000099987	T1003	81.87	1	0.885471
ENSMUSP00000051619	ENSMUSP00000105970	S100	81.03	1	0.831119
ENSMUSP00000051619	ENSMUSP00000105970	S55	81.08	1	0.839026
ENSMUSP00000051619	ENSMUSP00000105970	T112	88.54	1	0.80319
ENSMUSP00000051619	ENSMUSP00000136950	T487	67.81	0	0.22068
ENSMUSP00000051619	ENSMUSP00000140124	S294	82.25	1	0.848453
ENSMUSP00000051619	ENSMUSP00000141769	S135	60.07	0	0.162087
ENSMUSP00000062333	ENSMUSP00000007757	S165	79.93	1	0.462298
ENSMUSP00000062333	ENSMUSP00000123078	S439	74.71	0	0.355982
ENSMUSP00000062392	ENSMUSP00000000388	S393	65.67	0	0.64165
ENSMUSP00000062392	ENSMUSP00000005503	S894	82	0	0.504191
ENSMUSP00000062392	ENSMUSP00000009667	S380	56.94	0	0.525089
ENSMUSP00000062392	ENSMUSP00000013842	S104	73.56	1	0.795312
ENSMUSP00000062392	ENSMUSP00000016638	S313	72.07	1	0.72694
ENSMUSP00000062392	ENSMUSP00000016638	S338	64.31	1	0.463764
ENSMUSP00000062392	ENSMUSP00000016638	S343	68.46	1	0.437568
ENSMUSP00000062392	ENSMUSP00000016638	S371	70.96	1	0.50728
ENSMUSP00000062392	ENSMUSP00000020123	S179	72.41	1	0.651194
ENSMUSP00000062392	ENSMUSP00000020463	T474	74.24	0	0.70094
ENSMUSP00000062392	ENSMUSP00000023165	S436	77.83	1	0.669704
ENSMUSP00000062392	ENSMUSP00000024839	S577	87.18	1	0.993248
ENSMUSP00000062392	ENSMUSP00000026254	S367	66.57	0	0.61642
ENSMUSP00000062392	ENSMUSP00000026469	S157	76.14	0	0.615875
ENSMUSP00000062392	ENSMUSP00000027493	S1337	60.67	0	0.572828
ENSMUSP00000062392	ENSMUSP00000028062	S21	77.01	1	0.559839
ENSMUSP00000062392	ENSMUSP00000028062	S25	79.07	1	0.713726
ENSMUSP00000062392	ENSMUSP00000028062	S26	85.3	1	0.825524
ENSMUSP00000062392	ENSMUSP00000028062	S34	74.97	1	0.591034
ENSMUSP00000062392	ENSMUSP00000028062	S42	67.91	1	0.522128
ENSMUSP00000062392	ENSMUSP00000028062	S66	78.8	1	0.768533
ENSMUSP00000062392	ENSMUSP00000029699	S5	79.4	1	0.536879
ENSMUSP00000062392	ENSMUSP00000029699	S525	76.23	1	0.533638
ENSMUSP00000062392	ENSMUSP00000029699	S652	72.07	1	0.554982
ENSMUSP00000062392	ENSMUSP00000029699	T199	76.19	1	0.836156
ENSMUSP00000062392	ENSMUSP00000029699	T416	69.1	1	0.53696
ENSMUSP00000062392	ENSMUSP00000029699	T480	74.44	1	0.598511
ENSMUSP00000062392	ENSMUSP00000032471	S334	67.43	1	0.530343
ENSMUSP00000062392	ENSMUSP00000032471	S338	72.91	1	0.616762
ENSMUSP00000062392	ENSMUSP00000032736	S745	75.11	0	0.690866
ENSMUSP00000062392	ENSMUSP00000033098	S52	67.74	0	0.480054
ENSMUSP00000062392	ENSMUSP00000034611	S491	75.24	0	0.500775
ENSMUSP00000062392	ENSMUSP00000038051	S432	81.18	1	0.808245
ENSMUSP00000062392	ENSMUSP00000038051	S433	80.82	1	0.866408
ENSMUSP00000062392	ENSMUSP00000038430	T197	61.32	0	0.562557
ENSMUSP00000062392	ENSMUSP00000038653	S166	65.4	0	0.462472
ENSMUSP00000062392	ENSMUSP00000039517	S539	69.9	0	0.378808
ENSMUSP00000062392	ENSMUSP00000042959	S391	69.21	0	0.549418
ENSMUSP00000062392	ENSMUSP00000046898	T541	70.88	0	0.586572
ENSMUSP00000062392	ENSMUSP00000059385	S269	67.76	0	0.592267
ENSMUSP00000062392	ENSMUSP00000060202	S70	58.02	0	0.541692
ENSMUSP00000062392	ENSMUSP00000060246	S95	66.26	0	0.442731
ENSMUSP00000062392	ENSMUSP00000062392	S657	65.42	1	0.630035
ENSMUSP00000062392	ENSMUSP00000065423	S7	79.98	0	0.728645
ENSMUSP00000062392	ENSMUSP00000074416	S503	72.51	0	0.661997
ENSMUSP00000062392	ENSMUSP00000074787	S880	58.26	1	0.57072
ENSMUSP00000062392	ENSMUSP00000078795	S18	73.56	0	0.821269
ENSMUSP00000062392	ENSMUSP00000079553	S453	65.98	0	0.527617
ENSMUSP00000062392	ENSMUSP00000079722	S679	58.38	0	0.500915
ENSMUSP00000062392	ENSMUSP00000083835	S165	69.11	1	0.590805
ENSMUSP00000062392	ENSMUSP00000083835	S262	86.55	1	0.65944
ENSMUSP00000062392	ENSMUSP00000085993	S886	70.3	0	0.531252
ENSMUSP00000062392	ENSMUSP00000088334	S638	85.72	0	0.70641
ENSMUSP00000062392	ENSMUSP00000090443	S138	57.2	1	0.630729
ENSMUSP00000062392	ENSMUSP00000094986	S1347	67.83	0	0.588767
ENSMUSP00000062392	ENSMUSP00000095558	S430	70.32	0	0.528899
ENSMUSP00000062392	ENSMUSP00000096445	S453	73.21	0	0.441809
ENSMUSP00000062392	ENSMUSP00000098620	S783	73.17	0	0.797304
ENSMUSP00000062392	ENSMUSP00000099733	S40	75.57	1	0.528759
ENSMUSP00000062392	ENSMUSP00000100927	S461	81.36	1	0.913783
ENSMUSP00000062392	ENSMUSP00000100927	S568	65.59	1	0.799756
ENSMUSP00000062392	ENSMUSP00000105181	S223	65.42	0	0.505177
ENSMUSP00000062392	ENSMUSP00000105970	S105	61.47	0	0.591342
ENSMUSP00000062392	ENSMUSP00000109190	S296	72.58	0	0.851876
ENSMUSP00000062392	ENSMUSP00000126980	S606	68.7	0	0.556442
ENSMUSP00000062392	ENSMUSP00000128759	S526	74.83	0	0.824395
ENSMUSP00000062392	ENSMUSP00000133957	S862	85.54	1	0.83308
ENSMUSP00000063166	ENSMUSP00000002881	T141	66.93	1	0.700599
ENSMUSP00000063166	ENSMUSP00000029941	S177	52.29	1	0.364121
ENSMUSP00000063166	ENSMUSP00000034717	S177	53.63	0	0.617779
ENSMUSP00000063166	ENSMUSP00000077446	S129	74.35	1	0.799226
ENSMUSP00000063166	ENSMUSP00000077446	S146	71.02	1	0.778633
ENSMUSP00000063166	ENSMUSP00000080568	S568	68.83	0	0.703663
ENSMUSP00000063166	ENSMUSP00000124738	S302	65.32	0	0.549727
ENSMUSP00000063166	ENSMUSP00000135556	T161	57.92	0	0.496123
ENSMUSP00000065983	ENSMUSP00000000122	T296	83.5	0	0.866512
ENSMUSP00000065983	ENSMUSP00000000153	T367	50.63	0	0.0940163
ENSMUSP00000065983	ENSMUSP00000001836	S491	68.89	0	0.113668
ENSMUSP00000065983	ENSMUSP00000002733	T156	61.55	0	0.11196
ENSMUSP00000065983	ENSMUSP00000003310	S1438	63.88	0	0.0796689
ENSMUSP00000065983	ENSMUSP00000003318	T133	60.56	0	0.115616
ENSMUSP00000065983	ENSMUSP00000003621	S425	79.02	0	0.897685
ENSMUSP00000065983	ENSMUSP00000003642	S174	50.65	0	0.0984955
ENSMUSP00000065983	ENSMUSP00000004986	T180	61.71	0	0.100748
ENSMUSP00000065983	ENSMUSP00000005532	S331	73.98	1	0.833654
ENSMUSP00000065983	ENSMUSP00000005578	S277	60.82	0	0.0924225
ENSMUSP00000065983	ENSMUSP00000010421	T610	60.6	0	0.121711
ENSMUSP00000065983	ENSMUSP00000013842	T6	57.69	0	0.0984708
ENSMUSP00000065983	ENSMUSP00000014562	S538	66.52	0	0.109809
ENSMUSP00000065983	ENSMUSP00000018478	S443	92.04	1	0.888636
ENSMUSP00000065983	ENSMUSP00000018478	T260	87.2	1	0.857584
ENSMUSP00000065983	ENSMUSP00000018632	T1855	60.31	0	0.109618
ENSMUSP00000065983	ENSMUSP00000018851	T4367	61.7	0	0.0811582
ENSMUSP00000065983	ENSMUSP00000020017	T655	87.54	1	0.887048
ENSMUSP00000065983	ENSMUSP00000020273	S725	85.63	1	0.858967
ENSMUSP00000065983	ENSMUSP00000021164	S191	75.85	0	0.127758
ENSMUSP00000065983	ENSMUSP00000021311	T20	78.9	0	0.862742
ENSMUSP00000065983	ENSMUSP00000021459	S17	55.27	0	0.0693097
ENSMUSP00000065983	ENSMUSP00000021803	T610	69.87	1	0.860253
ENSMUSP00000065983	ENSMUSP00000022639	S67	56.31	0	0.107082
ENSMUSP00000065983	ENSMUSP00000022682	T648	81.41	1	0.830784
ENSMUSP00000065983	ENSMUSP00000022830	T399	79.34	1	0.902233
ENSMUSP00000065983	ENSMUSP00000023361	T691	83.73	1	0.879655
ENSMUSP00000065983	ENSMUSP00000023431	T514	71.22	1	0.838337
ENSMUSP00000065983	ENSMUSP00000023559	T70	63.61	0	0.0641339
ENSMUSP00000065983	ENSMUSP00000024727	T396	76.29	0	0.833025
ENSMUSP00000065983	ENSMUSP00000025253	S1002	83.7	1	0.845274
ENSMUSP00000065983	ENSMUSP00000025253	S1217	86.22	1	0.860552
ENSMUSP00000065983	ENSMUSP00000025253	T609	93.8	1	0.870236
ENSMUSP00000065983	ENSMUSP00000025295	S126	79	0	0.817956
ENSMUSP00000065983	ENSMUSP00000025393	T276	80.67	1	0.837709
ENSMUSP00000065983	ENSMUSP00000025562	S239	67.6	0	0.093406
ENSMUSP00000065983	ENSMUSP00000025806	T138	55.91	0	0.115239
ENSMUSP00000065983	ENSMUSP00000026243	T709	94.18	1	0.887955
ENSMUSP00000065983	ENSMUSP00000026390	S373	62.52	0	0.095702
ENSMUSP00000065983	ENSMUSP00000027121	S404	57.88	0	0.100621
ENSMUSP00000065983	ENSMUSP00000027741	T689	57.16	0	0.10997
ENSMUSP00000065983	ENSMUSP00000027768	T1954	80.48	1	0.951501
ENSMUSP00000065983	ENSMUSP00000028921	T439	73.96	1	0.79515
ENSMUSP00000065983	ENSMUSP00000030143	T964	81.24	1	0.857787
ENSMUSP00000065983	ENSMUSP00000030202	S55	72.66	0	0.812196
ENSMUSP00000065983	ENSMUSP00000030367	T360	85.43	1	0.873777
ENSMUSP00000065983	ENSMUSP00000030894	S293	54.12	0	0.0540739
ENSMUSP00000065983	ENSMUSP00000032491	S273	88.49	1	0.905776
ENSMUSP00000065983	ENSMUSP00000032491	S299	79.62	1	0.845605
ENSMUSP00000065983	ENSMUSP00000032491	T265	84.39	1	0.889322
ENSMUSP00000065983	ENSMUSP00000032491	T286	81.69	0	0.848891
ENSMUSP00000065983	ENSMUSP00000032762	S433	61.24	0	0.088778
ENSMUSP00000065983	ENSMUSP00000033502	S26	80.13	1	0.849953
ENSMUSP00000065983	ENSMUSP00000033995	T118	78.02	1	0.916785
ENSMUSP00000065983	ENSMUSP00000034611	S445	86.36	1	0.841955
ENSMUSP00000065983	ENSMUSP00000034611	S463	92.47	1	0.866188
ENSMUSP00000065983	ENSMUSP00000035366	S516	88.83	1	0.878828
ENSMUSP00000065983	ENSMUSP00000035829	S273	92.54	1	0.864305
ENSMUSP00000065983	ENSMUSP00000036382	S38	83.18	1	0.818315
ENSMUSP00000065983	ENSMUSP00000037423	Y252	62.23	1	0.0102608
ENSMUSP00000065983	ENSMUSP00000037441	T398	86.03	1	0.795351
ENSMUSP00000065983	ENSMUSP00000037884	S207	61.87	0	0.130974
ENSMUSP00000065983	ENSMUSP00000038181	T1228	60.99	0	0.0936526
ENSMUSP00000065983	ENSMUSP00000038514	T653	81.36	1	0.845866
ENSMUSP00000065983	ENSMUSP00000039243	T104	84.84	1	0.837554
ENSMUSP00000065983	ENSMUSP00000039966	T351	86.07	1	0.850548
ENSMUSP00000065983	ENSMUSP00000040025	T258	60.31	0	0.110195
ENSMUSP00000065983	ENSMUSP00000041294	S382	62.03	0	0.0403381
ENSMUSP00000065983	ENSMUSP00000041732	S15	73.08	1	0.111144
ENSMUSP00000065983	ENSMUSP00000041732	S205	80.24	1	0.856149
ENSMUSP00000065983	ENSMUSP00000041907	S288	74.56	0	0.065076
ENSMUSP00000065983	ENSMUSP00000044188	S10	69.85	0	0.0941325
ENSMUSP00000065983	ENSMUSP00000044248	S590	64.32	0	0.118352
ENSMUSP00000065983	ENSMUSP00000044827	S1280	80.48	1	0.750772
ENSMUSP00000065983	ENSMUSP00000046097	T609	53.62	0	0.018219
ENSMUSP00000065983	ENSMUSP00000046524	S530	50.51	0	0.109892
ENSMUSP00000065983	ENSMUSP00000047308	S651	94.2	1	0.783758
ENSMUSP00000065983	ENSMUSP00000047571	T192	59.85	0	0.112565
ENSMUSP00000065983	ENSMUSP00000048187	S469	69.27	0	0.124213
ENSMUSP00000065983	ENSMUSP00000048516	S383	71.38	0	0.100001
ENSMUSP00000065983	ENSMUSP00000049705	T259	79.72	1	0.646488
ENSMUSP00000065983	ENSMUSP00000050077	T358	61.49	0	0.0803742
ENSMUSP00000065983	ENSMUSP00000050832	T1239	86.11	1	0.896873
ENSMUSP00000065983	ENSMUSP00000051492	S1444	71.38	0	0.0925669
ENSMUSP00000065983	ENSMUSP00000052202	T401	56.62	0	0.127012
ENSMUSP00000065983	ENSMUSP00000054837	T885	88.26	1	0.874345
ENSMUSP00000065983	ENSMUSP00000055308	S284	85.04	1	0.812828
ENSMUSP00000065983	ENSMUSP00000055308	S429	84.34	1	0.852958
ENSMUSP00000065983	ENSMUSP00000055308	S467	80.86	1	0.855552
ENSMUSP00000065983	ENSMUSP00000055308	S475	71.54	1	0.842137
ENSMUSP00000065983	ENSMUSP00000055308	T557	74.95	1	0.810558
ENSMUSP00000065983	ENSMUSP00000058042	S204	66.69	0	0.0945928
ENSMUSP00000065983	ENSMUSP00000059883	S101	74.74	1	0.808681
ENSMUSP00000065983	ENSMUSP00000060054	T522	86.42	0	0.893396
ENSMUSP00000065983	ENSMUSP00000060930	S113	77.02	1	0.805819
ENSMUSP00000065983	ENSMUSP00000062392	T638	81.41	1	0.804423
ENSMUSP00000065983	ENSMUSP00000064536	S255	87.33	1	0.821746
ENSMUSP00000065983	ENSMUSP00000064699	T47	61.95	0	0.0864764
ENSMUSP00000065983	ENSMUSP00000066138	T869	82.38	1	0.883737
ENSMUSP00000065983	ENSMUSP00000066696	S327	72.99	0	0.750143
ENSMUSP00000065983	ENSMUSP00000066701	T216	76.87	0	0.696439
ENSMUSP00000065983	ENSMUSP00000068178	T290	59.63	0	0.103853
ENSMUSP00000065983	ENSMUSP00000074516	S88	66.55	0	0.773373
ENSMUSP00000065983	ENSMUSP00000074953	S387	84.05	1	0.831911
ENSMUSP00000065983	ENSMUSP00000075242	S1150	60.87	0	0.12531
ENSMUSP00000065983	ENSMUSP00000075609	T38	68.79	0	0.192584
ENSMUSP00000065983	ENSMUSP00000076321	S323	90.85	0	0.848229
ENSMUSP00000065983	ENSMUSP00000079553	S36	68.22	0	0.766585
ENSMUSP00000065983	ENSMUSP00000080257	S616	77.26	1	0.968302
ENSMUSP00000065983	ENSMUSP00000080278	S25	63.04	0	0.100947
ENSMUSP00000065983	ENSMUSP00000080284	S212	65.77	0	0.151084
ENSMUSP00000065983	ENSMUSP00000080325	S794	73.29	0	0.0968814
ENSMUSP00000065983	ENSMUSP00000081531	T1772	87.42	1	0.870299
ENSMUSP00000065983	ENSMUSP00000081561	T657	64.26	0	0.197103
ENSMUSP00000065983	ENSMUSP00000082928	S1618	81.09	0	0.824814
ENSMUSP00000065983	ENSMUSP00000083250	T1717	87.02	1	0.81023
ENSMUSP00000065983	ENSMUSP00000086459	S207	54.68	0	0.122816
ENSMUSP00000065983	ENSMUSP00000087815	T249	70.6	1	0.815811
ENSMUSP00000065983	ENSMUSP00000087879	T1279	76.69	1	0.816741
ENSMUSP00000065983	ENSMUSP00000089314	T15	56.95	0	0.123132
ENSMUSP00000065983	ENSMUSP00000090633	S2985	67.52	1	0.862967
ENSMUSP00000065983	ENSMUSP00000090633	S4879	68.44	1	0.835864
ENSMUSP00000065983	ENSMUSP00000090633	S4906	73.52	1	0.835326
ENSMUSP00000065983	ENSMUSP00000090633	T5169	77.15	0	0.853552
ENSMUSP00000065983	ENSMUSP00000090633	T5567	88.5	1	0.892565
ENSMUSP00000065983	ENSMUSP00000090633	T695	66.63	1	0.833703
ENSMUSP00000065983	ENSMUSP00000092148	T1230	71	0	0.1384
ENSMUSP00000065983	ENSMUSP00000092223	T2044	80.84	1	0.85713
ENSMUSP00000065983	ENSMUSP00000092223	T2420	85.71	1	0.880682
ENSMUSP00000065983	ENSMUSP00000092849	S366	84.05	1	0.831911
ENSMUSP00000065983	ENSMUSP00000096136	S78	60	0	0.109417
ENSMUSP00000065983	ENSMUSP00000098580	T968	87.48	1	0.87283
ENSMUSP00000065983	ENSMUSP00000098849	S106	79.24	1	0.830361
ENSMUSP00000065983	ENSMUSP00000098849	S124	76.44	1	0.822602
ENSMUSP00000065983	ENSMUSP00000099407	T434	55.67	0	0.093321
ENSMUSP00000065983	ENSMUSP00000099685	S530	61.46	0	0.0918133
ENSMUSP00000065983	ENSMUSP00000099885	T950	82.05	1	0.936545
ENSMUSP00000065983	ENSMUSP00000099907	T156	93.3	1	0.825034
ENSMUSP00000065983	ENSMUSP00000099987	T1003	81.87	1	0.920225
ENSMUSP00000065983	ENSMUSP00000100057	S353	67.13	1	0.141191
ENSMUSP00000065983	ENSMUSP00000100057	S358	80.53	1	0.846727
ENSMUSP00000065983	ENSMUSP00000102805	S103	78.47	0	0.834845
ENSMUSP00000065983	ENSMUSP00000104329	T413	54.95	0	0.110395
ENSMUSP00000065983	ENSMUSP00000105363	S21	64.11	0	0.126559
ENSMUSP00000065983	ENSMUSP00000105970	S100	81.03	1	0.824185
ENSMUSP00000065983	ENSMUSP00000105970	S55	81.08	1	0.807238
ENSMUSP00000065983	ENSMUSP00000105970	T112	88.54	1	0.80553
ENSMUSP00000065983	ENSMUSP00000107232	T131	93.6	1	0.86525
ENSMUSP00000065983	ENSMUSP00000107237	Y137	48.85	0	0.00800421
ENSMUSP00000065983	ENSMUSP00000107347	S210	83.25	1	0.847079
ENSMUSP00000065983	ENSMUSP00000107388	T591	78.72	0	0.747747
ENSMUSP00000065983	ENSMUSP00000107477	T24740	59.34	0	0.105096
ENSMUSP00000065983	ENSMUSP00000107770	S81	96.92	1	0.828161
ENSMUSP00000065983	ENSMUSP00000107803	S393	61.01	0	0.121267
ENSMUSP00000065983	ENSMUSP00000109348	T1184	65.24	0	0.113975
ENSMUSP00000065983	ENSMUSP00000109855	S794	67.83	0	0.0950799
ENSMUSP00000065983	ENSMUSP00000109899	T147	66.15	0	0.103142
ENSMUSP00000065983	ENSMUSP00000111032	T91	68.63	0	0.0123562
ENSMUSP00000065983	ENSMUSP00000111463	T1572	53.94	0	0.112371
ENSMUSP00000065983	ENSMUSP00000112438	T125	60.25	0	0.0814007
ENSMUSP00000065983	ENSMUSP00000112725	T372	57.01	0	0.0651094
ENSMUSP00000065983	ENSMUSP00000112915	S139	78.26	1	0.118389
ENSMUSP00000065983	ENSMUSP00000114203	S70	71.53	0	0.80552
ENSMUSP00000065983	ENSMUSP00000116200	S120	67.01	0	0.112696
ENSMUSP00000065983	ENSMUSP00000117616	S2223	75.42	1	0.839503
ENSMUSP00000065983	ENSMUSP00000117616	T2184	69.18	1	0.870868
ENSMUSP00000065983	ENSMUSP00000117616	T2205	87.91	1	0.890966
ENSMUSP00000065983	ENSMUSP00000118125	T262	80.13	1	0.935635
ENSMUSP00000065983	ENSMUSP00000119609	T189	61	0	0.0562102
ENSMUSP00000065983	ENSMUSP00000123367	S1221	66.28	1	0.850478
ENSMUSP00000065983	ENSMUSP00000126849	T432	83.27	0	0.860851
ENSMUSP00000065983	ENSMUSP00000128113	T356	68.12	0	0.123652
ENSMUSP00000065983	ENSMUSP00000128759	S460	76.41	1	0.832852
ENSMUSP00000065983	ENSMUSP00000128888	T369	78.73	1	0.785068
ENSMUSP00000065983	ENSMUSP00000129220	T1328	83.37	1	0.837902
ENSMUSP00000065983	ENSMUSP00000130696	T572	61.23	0	0.116319
ENSMUSP00000065983	ENSMUSP00000130739	T65	82.25	1	0.844717
ENSMUSP00000065983	ENSMUSP00000136673	T626	81.44	0	0.811262
ENSMUSP00000065983	ENSMUSP00000136768	S114	77.93	1	0.915481
ENSMUSP00000065983	ENSMUSP00000140124	S294	82.25	1	0.831205
ENSMUSP00000065983	ENSMUSP00000141197	T374	70.63	0	0.264783
ENSMUSP00000065983	ENSMUSP00000141769	T562	84.4	1	0.804678
ENSMUSP00000065983	ENSMUSP00000141893	T903	63.52	0	0.0870775
ENSMUSP00000069549	ENSMUSP00000013773	T981	54.88	0	0.335726
ENSMUSP00000069549	ENSMUSP00000124282	T830	57.01	1	0.411159
ENSMUSP00000070019	ENSMUSP00000005336	S182	87.99	0	0.543484
ENSMUSP00000070019	ENSMUSP00000033617	S180	77.6	1	0.555637
ENSMUSP00000070019	ENSMUSP00000069257	S907	64.17	0	0.548311
ENSMUSP00000070019	ENSMUSP00000070019	S660	68.96	1	0.660824
ENSMUSP00000071836	ENSMUSP00000020617	Y1265	72.4	0	0.838295
ENSMUSP00000071836	ENSMUSP00000020695	Y354	57.99	0	0.884488
ENSMUSP00000071836	ENSMUSP00000104732	Y131	57.25	1	0.827152
ENSMUSP00000071836	ENSMUSP00000104732	Y21	54.97	1	0.984787
ENSMUSP00000071836	ENSMUSP00000104732	Y92	64.39	1	0.863705
ENSMUSP00000071836	ENSMUSP00000112438	Y230	54.9	0	0.799407
ENSMUSP00000073268	ENSMUSP00000042123	T156	82.83	1	0.731139
ENSMUSP00000073268	ENSMUSP00000110052	T360	67.36	0	0.396002
ENSMUSP00000075167	ENSMUSP00000035208	Y1136	81.18	0	0.836329
ENSMUSP00000075167	ENSMUSP00000042967	Y177	68.52	0	0.899486
ENSMUSP00000075167	ENSMUSP00000044420	Y120	80.95	1	0.853073
ENSMUSP00000075167	ENSMUSP00000081263	Y150	78.55	1	0.970097
ENSMUSP00000075167	ENSMUSP00000109348	Y1391	82.63	0	0.882563
ENSMUSP00000075167	ENSMUSP00000121023	Y427	78.68	1	0.914549
ENSMUSP00000075167	ENSMUSP00000137780	Y420	77.33	0	0.819369
ENSMUSP00000075167	ENSMUSP00000140116	Y547	60.24	1	0.858125
ENSMUSP00000076666	ENSMUSP00000034388	S90	53.76	0	0.506544
ENSMUSP00000076666	ENSMUSP00000076666	S308	73.75	1	0.317349
ENSMUSP00000078087	ENSMUSP00000078087	S766	64.15	1	0.251481
ENSMUSP00000078087	ENSMUSP00000097642	S670	64.06	0	0.257093
ENSMUSP00000078757	ENSMUSP00000081544	Y42	69.53	0	0.838957
ENSMUSP00000078757	ENSMUSP00000109759	Y829	72.99	1	0.885331
ENSMUSP00000082017	ENSMUSP00000018122	S63	58.51	0	0.400022
ENSMUSP00000082017	ENSMUSP00000044938	S280	77.77	1	0.528135
ENSMUSP00000083064	ENSMUSP00000060941	T13	77.77	0	0.518969
ENSMUSP00000083064	ENSMUSP00000091495	T288	71.26	1	0.447151
ENSMUSP00000086114	ENSMUSP00000026452	T62	73.67	1	0.525189
ENSMUSP00000086114	ENSMUSP00000039580	T744	69.63	0	0.477568
ENSMUSP00000086114	ENSMUSP00000066620	S545	66.73	1	0.505894
ENSMUSP00000086114	ENSMUSP00000134825	S928	63.8	0	0.61094
ENSMUSP00000088837	ENSMUSP00000005188	Y618	73.25	1	0.721924
ENSMUSP00000088837	ENSMUSP00000029041	Y20	84	1	0.72186
ENSMUSP00000088837	ENSMUSP00000051033	Y432	81.89	0	0.839991
ENSMUSP00000088837	ENSMUSP00000075089	Y941	64.42	0	0.829715
ENSMUSP00000090237	ENSMUSP00000000317	Y154	67.44	0	0.865738
ENSMUSP00000090237	ENSMUSP00000001412	Y557	76.32	0	0.99576
ENSMUSP00000090237	ENSMUSP00000016463	S7	49.93	0	0.000614856
ENSMUSP00000090237	ENSMUSP00000020904	Y722	85.9	1	0.804145
ENSMUSP00000090237	ENSMUSP00000022062	Y604	81.49	0	0.92705
ENSMUSP00000090237	ENSMUSP00000022954	S15	64	1	0.000814936
ENSMUSP00000090237	ENSMUSP00000027409	Y82	71.49	0	0.885162
ENSMUSP00000090237	ENSMUSP00000031779	Y47	74.17	0	0.982294
ENSMUSP00000090237	ENSMUSP00000035048	Y244	73.46	0	0.828136
ENSMUSP00000090237	ENSMUSP00000042698	Y380	73.52	0	0.924442
ENSMUSP00000090237	ENSMUSP00000048153	Y217	73.14	0	0.823816
ENSMUSP00000090237	ENSMUSP00000050716	Y323	83.69	1	0.903386
ENSMUSP00000090237	ENSMUSP00000050716	Y328	78.6	1	0.876509
ENSMUSP00000090237	ENSMUSP00000053822	Y286	72.29	0	0.901623
ENSMUSP00000090237	ENSMUSP00000062284	Y1472	79.48	1	0.86896
ENSMUSP00000090237	ENSMUSP00000063329	Y12	88.28	1	0.883285
ENSMUSP00000090237	ENSMUSP00000063734	Y146	67.5	0	0.80797
ENSMUSP00000090237	ENSMUSP00000066894	Y177	70.91	1	0.787853
ENSMUSP00000090237	ENSMUSP00000068374	Y436	67.15	0	0.879323
ENSMUSP00000090237	ENSMUSP00000071896	Y654	71.57	0	0.835505
ENSMUSP00000090237	ENSMUSP00000074533	Y555	85.38	0	0.895091
ENSMUSP00000090237	ENSMUSP00000074898	Y505	87.23	1	0.928234
ENSMUSP00000090237	ENSMUSP00000078654	Y139	69.21	0	0.79586
ENSMUSP00000090237	ENSMUSP00000079239	Y397	73.12	1	0.903775
ENSMUSP00000090237	ENSMUSP00000079239	Y398	67.9	1	0.879263
ENSMUSP00000090237	ENSMUSP00000081690	Y1037	72.63	0	0.863543
ENSMUSP00000090237	ENSMUSP00000083709	Y118	86.74	1	0.873199
ENSMUSP00000090237	ENSMUSP00000083709	Y31	89.98	1	0.985056
ENSMUSP00000090237	ENSMUSP00000097113	Y476	69.16	0	0.872971
ENSMUSP00000090237	ENSMUSP00000099368	Y421	85.58	1	0.923191
ENSMUSP00000090237	ENSMUSP00000102443	Y220	93.97	1	0.88953
ENSMUSP00000090237	ENSMUSP00000107829	Y155	67.86	1	0.727582
ENSMUSP00000090237	ENSMUSP00000107829	Y187	52.41	1	0.852939
ENSMUSP00000090237	ENSMUSP00000109305	Y43	62.43	0	0.805951
ENSMUSP00000090237	ENSMUSP00000134825	Y308	73.47	1	0.86677
ENSMUSP00000090237	ENSMUSP00000136988	Y224	76.56	0	0.845074
ENSMUSP00000090237	ENSMUSP00000141166	Y112	74.9	1	0.852139
ENSMUSP00000090237	ENSMUSP00000142109	Y890	86.74	1	1.01749
ENSMUSP00000094874	ENSMUSP00000096203	S39	66.54	0	0.415281
ENSMUSP00000094874	ENSMUSP00000099364	S460	68.58	1	0.676866
ENSMUSP00000094874	ENSMUSP00000112959	S1003	82.44	1	0.830661
ENSMUSP00000094874	ENSMUSP00000112959	S102	71.06	1	0.7263
ENSMUSP00000094874	ENSMUSP00000115011	S416	71.61	0	0.801183
ENSMUSP00000094874	ENSMUSP00000127351	S500	70.9	0	0.480291
ENSMUSP00000097547	ENSMUSP00000014750	Y202	72.68	0	0.742135
ENSMUSP00000097547	ENSMUSP00000017548	Y124	70.98	0	0.760415
ENSMUSP00000097547	ENSMUSP00000023165	Y1461	61.85	0	0.859789
ENSMUSP00000097547	ENSMUSP00000032915	Y121	67.72	0	0.748968
ENSMUSP00000097547	ENSMUSP00000062284	Y1252	78.59	1	0.752651
ENSMUSP00000097547	ENSMUSP00000062284	Y1336	79.05	1	0.84313
ENSMUSP00000097547	ENSMUSP00000062284	Y1472	80.88	1	0.798688
ENSMUSP00000097547	ENSMUSP00000065468	Y277	83.67	1	0.75772
ENSMUSP00000097547	ENSMUSP00000065468	Y300	85.1	1	0.806094
ENSMUSP00000097547	ENSMUSP00000066639	Y28	67.13	0	0.848675
ENSMUSP00000097547	ENSMUSP00000066789	Y1420	57.54	0	0.670275
ENSMUSP00000097547	ENSMUSP00000077080	Y457	79.81	0	0.724115
ENSMUSP00000097547	ENSMUSP00000079295	Y194	72.67	0	0.747691
ENSMUSP00000097547	ENSMUSP00000095392	Y725	78.43	0	0.865456
ENSMUSP00000097547	ENSMUSP00000095523	Y259	70.31	0	0.80066
ENSMUSP00000097547	ENSMUSP00000099475	Y900	76.43	0	0.876795
ENSMUSP00000097547	ENSMUSP00000099733	Y568	80.38	1	0.825138
ENSMUSP00000097547	ENSMUSP00000099896	Y170	88.75	1	0.893158
ENSMUSP00000097547	ENSMUSP00000099896	Y181	77.34	1	0.827104
ENSMUSP00000097547	ENSMUSP00000102814	Y348	88.95	1	0.574002
ENSMUSP00000097547	ENSMUSP00000103500	Y364	81.39	1	0.845387
ENSMUSP00000097547	ENSMUSP00000103500	Y380	85.69	1	0.818816
ENSMUSP00000097547	ENSMUSP00000113660	Y147	71.2	0	0.82014
ENSMUSP00000097547	ENSMUSP00000138320	Y87	80.83	0	0.801769
ENSMUSP00000097547	ENSMUSP00000141532	Y201	75.92	1	0.822481
ENSMUSP00000097547	ENSMUSP00000141532	Y218	72.27	1	0.807027
ENSMUSP00000098056	ENSMUSP00000086779	T17	48.38	0	0.476902
ENSMUSP00000098056	ENSMUSP00000098056	T483	65.39	1	0.422848
ENSMUSP00000098056	ENSMUSP00000098056	T485	94.6	1	0.579071
ENSMUSP00000098056	ENSMUSP00000101141	T426	50.53	0	0.292338
ENSMUSP00000099862	ENSMUSP00000099862	Y1101	82.05	1	0.0129234
ENSMUSP00000099862	ENSMUSP00000138379	Y82	77.48	0	0.00200176
ENSMUSP00000099952	ENSMUSP00000025338	S867	44.58	1	0.448505
ENSMUSP00000099952	ENSMUSP00000030539	S1029	75.52	1	0.701172
ENSMUSP00000099952	ENSMUSP00000034913	S18	79.71	0	0.643343
ENSMUSP00000099952	ENSMUSP00000044276	S528	79.24	0	0.765622
ENSMUSP00000099952	ENSMUSP00000045043	S545	62.49	0	0.471108
ENSMUSP00000099952	ENSMUSP00000045333	S1053	78.97	0	0.426217
ENSMUSP00000099952	ENSMUSP00000047543	S9	75.51	0	0.75537
ENSMUSP00000099952	ENSMUSP00000057938	T422	70.73	0	0.789348
ENSMUSP00000099952	ENSMUSP00000060421	S29	62.37	0	0.421759
ENSMUSP00000099952	ENSMUSP00000062996	T425	66.37	0	0.469269
ENSMUSP00000099952	ENSMUSP00000076533	S180	68.41	1	0.49002
ENSMUSP00000099952	ENSMUSP00000081142	S395	55.7	0	0.254984
ENSMUSP00000099952	ENSMUSP00000085993	S1958	69.51	0	0.405856
ENSMUSP00000099952	ENSMUSP00000092966	S403	82.88	0	0.73049
ENSMUSP00000099952	ENSMUSP00000095300	T329	59.86	0	0.450262
ENSMUSP00000099952	ENSMUSP00000099605	S414	72.9	0	0.538286
ENSMUSP00000099952	ENSMUSP00000099657	S423	58.79	0	0.469126
ENSMUSP00000099952	ENSMUSP00000108444	S1217	70.51	1	0.663513
ENSMUSP00000099952	ENSMUSP00000108444	S1275	76.64	1	0.637742
ENSMUSP00000099952	ENSMUSP00000115406	S1077	73.59	1	0.763125
ENSMUSP00000099952	ENSMUSP00000115871	S346	58.94	0	0.357122
ENSMUSP00000099952	ENSMUSP00000127070	S113	63.87	1	0.469983
ENSMUSP00000099952	ENSMUSP00000127070	S218	61.4	1	0.508808
ENSMUSP00000099952	ENSMUSP00000127070	S33	63.53	1	0.428544
ENSMUSP00000099952	ENSMUSP00000127070	S418	60.26	1	0.437587
ENSMUSP00000099952	ENSMUSP00000127070	S55	83.66	1	0.729733
ENSMUSP00000099952	ENSMUSP00000127070	T298	65.72	1	0.452822
ENSMUSP00000099952	ENSMUSP00000127070	T388	56.87	1	0.612478
ENSMUSP00000099952	ENSMUSP00000127070	T58	57.99	1	0.354513
ENSMUSP00000099952	ENSMUSP00000138836	S780	77.89	1	0.811975
ENSMUSP00000099991	ENSMUSP00000033671	S369	70.22	1	0.414429
ENSMUSP00000099991	ENSMUSP00000053877	S1008	53	0	0.448865
ENSMUSP00000100789	ENSMUSP00000072330	S237	73.12	1	0.498735
ENSMUSP00000100789	ENSMUSP00000100789	S232	93.89	1	0.365763
ENSMUSP00000100789	ENSMUSP00000100789	S25	90.74	1	0.640656
ENSMUSP00000100789	ENSMUSP00000107477	S18352	60.33	0	0.637104
ENSMUSP00000100789	ENSMUSP00000114180	S445	53.05	0	0.64499
ENSMUSP00000100789	ENSMUSP00000119715	S452	63.05	0	0.351674
ENSMUSP00000102123	ENSMUSP00000070868	S726	90.63	1	0.562567
ENSMUSP00000102123	ENSMUSP00000140150	S947	66.44	0	0.559149
ENSMUSP00000103884	ENSMUSP00000021567	S857	71.93	0	0.840248
ENSMUSP00000103884	ENSMUSP00000026558	S501	78.08	1	0.598278
ENSMUSP00000103981	ENSMUSP00000031806	S361	65.43	0	0.169876
ENSMUSP00000103981	ENSMUSP00000047359	T97	70.48	1	0.768177
ENSMUSP00000103981	ENSMUSP00000100050	S571	47.07	0	0.334937
ENSMUSP00000103981	ENSMUSP00000116028	S1650	82.99	1	0.86193
ENSMUSP00000103981	ENSMUSP00000116191	S99	80.85	1	0.620818
ENSMUSP00000103981	ENSMUSP00000136950	T510	71.71	0	0.413723
ENSMUSP00000104860	ENSMUSP00000001484	Y525	67.55	1	0.818131
ENSMUSP00000104860	ENSMUSP00000068374	Y1902	68.16	0	0.800917
ENSMUSP00000104890	ENSMUSP00000051479	T327	44.73	0	0.356449
ENSMUSP00000104890	ENSMUSP00000101197	T534	60.88	0	0.412658
ENSMUSP00000104890	ENSMUSP00000104890	T1381	83.58	1	0.230114
ENSMUSP00000104890	ENSMUSP00000104890	T1393	82.68	1	0.412006
ENSMUSP00000105663	ENSMUSP00000010007	Y208	71.72	0	0.800712
ENSMUSP00000105663	ENSMUSP00000099368	Y421	80.87	1	0.887508
ENSMUSP00000106789	ENSMUSP00000034944	T369	53.86	1	0.91544
ENSMUSP00000106789	ENSMUSP00000108131	T1351	52.32	0	0.200714
ENSMUSP00000107576	ENSMUSP00000025910	T201	85.34	1	0.779123
ENSMUSP00000107576	ENSMUSP00000026828	S80	82.71	0	0.844277
ENSMUSP00000107576	ENSMUSP00000029002	S62	88.06	1	0.81363
ENSMUSP00000107576	ENSMUSP00000029002	S73	69.49	1	0.808979
ENSMUSP00000107576	ENSMUSP00000045911	T44	66.07	0	0.164482
ENSMUSP00000107576	ENSMUSP00000051432	S140	66.78	1	0.155913
ENSMUSP00000107576	ENSMUSP00000062884	T64	78.83	0	0.699319
ENSMUSP00000107576	ENSMUSP00000076491	S75	71.08	1	0.821882
ENSMUSP00000107576	ENSMUSP00000076491	T87	74.6	1	0.824147
ENSMUSP00000107576	ENSMUSP00000099490	S1203	65.21	0	0.147818
ENSMUSP00000107576	ENSMUSP00000105970	T112	91.03	1	0.768418
ENSMUSP00000107576	ENSMUSP00000127715	S1519	87	0	0.810715
ENSMUSP00000107576	ENSMUSP00000127715	T1015	86.67	0	0.75412
ENSMUSP00000107576	ENSMUSP00000128672	S988	65.2	0	0.160763
ENSMUSP00000107829	ENSMUSP00000021077	S263	74.11	0	0.521245
ENSMUSP00000107829	ENSMUSP00000028288	T1851	65.6	0	0.350294
ENSMUSP00000107829	ENSMUSP00000059637	S533	77.19	1	0.76467
ENSMUSP00000107829	ENSMUSP00000078795	S110	74	0	0.641702
ENSMUSP00000107829	ENSMUSP00000083709	T572	68.84	1	0.583838
ENSMUSP00000107829	ENSMUSP00000090227	S208	66.93	0	0.508266
ENSMUSP00000107829	ENSMUSP00000106082	S15	78.42	1	0.587696
ENSMUSP00000107829	ENSMUSP00000107576	S129	68.4	1	0.679132
ENSMUSP00000107884	ENSMUSP00000024811	Y218	62.21	1	0.636427
ENSMUSP00000107884	ENSMUSP00000044420	Y213	84.52	0	0.679493
ENSMUSP00000108468	ENSMUSP00000078336	T473	78.78	0	0.164432
ENSMUSP00000108468	ENSMUSP00000085683	T266	88.47	1	0.798667
ENSMUSP00000108468	ENSMUSP00000085683	T287	77.7	1	0.804711
ENSMUSP00000108468	ENSMUSP00000106801	T472	93.2	0	0.795654
ENSMUSP00000108484	ENSMUSP00000088369	S605	84.41	0	0.645848
ENSMUSP00000108484	ENSMUSP00000099368	S113	79.72	1	0.479874
ENSMUSP00000108484	ENSMUSP00000099368	S150	81.02	1	0.499913
ENSMUSP00000108484	ENSMUSP00000099368	S282	87.88	1	0.762546
ENSMUSP00000108484	ENSMUSP00000106014	S10	79.17	0	0.416897
ENSMUSP00000108484	ENSMUSP00000116494	S270	81.35	0	0.431624
ENSMUSP00000109144	ENSMUSP00000020617	Y1230	72.19	1	0.94758
ENSMUSP00000109144	ENSMUSP00000020617	Y1231	64.68	1	0.91715
ENSMUSP00000109144	ENSMUSP00000020617	Y1265	63.45	1	0.977595
ENSMUSP00000109144	ENSMUSP00000035989	Y560	60.6	0	0.981163
ENSMUSP00000109144	ENSMUSP00000048519	Y284	78.05	0	1.0129
ENSMUSP00000109144	ENSMUSP00000050771	Y1874	71.4	0	0.956397
ENSMUSP00000110777	ENSMUSP00000001780	Y176	66.3	1	0.642797
ENSMUSP00000110777	ENSMUSP00000133523	Y179	69.07	0	0.638791
ENSMUSP00000110923	ENSMUSP00000025522	Y771	80.76	0	1.03907
ENSMUSP00000110923	ENSMUSP00000095690	Y566	60.98	0	0.794863
ENSMUSP00000110923	ENSMUSP00000110923	Y706	69.58	1	0.97215
ENSMUSP00000110923	ENSMUSP00000110923	Y721	85.82	1	0.998186
ENSMUSP00000110923	ENSMUSP00000110923	Y921	85.5	1	1.00763
ENSMUSP00000110923	ENSMUSP00000110923	Y974	72.71	1	0.860046
ENSMUSP00000110923	ENSMUSP00000114006	Y473	72.29	0	0.945952
ENSMUSP00000110923	ENSMUSP00000124282	Y929	77.51	0	1.03926
ENSMUSP00000111103	ENSMUSP00000034150	Y307	72.59	1	1.08423
ENSMUSP00000111103	ENSMUSP00000112776	Y1035	65.56	0	0.867283
ENSMUSP00000113341	ENSMUSP00000004202	S146	77.24	1	0.490771
ENSMUSP00000113341	ENSMUSP00000021271	S661	89.43	1	0.44334
ENSMUSP00000113341	ENSMUSP00000021271	S663	86.16	1	0.411166
ENSMUSP00000113341	ENSMUSP00000035261	S69	79.15	0	0.449345
ENSMUSP00000113341	ENSMUSP00000057270	S375	76.1	0	0.415983
ENSMUSP00000113341	ENSMUSP00000069850	S272	73.82	0	0.383965
ENSMUSP00000113341	ENSMUSP00000077760	S130	79.19	1	0.584564
ENSMUSP00000113341	ENSMUSP00000084361	S2042	81	0	0.417385
ENSMUSP00000113852	ENSMUSP00000005889	Y267	58.74	0	0.81418
ENSMUSP00000113852	ENSMUSP00000025955	Y276	71.87	0	0.781525
ENSMUSP00000113852	ENSMUSP00000033325	Y517	75.12	1	0.74427
ENSMUSP00000113852	ENSMUSP00000061227	Y353	78.79	0	0.820918
ENSMUSP00000113852	ENSMUSP00000062392	Y658	79.97	1	0.930694
ENSMUSP00000113852	ENSMUSP00000070445	Y356	65.46	0	0.829222
ENSMUSP00000113852	ENSMUSP00000079689	Y683	65.14	0	0.733347
ENSMUSP00000113852	ENSMUSP00000088837	Y1001	70.23	0	0.870325
ENSMUSP00000113852	ENSMUSP00000092344	Y559	81.98	1	0.788758
ENSMUSP00000113852	ENSMUSP00000092344	Y570	63.14	1	0.782643
ENSMUSP00000113852	ENSMUSP00000106087	Y1878	72.39	0	0.713243
ENSMUSP00000113852	ENSMUSP00000110923	Y559	71.19	0	0.713122
ENSMUSP00000113852	ENSMUSP00000112554	Y230	84.37	1	0.761605
ENSMUSP00000113852	ENSMUSP00000112554	Y239	82.28	1	0.914935
ENSMUSP00000113852	ENSMUSP00000113852	Y130	70.97	1	1.0275
ENSMUSP00000113852	ENSMUSP00000113852	Y317	79.93	1	0.806047
ENSMUSP00000114074	ENSMUSP00000004949	S9	51.37	0	0.323669
ENSMUSP00000114074	ENSMUSP00000005066	S25	54.38	0	0.359958
ENSMUSP00000114074	ENSMUSP00000018610	S733	72.45	1	0.795908
ENSMUSP00000114074	ENSMUSP00000018610	S903	77.74	1	0.801383
ENSMUSP00000114074	ENSMUSP00000105949	S117	78.73	0	0.789941
ENSMUSP00000114074	ENSMUSP00000131625	S45	67.81	1	0.823365
ENSMUSP00000116235	ENSMUSP00000034562	S45	62.49	1	0.445654
ENSMUSP00000116235	ENSMUSP00000109804	S553	61.35	0	0.359815
ENSMUSP00000116235	ENSMUSP00000140657	S419	64.49	0	0.543394
ENSMUSP00000124133	ENSMUSP00000033770	S97	83.41	1	0.730166
ENSMUSP00000124133	ENSMUSP00000136944	S516	47.65	0	0.149611
ENSMUSP00000124963	ENSMUSP00000025562	S140	81.17	0	0.353166
ENSMUSP00000124963	ENSMUSP00000034911	T39	75.46	0	0.721266
ENSMUSP00000124963	ENSMUSP00000042987	S345	59	0	0.389716
ENSMUSP00000124963	ENSMUSP00000080284	S134	73.95	0	0.50321
ENSMUSP00000124963	ENSMUSP00000102647	S2005	82.97	0	0.500821
ENSMUSP00000124963	ENSMUSP00000103571	S63	86.73	0	0.778717
ENSMUSP00000124963	ENSMUSP00000124963	S110	76.04	1	0.59997
ENSMUSP00000124963	ENSMUSP00000124963	S114	71.28	1	0.398474
ENSMUSP00000124963	ENSMUSP00000124963	S117	75.57	1	0.378807
ENSMUSP00000124963	ENSMUSP00000124963	S126	66.29	1	0.398854
ENSMUSP00000124963	ENSMUSP00000124963	S445	79.33	1	0.572267
ENSMUSP00000124963	ENSMUSP00000124963	S92	73.96	1	0.29388
ENSMUSP00000124963	ENSMUSP00000124963	T109	75.42	1	0.461397
ENSMUSP00000124963	ENSMUSP00000137923	S373	77.14	0	0.872137
ENSMUSP00000125777	ENSMUSP00000045010	Y242	84.23	1	0.905331
ENSMUSP00000125777	ENSMUSP00000045010	Y261	90.41	1	0.815089
ENSMUSP00000125777	ENSMUSP00000046900	Y192	84.54	0	0.926783
ENSMUSP00000125777	ENSMUSP00000065284	Y285	86.27	0	0.895382
ENSMUSP00000125777	ENSMUSP00000076777	Y224	84.76	0	0.915667
ENSMUSP00000125777	ENSMUSP00000079664	Y679	85.21	1	0.840279
ENSMUSP00000125777	ENSMUSP00000087202	Y501	63.27	0	0.813288
ENSMUSP00000125777	ENSMUSP00000104511	Y609	76.51	0	0.746522
ENSMUSP00000125777	ENSMUSP00000113720	Y21	68.96	0	0.803856
ENSMUSP00000125777	ENSMUSP00000125251	Y109	81.58	0	0.850811
ENSMUSP00000125777	ENSMUSP00000127941	Y1021	83.07	1	0.790951
ENSMUSP00000125777	ENSMUSP00000127941	Y918	73.34	1	0.74166
ENSMUSP00000125777	ENSMUSP00000141532	Y201	74.39	1	0.862156
ENSMUSP00000125777	ENSMUSP00000141532	Y218	69.56	1	0.839527
ENSMUSP00000130289	ENSMUSP00000034218	Y50	64.69	0	0.912024
ENSMUSP00000130289	ENSMUSP00000062284	Y1070	74.87	1	0.844155
ENSMUSP00000130289	ENSMUSP00000101412	Y144	67.52	0	0.720832
ENSMUSP00000130289	ENSMUSP00000130289	Y394	81.23	1	0.891433
ENSMUSP00000132078	ENSMUSP00000059079	S2945	70.36	0	0.469522
ENSMUSP00000132078	ENSMUSP00000108455	S176	73.78	1	0.887829
ENSMUSP00000136977	ENSMUSP00000039688	T146	57.45	0	0.209827
ENSMUSP00000136977	ENSMUSP00000041104	S267	59	0	0.268681
ENSMUSP00000136977	ENSMUSP00000051432	S140	66.78	1	0.178322
ENSMUSP00000136977	ENSMUSP00000076433	S14	67.43	0	0.271476
ENSMUSP00000136977	ENSMUSP00000076491	S75	71.08	1	0.757609
ENSMUSP00000136977	ENSMUSP00000076491	T87	74.6	1	0.765453
ENSMUSP00000140515	ENSMUSP00000002180	S148	74.06	1	0.886382
ENSMUSP00000140515	ENSMUSP00000003961	S75	48.28	0	0.147158
ENSMUSP00000140515	ENSMUSP00000004208	S127	49.84	0	0.214107
ENSMUSP00000140515	ENSMUSP00000004560	T58	72.54	1	0.621417
ENSMUSP00000140515	ENSMUSP00000004994	S209	77.72	1	0.877637
ENSMUSP00000140515	ENSMUSP00000008021	S64	60.03	0	0.189473
ENSMUSP00000140515	ENSMUSP00000011302	S204	52.17	0	0.46319
ENSMUSP00000140515	ENSMUSP00000021324	S812	65.21	0	0.297892
ENSMUSP00000140515	ENSMUSP00000021514	S375	77.62	1	0.471561
ENSMUSP00000140515	ENSMUSP00000021514	S377	79.32	1	0.821232
ENSMUSP00000140515	ENSMUSP00000030698	S142	74.53	0	0.483738
ENSMUSP00000140515	ENSMUSP00000030747	S348	82.33	1	0.927271
ENSMUSP00000140515	ENSMUSP00000031750	S782	78.53	0	0.306514
ENSMUSP00000140515	ENSMUSP00000034989	S275	57.23	0	0.210725
ENSMUSP00000140515	ENSMUSP00000037304	S105	63.53	0	0.271205
ENSMUSP00000140515	ENSMUSP00000043466	T834	68	0	0.281943
ENSMUSP00000140515	ENSMUSP00000046235	S90	58.21	1	0.500975
ENSMUSP00000140515	ENSMUSP00000048153	S216	68.26	0	0.675168
ENSMUSP00000140515	ENSMUSP00000050896	T387	52.8	0	0.361473
ENSMUSP00000140515	ENSMUSP00000052863	S194	76.77	0	0.330877
ENSMUSP00000140515	ENSMUSP00000057065	S17	62.82	0	0.765395
ENSMUSP00000140515	ENSMUSP00000064366	T41	70.89	1	0.726623
ENSMUSP00000140515	ENSMUSP00000070549	S472	58.18	0	0.270809
ENSMUSP00000140515	ENSMUSP00000072617	T142	58.35	1	0.582491
ENSMUSP00000140515	ENSMUSP00000075992	S101	60.36	1	0.315991
ENSMUSP00000140515	ENSMUSP00000075992	S13	68.35	1	0.670285
ENSMUSP00000140515	ENSMUSP00000075992	S294	57.3	1	0.554852
ENSMUSP00000140515	ENSMUSP00000075992	T23	87.4	1	0.586076
ENSMUSP00000140515	ENSMUSP00000078093	S192	50.13	0	0.446192
ENSMUSP00000140515	ENSMUSP00000078945	S3044	71.83	0	0.263411
ENSMUSP00000140515	ENSMUSP00000082489	T293	66.88	0	0.349951
ENSMUSP00000140515	ENSMUSP00000084043	S62	76.03	0	0.766245
ENSMUSP00000140515	ENSMUSP00000092703	S265	55.57	0	0.29733
ENSMUSP00000140515	ENSMUSP00000096280	T432	65.2	0	0.260719
ENSMUSP00000140515	ENSMUSP00000098620	S192	80.66	0	0.268294
ENSMUSP00000140515	ENSMUSP00000101345	S341	51.37	0	0.259427
ENSMUSP00000140515	ENSMUSP00000103240	S499	66.11	0	0.235354
ENSMUSP00000140515	ENSMUSP00000103825	S1359	61.38	0	0.279817
ENSMUSP00000140515	ENSMUSP00000110175	S159	63.33	0	0.328617
ENSMUSP00000140515	ENSMUSP00000113157	S14	84.45	1	0.865667
ENSMUSP00000140515	ENSMUSP00000113157	S97	71.26	1	0.462043
ENSMUSP00000140515	ENSMUSP00000121977	S30	86.6	1	1.08903
ENSMUSP00000140515	ENSMUSP00000123590	T567	61.28	0	0.558185
ENSMUSP00000140515	ENSMUSP00000126345	T29	41.26	0	0.396901
ENSMUSP00000140515	ENSMUSP00000127070	S113	58.98	1	0.442426
ENSMUSP00000140515	ENSMUSP00000127070	S33	59.32	1	0.390154
ENSMUSP00000140515	ENSMUSP00000127070	S335	74.43	1	0.814747
ENSMUSP00000140515	ENSMUSP00000127070	S55	59.59	1	0.445413
ENSMUSP00000140515	ENSMUSP00000127070	S80	80.32	1	0.290926
ENSMUSP00000140515	ENSMUSP00000127070	T41	66.65	1	0.453705
ENSMUSP00000140515	ENSMUSP00000127070	T58	62.81	1	0.412075
ENSMUSP00000140515	ENSMUSP00000132547	S59	62.77	1	0.389419
ENSMUSP00000140515	ENSMUSP00000135223	S1144	69.27	1	0.319309
ENSMUSP00000140515	ENSMUSP00000135223	S594	73.14	1	0.564137
ENSMUSP00000140515	ENSMUSP00000135223	S961	71.81	1	0.307979
ENSMUSP00000140515	ENSMUSP00000135804	S41	70.25	0	0.330717
ENSMUSP00000140515	ENSMUSP00000138350	S990	84.49	1	0.752862
ENSMUSP00000140515	ENSMUSP00000138350	S993	78.09	1	0.720393
ENSMUSP00000140515	ENSMUSP00000138350	S998	85.65	1	1.17958

## Sheet: roc_Predikin_mouse_5
kinase	target	target_residue	Predikin_score	real_site	AKID_score
ENSMUSP00000000129	ENSMUSP00000031850	Y184	61.82	0	0.860112
ENSMUSP00000000129	ENSMUSP00000079664	Y679	80.24	1	0.908943
ENSMUSP00000000421	ENSMUSP00000000421	S166	82.86	1	0.690848
ENSMUSP00000000421	ENSMUSP00000018691	S326	53.22	0	0.201707
ENSMUSP00000001675	ENSMUSP00000036761	S267	90.57	0	0.803454
ENSMUSP00000001675	ENSMUSP00000069554	S382	83.08	1	0.701865
ENSMUSP00000001780	ENSMUSP00000023812	T659	73.33	1	0.672546
ENSMUSP00000001780	ENSMUSP00000027277	S721	64.61	0	0.264269
ENSMUSP00000001780	ENSMUSP00000074340	T4609	62.57	0	0.293416
ENSMUSP00000001780	ENSMUSP00000091011	S430	77.28	1	0.837583
ENSMUSP00000001780	ENSMUSP00000098591	S1172	55.14	0	0.342787
ENSMUSP00000001780	ENSMUSP00000103012	S455	85.23	1	0.984171
ENSMUSP00000003370	ENSMUSP00000003370	Y50	79.79	1	0.673188
ENSMUSP00000003370	ENSMUSP00000071863	Y384	53.85	0	0.748682
ENSMUSP00000004990	ENSMUSP00000025243	S183	72.85	1	0.355809
ENSMUSP00000004990	ENSMUSP00000025243	S185	59.97	1	0.194699
ENSMUSP00000004990	ENSMUSP00000025983	T225	49.95	0	0.321108
ENSMUSP00000004990	ENSMUSP00000027202	S344	61.24	0	0.279015
ENSMUSP00000004990	ENSMUSP00000027277	S721	88.37	1	0.844657
ENSMUSP00000004990	ENSMUSP00000028222	T649	56.55	1	0.338925
ENSMUSP00000004990	ENSMUSP00000029803	S24	59.58	0	0.262487
ENSMUSP00000004990	ENSMUSP00000030490	S1059	53.45	0	0.258738
ENSMUSP00000004990	ENSMUSP00000031931	T104	55.2	0	0.244554
ENSMUSP00000004990	ENSMUSP00000033313	T272	63.43	0	0.249551
ENSMUSP00000004990	ENSMUSP00000038977	S938	58.15	0	0.327297
ENSMUSP00000004990	ENSMUSP00000047529	S42	85.65	1	0.860238
ENSMUSP00000004990	ENSMUSP00000054852	T48	84.46	1	0.82574
ENSMUSP00000004990	ENSMUSP00000055308	S284	86.1	1	0.795235
ENSMUSP00000004990	ENSMUSP00000055308	S429	86.38	1	0.842366
ENSMUSP00000004990	ENSMUSP00000055308	S467	82	1	0.838078
ENSMUSP00000004990	ENSMUSP00000055308	S475	77.24	1	0.7708
ENSMUSP00000004990	ENSMUSP00000055308	T557	78.11	1	0.784822
ENSMUSP00000004990	ENSMUSP00000071636	T93	74.57	1	0.846
ENSMUSP00000004990	ENSMUSP00000073061	S181	64.18	1	0.309632
ENSMUSP00000004990	ENSMUSP00000078337	S2262	75.16	0	0.388654
ENSMUSP00000004990	ENSMUSP00000079926	S8	83.64	0	0.839351
ENSMUSP00000004990	ENSMUSP00000090633	S4906	73.42	1	0.822054
ENSMUSP00000004990	ENSMUSP00000097919	T154	66.92	0	0.221666
ENSMUSP00000004990	ENSMUSP00000108290	S753	71.46	0	0.283412
ENSMUSP00000004990	ENSMUSP00000112554	S333	77.88	0	0.419023
ENSMUSP00000004990	ENSMUSP00000116191	S11	75.91	0	0.342869
ENSMUSP00000004990	ENSMUSP00000142322	S227	65.42	0	0.191761
ENSMUSP00000005066	ENSMUSP00000070339	Y473	42.05	0	0.0700195
ENSMUSP00000005066	ENSMUSP00000072330	Y156	44.79	1	0.0346599
ENSMUSP00000005606	ENSMUSP00000000451	S233	79.08	1	0.65958
ENSMUSP00000005606	ENSMUSP00000005188	S107	77.84	0	0.642176
ENSMUSP00000005606	ENSMUSP00000005606	S339	78.68	1	0.696262
ENSMUSP00000005606	ENSMUSP00000005749	T975	65.77	0	0.32388
ENSMUSP00000005606	ENSMUSP00000006629	T346	68.33	1	0.33707
ENSMUSP00000005606	ENSMUSP00000013220	S804	80.87	0	0.318493
ENSMUSP00000005606	ENSMUSP00000021674	S362	84.64	1	0.80975
ENSMUSP00000005606	ENSMUSP00000022331	S287	70.42	1	0.775409
ENSMUSP00000005606	ENSMUSP00000022331	T186	68.1	1	0.744839
ENSMUSP00000005606	ENSMUSP00000025800	S214	77.74	1	1.0908
ENSMUSP00000005606	ENSMUSP00000026455	S235	69.61	1	0.641214
ENSMUSP00000005606	ENSMUSP00000027050	S58	55.54	0	0.365915
ENSMUSP00000005606	ENSMUSP00000027409	S343	63.93	0	0.391992
ENSMUSP00000005606	ENSMUSP00000028062	S25	85.94	1	0.59113
ENSMUSP00000005606	ENSMUSP00000028062	S66	70.28	1	0.668415
ENSMUSP00000005606	ENSMUSP00000028804	S149	83.83	1	0.823268
ENSMUSP00000005606	ENSMUSP00000028815	S403	72.46	1	0.572478
ENSMUSP00000005606	ENSMUSP00000028815	S640	68.38	1	0.563607
ENSMUSP00000005606	ENSMUSP00000032233	T223	76.88	0	0.497259
ENSMUSP00000005606	ENSMUSP00000032762	S492	77.88	1	1.06817
ENSMUSP00000005606	ENSMUSP00000032762	S517	62.08	1	0.778404
ENSMUSP00000005606	ENSMUSP00000033142	S221	78.79	1	1.09193
ENSMUSP00000005606	ENSMUSP00000033325	S312	77.2	0	0.384945
ENSMUSP00000005606	ENSMUSP00000033642	S47	68.78	1	0.336491
ENSMUSP00000005606	ENSMUSP00000034792	T245	60.35	0	0.313002
ENSMUSP00000005606	ENSMUSP00000034904	T281	64.83	0	0.270813
ENSMUSP00000005606	ENSMUSP00000034912	S745	82.67	1	0.816021
ENSMUSP00000005606	ENSMUSP00000034912	S822	83.07	1	0.862925
ENSMUSP00000005606	ENSMUSP00000036003	S240	74.12	0	0.367267
ENSMUSP00000005606	ENSMUSP00000037854	S96	72.99	1	0.610577
ENSMUSP00000005606	ENSMUSP00000037854	T94	79.83	1	0.837493
ENSMUSP00000005606	ENSMUSP00000038754	S15	68.11	1	0.692842
ENSMUSP00000005606	ENSMUSP00000041671	S340	73.09	0	0.643226
ENSMUSP00000005606	ENSMUSP00000041920	S407	86.95	0	1.04461
ENSMUSP00000005606	ENSMUSP00000042123	T156	80.58	1	0.89937
ENSMUSP00000005606	ENSMUSP00000046951	S722	57.86	0	0.235483
ENSMUSP00000005606	ENSMUSP00000048395	S146	59.21	0	0.328379
ENSMUSP00000005606	ENSMUSP00000049296	S4159	81.85	1	0.657227
ENSMUSP00000005606	ENSMUSP00000050464	S437	71.67	0	0.837212
ENSMUSP00000005606	ENSMUSP00000051799	S108	74.91	0	0.655486
ENSMUSP00000005606	ENSMUSP00000055199	S966	60.67	0	0.422871
ENSMUSP00000005606	ENSMUSP00000058321	S169	70.5	1	0.400874
ENSMUSP00000005606	ENSMUSP00000058321	S171	61.32	1	0.333823
ENSMUSP00000005606	ENSMUSP00000058321	S368	85.31	1	0.598753
ENSMUSP00000005606	ENSMUSP00000058321	T304	73.24	1	0.376803
ENSMUSP00000005606	ENSMUSP00000060671	S108	87.59	1	1.02207
ENSMUSP00000005606	ENSMUSP00000062395	S377	74.45	0	0.604771
ENSMUSP00000005606	ENSMUSP00000065713	S264	80.37	1	0.818888
ENSMUSP00000005606	ENSMUSP00000080257	T38	81.97	1	0.76303
ENSMUSP00000005606	ENSMUSP00000080538	S1598	68.54	0	0.395119
ENSMUSP00000005606	ENSMUSP00000086017	S2280	67.29	0	0.227053
ENSMUSP00000005606	ENSMUSP00000087742	S110	72.86	1	1.14618
ENSMUSP00000005606	ENSMUSP00000087742	S293	70.25	1	0.792221
ENSMUSP00000005606	ENSMUSP00000087742	S306	80.37	1	0.680492
ENSMUSP00000005606	ENSMUSP00000087742	S315	87.48	1	0.77945
ENSMUSP00000005606	ENSMUSP00000087815	T251	69.91	0	0.460346
ENSMUSP00000005606	ENSMUSP00000089948	S86	64.18	0	0.330947
ENSMUSP00000005606	ENSMUSP00000095420	S1185	73.45	0	0.364729
ENSMUSP00000005606	ENSMUSP00000096677	S624	75.96	0	0.362507
ENSMUSP00000005606	ENSMUSP00000098580	S1347	74.09	0	0.219517
ENSMUSP00000005606	ENSMUSP00000098786	S327	74.11	0	0.344941
ENSMUSP00000005606	ENSMUSP00000099770	S696	75.11	0	0.640921
ENSMUSP00000005606	ENSMUSP00000100057	S340	59	0	0.323768
ENSMUSP00000005606	ENSMUSP00000100789	S232	84.53	1	0.582525
ENSMUSP00000005606	ENSMUSP00000100789	S25	82.43	1	0.777754
ENSMUSP00000005606	ENSMUSP00000100973	S1186	63.05	0	0.331194
ENSMUSP00000005606	ENSMUSP00000101759	S313	51.63	0	0.338587
ENSMUSP00000005606	ENSMUSP00000103169	S1220	64.58	0	0.317538
ENSMUSP00000005606	ENSMUSP00000105397	S9	54.19	0	0.348076
ENSMUSP00000005606	ENSMUSP00000105743	T164	66.86	0	0.221597
ENSMUSP00000005606	ENSMUSP00000106500	T592	71.73	0	0.18715
ENSMUSP00000005606	ENSMUSP00000107503	S57	74.41	1	0.394303
ENSMUSP00000005606	ENSMUSP00000108444	S1400	71.73	1	0.689435
ENSMUSP00000005606	ENSMUSP00000109104	S554	82.12	0	0.807015
ENSMUSP00000005606	ENSMUSP00000109630	S579	64.93	0	0.353499
ENSMUSP00000005606	ENSMUSP00000110274	S556	82.5	0	0.48636
ENSMUSP00000005606	ENSMUSP00000111463	S1550	90.54	0	0.506118
ENSMUSP00000005606	ENSMUSP00000112934	T664	64.74	0	0.23921
ENSMUSP00000005606	ENSMUSP00000114844	S113	81.91	0	0.608975
ENSMUSP00000005606	ENSMUSP00000117414	S46	74.78	0	0.320526
ENSMUSP00000005606	ENSMUSP00000122476	S170	75.59	1	1.08555
ENSMUSP00000005606	ENSMUSP00000126598	S638	77.63	0	0.218302
ENSMUSP00000005606	ENSMUSP00000127070	S113	53.92	1	0.478756
ENSMUSP00000005606	ENSMUSP00000127070	S55	69.02	1	0.782844
ENSMUSP00000005606	ENSMUSP00000127070	T298	72.54	1	0.345445
ENSMUSP00000005606	ENSMUSP00000127070	T73	74.59	1	0.699394
ENSMUSP00000005606	ENSMUSP00000134266	S1132	68.97	0	0.377554
ENSMUSP00000005606	ENSMUSP00000137163	S918	74.1	0	0.40009
ENSMUSP00000005606	ENSMUSP00000140596	S4375	65.52	0	0.37948
ENSMUSP00000005606	ENSMUSP00000141255	T151	75.99	0	0.297611
ENSMUSP00000006911	ENSMUSP00000094956	S89	51.82	0	0.134159
ENSMUSP00000006911	ENSMUSP00000133844	S484	82.27	1	0.898775
ENSMUSP00000009138	ENSMUSP00000025520	S22	75.67	0	0.539855
ENSMUSP00000009138	ENSMUSP00000058305	S307	69.46	1	0.719556
ENSMUSP00000009138	ENSMUSP00000069554	S382	83.08	1	0.703945
ENSMUSP00000009138	ENSMUSP00000078795	S189	74.54	0	0.372009
ENSMUSP00000009138	ENSMUSP00000102123	S191	75.44	0	0.436429
ENSMUSP00000009138	ENSMUSP00000124354	S514	68.64	1	0.678683
ENSMUSP00000016670	ENSMUSP00000016670	Y368	57.84	1	0.0724819
ENSMUSP00000016670	ENSMUSP00000099409	Y372	43.47	0	0.10458
ENSMUSP00000016672	ENSMUSP00000007980	S84	75.77	1	0.713916
ENSMUSP00000016672	ENSMUSP00000015800	S85	60.69	0	0.399836
ENSMUSP00000016672	ENSMUSP00000027741	S665	78.4	0	0.381882
ENSMUSP00000016672	ENSMUSP00000040430	T446	73.99	0	0.44712
ENSMUSP00000016672	ENSMUSP00000042177	S887	76.12	0	0.424694
ENSMUSP00000016672	ENSMUSP00000057815	S105	82.26	1	0.72801
ENSMUSP00000016672	ENSMUSP00000057815	S176	80.51	1	0.551262
ENSMUSP00000016672	ENSMUSP00000057815	S178	83.01	1	0.434355
ENSMUSP00000016672	ENSMUSP00000057815	S264	78.47	1	0.329163
ENSMUSP00000016672	ENSMUSP00000057815	S316	83.92	1	0.555714
ENSMUSP00000016672	ENSMUSP00000057815	S52	88.34	1	0.505447
ENSMUSP00000016672	ENSMUSP00000057815	S58	64.07	1	0.34809
ENSMUSP00000016672	ENSMUSP00000057815	T249	88.3	1	0.64102
ENSMUSP00000016672	ENSMUSP00000057815	T250	93.4	1	0.604264
ENSMUSP00000016672	ENSMUSP00000077099	S1292	74.4	0	0.398262
ENSMUSP00000016672	ENSMUSP00000105295	T1108	65.43	0	0.30943
ENSMUSP00000016672	ENSMUSP00000107232	S713	90.14	0	0.487089
ENSMUSP00000016672	ENSMUSP00000107232	S715	87.4	0	0.440433
ENSMUSP00000016672	ENSMUSP00000116313	S2058	73.74	0	0.392192
ENSMUSP00000016672	ENSMUSP00000130967	S137	63.19	0	0.460713
ENSMUSP00000018274	ENSMUSP00000001043	T183	64.76	0	0.438356
ENSMUSP00000018274	ENSMUSP00000002121	T1697	65.15	0	0.5355
ENSMUSP00000018274	ENSMUSP00000003643	S372	70.87	0	0.505727
ENSMUSP00000018274	ENSMUSP00000004202	S146	77.24	1	0.491323
ENSMUSP00000018274	ENSMUSP00000010899	S390	75.33	0	0.47189
ENSMUSP00000018274	ENSMUSP00000011623	T696	73.48	0	0.474703
ENSMUSP00000018274	ENSMUSP00000018698	T66	75.77	0	0.357169
ENSMUSP00000018274	ENSMUSP00000022793	S825	85.22	0	0.424383
ENSMUSP00000018274	ENSMUSP00000024702	T166	86.82	0	0.53905
ENSMUSP00000018274	ENSMUSP00000029927	T265	75.24	0	0.387695
ENSMUSP00000018274	ENSMUSP00000031843	S82	76.98	0	0.453337
ENSMUSP00000018274	ENSMUSP00000032201	S697	90.76	0	0.486606
ENSMUSP00000018274	ENSMUSP00000034132	S206	74.5	0	0.39361
ENSMUSP00000018274	ENSMUSP00000039493	S92	79.77	0	0.506789
ENSMUSP00000018274	ENSMUSP00000039709	S1319	71.34	0	0.375974
ENSMUSP00000018274	ENSMUSP00000042199	T701	69.91	0	0.444126
ENSMUSP00000018274	ENSMUSP00000051799	S113	55.51	0	0.422361
ENSMUSP00000018274	ENSMUSP00000055493	T25	70.37	0	0.420885
ENSMUSP00000018274	ENSMUSP00000056121	T1021	76.99	0	0.512924
ENSMUSP00000018274	ENSMUSP00000058037	S935	73.66	0	0.43481
ENSMUSP00000018274	ENSMUSP00000060017	S82	76.96	0	0.428834
ENSMUSP00000018274	ENSMUSP00000061624	S355	68.29	0	0.601617
ENSMUSP00000018274	ENSMUSP00000062753	S157	64.22	0	0.410179
ENSMUSP00000018274	ENSMUSP00000066620	S1238	69.85	1	0.511838
ENSMUSP00000018274	ENSMUSP00000066620	S525	86	1	0.408372
ENSMUSP00000018274	ENSMUSP00000066620	S528	76.03	1	0.357453
ENSMUSP00000018274	ENSMUSP00000066620	S531	76.65	1	0.1665
ENSMUSP00000018274	ENSMUSP00000066620	S538	80.91	1	0.543181
ENSMUSP00000018274	ENSMUSP00000066620	S544	71.49	1	0.363539
ENSMUSP00000018274	ENSMUSP00000066620	S545	72.77	1	0.402205
ENSMUSP00000018274	ENSMUSP00000066620	S618	50.08	1	0.361972
ENSMUSP00000018274	ENSMUSP00000066620	S624	75.85	1	0.378124
ENSMUSP00000018274	ENSMUSP00000066620	S69	75.6	1	0.410797
ENSMUSP00000018274	ENSMUSP00000066620	S693	72.36	1	0.400936
ENSMUSP00000018274	ENSMUSP00000066620	S697	76.95	1	0.460766
ENSMUSP00000018274	ENSMUSP00000066620	S758	82.4	1	0.460956
ENSMUSP00000018274	ENSMUSP00000066620	S763	78.27	1	0.430371
ENSMUSP00000018274	ENSMUSP00000066620	S776	59.93	1	0.507359
ENSMUSP00000018274	ENSMUSP00000066620	S796	80.74	1	0.5243
ENSMUSP00000018274	ENSMUSP00000066620	S797	86.41	1	0.548122
ENSMUSP00000018274	ENSMUSP00000066620	S799	86.17	1	0.435132
ENSMUSP00000018274	ENSMUSP00000066620	S802	83.6	1	0.319398
ENSMUSP00000018274	ENSMUSP00000066620	S807	68.8	1	0.420526
ENSMUSP00000018274	ENSMUSP00000066620	S91	75.99	1	0.390423
ENSMUSP00000018274	ENSMUSP00000066620	S933	70.76	1	0.371334
ENSMUSP00000018274	ENSMUSP00000066620	S939	81.46	1	0.428892
ENSMUSP00000018274	ENSMUSP00000066620	S971	68.62	1	0.42152
ENSMUSP00000018274	ENSMUSP00000066620	S980	75.42	1	0.455181
ENSMUSP00000018274	ENSMUSP00000066620	S981	81.54	1	0.485374
ENSMUSP00000018274	ENSMUSP00000066620	S997	78.23	1	0.462203
ENSMUSP00000018274	ENSMUSP00000066620	T1237	70.7	1	0.501462
ENSMUSP00000018274	ENSMUSP00000066620	T554	71.84	1	0.518015
ENSMUSP00000018274	ENSMUSP00000066620	T622	85.5	1	0.57369
ENSMUSP00000018274	ENSMUSP00000066620	T71	81.25	1	0.452297
ENSMUSP00000018274	ENSMUSP00000066620	T770	75.33	1	0.596644
ENSMUSP00000018274	ENSMUSP00000066620	T793	81.71	1	0.562653
ENSMUSP00000018274	ENSMUSP00000066620	T800	82.63	1	0.362359
ENSMUSP00000018274	ENSMUSP00000066620	T84	71.12	1	0.481263
ENSMUSP00000018274	ENSMUSP00000066620	T858	76.76	1	0.471809
ENSMUSP00000018274	ENSMUSP00000066620	T866	80.32	1	0.42105
ENSMUSP00000018274	ENSMUSP00000066620	T868	66.91	1	0.361805
ENSMUSP00000018274	ENSMUSP00000066620	T92	71.93	1	0.424769
ENSMUSP00000018274	ENSMUSP00000066620	T964	77.83	1	0.45354
ENSMUSP00000018274	ENSMUSP00000066620	T998	72.51	1	0.384802
ENSMUSP00000018274	ENSMUSP00000067867	T189	70.38	0	0.417814
ENSMUSP00000018274	ENSMUSP00000079689	S674	83.46	0	0.280983
ENSMUSP00000018274	ENSMUSP00000079909	T1106	83.2	0	0.604156
ENSMUSP00000018274	ENSMUSP00000080854	S286	68.06	0	0.490709
ENSMUSP00000018274	ENSMUSP00000087955	S183	65.93	0	0.351761
ENSMUSP00000018274	ENSMUSP00000090633	S5633	85.29	0	0.380698
ENSMUSP00000018274	ENSMUSP00000091226	S175	76.09	0	0.344494
ENSMUSP00000018274	ENSMUSP00000099864	T741	85.93	0	0.538795
ENSMUSP00000018274	ENSMUSP00000099922	S454	73.34	0	0.314547
ENSMUSP00000018274	ENSMUSP00000102415	S297	79.76	0	0.392209
ENSMUSP00000018274	ENSMUSP00000103789	S866	68.13	0	0.377269
ENSMUSP00000018274	ENSMUSP00000104301	T1593	71.23	0	0.444648
ENSMUSP00000018274	ENSMUSP00000105828	S383	72.81	0	0.441813
ENSMUSP00000018274	ENSMUSP00000106894	S5	75.02	1	0.441078
ENSMUSP00000018274	ENSMUSP00000106894	S82	71.98	1	0.432785
ENSMUSP00000018274	ENSMUSP00000106894	S84	78.67	1	0.420444
ENSMUSP00000018274	ENSMUSP00000107388	S293	76.87	0	0.548459
ENSMUSP00000018274	ENSMUSP00000110435	S597	76.22	0	0.419335
ENSMUSP00000018274	ENSMUSP00000111120	S1114	78.25	0	0.463117
ENSMUSP00000018274	ENSMUSP00000112602	S965	64.63	0	0.643668
ENSMUSP00000018274	ENSMUSP00000126340	S641	74.98	0	0.398902
ENSMUSP00000018274	ENSMUSP00000133076	S355	73.14	0	0.509345
ENSMUSP00000018274	ENSMUSP00000140019	T1109	67.79	0	0.502087
ENSMUSP00000018274	ENSMUSP00000141387	S441	70.44	0	0.473962
ENSMUSP00000018274	ENSMUSP00000141396	S858	72.82	0	0.406545
ENSMUSP00000018274	ENSMUSP00000141856	S187	75.78	0	0.451898
ENSMUSP00000018353	ENSMUSP00000018353	T387	83.9	1	0.684199
ENSMUSP00000018353	ENSMUSP00000108444	T1404	54.73	0	0.50447
ENSMUSP00000019076	ENSMUSP00000002044	S526	55.42	1	0.250755
ENSMUSP00000019076	ENSMUSP00000140536	S1013	35.72	0	0.300979
ENSMUSP00000020099	ENSMUSP00000009538	S342	54.95	0	0.113732
ENSMUSP00000020099	ENSMUSP00000021311	T628	67.14	0	1.04808
ENSMUSP00000020099	ENSMUSP00000022470	S256	81.88	0	1.03943
ENSMUSP00000020099	ENSMUSP00000023353	S87	79.66	1	1.01261
ENSMUSP00000020099	ENSMUSP00000023353	T19	77.15	1	1.11161
ENSMUSP00000020099	ENSMUSP00000027127	S229	50.67	0	0.192327
ENSMUSP00000020099	ENSMUSP00000033040	T211	86.3	1	1.00178
ENSMUSP00000020099	ENSMUSP00000050771	S1616	83.93	1	1.17388
ENSMUSP00000020099	ENSMUSP00000059192	S112	79.21	1	0.792798
ENSMUSP00000020099	ENSMUSP00000072330	S200	85.83	1	1.06031
ENSMUSP00000020099	ENSMUSP00000072330	S5	73.03	1	1.02147
ENSMUSP00000020099	ENSMUSP00000075167	S588	75.71	1	1.03313
ENSMUSP00000020099	ENSMUSP00000075167	T566	76.28	1	0.953539
ENSMUSP00000020099	ENSMUSP00000078337	T1379	69.04	0	0.770932
ENSMUSP00000020099	ENSMUSP00000103391	S153	60.49	0	0.177278
ENSMUSP00000020099	ENSMUSP00000104892	S514	62.62	0	0.144196
ENSMUSP00000020099	ENSMUSP00000111120	T1058	44.51	0	0.167062
ENSMUSP00000020099	ENSMUSP00000136944	S516	56.29	0	0.139697
ENSMUSP00000020329	ENSMUSP00000018429	Y11	77.04	1	0.649202
ENSMUSP00000020329	ENSMUSP00000020329	Y1069	72.99	1	0.6724
ENSMUSP00000020329	ENSMUSP00000022622	Y756	73.47	0	0.837658
ENSMUSP00000020329	ENSMUSP00000026663	Y106	59.44	0	0.62228
ENSMUSP00000020329	ENSMUSP00000033000	Y510	63.8	0	0.77996
ENSMUSP00000020329	ENSMUSP00000034150	Y307	67.58	1	0.932768
ENSMUSP00000020329	ENSMUSP00000099490	Y1110	67.13	0	0.589754
ENSMUSP00000020329	ENSMUSP00000099790	Y850	68.91	1	0.64692
ENSMUSP00000020904	ENSMUSP00000021784	S446	66.74	1	0.622382
ENSMUSP00000020904	ENSMUSP00000021784	S447	72.95	1	0.595299
ENSMUSP00000020904	ENSMUSP00000029842	S138	60.86	0	0.702908
ENSMUSP00000020904	ENSMUSP00000064892	S1154	56.47	0	0.424185
ENSMUSP00000021277	ENSMUSP00000023044	S482	75.2	0	0.332232
ENSMUSP00000021277	ENSMUSP00000028062	S25	83.4	1	0.716193
ENSMUSP00000021277	ENSMUSP00000028062	S65	67.78	1	0.429355
ENSMUSP00000021277	ENSMUSP00000028062	S66	75.97	1	0.595637
ENSMUSP00000021277	ENSMUSP00000028062	S87	63.56	1	0.411324
ENSMUSP00000021277	ENSMUSP00000031080	S262	81.46	0	0.760011
ENSMUSP00000021277	ENSMUSP00000034966	S295	60.42	0	0.494972
ENSMUSP00000021277	ENSMUSP00000110499	S977	73.15	0	0.757225
ENSMUSP00000022622	ENSMUSP00000010201	Y43	65.95	0	0.758289
ENSMUSP00000022622	ENSMUSP00000033621	Y188	63.85	0	0.754629
ENSMUSP00000022622	ENSMUSP00000083709	Y31	80.91	1	0.935561
ENSMUSP00000022622	ENSMUSP00000134825	Y308	80.83	1	0.825887
ENSMUSP00000023467	ENSMUSP00000026858	S291	76.51	0	0.430435
ENSMUSP00000023467	ENSMUSP00000084454	T951	59.6	0	0.39672
ENSMUSP00000023467	ENSMUSP00000128759	T495	78.14	0	0.422585
ENSMUSP00000023467	ENSMUSP00000140183	S388	80.93	1	0.453753
ENSMUSP00000023467	ENSMUSP00000140183	T373	82	1	0.651133
ENSMUSP00000023467	ENSMUSP00000140183	T415	83.53	1	0.457879
ENSMUSP00000023507	ENSMUSP00000001497	T18	78.95	0	0.311958
ENSMUSP00000023507	ENSMUSP00000007130	S29	64.53	1	0.544883
ENSMUSP00000023507	ENSMUSP00000016463	S42	54.64	0	0.324032
ENSMUSP00000023507	ENSMUSP00000018593	S7	77.41	0	0.673798
ENSMUSP00000023507	ENSMUSP00000020158	T572	78.63	1	0.693996
ENSMUSP00000023507	ENSMUSP00000020408	S240	54.8	1	0.473437
ENSMUSP00000023507	ENSMUSP00000020408	S254	55.69	1	0.617626
ENSMUSP00000023507	ENSMUSP00000022099	S178	67.4	1	0.65822
ENSMUSP00000023507	ENSMUSP00000022099	S182	48.47	1	0.402071
ENSMUSP00000023507	ENSMUSP00000024749	S668	83.97	0	0.878285
ENSMUSP00000023507	ENSMUSP00000027421	S1350	55.56	0	0.379637
ENSMUSP00000023507	ENSMUSP00000029416	S380	76.2	0	0.6751
ENSMUSP00000023507	ENSMUSP00000039689	S520	88.07	1	0.580196
ENSMUSP00000023507	ENSMUSP00000049460	S451	62.91	0	0.343514
ENSMUSP00000023507	ENSMUSP00000068374	T1265	69.6	1	0.684571
ENSMUSP00000023507	ENSMUSP00000071788	S195	76.79	0	0.697971
ENSMUSP00000023507	ENSMUSP00000073974	S490	82.71	1	0.673058
ENSMUSP00000023507	ENSMUSP00000074788	S933	64.44	0	0.202249
ENSMUSP00000023507	ENSMUSP00000088047	S553	70.85	1	0.20897
ENSMUSP00000023507	ENSMUSP00000091495	T288	59.17	1	0.398923
ENSMUSP00000023507	ENSMUSP00000097777	T320	62.02	0	0.675473
ENSMUSP00000023507	ENSMUSP00000098620	S857	61.1	0	0.354034
ENSMUSP00000023507	ENSMUSP00000099733	S342	77.16	1	0.74097
ENSMUSP00000023507	ENSMUSP00000099733	S347	82.51	1	0.875202
ENSMUSP00000023507	ENSMUSP00000099733	S351	71	1	0.595581
ENSMUSP00000023507	ENSMUSP00000099733	S355	69.03	1	0.388858
ENSMUSP00000023507	ENSMUSP00000105312	S1598	72.81	0	0.682353
ENSMUSP00000023507	ENSMUSP00000106018	S306	80.26	1	0.705691
ENSMUSP00000023507	ENSMUSP00000106970	S830	66.99	0	0.42889
ENSMUSP00000023507	ENSMUSP00000111120	S1196	58.82	0	0.313369
ENSMUSP00000023507	ENSMUSP00000129220	T2116	70.59	0	0.453552
ENSMUSP00000023507	ENSMUSP00000139759	S708	83.01	0	0.420667
ENSMUSP00000025522	ENSMUSP00000056774	Y508	78.32	1	0.828992
ENSMUSP00000025522	ENSMUSP00000121835	Y1765	72.03	0	0.840097
ENSMUSP00000026416	ENSMUSP00000001480	T183	57.91	0	0.316118
ENSMUSP00000026416	ENSMUSP00000002048	S121	61.15	0	0.298911
ENSMUSP00000026416	ENSMUSP00000018005	S283	82.26	1	1.07552
ENSMUSP00000026416	ENSMUSP00000018005	S396	86.04	1	0.99209
ENSMUSP00000026416	ENSMUSP00000018005	S455	84.11	1	1.03971
ENSMUSP00000026416	ENSMUSP00000018005	S581	79.25	1	1.00836
ENSMUSP00000026416	ENSMUSP00000018005	T267	76.59	1	0.939609
ENSMUSP00000026416	ENSMUSP00000018005	T408	79.03	1	0.957597
ENSMUSP00000026416	ENSMUSP00000018005	T490	76.22	1	0.95747
ENSMUSP00000026416	ENSMUSP00000018005	T497	71.9	1	1.06147
ENSMUSP00000026416	ENSMUSP00000018005	T519	72.66	1	0.98606
ENSMUSP00000026416	ENSMUSP00000018005	T522	88.54	1	1.10218
ENSMUSP00000026416	ENSMUSP00000018005	T524	80.4	1	1.08913
ENSMUSP00000026416	ENSMUSP00000020349	S113	61.48	0	0.186883
ENSMUSP00000026416	ENSMUSP00000020408	T216	83.17	1	1.00306
ENSMUSP00000026416	ENSMUSP00000037519	T41	54.2	0	0.304171
ENSMUSP00000026416	ENSMUSP00000040430	T453	59.2	0	0.330902
ENSMUSP00000026416	ENSMUSP00000047065	S134	76.28	0	0.998542
ENSMUSP00000026416	ENSMUSP00000052607	S3310	58.58	0	0.244033
ENSMUSP00000026416	ENSMUSP00000060199	T1837	53.23	0	0.29031
ENSMUSP00000026416	ENSMUSP00000070561	S827	49.67	0	0.10019
ENSMUSP00000026416	ENSMUSP00000072330	S200	85.83	1	1.03632
ENSMUSP00000026416	ENSMUSP00000095558	S528	58.19	0	0.0824335
ENSMUSP00000026416	ENSMUSP00000096755	S253	86.25	1	1.01114
ENSMUSP00000026416	ENSMUSP00000096755	S39	76.61	1	1.03873
ENSMUSP00000026416	ENSMUSP00000102929	S182	82.3	0	0.956501
ENSMUSP00000026416	ENSMUSP00000109093	S524	65.28	0	0.274523
ENSMUSP00000026416	ENSMUSP00000132645	T146	62.87	0	0.481991
ENSMUSP00000026416	ENSMUSP00000133844	S389	86.83	1	1.02941
ENSMUSP00000026416	ENSMUSP00000133844	S484	86.94	1	1.01809
ENSMUSP00000026416	ENSMUSP00000136002	T341	66.61	0	1.04988
ENSMUSP00000026416	ENSMUSP00000138025	S371	77.52	0	1.01291
ENSMUSP00000026416	ENSMUSP00000139859	T960	55.93	0	0.276343
ENSMUSP00000026416	ENSMUSP00000141769	T1395	63.45	0	0.317568
ENSMUSP00000026858	ENSMUSP00000026858	S282	42	1	0.526499
ENSMUSP00000026858	ENSMUSP00000026858	S285	29.52	1	0.46493
ENSMUSP00000026858	ENSMUSP00000026858	S291	39.6	1	0.61203
ENSMUSP00000026858	ENSMUSP00000026858	S297	25.79	1	0.545043
ENSMUSP00000026858	ENSMUSP00000026858	S298	35.55	1	0.422019
ENSMUSP00000026858	ENSMUSP00000026858	S301	42.44	1	0.632813
ENSMUSP00000026858	ENSMUSP00000026858	S303	35.35	1	0.476364
ENSMUSP00000026858	ENSMUSP00000026858	T292	23.68	1	0.487984
ENSMUSP00000026858	ENSMUSP00000026858	T293	33.33	1	0.570078
ENSMUSP00000026858	ENSMUSP00000026858	T295	45.02	1	0.510936
ENSMUSP00000026858	ENSMUSP00000026858	T300	36.44	1	0.434376
ENSMUSP00000026858	ENSMUSP00000032998	T70	30.69	0	0.708699
ENSMUSP00000026858	ENSMUSP00000043240	S3993	34.16	0	0.500714
ENSMUSP00000026858	ENSMUSP00000044834	S68	29.59	0	0.619616
ENSMUSP00000026858	ENSMUSP00000045911	T85	41.28	0	0.725752
ENSMUSP00000026858	ENSMUSP00000050034	T336	34.33	0	0.634098
ENSMUSP00000026858	ENSMUSP00000079238	S1116	25.81	0	0.555904
ENSMUSP00000026858	ENSMUSP00000095392	S2211	28.19	0	0.532254
ENSMUSP00000026858	ENSMUSP00000097604	S32	25.88	0	0.531939
ENSMUSP00000026858	ENSMUSP00000105136	S1162	51.5	0	0.999628
ENSMUSP00000026858	ENSMUSP00000109687	S169	50.23	0	1.07424
ENSMUSP00000026858	ENSMUSP00000111535	T512	31.93	0	0.623793
ENSMUSP00000027451	ENSMUSP00000027451	Y928	81.2	1	0.66819
ENSMUSP00000027451	ENSMUSP00000112699	Y971	68.34	0	0.809175
ENSMUSP00000027888	ENSMUSP00000027888	Y568	62.21	1	0.799274
ENSMUSP00000027888	ENSMUSP00000027888	Y684	66.76	1	0.884803
ENSMUSP00000027888	ENSMUSP00000090293	Y248	64.83	0	0.745401
ENSMUSP00000027888	ENSMUSP00000107477	Y19847	78.9	0	0.951923
ENSMUSP00000028118	ENSMUSP00000023788	S165	71.85	0	0.647934
ENSMUSP00000028118	ENSMUSP00000026635	S939	55.18	0	0.458709
ENSMUSP00000028118	ENSMUSP00000035208	S2619	64.11	0	0.645604
ENSMUSP00000028118	ENSMUSP00000049534	S347	73.51	1	0.755876
ENSMUSP00000028118	ENSMUSP00000099991	S504	53.09	1	0.567723
ENSMUSP00000028118	ENSMUSP00000099991	S532	58.79	1	0.256157
ENSMUSP00000028600	ENSMUSP00000087714	S1763	79.37	0	0.768473
ENSMUSP00000028600	ENSMUSP00000109201	S319	84.52	1	0.804357
ENSMUSP00000028997	ENSMUSP00000130098	T423	59.39	0	0.58383
ENSMUSP00000028997	ENSMUSP00000137079	T172	75.94	1	0.802091
ENSMUSP00000029712	ENSMUSP00000005406	Y682	78.29	1	0.674681
ENSMUSP00000029712	ENSMUSP00000103243	Y753	66.91	0	0.897136
ENSMUSP00000030420	ENSMUSP00000030420	Y615	92.08	1	1.11062
ENSMUSP00000030420	ENSMUSP00000030420	Y838	78.6	1	0.745097
ENSMUSP00000030420	ENSMUSP00000109874	Y60	60.43	0	0.97892
ENSMUSP00000030420	ENSMUSP00000118368	Y377	66.92	0	0.638845
ENSMUSP00000030814	ENSMUSP00000001566	T312	52.77	0	0.0595282
ENSMUSP00000030814	ENSMUSP00000002677	T503	60.06	0	0.165282
ENSMUSP00000030814	ENSMUSP00000020695	S798	61.65	0	0.126723
ENSMUSP00000030814	ENSMUSP00000021670	S1417	55.32	0	0.111885
ENSMUSP00000030814	ENSMUSP00000024956	T189	52.51	1	0.0840148
ENSMUSP00000030814	ENSMUSP00000026427	S314	76.83	1	0.893999
ENSMUSP00000030814	ENSMUSP00000028377	T1964	57.56	0	0.101374
ENSMUSP00000030814	ENSMUSP00000033040	T211	87.24	1	0.937271
ENSMUSP00000030814	ENSMUSP00000033380	S95	82.59	1	0.955339
ENSMUSP00000030814	ENSMUSP00000033642	S28	81.17	1	0.89444
ENSMUSP00000030814	ENSMUSP00000033642	S297	84.54	1	0.951634
ENSMUSP00000030814	ENSMUSP00000033642	S339	93.09	1	0.987794
ENSMUSP00000030814	ENSMUSP00000033642	T289	85.37	1	0.959072
ENSMUSP00000030814	ENSMUSP00000033642	T326	82.81	1	0.926243
ENSMUSP00000030814	ENSMUSP00000034912	S737	92.9	1	0.927671
ENSMUSP00000030814	ENSMUSP00000035208	S692	63.83	0	0.0626839
ENSMUSP00000030814	ENSMUSP00000035244	S27	59.85	0	0.0894889
ENSMUSP00000030814	ENSMUSP00000040431	S20	79.7	1	1.01543
ENSMUSP00000030814	ENSMUSP00000041732	S17	83.32	1	1.10022
ENSMUSP00000030814	ENSMUSP00000042602	T232	70.9	1	0.85021
ENSMUSP00000030814	ENSMUSP00000057270	S276	79.83	0	0.974771
ENSMUSP00000030814	ENSMUSP00000061014	S1345	58.34	0	0.0617315
ENSMUSP00000030814	ENSMUSP00000062284	S1116	84.94	1	0.934939
ENSMUSP00000030814	ENSMUSP00000063734	T235	68.3	1	0.942551
ENSMUSP00000030814	ENSMUSP00000069257	T464	49.21	0	0.0872223
ENSMUSP00000030814	ENSMUSP00000072387	S91	54.38	0	0.0629012
ENSMUSP00000030814	ENSMUSP00000077760	T75	77.44	1	0.875631
ENSMUSP00000030814	ENSMUSP00000078757	S478	77.7	1	0.928305
ENSMUSP00000030814	ENSMUSP00000080427	S299	83.32	1	0.980509
ENSMUSP00000030814	ENSMUSP00000080427	S356	83.02	1	1.06761
ENSMUSP00000030814	ENSMUSP00000082844	S444	54.41	0	0.0739561
ENSMUSP00000030814	ENSMUSP00000088493	T1554	74.84	1	0.910586
ENSMUSP00000030814	ENSMUSP00000097780	T411	51.15	0	0.0741859
ENSMUSP00000030814	ENSMUSP00000100070	S412	52.66	0	0.0764377
ENSMUSP00000030814	ENSMUSP00000101874	S98	46.5	0	0.061975
ENSMUSP00000030814	ENSMUSP00000101903	S903	55.44	0	0.103891
ENSMUSP00000030814	ENSMUSP00000101972	T418	75.6	1	1.07043
ENSMUSP00000030814	ENSMUSP00000102443	S491	85.23	1	1.10898
ENSMUSP00000030814	ENSMUSP00000102443	S550	74.9	1	0.956278
ENSMUSP00000030814	ENSMUSP00000102443	T385	79.26	1	0.85729
ENSMUSP00000030814	ENSMUSP00000102443	T470	75.69	1	0.903315
ENSMUSP00000030814	ENSMUSP00000102443	T476	88.91	1	0.923652
ENSMUSP00000030814	ENSMUSP00000103345	T103	50.71	0	0.0723281
ENSMUSP00000030814	ENSMUSP00000104931	S289	77.24	0	0.924637
ENSMUSP00000030814	ENSMUSP00000106163	T774	59.92	0	0.119977
ENSMUSP00000030814	ENSMUSP00000108444	S544	82.08	1	1.01717
ENSMUSP00000030814	ENSMUSP00000111098	S389	82.35	1	0.964851
ENSMUSP00000030814	ENSMUSP00000111098	S51	84.38	1	0.962414
ENSMUSP00000030814	ENSMUSP00000113793	T784	52.04	0	0.044835
ENSMUSP00000030814	ENSMUSP00000120133	S1033	46.08	0	0.048462
ENSMUSP00000030814	ENSMUSP00000124674	T384	54.5	0	0.0698743
ENSMUSP00000030814	ENSMUSP00000128126	S342	55.32	0	0.0808724
ENSMUSP00000030814	ENSMUSP00000129146	T928	57.51	0	0.0817384
ENSMUSP00000030814	ENSMUSP00000129784	T1342	73.21	0	0.86973
ENSMUSP00000030814	ENSMUSP00000133307	S142	58.43	0	0.0874014
ENSMUSP00000030814	ENSMUSP00000138400	S840	55.46	0	0.0783492
ENSMUSP00000030814	ENSMUSP00000140150	S2102	85.65	0	1.03515
ENSMUSP00000030814	ENSMUSP00000141686	T912	50.61	0	0.0855485
ENSMUSP00000030922	ENSMUSP00000023165	S436	79.32	1	0.61675
ENSMUSP00000030922	ENSMUSP00000082821	S431	47.13	0	0.538758
ENSMUSP00000030922	ENSMUSP00000102264	S815	70.3	0	0.591702
ENSMUSP00000030922	ENSMUSP00000116313	S1391	54.12	0	0.477883
ENSMUSP00000030922	ENSMUSP00000119303	S295	78.4	1	0.777971
ENSMUSP00000032201	ENSMUSP00000005889	Y745	68.58	0	0.863792
ENSMUSP00000032201	ENSMUSP00000032201	Y1063	69.58	1	0.841119
ENSMUSP00000033154	ENSMUSP00000016172	S2741	65.96	1	0.598544
ENSMUSP00000033154	ENSMUSP00000016172	S2752	63.04	1	0.604707
ENSMUSP00000033154	ENSMUSP00000016172	T2750	66.02	1	0.535828
ENSMUSP00000033154	ENSMUSP00000022682	S660	72.11	0	0.701798
ENSMUSP00000033154	ENSMUSP00000038514	S1098	77.8	1	0.732095
ENSMUSP00000033154	ENSMUSP00000038514	S556	78.82	1	0.593566
ENSMUSP00000033154	ENSMUSP00000039555	S8	73.96	0	0.466058
ENSMUSP00000033154	ENSMUSP00000042691	S538	76.42	0	0.556604
ENSMUSP00000033154	ENSMUSP00000044693	S349	62.69	0	0.596657
ENSMUSP00000033154	ENSMUSP00000052351	S63	77.95	0	0.536683
ENSMUSP00000033154	ENSMUSP00000068328	S1091	67.8	0	0.510192
ENSMUSP00000033154	ENSMUSP00000099790	T321	74.13	0	0.332909
ENSMUSP00000033154	ENSMUSP00000106519	S46	77.33	1	0.582003
ENSMUSP00000033154	ENSMUSP00000106519	S64	76.19	1	0.654872
ENSMUSP00000033380	ENSMUSP00000099364	S569	77.68	1	0.734876
ENSMUSP00000033380	ENSMUSP00000100912	S308	52.2	0	0.241267
ENSMUSP00000033444	ENSMUSP00000004949	T471	82.95	1	0.638649
ENSMUSP00000033444	ENSMUSP00000004949	T494	80.55	1	0.834797
ENSMUSP00000033444	ENSMUSP00000022766	T175	74.81	0	0.762234
ENSMUSP00000033444	ENSMUSP00000052107	T305	77.34	0	0.639282
ENSMUSP00000033617	ENSMUSP00000033617	Y617	63.39	1	0.809543
ENSMUSP00000033617	ENSMUSP00000042123	Y243	68.76	0	0.760052
ENSMUSP00000033827	ENSMUSP00000032471	S334	76.77	1	0.508305
ENSMUSP00000033827	ENSMUSP00000032471	S338	84.3	1	0.581219
ENSMUSP00000033827	ENSMUSP00000105719	S190	84.33	0	0.513935
ENSMUSP00000033827	ENSMUSP00000113344	S715	81.19	0	0.432683
ENSMUSP00000033939	ENSMUSP00000015889	S233	80.15	0	0.477906
ENSMUSP00000033939	ENSMUSP00000032433	S251	74.66	0	0.507056
ENSMUSP00000033939	ENSMUSP00000033939	S679	64.32	1	0.463878
ENSMUSP00000033939	ENSMUSP00000033939	S682	92.6	1	0.51442
ENSMUSP00000033939	ENSMUSP00000033939	S689	90.19	1	0.517743
ENSMUSP00000033939	ENSMUSP00000033939	S692	80.9	1	0.423383
ENSMUSP00000033939	ENSMUSP00000033939	S697	87.52	1	0.589371
ENSMUSP00000033939	ENSMUSP00000033939	S701	57.81	1	0.548963
ENSMUSP00000033939	ENSMUSP00000033939	S705	72.08	1	0.514211
ENSMUSP00000033939	ENSMUSP00000047655	S94	75.31	0	0.432047
ENSMUSP00000033939	ENSMUSP00000055254	S354	86.43	0	0.577227
ENSMUSP00000033939	ENSMUSP00000067324	S396	55.08	0	0.516028
ENSMUSP00000033939	ENSMUSP00000074198	S860	74.49	0	0.463055
ENSMUSP00000033939	ENSMUSP00000090884	S1683	63.37	0	0.381465
ENSMUSP00000033939	ENSMUSP00000112138	S106	67.81	1	0.348203
ENSMUSP00000033939	ENSMUSP00000112138	S131	60.62	1	0.453187
ENSMUSP00000033939	ENSMUSP00000127715	S1736	71.1	0	0.386782
ENSMUSP00000033939	ENSMUSP00000130985	S796	68.93	0	0.442608
ENSMUSP00000034863	ENSMUSP00000033805	Y138	78.96	0	0.770173
ENSMUSP00000034863	ENSMUSP00000079664	Y679	81.39	1	1.03771
ENSMUSP00000035203	ENSMUSP00000035203	Y1175	68.21	1	0.704656
ENSMUSP00000035203	ENSMUSP00000035203	Y1265	71.66	1	0.691802
ENSMUSP00000035203	ENSMUSP00000035203	Y1294	83.23	1	0.87425
ENSMUSP00000035203	ENSMUSP00000039915	Y744	74.9	0	0.825464
ENSMUSP00000035203	ENSMUSP00000043806	Y553	64.91	0	0.721493
ENSMUSP00000035203	ENSMUSP00000048576	Y773	55.24	0	0.606529
ENSMUSP00000037129	ENSMUSP00000037129	Y1113	85.43	1	0.105262
ENSMUSP00000037129	ENSMUSP00000101425	Y152	75.94	0	0.063979
ENSMUSP00000038761	ENSMUSP00000029545	S171	94.29	1	0.853032
ENSMUSP00000038761	ENSMUSP00000093059	S347	71.27	0	0.887592
ENSMUSP00000038838	ENSMUSP00000004377	Y566	91.3	1	0.717835
ENSMUSP00000038838	ENSMUSP00000006397	Y488	85.04	1	0.760326
ENSMUSP00000038838	ENSMUSP00000006397	Y503	69.77	1	0.989761
ENSMUSP00000038838	ENSMUSP00000022698	Y276	89.11	1	0.800906
ENSMUSP00000038838	ENSMUSP00000022698	Y304	87.56	1	0.985234
ENSMUSP00000038838	ENSMUSP00000058168	Y20	69.31	0	0.702498
ENSMUSP00000038838	ENSMUSP00000068321	Y11	68.77	0	0.702944
ENSMUSP00000038838	ENSMUSP00000071859	Y253	75.24	1	0.654957
ENSMUSP00000038838	ENSMUSP00000078875	Y65	83.96	1	0.776967
ENSMUSP00000038838	ENSMUSP00000078875	Y76	82.64	1	0.795745
ENSMUSP00000038838	ENSMUSP00000080354	Y291	61.02	0	0.658804
ENSMUSP00000038838	ENSMUSP00000085580	Y224	84.17	0	0.767227
ENSMUSP00000038838	ENSMUSP00000088723	Y94	61.84	0	0.73066
ENSMUSP00000038838	ENSMUSP00000109811	Y23	65.79	0	0.671147
ENSMUSP00000038838	ENSMUSP00000109938	Y373	72.39	0	0.837066
ENSMUSP00000038838	ENSMUSP00000113852	Y317	82.39	1	0.737424
ENSMUSP00000038838	ENSMUSP00000124529	Y414	89.68	1	0.762536
ENSMUSP00000038838	ENSMUSP00000127715	Y1558	73.09	0	0.781037
ENSMUSP00000038838	ENSMUSP00000130127	Y770	59.15	0	0.738798
ENSMUSP00000038838	ENSMUSP00000132838	Y486	85.35	0	0.733527
ENSMUSP00000044603	ENSMUSP00000025910	S96	68.39	1	0.65185
ENSMUSP00000044603	ENSMUSP00000025910	T173	53.96	1	0.559189
ENSMUSP00000044603	ENSMUSP00000025910	T94	68.86	1	0.780843
ENSMUSP00000044603	ENSMUSP00000069230	S52	50.51	0	0.511985
ENSMUSP00000044603	ENSMUSP00000127641	T332	51.33	0	0.56141
ENSMUSP00000044603	ENSMUSP00000130949	T2830	52.31	0	0.567245
ENSMUSP00000046539	ENSMUSP00000097066	S516	71.01	0	0.571139
ENSMUSP00000046539	ENSMUSP00000138836	S780	75.07	1	0.820212
ENSMUSP00000048234	ENSMUSP00000082501	T322	70.41	0	0.289232
ENSMUSP00000048234	ENSMUSP00000112782	T674	67.88	1	0.397269
ENSMUSP00000049977	ENSMUSP00000069257	S509	55.44	0	0.550121
ENSMUSP00000049977	ENSMUSP00000083709	S250	77.33	1	0.673181
ENSMUSP00000050034	ENSMUSP00000050034	S382	86.71	1	1.08703
ENSMUSP00000050034	ENSMUSP00000131514	S173	68.84	0	0.903877
ENSMUSP00000051619	ENSMUSP00000000260	S28	64.82	0	0.138615
ENSMUSP00000051619	ENSMUSP00000003207	S585	84.58	0	0.91708
ENSMUSP00000051619	ENSMUSP00000003284	S171	77.08	1	0.926779
ENSMUSP00000051619	ENSMUSP00000009550	S325	86.71	1	0.878705
ENSMUSP00000051619	ENSMUSP00000009550	S390	84.84	1	0.84558
ENSMUSP00000051619	ENSMUSP00000009550	T337	85.61	1	0.813576
ENSMUSP00000051619	ENSMUSP00000030518	S213	68.3	0	0.13622
ENSMUSP00000051619	ENSMUSP00000030914	S90	58.06	0	0.163205
ENSMUSP00000051619	ENSMUSP00000033502	S26	80.13	1	0.870105
ENSMUSP00000051619	ENSMUSP00000033979	S232	80.61	1	0.871739
ENSMUSP00000051619	ENSMUSP00000037423	Y252	62.23	1	0.0149924
ENSMUSP00000051619	ENSMUSP00000043085	S244	92.93	0	0.924668
ENSMUSP00000051619	ENSMUSP00000043178	S475	74.46	0	0.835856
ENSMUSP00000051619	ENSMUSP00000048092	T456	64.53	0	0.19466
ENSMUSP00000051619	ENSMUSP00000055122	T587	73.73	0	0.825839
ENSMUSP00000051619	ENSMUSP00000060613	T253	62.36	0	0.187601
ENSMUSP00000051619	ENSMUSP00000062392	T638	81.41	1	0.810652
ENSMUSP00000051619	ENSMUSP00000080257	S616	77.26	1	0.911508
ENSMUSP00000051619	ENSMUSP00000086017	S1588	77.45	0	0.803714
ENSMUSP00000051619	ENSMUSP00000098849	S106	79.24	1	0.856761
ENSMUSP00000051619	ENSMUSP00000098849	S124	76.44	1	0.845925
ENSMUSP00000051619	ENSMUSP00000099475	T473	61.11	0	0.203942
ENSMUSP00000051619	ENSMUSP00000099987	T1003	81.87	1	0.885471
ENSMUSP00000051619	ENSMUSP00000105970	S100	81.03	1	0.831119
ENSMUSP00000051619	ENSMUSP00000105970	S55	81.08	1	0.839026
ENSMUSP00000051619	ENSMUSP00000105970	T112	88.54	1	0.80319
ENSMUSP00000051619	ENSMUSP00000106087	S1278	53.97	0	0.117716
ENSMUSP00000051619	ENSMUSP00000107727	Y1625	44.55	0	0.00554679
ENSMUSP00000051619	ENSMUSP00000121111	S226	56.08	0	0.212749
ENSMUSP00000051619	ENSMUSP00000124293	S211	57.82	0	0.132983
ENSMUSP00000051619	ENSMUSP00000124846	S102	73.67	0	0.188771
ENSMUSP00000051619	ENSMUSP00000140124	S294	82.25	1	0.848453
ENSMUSP00000062333	ENSMUSP00000007757	S165	79.93	1	0.462298
ENSMUSP00000062333	ENSMUSP00000125749	S315	82.4	0	0.527781
ENSMUSP00000062392	ENSMUSP00000013842	S104	73.56	1	0.795312
ENSMUSP00000062392	ENSMUSP00000016638	S313	72.07	1	0.72694
ENSMUSP00000062392	ENSMUSP00000016638	S338	64.31	1	0.463764
ENSMUSP00000062392	ENSMUSP00000016638	S343	68.46	1	0.437568
ENSMUSP00000062392	ENSMUSP00000016638	S371	70.96	1	0.50728
ENSMUSP00000062392	ENSMUSP00000017384	S360	74.97	0	0.596886
ENSMUSP00000062392	ENSMUSP00000020123	S179	72.41	1	0.651194
ENSMUSP00000062392	ENSMUSP00000021689	S304	66.93	0	0.410729
ENSMUSP00000062392	ENSMUSP00000022535	T367	74.38	0	0.441065
ENSMUSP00000062392	ENSMUSP00000022550	S154	66.9	0	0.582425
ENSMUSP00000062392	ENSMUSP00000022622	S375	82.45	0	0.79077
ENSMUSP00000062392	ENSMUSP00000023132	S406	63.74	0	0.463147
ENSMUSP00000062392	ENSMUSP00000023165	S436	77.83	1	0.669704
ENSMUSP00000062392	ENSMUSP00000023882	S8	77.33	0	0.639148
ENSMUSP00000062392	ENSMUSP00000024839	S577	87.18	1	0.993248
ENSMUSP00000062392	ENSMUSP00000025253	S1068	55.03	0	0.433488
ENSMUSP00000062392	ENSMUSP00000028062	S21	77.01	1	0.559839
ENSMUSP00000062392	ENSMUSP00000028062	S25	79.07	1	0.713726
ENSMUSP00000062392	ENSMUSP00000028062	S26	85.3	1	0.825524
ENSMUSP00000062392	ENSMUSP00000028062	S34	74.97	1	0.591034
ENSMUSP00000062392	ENSMUSP00000028062	S42	67.91	1	0.522128
ENSMUSP00000062392	ENSMUSP00000028062	S66	78.8	1	0.768533
ENSMUSP00000062392	ENSMUSP00000029699	S5	79.4	1	0.536879
ENSMUSP00000062392	ENSMUSP00000029699	S525	76.23	1	0.533638
ENSMUSP00000062392	ENSMUSP00000029699	S652	72.07	1	0.554982
ENSMUSP00000062392	ENSMUSP00000029699	T199	76.19	1	0.836156
ENSMUSP00000062392	ENSMUSP00000029699	T416	69.1	1	0.53696
ENSMUSP00000062392	ENSMUSP00000029699	T480	74.44	1	0.598511
ENSMUSP00000062392	ENSMUSP00000030691	S4706	69.23	0	0.619942
ENSMUSP00000062392	ENSMUSP00000032471	S334	67.43	1	0.530343
ENSMUSP00000062392	ENSMUSP00000032471	S338	72.91	1	0.616762
ENSMUSP00000062392	ENSMUSP00000033608	S275	61.54	0	0.563477
ENSMUSP00000062392	ENSMUSP00000033723	T96	72.54	0	0.623644
ENSMUSP00000062392	ENSMUSP00000034728	S1372	71.81	0	0.836669
ENSMUSP00000062392	ENSMUSP00000034989	S275	65.38	0	0.564518
ENSMUSP00000062392	ENSMUSP00000038051	S432	81.18	1	0.808245
ENSMUSP00000062392	ENSMUSP00000038051	S433	80.82	1	0.866408
ENSMUSP00000062392	ENSMUSP00000044420	T205	80.46	0	0.605763
ENSMUSP00000062392	ENSMUSP00000045284	S102	77.35	0	0.632484
ENSMUSP00000062392	ENSMUSP00000045367	S421	83.69	0	0.801451
ENSMUSP00000062392	ENSMUSP00000054545	S130	62.62	0	0.610854
ENSMUSP00000062392	ENSMUSP00000062392	S657	65.42	1	0.630035
ENSMUSP00000062392	ENSMUSP00000064084	S259	71.15	0	0.777104
ENSMUSP00000062392	ENSMUSP00000065233	S703	64.09	0	0.395266
ENSMUSP00000062392	ENSMUSP00000069685	S352	79.09	0	0.651646
ENSMUSP00000062392	ENSMUSP00000070868	S728	70.09	0	0.55004
ENSMUSP00000062392	ENSMUSP00000074729	S900	74.14	0	0.572186
ENSMUSP00000062392	ENSMUSP00000074787	S880	58.26	1	0.57072
ENSMUSP00000062392	ENSMUSP00000078337	S2834	74.61	0	0.661752
ENSMUSP00000062392	ENSMUSP00000080716	S1091	74.42	0	0.859244
ENSMUSP00000062392	ENSMUSP00000083835	S165	69.11	1	0.590805
ENSMUSP00000062392	ENSMUSP00000083835	S262	86.55	1	0.65944
ENSMUSP00000062392	ENSMUSP00000090443	S138	57.2	1	0.630729
ENSMUSP00000062392	ENSMUSP00000093758	S691	60.44	0	0.473999
ENSMUSP00000062392	ENSMUSP00000099733	S40	75.57	1	0.528759
ENSMUSP00000062392	ENSMUSP00000100927	S461	81.36	1	0.913783
ENSMUSP00000062392	ENSMUSP00000100927	S568	65.59	1	0.799756
ENSMUSP00000062392	ENSMUSP00000105207	S165	64.07	0	0.540946
ENSMUSP00000062392	ENSMUSP00000107250	S414	70.1	0	0.617986
ENSMUSP00000062392	ENSMUSP00000107727	S371	54.91	0	0.590836
ENSMUSP00000062392	ENSMUSP00000109109	S2194	80.7	0	0.464286
ENSMUSP00000062392	ENSMUSP00000111120	S1149	69.72	0	0.509004
ENSMUSP00000062392	ENSMUSP00000112934	S575	72.42	0	0.5825
ENSMUSP00000062392	ENSMUSP00000125722	S421	74.6	0	0.826941
ENSMUSP00000062392	ENSMUSP00000127919	S127	68.79	0	0.636489
ENSMUSP00000062392	ENSMUSP00000133957	S862	85.54	1	0.83308
ENSMUSP00000062392	ENSMUSP00000133992	S622	64.96	0	0.533728
ENSMUSP00000063166	ENSMUSP00000002881	T141	66.93	1	0.700599
ENSMUSP00000063166	ENSMUSP00000015620	T103	57.92	0	0.537312
ENSMUSP00000063166	ENSMUSP00000020461	S192	68.04	0	0.566588
ENSMUSP00000063166	ENSMUSP00000029941	S177	52.29	1	0.364121
ENSMUSP00000063166	ENSMUSP00000077446	S129	74.35	1	0.799226
ENSMUSP00000063166	ENSMUSP00000077446	S146	71.02	1	0.778633
ENSMUSP00000063166	ENSMUSP00000085993	S1609	70.24	0	0.749421
ENSMUSP00000063166	ENSMUSP00000107370	S673	58.21	0	0.462019
ENSMUSP00000065983	ENSMUSP00000003643	S164	63.27	0	0.109287
ENSMUSP00000065983	ENSMUSP00000003912	S231	65.35	0	0.10456
ENSMUSP00000065983	ENSMUSP00000005532	S331	73.98	1	0.833654
ENSMUSP00000065983	ENSMUSP00000006629	S2306	62.22	0	0.0983703
ENSMUSP00000065983	ENSMUSP00000015509	S985	58.48	0	0.106915
ENSMUSP00000065983	ENSMUSP00000017544	S274	76.88	0	0.832093
ENSMUSP00000065983	ENSMUSP00000018476	T336	68.27	0	0.100573
ENSMUSP00000065983	ENSMUSP00000018478	S443	92.04	1	0.888636
ENSMUSP00000065983	ENSMUSP00000018478	T260	87.2	1	0.857584
ENSMUSP00000065983	ENSMUSP00000020017	T655	87.54	1	0.887048
ENSMUSP00000065983	ENSMUSP00000020273	S725	85.63	1	0.858967
ENSMUSP00000065983	ENSMUSP00000020695	T684	75.88	0	0.0238423
ENSMUSP00000065983	ENSMUSP00000021097	T8	75.43	0	0.75215
ENSMUSP00000065983	ENSMUSP00000021803	T610	69.87	1	0.860253
ENSMUSP00000065983	ENSMUSP00000022196	T662	64.86	0	0.758938
ENSMUSP00000065983	ENSMUSP00000022577	T375	65.87	0	0.176
ENSMUSP00000065983	ENSMUSP00000022682	T648	81.41	1	0.830784
ENSMUSP00000065983	ENSMUSP00000022830	T399	79.34	1	0.902233
ENSMUSP00000065983	ENSMUSP00000022906	S656	78.24	0	0.850615
ENSMUSP00000065983	ENSMUSP00000023361	T691	83.73	1	0.879655
ENSMUSP00000065983	ENSMUSP00000023431	T514	71.22	1	0.838337
ENSMUSP00000065983	ENSMUSP00000023616	S387	53.92	0	0.0985209
ENSMUSP00000065983	ENSMUSP00000025253	S1002	83.7	1	0.845274
ENSMUSP00000065983	ENSMUSP00000025253	S1217	86.22	1	0.860552
ENSMUSP00000065983	ENSMUSP00000025253	T609	93.8	1	0.870236
ENSMUSP00000065983	ENSMUSP00000025393	T276	80.67	1	0.837709
ENSMUSP00000065983	ENSMUSP00000025932	T205	51.16	0	0.0762454
ENSMUSP00000065983	ENSMUSP00000026196	Y264	41.07	0	0.00424078
ENSMUSP00000065983	ENSMUSP00000026243	T709	94.18	1	0.887955
ENSMUSP00000065983	ENSMUSP00000027144	S1287	52.67	0	0.0726748
ENSMUSP00000065983	ENSMUSP00000027768	T1954	80.48	1	0.951501
ENSMUSP00000065983	ENSMUSP00000028509	S214	55.02	0	0.0934628
ENSMUSP00000065983	ENSMUSP00000028607	S333	83.38	0	0.843772
ENSMUSP00000065983	ENSMUSP00000028921	T439	73.96	1	0.79515
ENSMUSP00000065983	ENSMUSP00000030143	T964	81.24	1	0.857787
ENSMUSP00000065983	ENSMUSP00000030187	S1875	68.74	0	0.110846
ENSMUSP00000065983	ENSMUSP00000030340	T496	59.51	0	0.090203
ENSMUSP00000065983	ENSMUSP00000030367	T360	85.43	1	0.873777
ENSMUSP00000065983	ENSMUSP00000030471	S276	56.76	0	0.104944
ENSMUSP00000065983	ENSMUSP00000030691	T3895	54.05	0	0.129164
ENSMUSP00000065983	ENSMUSP00000030734	S295	60.67	0	0.100311
ENSMUSP00000065983	ENSMUSP00000030984	S1233	88.95	0	0.863511
ENSMUSP00000065983	ENSMUSP00000032491	S273	88.49	1	0.905776
ENSMUSP00000065983	ENSMUSP00000032491	S299	79.62	1	0.845605
ENSMUSP00000065983	ENSMUSP00000032491	T265	84.39	1	0.889322
ENSMUSP00000065983	ENSMUSP00000033380	T88	70.05	0	0.110267
ENSMUSP00000065983	ENSMUSP00000033419	S797	58.9	0	0.145717
ENSMUSP00000065983	ENSMUSP00000033444	S4	73.55	0	0.85615
ENSMUSP00000065983	ENSMUSP00000033502	S26	80.13	1	0.849953
ENSMUSP00000065983	ENSMUSP00000033995	T118	78.02	1	0.916785
ENSMUSP00000065983	ENSMUSP00000034307	T301	66.3	0	0.0723231
ENSMUSP00000065983	ENSMUSP00000034432	S85	70.57	0	0.100668
ENSMUSP00000065983	ENSMUSP00000034488	S30	62.57	0	0.0917373
ENSMUSP00000065983	ENSMUSP00000034611	S445	86.36	1	0.841955
ENSMUSP00000065983	ENSMUSP00000034611	S463	92.47	1	0.866188
ENSMUSP00000065983	ENSMUSP00000034630	S58	58.66	0	0.0859388
ENSMUSP00000065983	ENSMUSP00000034866	T58	58.94	0	0.119168
ENSMUSP00000065983	ENSMUSP00000035208	S2649	73.83	0	0.0930697
ENSMUSP00000065983	ENSMUSP00000035366	S516	88.83	1	0.878828
ENSMUSP00000065983	ENSMUSP00000035829	S273	92.54	1	0.864305
ENSMUSP00000065983	ENSMUSP00000036382	S38	83.18	1	0.818315
ENSMUSP00000065983	ENSMUSP00000037423	Y252	62.23	1	0.0102608
ENSMUSP00000065983	ENSMUSP00000037441	T398	86.03	1	0.795351
ENSMUSP00000065983	ENSMUSP00000038514	T653	81.36	1	0.845866
ENSMUSP00000065983	ENSMUSP00000039243	T104	84.84	1	0.837554
ENSMUSP00000065983	ENSMUSP00000039269	S454	54.69	0	0.103856
ENSMUSP00000065983	ENSMUSP00000039668	S510	75.97	0	0.125069
ENSMUSP00000065983	ENSMUSP00000039966	T351	86.07	1	0.850548
ENSMUSP00000065983	ENSMUSP00000039966	T460	71.58	0	0.115684
ENSMUSP00000065983	ENSMUSP00000041732	S15	73.08	1	0.111144
ENSMUSP00000065983	ENSMUSP00000041732	S205	80.24	1	0.856149
ENSMUSP00000065983	ENSMUSP00000044645	S957	66.61	0	0.0773703
ENSMUSP00000065983	ENSMUSP00000044653	T241	71.67	0	0.107745
ENSMUSP00000065983	ENSMUSP00000044827	S1280	80.48	1	0.750772
ENSMUSP00000065983	ENSMUSP00000044898	S1187	70.95	0	0.0656051
ENSMUSP00000065983	ENSMUSP00000046059	T688	58.13	0	0.0670652
ENSMUSP00000065983	ENSMUSP00000047308	S651	94.2	1	0.783758
ENSMUSP00000065983	ENSMUSP00000047763	S7076	67.64	0	0.149782
ENSMUSP00000065983	ENSMUSP00000049705	T259	79.72	1	0.646488
ENSMUSP00000065983	ENSMUSP00000050832	T1239	86.11	1	0.896873
ENSMUSP00000065983	ENSMUSP00000054837	T885	88.26	1	0.874345
ENSMUSP00000065983	ENSMUSP00000055308	S284	85.04	1	0.812828
ENSMUSP00000065983	ENSMUSP00000055308	S429	84.34	1	0.852958
ENSMUSP00000065983	ENSMUSP00000055308	S467	80.86	1	0.855552
ENSMUSP00000065983	ENSMUSP00000055308	S475	71.54	1	0.842137
ENSMUSP00000065983	ENSMUSP00000055308	T557	74.95	1	0.810558
ENSMUSP00000065983	ENSMUSP00000056227	T503	83.93	0	0.893844
ENSMUSP00000065983	ENSMUSP00000059705	T241	53.96	0	0.0776796
ENSMUSP00000065983	ENSMUSP00000059883	S101	74.74	1	0.808681
ENSMUSP00000065983	ENSMUSP00000060930	S113	77.02	1	0.805819
ENSMUSP00000065983	ENSMUSP00000061014	T1613	64.32	0	0.0672697
ENSMUSP00000065983	ENSMUSP00000062392	T638	81.41	1	0.804423
ENSMUSP00000065983	ENSMUSP00000064536	S255	87.33	1	0.821746
ENSMUSP00000065983	ENSMUSP00000064536	S314	62.87	0	0.0691698
ENSMUSP00000065983	ENSMUSP00000066138	T869	82.38	1	0.883737
ENSMUSP00000065983	ENSMUSP00000066841	S838	62.29	0	0.077978
ENSMUSP00000065983	ENSMUSP00000067477	S424	66.79	0	0.126931
ENSMUSP00000065983	ENSMUSP00000067897	T84	50.25	0	0.11526
ENSMUSP00000065983	ENSMUSP00000067964	T515	69.06	0	0.0566197
ENSMUSP00000065983	ENSMUSP00000068321	S316	64.55	0	0.142622
ENSMUSP00000065983	ENSMUSP00000070259	S346	66.37	0	0.0853739
ENSMUSP00000065983	ENSMUSP00000071616	T192	69.39	0	0.0625529
ENSMUSP00000065983	ENSMUSP00000071840	S177	62.4	0	0.100329
ENSMUSP00000065983	ENSMUSP00000072509	S1455	90.19	0	0.810645
ENSMUSP00000065983	ENSMUSP00000074953	S387	84.05	1	0.831911
ENSMUSP00000065983	ENSMUSP00000077119	T396	73.82	0	0.0866818
ENSMUSP00000065983	ENSMUSP00000079752	T4599	52.14	0	0.0845931
ENSMUSP00000065983	ENSMUSP00000080257	S616	77.26	1	0.968302
ENSMUSP00000065983	ENSMUSP00000081531	T1772	87.42	1	0.870299
ENSMUSP00000065983	ENSMUSP00000082729	T152	60.72	0	0.120428
ENSMUSP00000065983	ENSMUSP00000083077	T224	68.4	0	0.138493
ENSMUSP00000065983	ENSMUSP00000083250	T1717	87.02	1	0.81023
ENSMUSP00000065983	ENSMUSP00000084896	S129	69.91	0	0.0984533
ENSMUSP00000065983	ENSMUSP00000085906	S499	73.71	0	0.0682568
ENSMUSP00000065983	ENSMUSP00000085985	S1230	71.07	0	0.0944281
ENSMUSP00000065983	ENSMUSP00000087478	T724	43.66	0	0.108103
ENSMUSP00000065983	ENSMUSP00000087815	T249	70.6	1	0.815811
ENSMUSP00000065983	ENSMUSP00000087879	T1279	76.69	1	0.816741
ENSMUSP00000065983	ENSMUSP00000090633	S2985	67.52	1	0.862967
ENSMUSP00000065983	ENSMUSP00000090633	S4879	68.44	1	0.835864
ENSMUSP00000065983	ENSMUSP00000090633	S4906	73.52	1	0.835326
ENSMUSP00000065983	ENSMUSP00000090633	T5567	88.5	1	0.892565
ENSMUSP00000065983	ENSMUSP00000090633	T695	66.63	1	0.833703
ENSMUSP00000065983	ENSMUSP00000091087	T338	57.1	0	0.101772
ENSMUSP00000065983	ENSMUSP00000092223	T2044	80.84	1	0.85713
ENSMUSP00000065983	ENSMUSP00000092223	T2420	85.71	1	0.880682
ENSMUSP00000065983	ENSMUSP00000092849	S366	84.05	1	0.831911
ENSMUSP00000065983	ENSMUSP00000092901	T259	50.94	0	0.101322
ENSMUSP00000065983	ENSMUSP00000096386	T1070	74.76	0	0.148195
ENSMUSP00000065983	ENSMUSP00000097768	T111	71.89	0	0.146432
ENSMUSP00000065983	ENSMUSP00000098580	T968	87.48	1	0.87283
ENSMUSP00000065983	ENSMUSP00000098591	T1171	64.23	0	0.0930831
ENSMUSP00000065983	ENSMUSP00000098849	S106	79.24	1	0.830361
ENSMUSP00000065983	ENSMUSP00000098849	S124	76.44	1	0.822602
ENSMUSP00000065983	ENSMUSP00000098893	S411	53.37	0	0.0838375
ENSMUSP00000065983	ENSMUSP00000099744	S394	60.39	0	0.0971824
ENSMUSP00000065983	ENSMUSP00000099885	T950	82.05	1	0.936545
ENSMUSP00000065983	ENSMUSP00000099907	T156	93.3	1	0.825034
ENSMUSP00000065983	ENSMUSP00000099922	T76	80.48	0	0.690631
ENSMUSP00000065983	ENSMUSP00000099945	T114	57.34	0	0.120294
ENSMUSP00000065983	ENSMUSP00000099987	T1003	81.87	1	0.920225
ENSMUSP00000065983	ENSMUSP00000100057	S353	67.13	1	0.141191
ENSMUSP00000065983	ENSMUSP00000100057	S358	80.53	1	0.846727
ENSMUSP00000065983	ENSMUSP00000101517	S1183	62.64	0	0.0931895
ENSMUSP00000065983	ENSMUSP00000103261	T962	58.94	0	0.115254
ENSMUSP00000065983	ENSMUSP00000105007	T935	64.91	0	0.07303
ENSMUSP00000065983	ENSMUSP00000105623	T441	60.55	0	0.096565
ENSMUSP00000065983	ENSMUSP00000105751	T65	76.99	0	0.764697
ENSMUSP00000065983	ENSMUSP00000105970	S100	81.03	1	0.824185
ENSMUSP00000065983	ENSMUSP00000105970	S55	81.08	1	0.807238
ENSMUSP00000065983	ENSMUSP00000105970	T112	88.54	1	0.80553
ENSMUSP00000065983	ENSMUSP00000106412	S10	78.7	0	0.786179
ENSMUSP00000065983	ENSMUSP00000107232	T1065	59.77	0	0.160473
ENSMUSP00000065983	ENSMUSP00000107232	T131	93.6	1	0.86525
ENSMUSP00000065983	ENSMUSP00000107347	S210	83.25	1	0.847079
ENSMUSP00000065983	ENSMUSP00000107477	T20271	70.94	0	0.678667
ENSMUSP00000065983	ENSMUSP00000107477	T32614	53.42	0	0.107898
ENSMUSP00000065983	ENSMUSP00000107770	S81	96.92	1	0.828161
ENSMUSP00000065983	ENSMUSP00000108960	T192	80.47	0	0.851232
ENSMUSP00000065983	ENSMUSP00000109759	S60	77.19	0	0.161993
ENSMUSP00000065983	ENSMUSP00000112052	T804	70.21	0	0.0717368
ENSMUSP00000065983	ENSMUSP00000112915	S139	78.26	1	0.118389
ENSMUSP00000065983	ENSMUSP00000113390	T343	47.82	0	0.101787
ENSMUSP00000065983	ENSMUSP00000117616	S2223	75.42	1	0.839503
ENSMUSP00000065983	ENSMUSP00000117616	T2184	69.18	1	0.870868
ENSMUSP00000065983	ENSMUSP00000117616	T2205	87.91	1	0.890966
ENSMUSP00000065983	ENSMUSP00000118125	T262	80.13	1	0.935635
ENSMUSP00000065983	ENSMUSP00000122852	S1224	62.62	0	0.141786
ENSMUSP00000065983	ENSMUSP00000123367	S1221	66.28	1	0.850478
ENSMUSP00000065983	ENSMUSP00000124376	T632	65.48	0	0.722497
ENSMUSP00000065983	ENSMUSP00000126377	T387	88.16	0	0.874504
ENSMUSP00000065983	ENSMUSP00000128759	S460	76.41	1	0.832852
ENSMUSP00000065983	ENSMUSP00000128888	T369	78.73	1	0.785068
ENSMUSP00000065983	ENSMUSP00000129220	T1328	83.37	1	0.837902
ENSMUSP00000065983	ENSMUSP00000129767	S77	53.94	0	0.0587184
ENSMUSP00000065983	ENSMUSP00000130313	S92	75.33	0	0.803004
ENSMUSP00000065983	ENSMUSP00000130739	T65	82.25	1	0.844717
ENSMUSP00000065983	ENSMUSP00000131855	S60	60.69	0	0.12086
ENSMUSP00000065983	ENSMUSP00000136768	S114	77.93	1	0.915481
ENSMUSP00000065983	ENSMUSP00000137523	T83	64.45	0	0.112014
ENSMUSP00000065983	ENSMUSP00000140124	S294	82.25	1	0.831205
ENSMUSP00000065983	ENSMUSP00000141769	T562	84.4	1	0.804678
ENSMUSP00000065983	ENSMUSP00000141792	T77	61.66	0	0.130759
ENSMUSP00000069549	ENSMUSP00000059382	T150	73.17	0	0.783271
ENSMUSP00000069549	ENSMUSP00000124282	T830	57.01	1	0.411159
ENSMUSP00000070019	ENSMUSP00000023741	S1627	62.77	0	0.403844
ENSMUSP00000070019	ENSMUSP00000030784	S210	70.06	0	0.405266
ENSMUSP00000070019	ENSMUSP00000033617	S180	77.6	1	0.555637
ENSMUSP00000070019	ENSMUSP00000070019	S660	68.96	1	0.660824
ENSMUSP00000071836	ENSMUSP00000029964	Y608	75.45	0	0.924962
ENSMUSP00000071836	ENSMUSP00000056681	Y24	70.75	0	0.73497
ENSMUSP00000071836	ENSMUSP00000104732	Y131	57.25	1	0.827152
ENSMUSP00000071836	ENSMUSP00000104732	Y21	54.97	1	0.984787
ENSMUSP00000071836	ENSMUSP00000104732	Y92	64.39	1	0.863705
ENSMUSP00000071836	ENSMUSP00000129662	Y87	55.56	0	0.845004
ENSMUSP00000073268	ENSMUSP00000020188	T367	73.55	0	0.346605
ENSMUSP00000073268	ENSMUSP00000042123	T156	82.83	1	0.731139
ENSMUSP00000075167	ENSMUSP00000027071	Y276	69.24	0	0.831667
ENSMUSP00000075167	ENSMUSP00000044420	Y120	80.95	1	0.853073
ENSMUSP00000075167	ENSMUSP00000074919	Y177	53.54	0	0.879874
ENSMUSP00000075167	ENSMUSP00000081263	Y150	78.55	1	0.970097
ENSMUSP00000075167	ENSMUSP00000081690	Y1037	66.01	0	0.884785
ENSMUSP00000075167	ENSMUSP00000121023	Y427	78.68	1	0.914549
ENSMUSP00000075167	ENSMUSP00000140116	Y547	60.24	1	0.858125
ENSMUSP00000075167	ENSMUSP00000141443	Y735	67.03	0	0.917793
ENSMUSP00000076666	ENSMUSP00000076666	S308	73.75	1	0.317349
ENSMUSP00000076666	ENSMUSP00000106612	S26	65.91	0	0.429089
ENSMUSP00000078087	ENSMUSP00000018610	S733	54.27	0	0.240363
ENSMUSP00000078087	ENSMUSP00000078087	S766	64.15	1	0.251481
ENSMUSP00000078757	ENSMUSP00000104511	Y30	72.73	0	0.882864
ENSMUSP00000078757	ENSMUSP00000109759	Y829	72.99	1	0.885331
ENSMUSP00000082017	ENSMUSP00000025161	S455	54.63	0	0.469921
ENSMUSP00000082017	ENSMUSP00000044938	S280	77.77	1	0.528135
ENSMUSP00000083064	ENSMUSP00000084361	T453	66.15	0	0.517326
ENSMUSP00000083064	ENSMUSP00000091495	T288	71.26	1	0.447151
ENSMUSP00000086114	ENSMUSP00000023712	T40	75.92	0	0.718906
ENSMUSP00000086114	ENSMUSP00000026452	T62	73.67	1	0.525189
ENSMUSP00000086114	ENSMUSP00000062392	S657	87.83	0	0.618301
ENSMUSP00000086114	ENSMUSP00000066620	S545	66.73	1	0.505894
ENSMUSP00000088837	ENSMUSP00000005188	Y618	73.25	1	0.721924
ENSMUSP00000088837	ENSMUSP00000029041	Y20	84	1	0.72186
ENSMUSP00000088837	ENSMUSP00000036993	Y826	65.21	0	0.749295
ENSMUSP00000088837	ENSMUSP00000059385	Y195	73.33	0	0.747092
ENSMUSP00000090237	ENSMUSP00000005256	Y314	59.88	0	0.775599
ENSMUSP00000090237	ENSMUSP00000020551	Y189	73.39	0	0.804464
ENSMUSP00000090237	ENSMUSP00000020904	Y722	85.9	1	0.804145
ENSMUSP00000090237	ENSMUSP00000021918	Y666	69.11	0	0.926148
ENSMUSP00000090237	ENSMUSP00000022954	S15	64	1	0.000814936
ENSMUSP00000090237	ENSMUSP00000025561	Y21	79.06	0	0.93292
ENSMUSP00000090237	ENSMUSP00000036482	Y399	73.34	0	0.763535
ENSMUSP00000090237	ENSMUSP00000037340	Y621	83.25	0	1.01317
ENSMUSP00000090237	ENSMUSP00000042785	Y95	66.91	0	0.819892
ENSMUSP00000090237	ENSMUSP00000045367	Y346	73.62	0	0.84554
ENSMUSP00000090237	ENSMUSP00000050716	Y323	83.69	1	0.903386
ENSMUSP00000090237	ENSMUSP00000050716	Y328	78.6	1	0.876509
ENSMUSP00000090237	ENSMUSP00000062284	Y1472	79.48	1	0.86896
ENSMUSP00000090237	ENSMUSP00000063329	Y12	88.28	1	0.883285
ENSMUSP00000090237	ENSMUSP00000066894	Y177	70.91	1	0.787853
ENSMUSP00000090237	ENSMUSP00000069080	S998	42.84	0	0.00141538
ENSMUSP00000090237	ENSMUSP00000070957	Y138	61.76	0	0.587005
ENSMUSP00000090237	ENSMUSP00000074898	Y505	87.23	1	0.928234
ENSMUSP00000090237	ENSMUSP00000078715	Y139	83.2	0	0.979815
ENSMUSP00000090237	ENSMUSP00000079239	Y397	73.12	1	0.903775
ENSMUSP00000090237	ENSMUSP00000079239	Y398	67.9	1	0.879263
ENSMUSP00000090237	ENSMUSP00000079818	Y342	77.07	0	0.88787
ENSMUSP00000090237	ENSMUSP00000083709	Y118	86.74	1	0.873199
ENSMUSP00000090237	ENSMUSP00000083709	Y31	89.98	1	0.985056
ENSMUSP00000090237	ENSMUSP00000088837	Y1179	77.76	0	0.911004
ENSMUSP00000090237	ENSMUSP00000099368	Y421	85.58	1	0.923191
ENSMUSP00000090237	ENSMUSP00000102443	Y220	93.97	1	0.88953
ENSMUSP00000090237	ENSMUSP00000104329	Y411	76.86	0	0.918538
ENSMUSP00000090237	ENSMUSP00000107829	Y155	67.86	1	0.727582
ENSMUSP00000090237	ENSMUSP00000107829	Y187	52.41	1	0.852939
ENSMUSP00000090237	ENSMUSP00000117347	Y68	69.52	0	0.86258
ENSMUSP00000090237	ENSMUSP00000121020	Y69	63.48	0	0.903413
ENSMUSP00000090237	ENSMUSP00000128421	Y313	77.16	0	0.889423
ENSMUSP00000090237	ENSMUSP00000130289	Y504	76.29	0	0.87155
ENSMUSP00000090237	ENSMUSP00000134825	Y308	73.47	1	0.86677
ENSMUSP00000090237	ENSMUSP00000139372	Y579	77.26	0	0.904141
ENSMUSP00000090237	ENSMUSP00000141166	Y112	74.9	1	0.852139
ENSMUSP00000090237	ENSMUSP00000142109	Y890	86.74	1	1.01749
ENSMUSP00000094874	ENSMUSP00000060771	S501	65.64	0	0.44019
ENSMUSP00000094874	ENSMUSP00000099364	S460	68.58	1	0.676866
ENSMUSP00000094874	ENSMUSP00000109203	S869	61.69	0	0.547792
ENSMUSP00000094874	ENSMUSP00000112959	S1003	82.44	1	0.830661
ENSMUSP00000094874	ENSMUSP00000112959	S102	71.06	1	0.7263
ENSMUSP00000094874	ENSMUSP00000117346	S385	55.48	0	0.425338
ENSMUSP00000097547	ENSMUSP00000001562	Y240	66.59	0	0.8666
ENSMUSP00000097547	ENSMUSP00000020617	Y1068	83.04	0	0.89689
ENSMUSP00000097547	ENSMUSP00000035829	Y353	85.29	0	0.89653
ENSMUSP00000097547	ENSMUSP00000062284	Y1252	78.59	1	0.752651
ENSMUSP00000097547	ENSMUSP00000062284	Y1336	79.05	1	0.84313
ENSMUSP00000097547	ENSMUSP00000062284	Y1472	80.88	1	0.798688
ENSMUSP00000097547	ENSMUSP00000065468	Y277	83.67	1	0.75772
ENSMUSP00000097547	ENSMUSP00000065468	Y300	85.1	1	0.806094
ENSMUSP00000097547	ENSMUSP00000073866	Y490	76.64	0	0.843995
ENSMUSP00000097547	ENSMUSP00000095420	Y708	74.09	0	0.902623
ENSMUSP00000097547	ENSMUSP00000099552	Y147	66.87	0	0.734376
ENSMUSP00000097547	ENSMUSP00000099733	Y568	80.38	1	0.825138
ENSMUSP00000097547	ENSMUSP00000099896	Y170	88.75	1	0.893158
ENSMUSP00000097547	ENSMUSP00000099896	Y181	77.34	1	0.827104
ENSMUSP00000097547	ENSMUSP00000101196	Y462	87.66	0	0.883191
ENSMUSP00000097547	ENSMUSP00000102814	Y348	88.95	1	0.574002
ENSMUSP00000097547	ENSMUSP00000103500	Y364	81.39	1	0.845387
ENSMUSP00000097547	ENSMUSP00000103500	Y380	85.69	1	0.818816
ENSMUSP00000097547	ENSMUSP00000105928	Y313	79.27	0	0.877967
ENSMUSP00000097547	ENSMUSP00000110274	Y296	70.7	0	0.811894
ENSMUSP00000097547	ENSMUSP00000110578	Y472	70.59	0	0.78112
ENSMUSP00000097547	ENSMUSP00000118207	Y489	61.31	0	0.789056
ENSMUSP00000097547	ENSMUSP00000138326	Y1463	60.61	0	0.895036
ENSMUSP00000097547	ENSMUSP00000140657	Y432	87.72	0	0.833615
ENSMUSP00000097547	ENSMUSP00000141532	Y201	75.92	1	0.822481
ENSMUSP00000097547	ENSMUSP00000141532	Y218	72.27	1	0.807027
ENSMUSP00000098056	ENSMUSP00000030315	T112	61.96	0	0.382096
ENSMUSP00000098056	ENSMUSP00000098056	T483	65.39	1	0.422848
ENSMUSP00000098056	ENSMUSP00000098056	T485	94.6	1	0.579071
ENSMUSP00000098056	ENSMUSP00000134266	T1265	57.93	0	0.376838
ENSMUSP00000099862	ENSMUSP00000040524	Y184	66.76	0	0.0124337
ENSMUSP00000099862	ENSMUSP00000099862	Y1101	82.05	1	0.0129234
ENSMUSP00000099952	ENSMUSP00000001455	S98	65.06	0	0.426657
ENSMUSP00000099952	ENSMUSP00000024958	S791	68.58	0	0.395919
ENSMUSP00000099952	ENSMUSP00000025338	S867	44.58	1	0.448505
ENSMUSP00000099952	ENSMUSP00000027247	S44	65.55	0	0.567653
ENSMUSP00000099952	ENSMUSP00000028610	S434	75.7	0	0.725309
ENSMUSP00000099952	ENSMUSP00000030539	S1029	75.52	1	0.701172
ENSMUSP00000099952	ENSMUSP00000030894	S293	66.36	0	0.392697
ENSMUSP00000099952	ENSMUSP00000032915	S558	72.3	0	0.401748
ENSMUSP00000099952	ENSMUSP00000046991	S266	77.25	0	0.412327
ENSMUSP00000099952	ENSMUSP00000059861	S76	69.43	0	0.519339
ENSMUSP00000099952	ENSMUSP00000076533	S180	68.41	1	0.49002
ENSMUSP00000099952	ENSMUSP00000080538	S1917	54.04	0	0.437309
ENSMUSP00000099952	ENSMUSP00000095433	T152	66.6	0	0.358647
ENSMUSP00000099952	ENSMUSP00000108444	S1217	70.51	1	0.663513
ENSMUSP00000099952	ENSMUSP00000108444	S1275	76.64	1	0.637742
ENSMUSP00000099952	ENSMUSP00000115406	S1077	73.59	1	0.763125
ENSMUSP00000099952	ENSMUSP00000124738	S473	75.31	0	0.402822
ENSMUSP00000099952	ENSMUSP00000127070	S113	63.87	1	0.469983
ENSMUSP00000099952	ENSMUSP00000127070	S218	61.4	1	0.508808
ENSMUSP00000099952	ENSMUSP00000127070	S33	63.53	1	0.428544
ENSMUSP00000099952	ENSMUSP00000127070	S418	60.26	1	0.437587
ENSMUSP00000099952	ENSMUSP00000127070	S55	83.66	1	0.729733
ENSMUSP00000099952	ENSMUSP00000127070	T298	65.72	1	0.452822
ENSMUSP00000099952	ENSMUSP00000127070	T388	56.87	1	0.612478
ENSMUSP00000099952	ENSMUSP00000127070	T58	57.99	1	0.354513
ENSMUSP00000099952	ENSMUSP00000127149	T476	59.4	0	0.296776
ENSMUSP00000099952	ENSMUSP00000129029	S220	56.4	0	0.408749
ENSMUSP00000099952	ENSMUSP00000138836	S780	77.89	1	0.811975
ENSMUSP00000099991	ENSMUSP00000033671	S369	70.22	1	0.414429
ENSMUSP00000099991	ENSMUSP00000069231	S231	63.31	0	0.569569
ENSMUSP00000100789	ENSMUSP00000044827	S722	56.23	0	0.816936
ENSMUSP00000100789	ENSMUSP00000069257	S422	62.09	0	0.358419
ENSMUSP00000100789	ENSMUSP00000072330	S237	73.12	1	0.498735
ENSMUSP00000100789	ENSMUSP00000100789	S232	93.89	1	0.365763
ENSMUSP00000100789	ENSMUSP00000100789	S25	90.74	1	0.640656
ENSMUSP00000100789	ENSMUSP00000108438	S529	51.76	0	0.438733
ENSMUSP00000102123	ENSMUSP00000070868	S726	90.63	1	0.562567
ENSMUSP00000102123	ENSMUSP00000102546	S65	71.18	0	0.490449
ENSMUSP00000103884	ENSMUSP00000022057	S31	76.42	0	0.69574
ENSMUSP00000103884	ENSMUSP00000026558	S501	78.08	1	0.598278
ENSMUSP00000103981	ENSMUSP00000022147	T34	43.44	0	0.322476
ENSMUSP00000103981	ENSMUSP00000047359	T97	70.48	1	0.768177
ENSMUSP00000103981	ENSMUSP00000088796	S1389	54.15	0	0.324978
ENSMUSP00000103981	ENSMUSP00000106278	S1094	58.87	0	0.367468
ENSMUSP00000103981	ENSMUSP00000116028	S1650	82.99	1	0.86193
ENSMUSP00000103981	ENSMUSP00000116191	S99	80.85	1	0.620818
ENSMUSP00000104860	ENSMUSP00000001484	Y525	67.55	1	0.818131
ENSMUSP00000104860	ENSMUSP00000133728	Y571	70.27	0	0.482864
ENSMUSP00000104890	ENSMUSP00000030942	T66	50.85	0	0.319741
ENSMUSP00000104890	ENSMUSP00000099748	T446	61.77	0	0.383447
ENSMUSP00000104890	ENSMUSP00000104890	T1381	83.58	1	0.230114
ENSMUSP00000104890	ENSMUSP00000104890	T1393	82.68	1	0.412006
ENSMUSP00000105663	ENSMUSP00000079190	Y58	69.85	0	0.829418
ENSMUSP00000105663	ENSMUSP00000099368	Y421	80.87	1	0.887508
ENSMUSP00000106789	ENSMUSP00000034944	T369	53.86	1	0.91544
ENSMUSP00000106789	ENSMUSP00000105028	T352	79.52	0	0.866256
ENSMUSP00000107576	ENSMUSP00000000451	T491	58.04	0	0.173954
ENSMUSP00000107576	ENSMUSP00000025910	T201	85.34	1	0.779123
ENSMUSP00000107576	ENSMUSP00000029002	S62	88.06	1	0.81363
ENSMUSP00000107576	ENSMUSP00000029002	S73	69.49	1	0.808979
ENSMUSP00000107576	ENSMUSP00000047864	S120	79.63	0	0.184406
ENSMUSP00000107576	ENSMUSP00000047864	S123	65.89	0	0.151504
ENSMUSP00000107576	ENSMUSP00000051432	S140	66.78	1	0.155913
ENSMUSP00000107576	ENSMUSP00000068790	T1542	53.29	0	0.177707
ENSMUSP00000107576	ENSMUSP00000076491	S75	71.08	1	0.821882
ENSMUSP00000107576	ENSMUSP00000076491	T87	74.6	1	0.824147
ENSMUSP00000107576	ENSMUSP00000077423	T1088	60.7	0	0.211381
ENSMUSP00000107576	ENSMUSP00000105970	T112	91.03	1	0.768418
ENSMUSP00000107576	ENSMUSP00000131842	S1410	72.09	0	0.282943
ENSMUSP00000107576	ENSMUSP00000140657	S340	61.98	0	0.0788589
ENSMUSP00000107829	ENSMUSP00000025918	S481	72.86	0	0.567567
ENSMUSP00000107829	ENSMUSP00000059637	S533	77.19	1	0.76467
ENSMUSP00000107829	ENSMUSP00000074899	T367	64.04	0	0.521281
ENSMUSP00000107829	ENSMUSP00000079098	S547	64.62	0	0.597458
ENSMUSP00000107829	ENSMUSP00000083709	T572	68.84	1	0.583838
ENSMUSP00000107829	ENSMUSP00000106082	S15	78.42	1	0.587696
ENSMUSP00000107829	ENSMUSP00000107576	S129	68.4	1	0.679132
ENSMUSP00000107829	ENSMUSP00000131830	S597	63.01	0	0.539497
ENSMUSP00000107884	ENSMUSP00000024811	Y218	62.21	1	0.636427
ENSMUSP00000107884	ENSMUSP00000140116	Y547	62.93	0	0.655385
ENSMUSP00000108468	ENSMUSP00000042955	T306	52.84	0	0.199857
ENSMUSP00000108468	ENSMUSP00000063166	T183	59.26	0	0.182638
ENSMUSP00000108468	ENSMUSP00000085683	T266	88.47	1	0.798667
ENSMUSP00000108468	ENSMUSP00000085683	T287	77.7	1	0.804711
ENSMUSP00000108484	ENSMUSP00000030691	S4584	69.24	0	0.412199
ENSMUSP00000108484	ENSMUSP00000099368	S113	79.72	1	0.479874
ENSMUSP00000108484	ENSMUSP00000099368	S150	81.02	1	0.499913
ENSMUSP00000108484	ENSMUSP00000099368	S282	87.88	1	0.762546
ENSMUSP00000108484	ENSMUSP00000102814	S45	60	0	0.45896
ENSMUSP00000108484	ENSMUSP00000142275	S774	76.26	0	0.505339
ENSMUSP00000109144	ENSMUSP00000020617	Y1230	72.19	1	0.94758
ENSMUSP00000109144	ENSMUSP00000020617	Y1231	64.68	1	0.91715
ENSMUSP00000109144	ENSMUSP00000020617	Y1265	63.45	1	0.977595
ENSMUSP00000109144	ENSMUSP00000105179	Y606	79.83	0	0.908468
ENSMUSP00000109144	ENSMUSP00000133523	Y449	62.26	0	0.911538
ENSMUSP00000109144	ENSMUSP00000142319	Y948	79.03	0	0.915621
ENSMUSP00000110777	ENSMUSP00000001780	Y176	66.3	1	0.642797
ENSMUSP00000110777	ENSMUSP00000058618	Y2816	56.28	0	0.592415
ENSMUSP00000110923	ENSMUSP00000025364	Y44	70.35	0	0.89033
ENSMUSP00000110923	ENSMUSP00000058391	Y166	71.33	0	0.840696
ENSMUSP00000110923	ENSMUSP00000105752	Y3	57.93	0	0.82265
ENSMUSP00000110923	ENSMUSP00000110923	Y706	69.58	1	0.97215
ENSMUSP00000110923	ENSMUSP00000110923	Y721	85.82	1	0.998186
ENSMUSP00000110923	ENSMUSP00000110923	Y921	85.5	1	1.00763
ENSMUSP00000110923	ENSMUSP00000110923	Y974	72.71	1	0.860046
ENSMUSP00000110923	ENSMUSP00000116028	Y1657	70.17	0	0.963835
ENSMUSP00000111103	ENSMUSP00000020329	Y1138	81.44	0	0.901825
ENSMUSP00000111103	ENSMUSP00000034150	Y307	72.59	1	1.08423
ENSMUSP00000113341	ENSMUSP00000004202	S146	77.24	1	0.490771
ENSMUSP00000113341	ENSMUSP00000021271	S661	89.43	1	0.44334
ENSMUSP00000113341	ENSMUSP00000021271	S663	86.16	1	0.411166
ENSMUSP00000113341	ENSMUSP00000033236	S274	75.06	0	0.508157
ENSMUSP00000113341	ENSMUSP00000046891	S554	74.86	0	0.478385
ENSMUSP00000113341	ENSMUSP00000077760	S130	79.19	1	0.584564
ENSMUSP00000113341	ENSMUSP00000099770	S692	68.19	0	0.517393
ENSMUSP00000113341	ENSMUSP00000109613	S518	77.58	0	0.504078
ENSMUSP00000113852	ENSMUSP00000017142	Y99	70.1	0	0.733919
ENSMUSP00000113852	ENSMUSP00000021794	Y260	76.64	0	1.02424
ENSMUSP00000113852	ENSMUSP00000022638	Y318	62.14	0	0.739415
ENSMUSP00000113852	ENSMUSP00000033325	Y517	75.12	1	0.74427
ENSMUSP00000113852	ENSMUSP00000035037	Y419	63.34	0	0.704996
ENSMUSP00000113852	ENSMUSP00000041243	Y571	62.23	0	1.00322
ENSMUSP00000113852	ENSMUSP00000062392	Y658	79.97	1	0.930694
ENSMUSP00000113852	ENSMUSP00000092344	Y559	81.98	1	0.788758
ENSMUSP00000113852	ENSMUSP00000092344	Y570	63.14	1	0.782643
ENSMUSP00000113852	ENSMUSP00000098066	Y294	73.72	0	0.699514
ENSMUSP00000113852	ENSMUSP00000103742	Y53	65.68	0	0.773298
ENSMUSP00000113852	ENSMUSP00000112554	Y230	84.37	1	0.761605
ENSMUSP00000113852	ENSMUSP00000112554	Y239	82.28	1	0.914935
ENSMUSP00000113852	ENSMUSP00000113852	Y130	70.97	1	1.0275
ENSMUSP00000113852	ENSMUSP00000113852	Y317	79.93	1	0.806047
ENSMUSP00000113852	ENSMUSP00000137662	Y170	75.53	0	0.527623
ENSMUSP00000114074	ENSMUSP00000018610	S733	72.45	1	0.795908
ENSMUSP00000114074	ENSMUSP00000018610	S903	77.74	1	0.801383
ENSMUSP00000114074	ENSMUSP00000018698	S138	56.07	0	0.308614
ENSMUSP00000114074	ENSMUSP00000098041	S431	44.17	0	0.361135
ENSMUSP00000114074	ENSMUSP00000108090	S170	63.57	0	0.547796
ENSMUSP00000114074	ENSMUSP00000131625	S45	67.81	1	0.823365
ENSMUSP00000116235	ENSMUSP00000022793	S980	67.45	0	0.692231
ENSMUSP00000116235	ENSMUSP00000034562	S45	62.49	1	0.445654
ENSMUSP00000116235	ENSMUSP00000042277	S159	48.71	0	0.532415
ENSMUSP00000124133	ENSMUSP00000004377	S571	63.54	0	0.164094
ENSMUSP00000124133	ENSMUSP00000033770	S97	83.41	1	0.730166
ENSMUSP00000124963	ENSMUSP00000035829	S282	67.86	0	0.479774
ENSMUSP00000124963	ENSMUSP00000047208	S101	70.94	0	0.365692
ENSMUSP00000124963	ENSMUSP00000048101	S52	70.63	0	0.406592
ENSMUSP00000124963	ENSMUSP00000081232	T197	73.78	0	0.260022
ENSMUSP00000124963	ENSMUSP00000098677	S123	68.39	0	0.412921
ENSMUSP00000124963	ENSMUSP00000103935	S397	69.34	0	0.321773
ENSMUSP00000124963	ENSMUSP00000112436	S1042	67.69	0	0.502958
ENSMUSP00000124963	ENSMUSP00000124963	S110	76.04	1	0.59997
ENSMUSP00000124963	ENSMUSP00000124963	S114	71.28	1	0.398474
ENSMUSP00000124963	ENSMUSP00000124963	S117	75.57	1	0.378807
ENSMUSP00000124963	ENSMUSP00000124963	S126	66.29	1	0.398854
ENSMUSP00000124963	ENSMUSP00000124963	S445	79.33	1	0.572267
ENSMUSP00000124963	ENSMUSP00000124963	S92	73.96	1	0.29388
ENSMUSP00000124963	ENSMUSP00000124963	T109	75.42	1	0.461397
ENSMUSP00000125777	ENSMUSP00000003642	Y593	67.64	0	0.710255
ENSMUSP00000125777	ENSMUSP00000029941	Y125	63.4	0	0.78969
ENSMUSP00000125777	ENSMUSP00000031227	Y190	77.45	0	0.891679
ENSMUSP00000125777	ENSMUSP00000045010	Y242	84.23	1	0.905331
ENSMUSP00000125777	ENSMUSP00000045010	Y261	90.41	1	0.815089
ENSMUSP00000125777	ENSMUSP00000059192	Y705	77.3	0	0.998206
ENSMUSP00000125777	ENSMUSP00000079664	Y679	85.21	1	0.840279
ENSMUSP00000125777	ENSMUSP00000091921	Y493	70.89	0	0.704542
ENSMUSP00000125777	ENSMUSP00000127941	Y1021	83.07	1	0.790951
ENSMUSP00000125777	ENSMUSP00000127941	Y918	73.34	1	0.74166
ENSMUSP00000125777	ENSMUSP00000131163	Y507	68.58	0	0.751292
ENSMUSP00000125777	ENSMUSP00000137332	Y187	77.97	0	0.867385
ENSMUSP00000125777	ENSMUSP00000141532	Y201	74.39	1	0.862156
ENSMUSP00000125777	ENSMUSP00000141532	Y218	69.56	1	0.839527
ENSMUSP00000130289	ENSMUSP00000062284	Y1070	74.87	1	0.844155
ENSMUSP00000130289	ENSMUSP00000101514	Y228	69.75	0	0.929212
ENSMUSP00000130289	ENSMUSP00000118491	Y306	66.59	0	0.86353
ENSMUSP00000130289	ENSMUSP00000130289	Y394	81.23	1	0.891433
ENSMUSP00000132078	ENSMUSP00000108455	S176	73.78	1	0.887829
ENSMUSP00000132078	ENSMUSP00000125403	S616	58.76	0	0.408503
ENSMUSP00000136977	ENSMUSP00000013807	S294	58.27	0	0.222219
ENSMUSP00000136977	ENSMUSP00000051432	S140	66.78	1	0.178322
ENSMUSP00000136977	ENSMUSP00000067701	S790	86.53	0	0.713879
ENSMUSP00000136977	ENSMUSP00000076491	S75	71.08	1	0.757609
ENSMUSP00000136977	ENSMUSP00000076491	T87	74.6	1	0.765453
ENSMUSP00000136977	ENSMUSP00000091429	T4505	60.96	0	0.216819
ENSMUSP00000140515	ENSMUSP00000002180	S148	74.06	1	0.886382
ENSMUSP00000140515	ENSMUSP00000004560	T58	72.54	1	0.621417
ENSMUSP00000140515	ENSMUSP00000004994	S209	77.72	1	0.877637
ENSMUSP00000140515	ENSMUSP00000021120	S393	71.69	0	0.422844
ENSMUSP00000140515	ENSMUSP00000021514	S375	77.62	1	0.471561
ENSMUSP00000140515	ENSMUSP00000021514	S377	79.32	1	0.821232
ENSMUSP00000140515	ENSMUSP00000022612	S58	61.03	0	0.250153
ENSMUSP00000140515	ENSMUSP00000024709	T512	55.22	0	0.471689
ENSMUSP00000140515	ENSMUSP00000026558	T440	79.15	0	1.09681
ENSMUSP00000140515	ENSMUSP00000030747	S348	82.33	1	0.927271
ENSMUSP00000140515	ENSMUSP00000032978	S86	59.62	0	0.312554
ENSMUSP00000140515	ENSMUSP00000035048	S231	56.19	0	0.37586
ENSMUSP00000140515	ENSMUSP00000036507	S1356	66.59	0	0.34706
ENSMUSP00000140515	ENSMUSP00000037850	T912	62.88	0	0.29344
ENSMUSP00000140515	ENSMUSP00000037991	S210	80.72	0	0.568338
ENSMUSP00000140515	ENSMUSP00000042177	S246	60.25	0	0.133252
ENSMUSP00000140515	ENSMUSP00000042317	S28	58.72	0	0.310872
ENSMUSP00000140515	ENSMUSP00000044548	S42	71.18	0	0.433095
ENSMUSP00000140515	ENSMUSP00000046235	S90	58.21	1	0.500975
ENSMUSP00000140515	ENSMUSP00000047387	S652	54.38	0	0.375845
ENSMUSP00000140515	ENSMUSP00000062078	S132	69.11	0	0.190467
ENSMUSP00000140515	ENSMUSP00000063051	S3	75.94	0	0.345415
ENSMUSP00000140515	ENSMUSP00000063397	S1124	59.33	0	0.33371
ENSMUSP00000140515	ENSMUSP00000064366	T41	70.89	1	0.726623
ENSMUSP00000140515	ENSMUSP00000066797	S5	63.89	0	0.393771
ENSMUSP00000140515	ENSMUSP00000072617	T142	58.35	1	0.582491
ENSMUSP00000140515	ENSMUSP00000072662	S1294	55.9	0	0.422429
ENSMUSP00000140515	ENSMUSP00000072852	S28	54.42	0	0.30874
ENSMUSP00000140515	ENSMUSP00000075992	S101	60.36	1	0.315991
ENSMUSP00000140515	ENSMUSP00000075992	S13	68.35	1	0.670285
ENSMUSP00000140515	ENSMUSP00000075992	S294	57.3	1	0.554852
ENSMUSP00000140515	ENSMUSP00000075992	T23	87.4	1	0.586076
ENSMUSP00000140515	ENSMUSP00000086405	S49	65.05	0	0.334126
ENSMUSP00000140515	ENSMUSP00000095030	S326	55.23	0	0.214754
ENSMUSP00000140515	ENSMUSP00000095228	T948	65.47	0	0.557822
ENSMUSP00000140515	ENSMUSP00000104217	S115	47.29	0	0.167442
ENSMUSP00000140515	ENSMUSP00000111173	S25	81.07	0	0.908359
ENSMUSP00000140515	ENSMUSP00000112450	S622	64.09	0	0.384477
ENSMUSP00000140515	ENSMUSP00000113157	S14	84.45	1	0.865667
ENSMUSP00000140515	ENSMUSP00000113157	S97	71.26	1	0.462043
ENSMUSP00000140515	ENSMUSP00000119774	T197	62.45	0	0.697263
ENSMUSP00000140515	ENSMUSP00000121977	S30	86.6	1	1.08903
ENSMUSP00000140515	ENSMUSP00000124111	S1263	52.76	0	0.236353
ENSMUSP00000140515	ENSMUSP00000127070	S113	58.98	1	0.442426
ENSMUSP00000140515	ENSMUSP00000127070	S33	59.32	1	0.390154
ENSMUSP00000140515	ENSMUSP00000127070	S335	74.43	1	0.814747
ENSMUSP00000140515	ENSMUSP00000127070	S55	59.59	1	0.445413
ENSMUSP00000140515	ENSMUSP00000127070	S80	80.32	1	0.290926
ENSMUSP00000140515	ENSMUSP00000127070	T41	66.65	1	0.453705
ENSMUSP00000140515	ENSMUSP00000127070	T58	62.81	1	0.412075
ENSMUSP00000140515	ENSMUSP00000132547	S59	62.77	1	0.389419
ENSMUSP00000140515	ENSMUSP00000133564	S856	58	0	0.282785
ENSMUSP00000140515	ENSMUSP00000135223	S1144	69.27	1	0.319309
ENSMUSP00000140515	ENSMUSP00000135223	S594	73.14	1	0.564137
ENSMUSP00000140515	ENSMUSP00000135223	S961	71.81	1	0.307979
ENSMUSP00000140515	ENSMUSP00000136002	T180	49.87	0	0.216837
ENSMUSP00000140515	ENSMUSP00000138350	S990	84.49	1	0.752862
ENSMUSP00000140515	ENSMUSP00000138350	S993	78.09	1	0.720393
ENSMUSP00000140515	ENSMUSP00000138350	S998	85.65	1	1.17958

## Sheet: roc_Predikin_mouse_6
kinase	target	target_residue	Predikin_score	real_site	AKID_score
ENSMUSP00000000129	ENSMUSP00000079664	Y679	80.24	1	0.908943
ENSMUSP00000000129	ENSMUSP00000124938	Y236	61.97	0	0.837268
ENSMUSP00000000421	ENSMUSP00000000421	S166	82.86	1	0.690848
ENSMUSP00000000421	ENSMUSP00000031862	S102	51.73	0	0.554987
ENSMUSP00000001675	ENSMUSP00000061014	S1582	73.62	0	0.546837
ENSMUSP00000001675	ENSMUSP00000069554	S382	83.08	1	0.701865
ENSMUSP00000001780	ENSMUSP00000023812	T659	73.33	1	0.672546
ENSMUSP00000001780	ENSMUSP00000030771	S183	62.02	0	0.249087
ENSMUSP00000001780	ENSMUSP00000038964	S136	59.85	0	0.334218
ENSMUSP00000001780	ENSMUSP00000066403	T705	62.47	0	0.334857
ENSMUSP00000001780	ENSMUSP00000091011	S430	77.28	1	0.837583
ENSMUSP00000001780	ENSMUSP00000103012	S455	85.23	1	0.984171
ENSMUSP00000003370	ENSMUSP00000003370	Y50	79.79	1	0.673188
ENSMUSP00000003370	ENSMUSP00000081544	Y158	59.71	0	0.589697
ENSMUSP00000004990	ENSMUSP00000025243	S183	72.85	1	0.355809
ENSMUSP00000004990	ENSMUSP00000025243	S185	59.97	1	0.194699
ENSMUSP00000004990	ENSMUSP00000027146	S369	60.66	0	0.276545
ENSMUSP00000004990	ENSMUSP00000027277	S721	88.37	1	0.844657
ENSMUSP00000004990	ENSMUSP00000028222	T649	56.55	1	0.338925
ENSMUSP00000004990	ENSMUSP00000040045	T473	65.86	0	0.255991
ENSMUSP00000004990	ENSMUSP00000045110	S25	77.23	0	0.801413
ENSMUSP00000004990	ENSMUSP00000047529	S42	85.65	1	0.860238
ENSMUSP00000004990	ENSMUSP00000047839	S140	85.55	0	0.898055
ENSMUSP00000004990	ENSMUSP00000050823	S106	58.28	0	0.252411
ENSMUSP00000004990	ENSMUSP00000054852	T48	84.46	1	0.82574
ENSMUSP00000004990	ENSMUSP00000055308	S284	86.1	1	0.795235
ENSMUSP00000004990	ENSMUSP00000055308	S429	86.38	1	0.842366
ENSMUSP00000004990	ENSMUSP00000055308	S467	82	1	0.838078
ENSMUSP00000004990	ENSMUSP00000055308	S475	77.24	1	0.7708
ENSMUSP00000004990	ENSMUSP00000055308	T557	78.11	1	0.784822
ENSMUSP00000004990	ENSMUSP00000060433	S301	64.73	0	0.274591
ENSMUSP00000004990	ENSMUSP00000071636	T93	74.57	1	0.846
ENSMUSP00000004990	ENSMUSP00000072945	S2	69.52	0	0.249914
ENSMUSP00000004990	ENSMUSP00000073061	S181	64.18	1	0.309632
ENSMUSP00000004990	ENSMUSP00000090633	S4906	73.42	1	0.822054
ENSMUSP00000004990	ENSMUSP00000098828	S1251	70.68	0	0.334316
ENSMUSP00000004990	ENSMUSP00000099426	T580	57.34	0	0.211369
ENSMUSP00000004990	ENSMUSP00000104037	S459	82.52	0	0.27483
ENSMUSP00000004990	ENSMUSP00000126194	S394	71.64	0	0.788015
ENSMUSP00000004990	ENSMUSP00000129362	T849	71.43	0	0.240435
ENSMUSP00000004990	ENSMUSP00000141564	T334	59.95	0	0.304531
ENSMUSP00000004990	ENSMUSP00000142247	S110	66.67	0	0.252626
ENSMUSP00000005066	ENSMUSP00000072330	Y156	44.79	1	0.0346599
ENSMUSP00000005066	ENSMUSP00000099909	Y148	42.14	0	0.0757322
ENSMUSP00000005606	ENSMUSP00000000451	S233	79.08	1	0.65958
ENSMUSP00000005606	ENSMUSP00000002603	S503	76.26	0	0.183868
ENSMUSP00000005606	ENSMUSP00000005606	S339	78.68	1	0.696262
ENSMUSP00000005606	ENSMUSP00000006629	T346	68.33	1	0.33707
ENSMUSP00000005606	ENSMUSP00000019708	T99	80.47	0	0.733911
ENSMUSP00000005606	ENSMUSP00000020106	T131	63.21	0	0.31804
ENSMUSP00000005606	ENSMUSP00000020365	S346	67.96	0	0.365083
ENSMUSP00000005606	ENSMUSP00000020543	T262	69.1	0	0.324212
ENSMUSP00000005606	ENSMUSP00000020608	S285	60.48	0	0.448999
ENSMUSP00000005606	ENSMUSP00000021674	S362	84.64	1	0.80975
ENSMUSP00000005606	ENSMUSP00000022331	S287	70.42	1	0.775409
ENSMUSP00000005606	ENSMUSP00000022331	T186	68.1	1	0.744839
ENSMUSP00000005606	ENSMUSP00000022656	S305	67.98	0	0.259181
ENSMUSP00000005606	ENSMUSP00000025704	S78	74.56	0	0.421983
ENSMUSP00000005606	ENSMUSP00000025800	S214	77.74	1	1.0908
ENSMUSP00000005606	ENSMUSP00000026455	S235	69.61	1	0.641214
ENSMUSP00000005606	ENSMUSP00000027856	S336	75.03	0	0.263939
ENSMUSP00000005606	ENSMUSP00000028062	S25	85.94	1	0.59113
ENSMUSP00000005606	ENSMUSP00000028062	S66	70.28	1	0.668415
ENSMUSP00000005606	ENSMUSP00000028804	S149	83.83	1	0.823268
ENSMUSP00000005606	ENSMUSP00000028815	S403	72.46	1	0.572478
ENSMUSP00000005606	ENSMUSP00000028815	S640	68.38	1	0.563607
ENSMUSP00000005606	ENSMUSP00000029303	T574	60.26	0	0.282717
ENSMUSP00000005606	ENSMUSP00000031161	S185	66.51	0	0.395285
ENSMUSP00000005606	ENSMUSP00000032093	S628	87.81	0	0.699128
ENSMUSP00000005606	ENSMUSP00000032762	S492	77.88	1	1.06817
ENSMUSP00000005606	ENSMUSP00000032762	S517	62.08	1	0.778404
ENSMUSP00000005606	ENSMUSP00000033142	S221	78.79	1	1.09193
ENSMUSP00000005606	ENSMUSP00000033642	S47	68.78	1	0.336491
ENSMUSP00000005606	ENSMUSP00000034912	S745	82.67	1	0.816021
ENSMUSP00000005606	ENSMUSP00000034912	S822	83.07	1	0.862925
ENSMUSP00000005606	ENSMUSP00000035610	S603	78.55	0	0.35075
ENSMUSP00000005606	ENSMUSP00000036697	S721	64.51	0	0.355683
ENSMUSP00000005606	ENSMUSP00000037854	S96	72.99	1	0.610577
ENSMUSP00000005606	ENSMUSP00000037854	T94	79.83	1	0.837493
ENSMUSP00000005606	ENSMUSP00000038754	S15	68.11	1	0.692842
ENSMUSP00000005606	ENSMUSP00000039072	S484	55.1	0	0.390602
ENSMUSP00000005606	ENSMUSP00000042123	T156	80.58	1	0.89937
ENSMUSP00000005606	ENSMUSP00000047431	S68	84.02	0	0.584969
ENSMUSP00000005606	ENSMUSP00000049296	S4159	81.85	1	0.657227
ENSMUSP00000005606	ENSMUSP00000050374	S63	73.24	0	0.738809
ENSMUSP00000005606	ENSMUSP00000050962	S812	59.29	0	0.418683
ENSMUSP00000005606	ENSMUSP00000051809	S1468	59.9	0	0.298823
ENSMUSP00000005606	ENSMUSP00000054141	T72	84.99	0	0.856508
ENSMUSP00000005606	ENSMUSP00000054356	S345	61.97	0	0.761762
ENSMUSP00000005606	ENSMUSP00000055308	S209	70.39	0	0.382325
ENSMUSP00000005606	ENSMUSP00000057308	S86	61.37	0	0.300579
ENSMUSP00000005606	ENSMUSP00000057339	S230	68.61	0	0.416213
ENSMUSP00000005606	ENSMUSP00000058321	S169	70.5	1	0.400874
ENSMUSP00000005606	ENSMUSP00000058321	S171	61.32	1	0.333823
ENSMUSP00000005606	ENSMUSP00000058321	S368	85.31	1	0.598753
ENSMUSP00000005606	ENSMUSP00000058321	T304	73.24	1	0.376803
ENSMUSP00000005606	ENSMUSP00000060671	S108	87.59	1	1.02207
ENSMUSP00000005606	ENSMUSP00000064893	S311	65.16	0	0.276527
ENSMUSP00000005606	ENSMUSP00000065713	S264	80.37	1	0.818888
ENSMUSP00000005606	ENSMUSP00000078847	S34	68.55	0	0.62012
ENSMUSP00000005606	ENSMUSP00000080257	T38	81.97	1	0.76303
ENSMUSP00000005606	ENSMUSP00000087742	S110	72.86	1	1.14618
ENSMUSP00000005606	ENSMUSP00000087742	S293	70.25	1	0.792221
ENSMUSP00000005606	ENSMUSP00000087742	S306	80.37	1	0.680492
ENSMUSP00000005606	ENSMUSP00000087742	S315	87.48	1	0.77945
ENSMUSP00000005606	ENSMUSP00000091041	S945	66.2	0	0.25489
ENSMUSP00000005606	ENSMUSP00000096677	S1527	75.51	0	0.79141
ENSMUSP00000005606	ENSMUSP00000097889	S201	63.53	0	0.341807
ENSMUSP00000005606	ENSMUSP00000099087	S813	75.04	0	0.326735
ENSMUSP00000005606	ENSMUSP00000099770	S688	83.09	0	0.607852
ENSMUSP00000005606	ENSMUSP00000099907	S165	84.9	0	0.876678
ENSMUSP00000005606	ENSMUSP00000100057	S356	68.06	0	0.313275
ENSMUSP00000005606	ENSMUSP00000100789	S232	84.53	1	0.582525
ENSMUSP00000005606	ENSMUSP00000100789	S25	82.43	1	0.777754
ENSMUSP00000005606	ENSMUSP00000102095	S1507	72.04	0	0.282766
ENSMUSP00000005606	ENSMUSP00000105732	S527	76.7	0	0.190721
ENSMUSP00000005606	ENSMUSP00000106481	S476	59.86	0	0.274785
ENSMUSP00000005606	ENSMUSP00000107477	S16878	64.49	0	0.43924
ENSMUSP00000005606	ENSMUSP00000107477	T22350	78.51	0	0.598214
ENSMUSP00000005606	ENSMUSP00000107503	S57	74.41	1	0.394303
ENSMUSP00000005606	ENSMUSP00000108444	S1400	71.73	1	0.689435
ENSMUSP00000005606	ENSMUSP00000113769	T29	76.82	0	0.285878
ENSMUSP00000005606	ENSMUSP00000114909	S307	66.58	0	0.407104
ENSMUSP00000005606	ENSMUSP00000119872	S75	71.94	0	0.324509
ENSMUSP00000005606	ENSMUSP00000120588	S1378	67.68	0	0.432177
ENSMUSP00000005606	ENSMUSP00000122476	S170	75.59	1	1.08555
ENSMUSP00000005606	ENSMUSP00000127070	S113	53.92	1	0.478756
ENSMUSP00000005606	ENSMUSP00000127070	S55	69.02	1	0.782844
ENSMUSP00000005606	ENSMUSP00000127070	T298	72.54	1	0.345445
ENSMUSP00000005606	ENSMUSP00000127070	T73	74.59	1	0.699394
ENSMUSP00000005606	ENSMUSP00000129181	T840	65.35	0	0.335525
ENSMUSP00000005606	ENSMUSP00000137503	T71	72.48	0	0.332877
ENSMUSP00000005606	ENSMUSP00000139031	S134	74.41	0	0.386157
ENSMUSP00000005606	ENSMUSP00000141620	S208	89.14	0	0.570554
ENSMUSP00000006911	ENSMUSP00000105743	S988	57.55	0	0.10535
ENSMUSP00000006911	ENSMUSP00000133844	S484	82.27	1	0.898775
ENSMUSP00000009138	ENSMUSP00000025836	S113	57.95	0	0.442203
ENSMUSP00000009138	ENSMUSP00000058305	S307	69.46	1	0.719556
ENSMUSP00000009138	ENSMUSP00000069554	S382	83.08	1	0.703945
ENSMUSP00000009138	ENSMUSP00000077606	S42	59.1	0	0.508628
ENSMUSP00000009138	ENSMUSP00000106145	S970	65.93	0	0.4106
ENSMUSP00000009138	ENSMUSP00000124354	S514	68.64	1	0.678683
ENSMUSP00000016670	ENSMUSP00000016670	Y368	57.84	1	0.0724819
ENSMUSP00000016670	ENSMUSP00000097066	Y498	51.45	0	0.163284
ENSMUSP00000016672	ENSMUSP00000007980	S84	75.77	1	0.713916
ENSMUSP00000016672	ENSMUSP00000025177	S971	83.02	0	0.265492
ENSMUSP00000016672	ENSMUSP00000032762	S386	69.42	0	0.440895
ENSMUSP00000016672	ENSMUSP00000043957	S2516	62.97	0	0.422109
ENSMUSP00000016672	ENSMUSP00000050211	T533	73.26	0	0.352087
ENSMUSP00000016672	ENSMUSP00000057815	S105	82.26	1	0.72801
ENSMUSP00000016672	ENSMUSP00000057815	S176	80.51	1	0.551262
ENSMUSP00000016672	ENSMUSP00000057815	S178	83.01	1	0.434355
ENSMUSP00000016672	ENSMUSP00000057815	S264	78.47	1	0.329163
ENSMUSP00000016672	ENSMUSP00000057815	S316	83.92	1	0.555714
ENSMUSP00000016672	ENSMUSP00000057815	S52	88.34	1	0.505447
ENSMUSP00000016672	ENSMUSP00000057815	S58	64.07	1	0.34809
ENSMUSP00000016672	ENSMUSP00000057815	T249	88.3	1	0.64102
ENSMUSP00000016672	ENSMUSP00000057815	T250	93.4	1	0.604264
ENSMUSP00000016672	ENSMUSP00000066546	S288	67.28	0	0.383424
ENSMUSP00000016672	ENSMUSP00000079553	S491	80.77	0	0.350181
ENSMUSP00000016672	ENSMUSP00000099506	S234	81.03	0	0.432524
ENSMUSP00000016672	ENSMUSP00000103222	S661	66.38	0	0.191761
ENSMUSP00000016672	ENSMUSP00000109795	S638	75.71	0	0.303651
ENSMUSP00000016672	ENSMUSP00000128586	T1864	74.17	0	0.404636
ENSMUSP00000018274	ENSMUSP00000001675	S265	62.99	0	0.420932
ENSMUSP00000018274	ENSMUSP00000004202	S146	77.24	1	0.491323
ENSMUSP00000018274	ENSMUSP00000018632	T1855	70.74	0	0.526416
ENSMUSP00000018274	ENSMUSP00000019323	T309	53.59	0	0.399788
ENSMUSP00000018274	ENSMUSP00000025862	S295	72.2	0	0.288917
ENSMUSP00000018274	ENSMUSP00000028241	S8	92.76	0	0.51664
ENSMUSP00000018274	ENSMUSP00000030212	S262	78.2	0	0.517329
ENSMUSP00000018274	ENSMUSP00000032192	T1757	66.16	0	0.48622
ENSMUSP00000018274	ENSMUSP00000032865	S219	68.07	0	0.412027
ENSMUSP00000018274	ENSMUSP00000033501	T1034	71.09	0	0.495254
ENSMUSP00000018274	ENSMUSP00000034787	S1222	77.05	0	0.497794
ENSMUSP00000018274	ENSMUSP00000035400	S600	70.02	0	0.484174
ENSMUSP00000018274	ENSMUSP00000039301	T768	68.6	0	0.250215
ENSMUSP00000018274	ENSMUSP00000042071	S452	86.62	0	0.625393
ENSMUSP00000018274	ENSMUSP00000042271	S716	96.45	0	0.463244
ENSMUSP00000018274	ENSMUSP00000055073	S136	78.15	0	0.468232
ENSMUSP00000018274	ENSMUSP00000057096	S676	58.31	0	0.459866
ENSMUSP00000018274	ENSMUSP00000057981	S804	63.37	0	0.460726
ENSMUSP00000018274	ENSMUSP00000063784	S462	87.87	0	0.477476
ENSMUSP00000018274	ENSMUSP00000066620	S1238	69.85	1	0.511838
ENSMUSP00000018274	ENSMUSP00000066620	S525	86	1	0.408372
ENSMUSP00000018274	ENSMUSP00000066620	S528	76.03	1	0.357453
ENSMUSP00000018274	ENSMUSP00000066620	S531	76.65	1	0.1665
ENSMUSP00000018274	ENSMUSP00000066620	S538	80.91	1	0.543181
ENSMUSP00000018274	ENSMUSP00000066620	S544	71.49	1	0.363539
ENSMUSP00000018274	ENSMUSP00000066620	S545	72.77	1	0.402205
ENSMUSP00000018274	ENSMUSP00000066620	S618	50.08	1	0.361972
ENSMUSP00000018274	ENSMUSP00000066620	S624	75.85	1	0.378124
ENSMUSP00000018274	ENSMUSP00000066620	S69	75.6	1	0.410797
ENSMUSP00000018274	ENSMUSP00000066620	S693	72.36	1	0.400936
ENSMUSP00000018274	ENSMUSP00000066620	S697	76.95	1	0.460766
ENSMUSP00000018274	ENSMUSP00000066620	S758	82.4	1	0.460956
ENSMUSP00000018274	ENSMUSP00000066620	S763	78.27	1	0.430371
ENSMUSP00000018274	ENSMUSP00000066620	S776	59.93	1	0.507359
ENSMUSP00000018274	ENSMUSP00000066620	S796	80.74	1	0.5243
ENSMUSP00000018274	ENSMUSP00000066620	S797	86.41	1	0.548122
ENSMUSP00000018274	ENSMUSP00000066620	S799	86.17	1	0.435132
ENSMUSP00000018274	ENSMUSP00000066620	S802	83.6	1	0.319398
ENSMUSP00000018274	ENSMUSP00000066620	S807	68.8	1	0.420526
ENSMUSP00000018274	ENSMUSP00000066620	S91	75.99	1	0.390423
ENSMUSP00000018274	ENSMUSP00000066620	S933	70.76	1	0.371334
ENSMUSP00000018274	ENSMUSP00000066620	S939	81.46	1	0.428892
ENSMUSP00000018274	ENSMUSP00000066620	S971	68.62	1	0.42152
ENSMUSP00000018274	ENSMUSP00000066620	S980	75.42	1	0.455181
ENSMUSP00000018274	ENSMUSP00000066620	S981	81.54	1	0.485374
ENSMUSP00000018274	ENSMUSP00000066620	S997	78.23	1	0.462203
ENSMUSP00000018274	ENSMUSP00000066620	T1237	70.7	1	0.501462
ENSMUSP00000018274	ENSMUSP00000066620	T554	71.84	1	0.518015
ENSMUSP00000018274	ENSMUSP00000066620	T622	85.5	1	0.57369
ENSMUSP00000018274	ENSMUSP00000066620	T71	81.25	1	0.452297
ENSMUSP00000018274	ENSMUSP00000066620	T770	75.33	1	0.596644
ENSMUSP00000018274	ENSMUSP00000066620	T793	81.71	1	0.562653
ENSMUSP00000018274	ENSMUSP00000066620	T800	82.63	1	0.362359
ENSMUSP00000018274	ENSMUSP00000066620	T84	71.12	1	0.481263
ENSMUSP00000018274	ENSMUSP00000066620	T858	76.76	1	0.471809
ENSMUSP00000018274	ENSMUSP00000066620	T866	80.32	1	0.42105
ENSMUSP00000018274	ENSMUSP00000066620	T868	66.91	1	0.361805
ENSMUSP00000018274	ENSMUSP00000066620	T92	71.93	1	0.424769
ENSMUSP00000018274	ENSMUSP00000066620	T964	77.83	1	0.45354
ENSMUSP00000018274	ENSMUSP00000066620	T998	72.51	1	0.384802
ENSMUSP00000018274	ENSMUSP00000067912	S409	83.98	0	0.495087
ENSMUSP00000018274	ENSMUSP00000068804	S907	76.44	0	0.518833
ENSMUSP00000018274	ENSMUSP00000071616	T17	58.3	0	0.512698
ENSMUSP00000018274	ENSMUSP00000073975	S94	61.69	0	0.428339
ENSMUSP00000018274	ENSMUSP00000076491	S22	79.35	0	0.446032
ENSMUSP00000018274	ENSMUSP00000076533	S180	72.69	0	0.478636
ENSMUSP00000018274	ENSMUSP00000077423	S977	70.59	0	0.398531
ENSMUSP00000018274	ENSMUSP00000079818	T18	66.17	0	0.453398
ENSMUSP00000018274	ENSMUSP00000087184	S2574	84.94	0	0.501109
ENSMUSP00000018274	ENSMUSP00000088249	S248	63.38	0	0.397142
ENSMUSP00000018274	ENSMUSP00000093774	T697	71.11	0	0.460909
ENSMUSP00000018274	ENSMUSP00000095420	T565	74.1	0	0.436387
ENSMUSP00000018274	ENSMUSP00000099952	S279	59.97	0	0.454411
ENSMUSP00000018274	ENSMUSP00000099991	T98	76.1	0	0.512418
ENSMUSP00000018274	ENSMUSP00000101588	S243	76.98	0	0.414397
ENSMUSP00000018274	ENSMUSP00000102647	S2005	68.48	0	0.489321
ENSMUSP00000018274	ENSMUSP00000105486	T160	81.81	0	0.396833
ENSMUSP00000018274	ENSMUSP00000106894	S5	75.02	1	0.441078
ENSMUSP00000018274	ENSMUSP00000106894	S82	71.98	1	0.432785
ENSMUSP00000018274	ENSMUSP00000106894	S84	78.67	1	0.420444
ENSMUSP00000018274	ENSMUSP00000107232	S1212	76.56	0	0.518651
ENSMUSP00000018274	ENSMUSP00000111150	S630	69.16	0	0.398646
ENSMUSP00000018274	ENSMUSP00000111359	S246	74.81	0	0.427526
ENSMUSP00000018274	ENSMUSP00000125718	S437	71.1	0	0.452663
ENSMUSP00000018274	ENSMUSP00000126453	S512	70.83	0	0.399097
ENSMUSP00000018274	ENSMUSP00000127715	S847	74.42	0	0.319503
ENSMUSP00000018274	ENSMUSP00000129680	T2165	60.1	0	0.487136
ENSMUSP00000018274	ENSMUSP00000139759	T783	63.46	0	0.412693
ENSMUSP00000018274	ENSMUSP00000140141	T657	64.76	0	0.459063
ENSMUSP00000018274	ENSMUSP00000142307	S1865	87.16	0	0.562458
ENSMUSP00000018353	ENSMUSP00000018353	T387	83.9	1	0.684199
ENSMUSP00000019076	ENSMUSP00000002044	S526	55.42	1	0.250755
ENSMUSP00000019076	ENSMUSP00000084857	S1328	58.95	0	0.233125
ENSMUSP00000020099	ENSMUSP00000005862	S139	69.76	0	1.03938
ENSMUSP00000020099	ENSMUSP00000023353	S87	79.66	1	1.01261
ENSMUSP00000020099	ENSMUSP00000023353	T19	77.15	1	1.11161
ENSMUSP00000020099	ENSMUSP00000024810	S10	49.93	0	0.135808
ENSMUSP00000020099	ENSMUSP00000026795	T298	48.68	0	0.183484
ENSMUSP00000020099	ENSMUSP00000033040	T211	86.3	1	1.00178
ENSMUSP00000020099	ENSMUSP00000042181	S193	58.27	0	0.085434
ENSMUSP00000020099	ENSMUSP00000043178	S597	88.6	0	1.06831
ENSMUSP00000020099	ENSMUSP00000046695	S277	58.87	0	0.194885
ENSMUSP00000020099	ENSMUSP00000050771	S1616	83.93	1	1.17388
ENSMUSP00000020099	ENSMUSP00000058618	T1796	62.16	0	0.139975
ENSMUSP00000020099	ENSMUSP00000059192	S112	79.21	1	0.792798
ENSMUSP00000020099	ENSMUSP00000072330	S200	85.83	1	1.06031
ENSMUSP00000020099	ENSMUSP00000072330	S5	73.03	1	1.02147
ENSMUSP00000020099	ENSMUSP00000075167	S588	75.71	1	1.03313
ENSMUSP00000020099	ENSMUSP00000075167	T566	76.28	1	0.953539
ENSMUSP00000020099	ENSMUSP00000080791	S501	65.58	0	0.0762215
ENSMUSP00000020099	ENSMUSP00000136153	T250	68.39	0	0.924572
ENSMUSP00000020329	ENSMUSP00000018429	Y11	77.04	1	0.649202
ENSMUSP00000020329	ENSMUSP00000020329	Y1069	72.99	1	0.6724
ENSMUSP00000020329	ENSMUSP00000029499	Y402	84.95	0	0.703648
ENSMUSP00000020329	ENSMUSP00000034150	Y307	67.58	1	0.932768
ENSMUSP00000020329	ENSMUSP00000061760	Y323	72.18	0	0.694573
ENSMUSP00000020329	ENSMUSP00000099790	Y850	68.91	1	0.64692
ENSMUSP00000020329	ENSMUSP00000110725	Y433	70.48	0	0.743771
ENSMUSP00000020329	ENSMUSP00000141166	Y96	71.22	0	0.697971
ENSMUSP00000020904	ENSMUSP00000021784	S446	66.74	1	0.622382
ENSMUSP00000020904	ENSMUSP00000021784	S447	72.95	1	0.595299
ENSMUSP00000020904	ENSMUSP00000033501	S107	57.49	0	0.349427
ENSMUSP00000020904	ENSMUSP00000039632	S185	83.62	0	0.725132
ENSMUSP00000021277	ENSMUSP00000013773	S1859	68.76	0	0.686421
ENSMUSP00000021277	ENSMUSP00000028062	S25	83.4	1	0.716193
ENSMUSP00000021277	ENSMUSP00000028062	S65	67.78	1	0.429355
ENSMUSP00000021277	ENSMUSP00000028062	S66	75.97	1	0.595637
ENSMUSP00000021277	ENSMUSP00000028062	S87	63.56	1	0.411324
ENSMUSP00000021277	ENSMUSP00000084799	S258	71.4	0	0.367377
ENSMUSP00000021277	ENSMUSP00000087714	S2458	54.01	0	0.529388
ENSMUSP00000021277	ENSMUSP00000102639	S462	65.26	0	0.509034
ENSMUSP00000022622	ENSMUSP00000034609	Y175	62.72	0	0.790325
ENSMUSP00000022622	ENSMUSP00000083709	Y31	80.91	1	0.935561
ENSMUSP00000022622	ENSMUSP00000129146	Y652	70.25	0	0.65096
ENSMUSP00000022622	ENSMUSP00000134825	Y308	80.83	1	0.825887
ENSMUSP00000023467	ENSMUSP00000018274	S361	74.45	0	0.595243
ENSMUSP00000023467	ENSMUSP00000021963	T8	59.39	0	0.412091
ENSMUSP00000023467	ENSMUSP00000106735	T27	67.32	0	0.335414
ENSMUSP00000023467	ENSMUSP00000140183	S388	80.93	1	0.453753
ENSMUSP00000023467	ENSMUSP00000140183	T373	82	1	0.651133
ENSMUSP00000023467	ENSMUSP00000140183	T415	83.53	1	0.457879
ENSMUSP00000023507	ENSMUSP00000007130	S29	64.53	1	0.544883
ENSMUSP00000023507	ENSMUSP00000018449	S2079	61.66	0	0.367605
ENSMUSP00000023507	ENSMUSP00000020158	T572	78.63	1	0.693996
ENSMUSP00000023507	ENSMUSP00000020408	S240	54.8	1	0.473437
ENSMUSP00000023507	ENSMUSP00000020408	S254	55.69	1	0.617626
ENSMUSP00000023507	ENSMUSP00000022099	S178	67.4	1	0.65822
ENSMUSP00000023507	ENSMUSP00000022099	S182	48.47	1	0.402071
ENSMUSP00000023507	ENSMUSP00000022577	S380	75.39	0	0.660489
ENSMUSP00000023507	ENSMUSP00000025728	S21	75.47	0	0.39884
ENSMUSP00000023507	ENSMUSP00000032216	T52	57.46	0	0.38202
ENSMUSP00000023507	ENSMUSP00000039689	S520	88.07	1	0.580196
ENSMUSP00000023507	ENSMUSP00000046584	T585	57.85	0	0.343115
ENSMUSP00000023507	ENSMUSP00000068374	T1265	69.6	1	0.684571
ENSMUSP00000023507	ENSMUSP00000070534	S12	60.07	0	0.319029
ENSMUSP00000023507	ENSMUSP00000073974	S490	82.71	1	0.673058
ENSMUSP00000023507	ENSMUSP00000082729	S211	63.06	0	0.304891
ENSMUSP00000023507	ENSMUSP00000084361	S1133	61.35	0	0.306723
ENSMUSP00000023507	ENSMUSP00000088047	S553	70.85	1	0.20897
ENSMUSP00000023507	ENSMUSP00000091495	T288	59.17	1	0.398923
ENSMUSP00000023507	ENSMUSP00000099733	S342	77.16	1	0.74097
ENSMUSP00000023507	ENSMUSP00000099733	S347	82.51	1	0.875202
ENSMUSP00000023507	ENSMUSP00000099733	S351	71	1	0.595581
ENSMUSP00000023507	ENSMUSP00000099733	S355	69.03	1	0.388858
ENSMUSP00000023507	ENSMUSP00000099907	S126	66.79	0	0.396274
ENSMUSP00000023507	ENSMUSP00000103162	S342	73.63	0	0.400164
ENSMUSP00000023507	ENSMUSP00000106018	S306	80.26	1	0.705691
ENSMUSP00000023507	ENSMUSP00000109348	S1282	64.12	0	0.4491
ENSMUSP00000023507	ENSMUSP00000119891	S485	73.75	0	0.344052
ENSMUSP00000023507	ENSMUSP00000128759	S142	69.1	0	0.181878
ENSMUSP00000023507	ENSMUSP00000129784	T487	71.67	0	0.673002
ENSMUSP00000023507	ENSMUSP00000130530	S517	54.62	0	0.615453
ENSMUSP00000023507	ENSMUSP00000139310	S201	63.66	0	0.366109
ENSMUSP00000025522	ENSMUSP00000056774	Y508	78.32	1	0.828992
ENSMUSP00000025522	ENSMUSP00000104837	Y187	84.22	0	0.865214
ENSMUSP00000026416	ENSMUSP00000001780	S124	81.29	0	1.05491
ENSMUSP00000026416	ENSMUSP00000006629	T1847	51.61	0	0.252859
ENSMUSP00000026416	ENSMUSP00000018005	S283	82.26	1	1.07552
ENSMUSP00000026416	ENSMUSP00000018005	S396	86.04	1	0.99209
ENSMUSP00000026416	ENSMUSP00000018005	S455	84.11	1	1.03971
ENSMUSP00000026416	ENSMUSP00000018005	S581	79.25	1	1.00836
ENSMUSP00000026416	ENSMUSP00000018005	T267	76.59	1	0.939609
ENSMUSP00000026416	ENSMUSP00000018005	T408	79.03	1	0.957597
ENSMUSP00000026416	ENSMUSP00000018005	T490	76.22	1	0.95747
ENSMUSP00000026416	ENSMUSP00000018005	T497	71.9	1	1.06147
ENSMUSP00000026416	ENSMUSP00000018005	T519	72.66	1	0.98606
ENSMUSP00000026416	ENSMUSP00000018005	T522	88.54	1	1.10218
ENSMUSP00000026416	ENSMUSP00000018005	T524	80.4	1	1.08913
ENSMUSP00000026416	ENSMUSP00000020408	T216	83.17	1	1.00306
ENSMUSP00000026416	ENSMUSP00000020768	T121	80.53	0	0.979046
ENSMUSP00000026416	ENSMUSP00000021346	T657	66.99	0	0.328849
ENSMUSP00000026416	ENSMUSP00000021738	S333	46.65	0	0.210497
ENSMUSP00000026416	ENSMUSP00000029542	S498	85.68	0	0.9842
ENSMUSP00000026416	ENSMUSP00000034811	T392	46.75	0	0.230251
ENSMUSP00000026416	ENSMUSP00000036749	T199	77.12	0	1.03306
ENSMUSP00000026416	ENSMUSP00000046101	T57	58.83	0	0.418169
ENSMUSP00000026416	ENSMUSP00000055036	S106	79.94	0	0.960374
ENSMUSP00000026416	ENSMUSP00000072330	S200	85.83	1	1.03632
ENSMUSP00000026416	ENSMUSP00000074895	S679	52.18	0	0.26701
ENSMUSP00000026416	ENSMUSP00000078337	S1772	92.24	0	1.06834
ENSMUSP00000026416	ENSMUSP00000087960	S2633	51.85	0	0.26014
ENSMUSP00000026416	ENSMUSP00000095507	S1376	55.05	0	0.175491
ENSMUSP00000026416	ENSMUSP00000095507	S3085	52.96	0	0.208117
ENSMUSP00000026416	ENSMUSP00000096755	S253	86.25	1	1.01114
ENSMUSP00000026416	ENSMUSP00000096755	S39	76.61	1	1.03873
ENSMUSP00000026416	ENSMUSP00000128000	T391	67.26	0	0.336972
ENSMUSP00000026416	ENSMUSP00000133844	S389	86.83	1	1.02941
ENSMUSP00000026416	ENSMUSP00000133844	S484	86.94	1	1.01809
ENSMUSP00000026416	ENSMUSP00000137871	T1285	54.06	0	0.19489
ENSMUSP00000026858	ENSMUSP00000026858	S282	42	1	0.526499
ENSMUSP00000026858	ENSMUSP00000026858	S285	29.52	1	0.46493
ENSMUSP00000026858	ENSMUSP00000026858	S291	39.6	1	0.61203
ENSMUSP00000026858	ENSMUSP00000026858	S297	25.79	1	0.545043
ENSMUSP00000026858	ENSMUSP00000026858	S298	35.55	1	0.422019
ENSMUSP00000026858	ENSMUSP00000026858	S301	42.44	1	0.632813
ENSMUSP00000026858	ENSMUSP00000026858	S303	35.35	1	0.476364
ENSMUSP00000026858	ENSMUSP00000026858	T292	23.68	1	0.487984
ENSMUSP00000026858	ENSMUSP00000026858	T293	33.33	1	0.570078
ENSMUSP00000026858	ENSMUSP00000026858	T295	45.02	1	0.510936
ENSMUSP00000026858	ENSMUSP00000026858	T300	36.44	1	0.434376
ENSMUSP00000026858	ENSMUSP00000027144	S1021	36.16	0	0.582315
ENSMUSP00000026858	ENSMUSP00000029761	S106	30.3	0	0.793186
ENSMUSP00000026858	ENSMUSP00000050582	S34	30.77	0	0.441092
ENSMUSP00000026858	ENSMUSP00000099468	T627	43.2	0	0.470396
ENSMUSP00000026858	ENSMUSP00000100057	S393	32.16	0	0.606482
ENSMUSP00000026858	ENSMUSP00000102356	T409	40.06	0	0.546959
ENSMUSP00000026858	ENSMUSP00000107727	S355	56.79	0	0.50332
ENSMUSP00000026858	ENSMUSP00000113390	S50	39.63	0	0.698792
ENSMUSP00000026858	ENSMUSP00000121111	T25	39.87	0	0.567423
ENSMUSP00000026858	ENSMUSP00000125842	S1672	43.21	0	0.652286
ENSMUSP00000026858	ENSMUSP00000137440	T561	45.4	0	0.421214
ENSMUSP00000027451	ENSMUSP00000027451	Y928	81.2	1	0.66819
ENSMUSP00000027451	ENSMUSP00000079239	Y398	70.03	0	0.760203
ENSMUSP00000027888	ENSMUSP00000027888	Y568	62.21	1	0.799274
ENSMUSP00000027888	ENSMUSP00000027888	Y684	66.76	1	0.884803
ENSMUSP00000027888	ENSMUSP00000064536	Y265	77.27	0	0.839521
ENSMUSP00000028118	ENSMUSP00000031984	S137	70.01	0	0.595727
ENSMUSP00000028118	ENSMUSP00000049534	S347	73.51	1	0.755876
ENSMUSP00000028118	ENSMUSP00000097154	S479	74.13	0	0.44849
ENSMUSP00000028118	ENSMUSP00000099991	S504	53.09	1	0.567723
ENSMUSP00000028118	ENSMUSP00000099991	S532	58.79	1	0.256157
ENSMUSP00000028600	ENSMUSP00000024627	S215	54.83	0	0.205531
ENSMUSP00000028600	ENSMUSP00000109201	S319	84.52	1	0.804357
ENSMUSP00000028997	ENSMUSP00000018005	T447	63	0	0.412438
ENSMUSP00000028997	ENSMUSP00000137079	T172	75.94	1	0.802091
ENSMUSP00000029712	ENSMUSP00000005406	Y682	78.29	1	0.674681
ENSMUSP00000029712	ENSMUSP00000125977	Y76	58.97	0	0.599816
ENSMUSP00000030420	ENSMUSP00000030420	Y615	92.08	1	1.11062
ENSMUSP00000030420	ENSMUSP00000030420	Y838	78.6	1	0.745097
ENSMUSP00000030420	ENSMUSP00000040799	Y360	72.3	0	0.938672
ENSMUSP00000030420	ENSMUSP00000124846	Y235	80.86	0	1.12329
ENSMUSP00000030814	ENSMUSP00000001620	S643	55.33	0	0.0210532
ENSMUSP00000030814	ENSMUSP00000018572	S115	56.22	0	0.0805926
ENSMUSP00000030814	ENSMUSP00000022446	S158	78.85	0	0.997274
ENSMUSP00000030814	ENSMUSP00000024956	T189	52.51	1	0.0840148
ENSMUSP00000030814	ENSMUSP00000026427	S314	76.83	1	0.893999
ENSMUSP00000030814	ENSMUSP00000027127	T354	78.75	0	0.929448
ENSMUSP00000030814	ENSMUSP00000027780	S510	54.57	0	0.0841802
ENSMUSP00000030814	ENSMUSP00000027933	S722	75.54	0	0.955587
ENSMUSP00000030814	ENSMUSP00000033040	T211	87.24	1	0.937271
ENSMUSP00000030814	ENSMUSP00000033380	S95	82.59	1	0.955339
ENSMUSP00000030814	ENSMUSP00000033642	S28	81.17	1	0.89444
ENSMUSP00000030814	ENSMUSP00000033642	S297	84.54	1	0.951634
ENSMUSP00000030814	ENSMUSP00000033642	S339	93.09	1	0.987794
ENSMUSP00000030814	ENSMUSP00000033642	T289	85.37	1	0.959072
ENSMUSP00000030814	ENSMUSP00000033642	T326	82.81	1	0.926243
ENSMUSP00000030814	ENSMUSP00000034912	S737	92.9	1	0.927671
ENSMUSP00000030814	ENSMUSP00000040431	S20	79.7	1	1.01543
ENSMUSP00000030814	ENSMUSP00000041145	T1087	71.22	0	0.0861675
ENSMUSP00000030814	ENSMUSP00000041732	S17	83.32	1	1.10022
ENSMUSP00000030814	ENSMUSP00000042602	T232	70.9	1	0.85021
ENSMUSP00000030814	ENSMUSP00000045099	S128	61.18	0	0.0809585
ENSMUSP00000030814	ENSMUSP00000046590	S230	53.5	0	0.0871528
ENSMUSP00000030814	ENSMUSP00000053877	S433	76.76	0	0.98408
ENSMUSP00000030814	ENSMUSP00000062284	S1116	84.94	1	0.934939
ENSMUSP00000030814	ENSMUSP00000063734	T235	68.3	1	0.942551
ENSMUSP00000030814	ENSMUSP00000063999	T1380	81.03	0	0.959402
ENSMUSP00000030814	ENSMUSP00000067341	S215	48.76	0	0.159968
ENSMUSP00000030814	ENSMUSP00000068896	T1367	57.14	0	0.077931
ENSMUSP00000030814	ENSMUSP00000077760	T75	77.44	1	0.875631
ENSMUSP00000030814	ENSMUSP00000078757	S478	77.7	1	0.928305
ENSMUSP00000030814	ENSMUSP00000080427	S299	83.32	1	0.980509
ENSMUSP00000030814	ENSMUSP00000080427	S356	83.02	1	1.06761
ENSMUSP00000030814	ENSMUSP00000081009	S391	57.4	0	0.106498
ENSMUSP00000030814	ENSMUSP00000081953	S695	55.2	0	0.100241
ENSMUSP00000030814	ENSMUSP00000083899	T1668	59.93	0	0.123468
ENSMUSP00000030814	ENSMUSP00000088046	S370	53.6	0	0.0995122
ENSMUSP00000030814	ENSMUSP00000088493	T1554	74.84	1	0.910586
ENSMUSP00000030814	ENSMUSP00000090633	T5638	55.36	0	0.0886482
ENSMUSP00000030814	ENSMUSP00000093325	T929	69.47	0	0.120067
ENSMUSP00000030814	ENSMUSP00000099514	T138	88.23	0	0.913289
ENSMUSP00000030814	ENSMUSP00000099541	T45	66.13	0	0.0857916
ENSMUSP00000030814	ENSMUSP00000101972	T418	75.6	1	1.07043
ENSMUSP00000030814	ENSMUSP00000102443	S491	85.23	1	1.10898
ENSMUSP00000030814	ENSMUSP00000102443	S550	74.9	1	0.956278
ENSMUSP00000030814	ENSMUSP00000102443	T385	79.26	1	0.85729
ENSMUSP00000030814	ENSMUSP00000102443	T470	75.69	1	0.903315
ENSMUSP00000030814	ENSMUSP00000102443	T476	88.91	1	0.923652
ENSMUSP00000030814	ENSMUSP00000105613	T715	60.11	0	0.16136
ENSMUSP00000030814	ENSMUSP00000108313	S1464	74.13	0	0.914399
ENSMUSP00000030814	ENSMUSP00000108444	S544	82.08	1	1.01717
ENSMUSP00000030814	ENSMUSP00000111098	S389	82.35	1	0.964851
ENSMUSP00000030814	ENSMUSP00000111098	S51	84.38	1	0.962414
ENSMUSP00000030814	ENSMUSP00000123865	S894	84.59	0	0.922707
ENSMUSP00000030814	ENSMUSP00000124293	S183	90.83	0	1.01376
ENSMUSP00000030814	ENSMUSP00000124710	S2941	59.58	0	0.12613
ENSMUSP00000030814	ENSMUSP00000127212	T482	71.13	0	0.902484
ENSMUSP00000030814	ENSMUSP00000132812	S594	56.08	0	0.0750505
ENSMUSP00000030814	ENSMUSP00000135639	T346	55.52	0	0.104074
ENSMUSP00000030922	ENSMUSP00000023165	S436	79.32	1	0.61675
ENSMUSP00000030922	ENSMUSP00000048187	S435	77.26	0	0.712222
ENSMUSP00000030922	ENSMUSP00000073875	S419	80.83	0	0.869673
ENSMUSP00000030922	ENSMUSP00000098687	S1540	67.37	0	0.541867
ENSMUSP00000030922	ENSMUSP00000119303	S295	78.4	1	0.777971
ENSMUSP00000032201	ENSMUSP00000032201	Y1063	69.58	1	0.841119
ENSMUSP00000032201	ENSMUSP00000103243	Y777	73.82	0	0.711585
ENSMUSP00000033154	ENSMUSP00000001974	S35	71.59	0	0.509765
ENSMUSP00000033154	ENSMUSP00000016172	S2741	65.96	1	0.598544
ENSMUSP00000033154	ENSMUSP00000016172	S2752	63.04	1	0.604707
ENSMUSP00000033154	ENSMUSP00000016172	T2750	66.02	1	0.535828
ENSMUSP00000033154	ENSMUSP00000029257	S445	81.23	0	0.671664
ENSMUSP00000033154	ENSMUSP00000038514	S1098	77.8	1	0.732095
ENSMUSP00000033154	ENSMUSP00000038514	S556	78.82	1	0.593566
ENSMUSP00000033154	ENSMUSP00000049112	S93	74.21	0	0.499299
ENSMUSP00000033154	ENSMUSP00000050771	T1835	61.27	0	0.52199
ENSMUSP00000033154	ENSMUSP00000068758	S3141	52.97	0	0.421618
ENSMUSP00000033154	ENSMUSP00000103261	S1015	75.6	0	0.553533
ENSMUSP00000033154	ENSMUSP00000106519	S46	77.33	1	0.582003
ENSMUSP00000033154	ENSMUSP00000106519	S64	76.19	1	0.654872
ENSMUSP00000033154	ENSMUSP00000130414	S51	82.27	0	0.515837
ENSMUSP00000033380	ENSMUSP00000054112	S405	48.55	0	0.266764
ENSMUSP00000033380	ENSMUSP00000099364	S569	77.68	1	0.734876
ENSMUSP00000033444	ENSMUSP00000004949	T471	82.95	1	0.638649
ENSMUSP00000033444	ENSMUSP00000004949	T494	80.55	1	0.834797
ENSMUSP00000033444	ENSMUSP00000028607	T290	64.22	0	0.566503
ENSMUSP00000033444	ENSMUSP00000052600	T329	75.6	0	0.54375
ENSMUSP00000033617	ENSMUSP00000033617	Y617	63.39	1	0.809543
ENSMUSP00000033617	ENSMUSP00000034453	Y55	70.98	0	0.766137
ENSMUSP00000033827	ENSMUSP00000020904	S1134	85.18	0	0.488799
ENSMUSP00000033827	ENSMUSP00000032471	S334	76.77	1	0.508305
ENSMUSP00000033827	ENSMUSP00000032471	S338	84.3	1	0.581219
ENSMUSP00000033827	ENSMUSP00000051092	S353	66.39	0	0.513752
ENSMUSP00000033939	ENSMUSP00000008991	S393	56.36	0	0.617517
ENSMUSP00000033939	ENSMUSP00000028135	S669	88.63	0	0.475424
ENSMUSP00000033939	ENSMUSP00000033939	S679	64.32	1	0.463878
ENSMUSP00000033939	ENSMUSP00000033939	S682	92.6	1	0.51442
[truncated: 713 more rows]

## Sheet: roc_Predikin_mouse_7
kinase	target	target_residue	Predikin_score	real_site	AKID_score
[truncated: 1,224 more rows]

[truncated: 23 more sheets: roc_Predikin_mouse_8, roc_Predikin_mouse_9, roc_Predikin_mouse_10, roc_Predikin_rat_1, roc_Predikin_rat_2, roc_Predikin_rat_3, roc_Predikin_rat_4, roc_Predikin_rat_5, roc_Predikin_rat_6, roc_Predikin_rat_7, roc_Predikin_rat_8, roc_Predikin_rat_9, roc_Predikin_rat_10, roc_Predikin_yeast_1, roc_Predikin_yeast_2, roc_Predikin_yeast_3, roc_Predikin_yeast_4, roc_Predikin_yeast_5, roc_Predikin_yeast_6, roc_Predikin_yeast_7 …]
