# Supplementary material for: Kinome-wide identification of phosphorylation networks in eukaryotic proteomes
Source: Bioinformatics. 2018 Jul 17;35(3):372–9. doi: 10.1093/bioinformatics/bty545 (PMC6361239; doi:10.1093/bioinformatics/bty545)
Supplement: Supplementary Table S5 [file bty545_supplementary_table_s5.xls]

## Sheet: Supplementary TAble S5A
Method	Organism	Method average AUC	AKID average AUC
iGPS	Yeast	0.86	0.88
iGPS	Human	0.72	0.76
Networkin	Yeast	0.8	0.87
Networkin	Human	0.78	0.8
Predikin	Yeast	NA	0.82
Predikin	Mouse	NA	0.81
Predikin	Rat	NA	0.78
Predikin	Human	NA	0.78
The webserver of Predikin was out of service during the revision phase of the manuscript.

## Sheet: Supplementary TAble S5B
Kinase	Target_Site	True/False Phosphorylation	AKID score	Dataset Number (different composition of false interactions)
ENSP00000356070	ENSP00000316042_S84	1	0.859596	1
ENSP00000356070	ENSP00000381631_S199	0	0.474919	1
ENSP00000356070	ENSP00000347847_S333	1	0.770125	1
ENSP00000356070	ENSP00000482301_S146	0	0.177479	1
ENSP00000356070	ENSP00000393583_S47	1	0.863463	1
ENSP00000356070	ENSP00000402033_S1393	0	0.541665	1
ENSP00000356070	ENSP00000393583_S78	1	0.804954	1
ENSP00000356070	ENSP00000329933_S479	0	0.449704	1
ENSP00000356070	ENSP00000259808_S320	1	0.714627	1
ENSP00000356070	ENSP00000486004_S882	0	0.49411	1
ENSP00000356070	ENSP00000347847_S312	1	0.866717	1
ENSP00000356070	ENSP00000435466_S241	0	0.676546	1
ENSP00000257904	ENSP00000352516_S127	1	0.920878	1
ENSP00000257904	ENSP00000282499_S728	0	0.0891377	1
ENSP00000257904	ENSP00000469686_S130	1	0.897764	1
ENSP00000257904	ENSP00000355155_S170	0	0.112372	1
ENSP00000451828	ENSP00000344666_S315	1	0.721264	1
ENSP00000451828	ENSP00000478085_S222	0	0.890336	1
ENSP00000451828	ENSP00000344666_T230	1	0.350277	1
ENSP00000451828	ENSP00000166345_T67	0	0.143226	1
ENSP00000451828	ENSP00000301272_S220	1	0.811086	1
ENSP00000451828	ENSP00000352608_S2798	0	0.735048	1
ENSP00000451828	ENSP00000357442_S48	1	0.926853	1
ENSP00000451828	ENSP00000349577_S139	0	0.15507	1
ENSP00000451828	ENSP00000299213_S451	1	0.510812	1
ENSP00000451828	ENSP00000476253_S371	0	0.622949	1
ENSP00000451828	ENSP00000261601_S432	1	0.719305	1
ENSP00000451828	ENSP00000402861_S1071	0	0.281845	1
ENSP00000451828	ENSP00000320171_S202	1	0.28863	1
ENSP00000451828	ENSP00000384421_S306	0	0.395272	1
ENSP00000451828	ENSP00000320171_S97	1	0.362476	1
ENSP00000451828	ENSP00000341550_S145	0	0.170588	1
ENSP00000451828	ENSP00000164227_S41	1	0.867684	1
ENSP00000451828	ENSP00000221480_S164	0	0.342825	1
ENSP00000451828	ENSP00000315713_T826	1	0.731369	1
ENSP00000451828	ENSP00000251343_T107	0	0.0781103	1
ENSP00000451828	ENSP00000337332_S338	1	0.921713	1
ENSP00000451828	ENSP00000480788_S125	0	0.518656	1
ENSP00000451828	ENSP00000376352_T366	1	0.772494	1
ENSP00000451828	ENSP00000301015_T2267	0	0.0962348	1
ENSP00000451828	ENSP00000217244_T13	1	0.829754	1
ENSP00000451828	ENSP00000353508_T1299	0	0.227021	1
ENSP00000451828	ENSP00000372351_S172	1	0.868568	1
ENSP00000451828	ENSP00000441929_S36	0	0.229927	1
ENSP00000362702	ENSP00000378356_S883	1	0.57892	1
ENSP00000362702	ENSP00000330188_S350	0	0.816699	1
ENSP00000362702	ENSP00000483117_S255	1	0.56503	1
ENSP00000362702	ENSP00000381007_S1978	0	0.544852	1
ENSP00000362702	ENSP00000378356_S683	1	0.530473	1
ENSP00000362702	ENSP00000319388_S138	0	0.661773	1
ENSP00000362702	ENSP00000378356_S244	1	0.594407	1
ENSP00000362702	ENSP00000418379_S25	0	0.856412	1
ENSP00000267890	ENSP00000385000_S135	1	0.773785	1
ENSP00000267890	ENSP00000302620_S354	0	0.595963	1
ENSP00000384625	ENSP00000478927_S128	1	0.84356	1
ENSP00000384625	ENSP00000406482_S782	0	0.0552037	1
ENSP00000302530	ENSP00000302530_T589	1	0.194246	1
ENSP00000302530	ENSP00000359424_T705	0	0.152389	1
ENSP00000302530	ENSP00000302530_S563	1	0.824997	1
ENSP00000302530	ENSP00000222572_S221	0	0.326685	1
ENSP00000302530	ENSP00000302530_S510	1	0.228462	1
ENSP00000302530	ENSP00000447173_S222	0	0.814788	1
ENSP00000302530	ENSP00000302530_S667	1	0.340097	1
ENSP00000302530	ENSP00000311095_S7	0	0.752893	1
ENSP00000302530	ENSP00000302530_S679	1	0.498652	1
ENSP00000302530	ENSP00000422185_S950	0	0.36028	1
ENSP00000302530	ENSP00000302530_S969	1	0.0879784	1
ENSP00000302530	ENSP00000425556_S263	0	0.250472	1
ENSP00000302530	ENSP00000302530_S511	1	0.314449	1
ENSP00000302530	ENSP00000470478_S288	0	0.211842	1
ENSP00000302530	ENSP00000302530_S176	1	0.333758	1
ENSP00000302530	ENSP00000262659_S408	0	0.257423	1
ENSP00000302530	ENSP00000302530_S525	1	0.275776	1
ENSP00000302530	ENSP00000425582_S337	0	0.299701	1
ENSP00000306124	ENSP00000171111_S602	1	0.253745	1
ENSP00000306124	ENSP00000342448_S190	0	0.450907	1
ENSP00000306124	ENSP00000171111_S599	1	0.829486	1
ENSP00000306124	ENSP00000378161_S61	0	0.803771	1
ENSP00000306124	ENSP00000313950_S228	1	0.461543	1
ENSP00000306124	ENSP00000360366_S388	0	0.393614	1
ENSP00000346148	ENSP00000233575_S437	1	0.453802	1
ENSP00000346148	ENSP00000269214_S3	0	0.39442	1
ENSP00000346148	ENSP00000229239_S122	1	0.360671	1
ENSP00000346148	ENSP00000308208_S301	0	0.852497	1
ENSP00000346148	ENSP00000478927_S94	1	0.711181	1
ENSP00000346148	ENSP00000354912_S65	0	0.275627	1
ENSP00000346148	ENSP00000457411_S80	1	0.765205	1
ENSP00000346148	ENSP00000305941_S1533	0	0.223383	1
ENSP00000346148	ENSP00000249396_T101	1	0.204018	1
ENSP00000346148	ENSP00000365625_T155	0	0.587729	1
ENSP00000346148	ENSP00000356840_S358	1	0.324738	1
ENSP00000346148	ENSP00000378881_S20	0	0.400392	1
ENSP00000346148	ENSP00000368880_T649	1	0.354952	1
ENSP00000346148	ENSP00000296861_T204	0	0.40274	1
ENSP00000346148	ENSP00000307272_S722	1	0.470557	1
ENSP00000346148	ENSP00000483164_S245	0	0.758121	1
ENSP00000346148	ENSP00000374455_S294	1	0.15782	1
ENSP00000346148	ENSP00000264428_S343	0	0.290985	1
ENSP00000288602	ENSP00000288602_S614	1	0.293977	1
ENSP00000288602	ENSP00000436926_S1175	0	0.574136	1
ENSP00000358813	ENSP00000334808_S415	1	0.776856	1
ENSP00000358813	ENSP00000346453_S47	0	0.411149	1
ENSP00000358813	ENSP00000335153_T237	1	0.56846	1
ENSP00000358813	ENSP00000407193_T290	0	0.404608	1
ENSP00000358813	ENSP00000334808_T554	1	0.301683	1
ENSP00000358813	ENSP00000307272_T1170	0	0.109513	1
ENSP00000358813	ENSP00000310356_S112	1	0.371683	1
ENSP00000358813	ENSP00000385749_S147	0	0.519964	1
ENSP00000324464	ENSP00000402084_S212	1	0.86031	1
ENSP00000324464	ENSP00000478546_S173	0	0.430435	1
ENSP00000343325	ENSP00000219596_S242	1	0.796261	1
ENSP00000343325	ENSP00000341324_S140	0	0.620164	1
ENSP00000363092	ENSP00000250617_S684	1	0.853571	1
ENSP00000363092	ENSP00000425394_S182	0	0.104245	1
ENSP00000364204	ENSP00000395007_S614	1	0.667072	1
ENSP00000364204	ENSP00000260383_S631	0	0.418294	1
ENSP00000359424	ENSP00000375872_S278	1	0.68665	1
ENSP00000359424	ENSP00000364152_S273	0	0.500917	1
ENSP00000359424	ENSP00000354558_S1415	1	0.597159	1
ENSP00000359424	ENSP00000246186_S232	0	0.588272	1
ENSP00000359424	ENSP00000164227_S454	1	0.691209	1
ENSP00000359424	ENSP00000194530_S143	0	0.520477	1
ENSP00000421689	ENSP00000264431_S1248	1	0.612472	1
ENSP00000421689	ENSP00000406229_S3441	0	0.462468	1
ENSP00000421689	ENSP00000226319_S18	1	0.567365	1
ENSP00000421689	ENSP00000455744_S116	0	0.784046	1
ENSP00000421689	ENSP00000264431_S1244	1	0.63539	1
ENSP00000421689	ENSP00000389377_S406	0	0.588015	1
ENSP00000421689	ENSP00000374455_S349	1	0.680123	1
ENSP00000421689	ENSP00000387128_S1574	0	0.610108	1
ENSP00000421689	ENSP00000384273_S316	1	0.487952	1
ENSP00000421689	ENSP00000387768_S33	0	0.395445	1
ENSP00000421689	ENSP00000361626_S176	1	0.677614	1
ENSP00000421689	ENSP00000377944_S31	0	0.753168	1
ENSP00000372023	ENSP00000005260_S331	1	0.846726	1
ENSP00000372023	ENSP00000331643_S140	0	0.679069	1
ENSP00000305976	ENSP00000428056_S154	1	0.80979	1
ENSP00000305976	ENSP00000352536_S710	0	0.187628	1
ENSP00000305976	ENSP00000305976_S90	1	0.253909	1
ENSP00000305976	ENSP00000462963_S132	0	0.202397	1
ENSP00000305976	ENSP00000305976_S343	1	0.727535	1
ENSP00000305976	ENSP00000370710_S612	0	0.284136	1
ENSP00000298910	ENSP00000477703_T149	1	0.583945	1
ENSP00000298910	ENSP00000422131_T252	0	0.401962	1
ENSP00000298910	ENSP00000351908_T825	1	0.592995	1
ENSP00000298910	ENSP00000239587_T189	0	0.375461	1
ENSP00000355966	ENSP00000316054_T15	1	0.670915	1
ENSP00000355966	ENSP00000382476_T551	0	0.378798	1
ENSP00000355966	ENSP00000316054_S643	1	0.623006	1
ENSP00000355966	ENSP00000265562_S862	0	0.619606	1
ENSP00000355966	ENSP00000316054_S280	1	0.487334	1
ENSP00000355966	ENSP00000424226_S1338	0	0.662261	1
ENSP00000355966	ENSP00000316054_S697	1	0.733988	1
ENSP00000355966	ENSP00000236925_S646	0	0.724238	1
ENSP00000381412	ENSP00000257215_S782	1	0.592194	1
ENSP00000381412	ENSP00000258390_S1303	0	0.478902	1
ENSP00000381412	ENSP00000257215_S808	1	0.449646	1
ENSP00000381412	ENSP00000342924_S363	0	0.503645	1
ENSP00000229795	ENSP00000347847_S333	1	0.604577	1
ENSP00000229795	ENSP00000383042_S596	0	0.11884	1
ENSP00000229795	ENSP00000431512_S307	1	0.947132	1
ENSP00000229795	ENSP00000416060_S369	0	0.219099	1
ENSP00000229795	ENSP00000347847_S312	1	0.808462	1
ENSP00000229795	ENSP00000360158_S1175	0	0.357189	1
ENSP00000229795	ENSP00000356919_T166	1	0.871039	1
ENSP00000229795	ENSP00000426568_T326	0	0.134571	1
ENSP00000411099	ENSP00000424757_Y315	1	0.036929	1
ENSP00000411099	ENSP00000413418_Y1619	0	0.290514	1
ENSP00000298048	ENSP00000388806_S406	1	0.914009	1
ENSP00000298048	ENSP00000254695_S7	0	0.852806	1
ENSP00000312741	ENSP00000312741_T85	1	0.258845	1
ENSP00000312741	ENSP00000361602_T623	0	0.236043	1
ENSP00000225577	ENSP00000155926_S83	1	0.135995	1
ENSP00000225577	ENSP00000317469_S474	0	0.182322	1
ENSP00000419782	ENSP00000338728_S1674	1	0.888299	1
ENSP00000419782	ENSP00000457363_S73	0	0.115434	1
ENSP00000419782	ENSP00000253925_T701	1	0.940683	1
ENSP00000419782	ENSP00000260118_T218	0	0.0303815	1
ENSP00000419782	ENSP00000340913_S14	1	0.923382	1
ENSP00000419782	ENSP00000361664_S2154	0	0.0587244	1
ENSP00000419782	ENSP00000379643_T191	1	0.932602	1
ENSP00000419782	ENSP00000357106_T233	0	0.0251092	1
ENSP00000419782	ENSP00000363017_S41	1	0.262613	1
ENSP00000419782	ENSP00000367064_S2956	0	0.0525139	1
ENSP00000419782	ENSP00000437955_S711	1	0.857068	1
ENSP00000419782	ENSP00000265728_S667	0	0.0514294	1
ENSP00000324560	ENSP00000385025_S400	1	0.904429	1
ENSP00000324560	ENSP00000370047_S17	0	0.534943	1
ENSP00000324560	ENSP00000331288_S366	1	0.450851	1
ENSP00000324560	ENSP00000252595_S615	0	0.843869	1
ENSP00000324560	ENSP00000386710_S14	1	0.675874	1
ENSP00000324560	ENSP00000356016_S1529	0	0.44135	1
ENSP00000324560	ENSP00000234590_S282	1	0.565147	1
ENSP00000324560	ENSP00000267406_S79	0	0.310873	1
ENSP00000324560	ENSP00000306881_T405	1	0.266509	1
ENSP00000324560	ENSP00000025008_T631	0	0.446356	1
ENSP00000324560	ENSP00000384259_S316	1	0.380087	1
ENSP00000324560	ENSP00000351310_S42	0	0.696451	1
ENSP00000324560	ENSP00000262585_S472	1	0.579235	1
ENSP00000324560	ENSP00000430985_S536	0	0.42627	1
ENSP00000324560	ENSP00000385025_S492	1	0.552151	1
ENSP00000324560	ENSP00000314214_S61	0	0.710014	1
ENSP00000324560	ENSP00000262585_S490	1	0.849959	1
ENSP00000324560	ENSP00000221992_S441	0	0.169585	1
ENSP00000371341	ENSP00000386660_Y1114	1	0.671434	1
ENSP00000371341	ENSP00000251535_Y649	0	0.644344	1
ENSP00000361423	ENSP00000338345_Y39	1	0.884642	1
ENSP00000361423	ENSP00000483486_Y11	0	0.799377	1
ENSP00000361423	ENSP00000261531_Y292	1	0.965392	1
ENSP00000361423	ENSP00000307342_Y434	0	0.892847	1
ENSP00000361423	ENSP00000340330_Y327	1	0.719399	1
ENSP00000361423	ENSP00000327054_Y274	0	0.715931	1
ENSP00000361423	ENSP00000261531_Y433	1	0.813461	1
ENSP00000361423	ENSP00000481359_Y122	0	0.849684	1
ENSP00000361423	ENSP00000300574_Y239	1	0.876398	1
ENSP00000361423	ENSP00000364591_Y87	0	0.891879	1
ENSP00000361423	ENSP00000261531_Y430	1	0.857904	1
ENSP00000361423	ENSP00000367172_Y80	0	0.783784	1
ENSP00000361423	ENSP00000253363_Y99	1	0.949712	1
ENSP00000361423	ENSP00000477927_Y420	0	0.715004	1
ENSP00000361423	ENSP00000430432_Y222	1	0.920736	1
ENSP00000361423	ENSP00000387593_Y1267	0	0.820134	1
ENSP00000361423	ENSP00000385571_Y367	1	0.899469	1
ENSP00000361423	ENSP00000441065_Y353	0	0.512451	1
ENSP00000361423	ENSP00000216479_Y223	1	0.862897	1
ENSP00000361423	ENSP00000356560_Y893	0	0.745437	1
ENSP00000361423	ENSP00000301764_Y718	1	0.894069	1
ENSP00000361423	ENSP00000428579_Y1341	0	0.897267	1
ENSP00000215832	ENSP00000263980_T779	1	0.903399	1
ENSP00000215832	ENSP00000351138_T411	0	0.311588	1
ENSP00000215832	ENSP00000263980_S771	1	0.9059	1
ENSP00000215832	ENSP00000353582_S453	0	0.0803822	1
ENSP00000215832	ENSP00000159111_S352	1	0.891842	1
ENSP00000215832	ENSP00000331879_S430	0	0.101014	1
ENSP00000215832	ENSP00000159111_T1065	1	0.942003	1
ENSP00000215832	ENSP00000337053_T88	0	0.0552014	1
ENSP00000215832	ENSP00000403701_S14	1	0.904562	1
ENSP00000215832	ENSP00000455507_S8135	0	0.397547	1
ENSP00000215832	ENSP00000351327_T265	1	0.902998	1
ENSP00000215832	ENSP00000466989_T484	0	0.0926397	1
ENSP00000215832	ENSP00000159111_S622	1	0.89768	1
ENSP00000215832	ENSP00000164227_S290	0	0.0785549	1
ENSP00000215832	ENSP00000478061_S46	1	0.887476	1
ENSP00000215832	ENSP00000240587_S885	0	0.133451	1
ENSP00000215832	ENSP00000307181_S36	1	0.939152	1
ENSP00000215832	ENSP00000365411_S307	0	0.055733	1
ENSP00000215832	ENSP00000256196_S186	1	0.907957	1
ENSP00000215832	ENSP00000325017_S1265	0	0.153708	1
ENSP00000215832	ENSP00000362413_S203	1	0.899617	1
ENSP00000215832	ENSP00000313885_S673	0	0.232988	1
ENSP00000215832	ENSP00000477703_S191	1	0.121812	1
ENSP00000215832	ENSP00000309141_S85	0	0.799721	1
ENSP00000215832	ENSP00000414150_S222	1	0.897368	1
ENSP00000215832	ENSP00000415434_S1190	0	0.162123	1
ENSP00000215832	ENSP00000159111_S566	1	0.946221	1
ENSP00000215832	ENSP00000393596_S2809	0	0.0343273	1
ENSP00000378217	ENSP00000310170_T217	1	0.356687	1
ENSP00000378217	ENSP00000480509_T54	0	0.211874	1
ENSP00000378217	ENSP00000374455_S349	1	0.508175	1
ENSP00000378217	ENSP00000330601_S43	0	0.0937912	1
ENSP00000378217	ENSP00000361009_S313	1	0.666498	1
ENSP00000378217	ENSP00000380054_S104	0	0.599075	1
ENSP00000378217	ENSP00000289902_S69	1	0.495447	1
ENSP00000378217	ENSP00000460885_S462	0	0.397813	1
ENSP00000393312	ENSP00000265838_Y407	1	0.588891	1
ENSP00000393312	ENSP00000216780_Y158	0	0.889929	1
ENSP00000215659	ENSP00000431512_S307	1	0.909689	1
ENSP00000215659	ENSP00000283033_S30	0	0.177069	1
ENSP00000362680	ENSP00000407586_Y96	1	0.755314	1
ENSP00000362680	ENSP00000480359_Y560	0	0.526501	1
ENSP00000362680	ENSP00000260731_Y211	1	0.808483	1
ENSP00000362680	ENSP00000441949_Y159	0	0.688186	1
ENSP00000362680	ENSP00000478901_Y244	1	0.780736	1
ENSP00000362680	ENSP00000348632_Y369	0	0.733863	1
ENSP00000362680	ENSP00000220597_Y317	1	0.789677	1
ENSP00000362680	ENSP00000411593_Y52	0	0.827495	1
ENSP00000362680	ENSP00000258201_Y99	1	0.880202	1
ENSP00000362680	ENSP00000357835_Y132	0	0.784246	1
ENSP00000362680	ENSP00000312185_Y720	1	0.866215	1
ENSP00000362680	ENSP00000275493_Y626	0	0.430093	1
ENSP00000362680	ENSP00000346032_Y42	1	0.628248	1
ENSP00000362680	ENSP00000344563_Y7	0	0.793337	1
ENSP00000362680	ENSP00000402103_Y736	1	0.79456	1
ENSP00000362680	ENSP00000420174_Y299	0	0.678455	1
ENSP00000362680	ENSP00000358548_Y32	1	0.877569	1
ENSP00000362680	ENSP00000233099_Y1905	0	0.510466	1
ENSP00000362680	ENSP00000260731_Y231	1	0.674893	1
ENSP00000362680	ENSP00000400887_Y881	0	0.848483	1
ENSP00000362680	ENSP00000386710_Y15	1	0.903702	1
ENSP00000362680	ENSP00000355731_Y790	0	0.703838	1
ENSP00000362680	ENSP00000275493_Y944	1	0.656267	1
ENSP00000362680	ENSP00000367494_Y149	0	0.768672	1
ENSP00000362680	ENSP00000342858_Y193	1	0.896657	1
ENSP00000362680	ENSP00000371994_Y83	0	0.438225	1
ENSP00000362680	ENSP00000428489_Y74	1	0.5699	1
ENSP00000362680	ENSP00000284509_Y878	0	0.442625	1
ENSP00000362680	ENSP00000246006_Y644	1	0.84032	1
ENSP00000362680	ENSP00000384192_Y439	0	0.836596	1
ENSP00000362680	ENSP00000312185_Y724	1	0.913043	1
ENSP00000362680	ENSP00000342118_Y595	0	0.807206	1
ENSP00000362680	ENSP00000478901_Y301	1	0.784087	1
ENSP00000362680	ENSP00000432586_Y4234	0	0.829891	1
ENSP00000362680	ENSP00000478901_Y300	1	0.823681	1
ENSP00000362680	ENSP00000395574_Y439	0	0.876021	1
ENSP00000362680	ENSP00000246006_Y628	1	0.720993	1
ENSP00000362680	ENSP00000388723_Y414	0	0.752678	1
ENSP00000362680	ENSP00000363371_Y665	1	0.837462	1
ENSP00000362680	ENSP00000264187_Y1211	0	0.477898	1
ENSP00000362680	ENSP00000379904_Y406	1	0.627483	1
ENSP00000362680	ENSP00000282516_Y2322	0	0.453565	1
ENSP00000362680	ENSP00000407586_Y32	1	0.877569	1
ENSP00000362680	ENSP00000313034_Y15	0	0.740128	1
ENSP00000362680	ENSP00000352257_Y530	1	0.73276	1
ENSP00000362680	ENSP00000481455_Y354	0	0.436128	1
ENSP00000362680	ENSP00000369134_Y327	1	0.663049	1
ENSP00000362680	ENSP00000419313_Y517	0	0.767589	1
ENSP00000362680	ENSP00000260731_Y125	1	0.877445	1
ENSP00000362680	ENSP00000273261_Y558	0	0.757221	1
ENSP00000341189	ENSP00000355231_Y233	1	0.716549	1
ENSP00000341189	ENSP00000463188_Y480	0	0.165566	1
ENSP00000324806	ENSP00000333188_S33	1	0.914921	1
ENSP00000324806	ENSP00000482579_S1080	0	0.182063	1
ENSP00000324806	ENSP00000307272_S877	1	0.830635	1
ENSP00000324806	ENSP00000332737_S205	0	0.738091	1
ENSP00000324806	ENSP00000482607_S391	1	0.822294	1
ENSP00000324806	ENSP00000283141_S134	0	0.19276	1
ENSP00000324806	ENSP00000402084_S211	1	0.427648	1
ENSP00000324806	ENSP00000480663_S283	0	0.271861	1
ENSP00000324806	ENSP00000320147_S368	1	0.354979	1
ENSP00000324806	ENSP00000414891_S76	0	0.163038	1
ENSP00000324806	ENSP00000365380_S274	1	0.335528	1
ENSP00000324806	ENSP00000345555_S60	0	0.195422	1
ENSP00000324806	ENSP00000254325_S120	1	0.846374	1
ENSP00000324806	ENSP00000254325_S874	0	0.380101	1
ENSP00000324806	ENSP00000242576_T60	1	0.848101	1
ENSP00000324806	ENSP00000394757_T401	0	0.36154	1
ENSP00000324806	ENSP00000307272_S722	1	0.407658	1
ENSP00000324806	ENSP00000339787_S614	0	0.389092	1
ENSP00000324806	ENSP00000347232_T171	1	0.705891	1
ENSP00000324806	ENSP00000349351_T36	0	0.246893	1
ENSP00000329967	ENSP00000368022_S473	1	0.328647	1
ENSP00000329967	ENSP00000475939_S900	0	0.64354	1
ENSP00000373700	ENSP00000233146_Y238	1	0.834702	1
ENSP00000373700	ENSP00000440896_Y254	0	0.393466	1
ENSP00000278568	ENSP00000382800_T223	1	0.744313	1
ENSP00000278568	ENSP00000327025_T375	0	0.178472	1
ENSP00000313950	ENSP00000371475_S1347	1	0.474957	1
ENSP00000313950	ENSP00000396995_S661	0	0.210616	1
ENSP00000313950	ENSP00000367276_T39	1	0.814773	1
ENSP00000313950	ENSP00000296589_T478	0	0.138027	1
ENSP00000313950	ENSP00000359000_S174	1	0.503181	1
ENSP00000313950	ENSP00000297848_S311	0	0.4596	1
ENSP00000313950	ENSP00000343629_S1013	1	0.66939	1
ENSP00000313950	ENSP00000359486_S23	0	0.306121	1
ENSP00000313950	ENSP00000319664_T40	1	0.776547	1
ENSP00000313950	ENSP00000417214_T282	0	0.250512	1
ENSP00000313950	ENSP00000291386_S19	1	0.267319	1
ENSP00000313950	ENSP00000348772_S1237	0	0.84292	1
ENSP00000313950	ENSP00000460871_T312	1	0.535083	1
ENSP00000313950	ENSP00000343405_T617	0	0.13792	1
ENSP00000385571	ENSP00000277541_T2511	1	0.595897	1
ENSP00000385571	ENSP00000339577_T109	0	0.0837194	1
ENSP00000385571	ENSP00000395535_S228	1	0.781043	1
ENSP00000385571	ENSP00000360855_S514	0	0.180309	1
ENSP00000385571	ENSP00000395535_S92	1	0.807103	1
ENSP00000385571	ENSP00000482743_S219	0	0.730386	1
ENSP00000385571	ENSP00000385571_T880	1	0.680481	1
ENSP00000385571	ENSP00000362590_T87	0	0.0628904	1
ENSP00000385571	ENSP00000385571_S882	1	0.631516	1
ENSP00000385571	ENSP00000301825_S400	0	0.0571787	1
ENSP00000378699	ENSP00000283195_T2153	1	0.835342	1
ENSP00000378699	ENSP00000353030_T1148	0	0.876093	1
ENSP00000378699	ENSP00000337998_S451	1	0.910729	1
ENSP00000378699	ENSP00000381657_S661	0	0.064932	1
ENSP00000378699	ENSP00000323300_S135	1	0.898871	1
ENSP00000378699	ENSP00000485678_S207	0	0.0590125	1
ENSP00000378699	ENSP00000262713_S175	1	0.91266	1
ENSP00000378699	ENSP00000408132_S568	0	0.218532	1
ENSP00000378699	ENSP00000337998_S440	1	0.947875	1
ENSP00000378699	ENSP00000278612_S1129	0	0.349879	1
ENSP00000378699	ENSP00000434033_S548	1	0.94053	1
ENSP00000378699	ENSP00000239444_S69	0	0.219896	1
ENSP00000378699	ENSP00000412292_S110	1	0.932996	1
ENSP00000378699	ENSP00000263847_S152	0	0.0481906	1
ENSP00000378699	ENSP00000317636_S727	1	0.922307	1
ENSP00000378699	ENSP00000473567_S499	0	0.136017	1
ENSP00000378699	ENSP00000319417_T358	1	0.825506	1
ENSP00000378699	ENSP00000281722_T485	0	0.058863	1
ENSP00000378699	ENSP00000337998_S577	1	0.930452	1
ENSP00000378699	ENSP00000481715_S922	0	0.85012	1
ENSP00000378699	ENSP00000294383_S2604	1	0.879976	1
ENSP00000378699	ENSP00000307014_S56	0	0.0785433	1
ENSP00000378699	ENSP00000363017_S41	1	0.204724	1
ENSP00000378699	ENSP00000286063_S903	0	0.0648484	1
ENSP00000378699	ENSP00000262713_S119	1	0.953056	1
ENSP00000378699	ENSP00000258098_S207	0	0.0925393	1
ENSP00000378699	ENSP00000251900_T305	1	0.95073	1
ENSP00000378699	ENSP00000364907_T371	0	0.237955	1
ENSP00000378699	ENSP00000337998_S470	1	0.963979	1
ENSP00000378699	ENSP00000376543_S1236	0	0.231036	1
ENSP00000378699	ENSP00000419465_S90	1	0.88295	1
ENSP00000378699	ENSP00000316357_S969	0	0.0806434	1
ENSP00000378699	ENSP00000283195_S2276	1	0.944204	1
ENSP00000378699	ENSP00000376855_S317	0	0.296838	1
ENSP00000378699	ENSP00000337998_S477	1	0.9545	1
ENSP00000378699	ENSP00000303151_S20	0	0.061012	1
ENSP00000378699	ENSP00000479266_S116	1	0.880928	1
ENSP00000378699	ENSP00000373215_S36	0	0.107899	1
ENSP00000378699	ENSP00000283195_S2280	1	0.948411	1
ENSP00000378699	ENSP00000332886_S1343	0	0.290158	1
ENSP00000378699	ENSP00000319417_T360	1	0.9566	1
ENSP00000378699	ENSP00000470478_T2799	0	0.0690151	1
ENSP00000378699	ENSP00000344220_T354	1	0.865677	1
ENSP00000378699	ENSP00000356825_T1458	0	0.207356	1
ENSP00000378699	ENSP00000340691_S83	1	0.937373	1
ENSP00000378699	ENSP00000318086_S831	0	0.222081	1
ENSP00000378699	ENSP00000251900_S590	1	0.948639	1
ENSP00000378699	ENSP00000296452_S730	0	0.0849903	1
ENSP00000378699	ENSP00000294383_S2047	1	0.926725	1
ENSP00000378699	ENSP00000344546_S676	0	0.13415	1
ENSP00000378699	ENSP00000311513_S1375	1	0.939878	1
ENSP00000378699	ENSP00000272895_S1068	0	0.100112	1
ENSP00000378699	ENSP00000429744_S413	1	0.935052	1
ENSP00000378699	ENSP00000391088_S1574	0	0.0882118	1
ENSP00000378699	ENSP00000294383_S1616	1	0.1033	1
ENSP00000378699	ENSP00000278198_S95	0	0.21474	1
ENSP00000378699	ENSP00000325290_T128	1	0.959272	1
ENSP00000378699	ENSP00000334675_T175	0	0.331597	1
ENSP00000378699	ENSP00000337998_S571	1	0.953489	1
ENSP00000378699	ENSP00000350896_S940	0	0.0822967	1
ENSP00000378699	ENSP00000479266_S187	1	0.892071	1
ENSP00000378699	ENSP00000437362_S94	0	0.0663786	1
ENSP00000378699	ENSP00000261402_S445	1	0.90909	1
ENSP00000378699	ENSP00000314901_S189	0	0.0885641	1
ENSP00000378699	ENSP00000478927_S138	1	0.842628	1
ENSP00000378699	ENSP00000401435_S33	0	0.0700169	1
ENSP00000378699	ENSP00000323300_S249	1	0.905037	1
ENSP00000378699	ENSP00000346879_S393	0	0.0425039	1
ENSP00000378699	ENSP00000479266_S212	1	0.926534	1
ENSP00000378699	ENSP00000229307_S261	0	0.135266	1
ENSP00000372857	ENSP00000347232_S338	1	0.605341	1
ENSP00000372857	ENSP00000272238_S372	0	0.469426	1
ENSP00000429744	ENSP00000408695_S226	1	0.510195	1
ENSP00000429744	ENSP00000456609_S632	0	0.412807	1
ENSP00000429744	ENSP00000408695_T228	1	0.51711	1
ENSP00000429744	ENSP00000354238_T890	0	0.746969	1
ENSP00000217244	ENSP00000457243_T211	1	0.694885	1
ENSP00000217244	ENSP00000330904_T34	0	0.254104	1
ENSP00000217244	ENSP00000338019_S247	1	0.567578	1
ENSP00000217244	ENSP00000479248_S762	0	0.490827	1
ENSP00000217244	ENSP00000325485_S356	1	0.734896	1
ENSP00000217244	ENSP00000363667_S18	0	0.450314	1
ENSP00000217244	ENSP00000325863_S688	1	0.730612	1
ENSP00000217244	ENSP00000225983_S292	0	0.412143	1
ENSP00000217244	ENSP00000444357_S16	1	0.804757	1
ENSP00000217244	ENSP00000339017_S179	0	0.487277	1
ENSP00000217244	ENSP00000364320_S235	1	0.868197	1
ENSP00000217244	ENSP00000361769_S297	0	0.721229	1
ENSP00000217244	ENSP00000338019_S250	1	0.783883	1
ENSP00000217244	ENSP00000239316_S98	0	0.761927	1
ENSP00000217244	ENSP00000251363_S342	1	0.828968	1
ENSP00000217244	ENSP00000375951_S327	0	0.786256	1
ENSP00000217244	ENSP00000325485_S350	1	0.887173	1
ENSP00000217244	ENSP00000263817_S602	0	0.260668	1
ENSP00000217244	ENSP00000325863_S558	1	0.735525	1
ENSP00000217244	ENSP00000487003_S669	0	0.595399	1
ENSP00000217244	ENSP00000328088_S231	1	0.768168	1
ENSP00000217244	ENSP00000409738_S204	0	0.402444	1
ENSP00000217244	ENSP00000401566_S536	1	0.819619	1
ENSP00000217244	ENSP00000358045_S562	0	0.55564	1
ENSP00000217244	ENSP00000359300_T138	1	0.524731	1
ENSP00000217244	ENSP00000484525_T567	0	0.288724	1
ENSP00000217244	ENSP00000251496_S975	1	0.828285	1
ENSP00000217244	ENSP00000355060_S638	0	0.532043	1
ENSP00000217244	ENSP00000325863_S561	1	0.651956	1
ENSP00000217244	ENSP00000298281_S590	0	0.569113	1
ENSP00000217244	ENSP00000364320_S229	1	0.863057	1
ENSP00000217244	ENSP00000413845_S248	0	0.523017	1
ENSP00000217244	ENSP00000383042_S137	1	0.764748	1
ENSP00000217244	ENSP00000283243_S141	0	0.296822	1
ENSP00000217244	ENSP00000401566_S551	1	0.825248	1
ENSP00000217244	ENSP00000405068_S233	0	0.546533	1
ENSP00000217244	ENSP00000366434_S46	1	0.869184	1
ENSP00000217244	ENSP00000396445_S367	0	0.121044	1
ENSP00000217244	ENSP00000364320_S233	1	0.860861	1
ENSP00000217244	ENSP00000377370_S206	0	0.746382	1
ENSP00000217244	ENSP00000359300_S158	1	0.757501	1
ENSP00000217244	ENSP00000330572_S224	0	0.642536	1
ENSP00000217244	ENSP00000383042_S131	1	0.730545	1
ENSP00000217244	ENSP00000421566_S513	0	0.646464	1
ENSP00000217244	ENSP00000325863_S689	1	0.845873	1
ENSP00000217244	ENSP00000478463_S46	0	0.603127	1
ENSP00000217244	ENSP00000251496_S973	1	0.772628	1
ENSP00000217244	ENSP00000275767_S123	0	0.317604	1
ENSP00000217244	ENSP00000376453_S353	1	0.780866	1
ENSP00000217244	ENSP00000355922_S3043	0	0.49731	1
ENSP00000217244	ENSP00000325485_S355	1	0.679771	1
ENSP00000217244	ENSP00000324651_S111	0	0.344319	1
ENSP00000217244	ENSP00000319052_T138	1	0.450377	1
ENSP00000217244	ENSP00000303427_T4	0	0.181939	1
ENSP00000217244	ENSP00000325485_S354	1	0.845401	1
ENSP00000217244	ENSP00000482887_S361	0	0.29813	1
ENSP00000362608	ENSP00000365380_S422	1	0.874565	1
ENSP00000362608	ENSP00000478609_S1112	0	0.911745	1
ENSP00000211287	ENSP00000431512_S307	1	0.950038	1
ENSP00000211287	ENSP00000222673_S54	0	0.167509	1
ENSP00000408695	ENSP00000394888_S2087	1	0.612686	1
ENSP00000408695	ENSP00000479615_S346	0	0.595498	1
ENSP00000408695	ENSP00000336528_T447	1	0.438498	1
ENSP00000408695	ENSP00000379702_T95	0	0.182803	1
ENSP00000408695	ENSP00000312397_S433	1	0.935122	1
ENSP00000408695	ENSP00000230671_S334	0	0.278657	1
ENSP00000408695	ENSP00000380903_S1330	1	0.664372	1
ENSP00000408695	ENSP00000439479_S1127	0	0.596647	1
ENSP00000408695	ENSP00000479597_S7	1	0.31126	1
ENSP00000408695	ENSP00000348596_S595	0	0.733555	1
ENSP00000408695	ENSP00000394888_S2082	1	0.936822	1
ENSP00000408695	ENSP00000358795_S427	0	0.159309	1
ENSP00000408695	ENSP00000394888_S2077	1	0.9265	1
ENSP00000408695	ENSP00000266376_S465	0	0.912667	1
ENSP00000408695	ENSP00000479597_S12	1	0.371604	1
ENSP00000408695	ENSP00000307134_S130	0	0.449728	1
ENSP00000358335	ENSP00000336799_T334	1	0.425016	1
ENSP00000358335	ENSP00000261800_T2807	0	0.421517	1
ENSP00000358335	ENSP00000388806_S230	1	0.983547	1
ENSP00000358335	ENSP00000482580_S245	0	0.444933	1
ENSP00000358335	ENSP00000346694_T176	1	0.625681	1
ENSP00000358335	ENSP00000340660_T219	0	0.264758	1
ENSP00000358335	ENSP00000373058_T166	1	0.542972	1
ENSP00000358335	ENSP00000333680_T228	0	0.837757	1
ENSP00000358335	ENSP00000358866_T1286	1	0.775346	1
ENSP00000358335	ENSP00000323929_T1251	0	0.357897	1
ENSP00000358335	ENSP00000359645_T216	1	0.505835	1
ENSP00000358335	ENSP00000368314_T1032	0	0.391684	1
ENSP00000358335	ENSP00000377664_T1013	1	0.874677	1
ENSP00000358335	ENSP00000482732_T23	0	0.410068	1
ENSP00000358335	ENSP00000299767_S674	1	0.718761	1
ENSP00000358335	ENSP00000478671_S217	0	0.439371	1
ENSP00000358335	ENSP00000387286_T75	1	0.82297	1
ENSP00000358335	ENSP00000421557_T297	0	0.319359	1
ENSP00000358335	ENSP00000339063_T261	1	0.521801	1
ENSP00000358335	ENSP00000335615_T746	0	0.593907	1
ENSP00000342105	ENSP00000487367_T25	1	0.561703	1
ENSP00000342105	ENSP00000306362_T13	0	0.345455	1
ENSP00000364133	ENSP00000444357_S18	1	0.582323	1
ENSP00000364133	ENSP00000486009_S598	0	0.568107	1
ENSP00000382423	ENSP00000277541_T2511	1	0.613552	1
ENSP00000382423	ENSP00000403042_T489	0	0.401324	1
ENSP00000362361	ENSP00000366396_T439	1	0.6767	1
ENSP00000362361	ENSP00000384957_T22	0	0.0677352	1
ENSP00000424757	ENSP00000256474_T105	1	0.32687	1
ENSP00000424757	ENSP00000337572_T529	0	0.331016	1
ENSP00000424757	ENSP00000256474_Y175	1	0.026373	1
ENSP00000424757	ENSP00000419101_Y532	0	0.0144166	1
ENSP00000424757	ENSP00000256474_T202	1	0.444159	1
ENSP00000424757	ENSP00000473853_T503	0	0.550258	1
ENSP00000424757	ENSP00000256474_S168	1	0.392943	1
ENSP00000424757	ENSP00000359552_S636	0	0.403716	1
ENSP00000424757	ENSP00000256474_T100	1	0.367021	1
ENSP00000424757	ENSP00000253673_T59	0	0.534417	1
ENSP00000424757	ENSP00000256474_Y112	1	0.0260688	1
ENSP00000424757	ENSP00000225371_Y511	0	0.0901243	1
ENSP00000424757	ENSP00000256474_S183	1	0.57064	1
ENSP00000424757	ENSP00000381003_S1569	0	0.436064	1
ENSP00000378974	ENSP00000429240_S455	1	0.881938	1
ENSP00000378974	ENSP00000478104_S2375	0	0.117094	1
ENSP00000378974	ENSP00000318822_T105	1	0.161603	1
ENSP00000378974	ENSP00000375027_T47	0	0.0669339	1
ENSP00000378974	ENSP00000478061_S46	1	0.863877	1
ENSP00000378974	ENSP00000480091_S203	0	0.171118	1
ENSP00000378974	ENSP00000337332_S10	1	0.865746	1
ENSP00000378974	ENSP00000393260_S139	0	0.219668	1
ENSP00000378974	ENSP00000346762_T103	1	0.769585	1
ENSP00000378974	ENSP00000372169_T313	0	0.0932025	1
ENSP00000378974	ENSP00000347170_S306	1	0.952563	1
ENSP00000378974	ENSP00000351075_S357	0	0.234356	1
ENSP00000256443	ENSP00000366396_T439	1	0.713978	1
ENSP00000256443	ENSP00000261588_T643	0	0.0756049	1
ENSP00000393139	ENSP00000265728_S312	1	0.463292	1
ENSP00000393139	ENSP00000317224_S628	0	0.630288	1
ENSP00000393139	ENSP00000265728_T281	1	0.300808	1
ENSP00000393139	ENSP00000478226_T88	0	0.350119	1
ENSP00000393139	ENSP00000393139_S277	1	0.847636	1
ENSP00000393139	ENSP00000349508_S1073	0	0.561213	1
ENSP00000393139	ENSP00000393139_S297	1	0.477659	1
ENSP00000393139	ENSP00000277225_S1647	0	0.376512	1
ENSP00000393139	ENSP00000296930_S137	1	0.860946	1
ENSP00000393139	ENSP00000367570_S172	0	0.613216	1
ENSP00000393139	ENSP00000265728_T273	1	0.856845	1
ENSP00000393139	ENSP00000321963_T202	0	0.431999	1
ENSP00000350224	ENSP00000278568_Y153	1	0.905909	1
ENSP00000350224	ENSP00000332591_Y259	0	0.705223	1
ENSP00000365692	ENSP00000320171_T454	1	0.238368	1
ENSP00000365692	ENSP00000353114_T475	0	0.370579	1
ENSP00000430684	ENSP00000384273_S131	1	0.53161	1
ENSP00000430684	ENSP00000422431_S84	0	0.51686	1
ENSP00000430684	ENSP00000384273_S45	1	0.638796	1
ENSP00000430684	ENSP00000350263_S456	0	0.451673	1
ENSP00000430684	ENSP00000264431_S1254	1	0.310101	1
ENSP00000430684	ENSP00000458065_S380	0	0.520947	1
ENSP00000430684	ENSP00000164227_S454	1	0.669757	1
ENSP00000430684	ENSP00000273962_S145	0	0.447568	1
ENSP00000382697	ENSP00000349486_S1378	1	0.871902	1
ENSP00000382697	ENSP00000407685_S668	0	0.426719	1
ENSP00000301178	ENSP00000312185_Y720	1	0.938559	1
ENSP00000301178	ENSP00000354255_Y306	0	0.894466	1
ENSP00000301178	ENSP00000290246_Y713	1	0.932275	1
ENSP00000301178	ENSP00000351671_Y84	0	0.711794	1
ENSP00000301178	ENSP00000312185_Y724	1	0.940751	1
ENSP00000301178	ENSP00000341045_Y179	0	0.914812	1
ENSP00000309591	ENSP00000298910_S910	1	0.639073	1
ENSP00000309591	ENSP00000374237_S197	0	0.227911	1
ENSP00000309591	ENSP00000384273_S45	1	0.453249	1
ENSP00000309591	ENSP00000365588_S1235	0	0.657293	1
ENSP00000309591	ENSP00000305372_S262	1	0.833782	1
ENSP00000309591	ENSP00000357804_S211	0	0.170594	1
ENSP00000309591	ENSP00000434033_S563	1	0.938846	1
ENSP00000309591	ENSP00000296755_S1378	0	0.534757	1
ENSP00000309591	ENSP00000437955_T479	1	0.173	1
ENSP00000309591	ENSP00000261507_T274	0	0.148162	1
ENSP00000309591	ENSP00000312397_S433	1	0.922755	1
ENSP00000309591	ENSP00000392318_S580	0	0.229806	1
ENSP00000309591	ENSP00000386660_S265	1	0.827813	1
ENSP00000309591	ENSP00000378418_S268	0	0.477956	1
ENSP00000309591	ENSP00000388402_S334	1	0.727865	1
ENSP00000309591	ENSP00000480274_S236	0	0.213191	1
ENSP00000309591	ENSP00000261712_S14	1	0.78369	1
ENSP00000309591	ENSP00000297873_S221	0	0.299347	1
ENSP00000309591	ENSP00000335203_S39	1	0.447049	1
ENSP00000309591	ENSP00000243108_S204	0	0.337718	1
ENSP00000309591	ENSP00000361009_S436	1	0.888195	1
ENSP00000309591	ENSP00000368989_S266	0	0.329119	1
ENSP00000309591	ENSP00000289902_S69	1	0.314755	1
ENSP00000309591	ENSP00000351790_S254	0	0.363266	1
ENSP00000309591	ENSP00000305372_S261	1	0.484366	1
ENSP00000309591	ENSP00000368798_S265	0	0.475382	1
ENSP00000309591	ENSP00000289968_S702	1	0.919968	1
ENSP00000309591	ENSP00000299687_S1549	0	0.516929	1
ENSP00000309591	ENSP00000250617_S684	1	0.874147	1
ENSP00000309591	ENSP00000339109_S652	0	0.207444	1
ENSP00000309591	ENSP00000434033_S554	1	0.853044	1
ENSP00000309591	ENSP00000316482_S211	0	0.162122	1
ENSP00000309591	ENSP00000301764_S645	1	0.755354	1
ENSP00000309591	ENSP00000398880_S608	0	0.233634	1
ENSP00000275493	ENSP00000355231_Y233	1	0.812319	1
ENSP00000275493	ENSP00000264380_Y46	0	0.826707	1
ENSP00000275493	ENSP00000359380_Y41	1	0.948223	1
ENSP00000275493	ENSP00000352676_Y15	0	0.516441	1
ENSP00000275493	ENSP00000359380_Y14	1	0.839521	1
ENSP00000275493	ENSP00000380442_Y43	0	0.852658	1
ENSP00000275493	ENSP00000355231_Y352	1	0.753143	1
ENSP00000275493	ENSP00000369728_Y180	0	0.524466	1
ENSP00000275493	ENSP00000359380_Y55	1	0.968712	1
ENSP00000275493	ENSP00000383337_Y255	0	0.855214	1
ENSP00000275493	ENSP00000362409_Y593	1	0.841038	1
ENSP00000275493	ENSP00000264257_Y473	0	0.8596	1
ENSP00000275493	ENSP00000355231_Y229	1	0.939884	1
ENSP00000275493	ENSP00000364864_Y675	0	0.968454	1
ENSP00000275493	ENSP00000464030_Y179	1	0.860867	1
ENSP00000275493	ENSP00000295887_Y182	0	0.472369	1
ENSP00000270861	ENSP00000327077_S372	1	0.507545	1
ENSP00000270861	ENSP00000374274_S849	0	0.636673	1
ENSP00000300093	ENSP00000316578_S541	1	0.665747	1
ENSP00000300093	ENSP00000354961_S85	0	0.850748	1
ENSP00000300093	ENSP00000325863_S688	1	0.658719	1
ENSP00000300093	ENSP00000379568_S270	0	0.395844	1
ENSP00000300093	ENSP00000295746_S904	1	0.632195	1
ENSP00000300093	ENSP00000479536_S403	0	0.633776	1
ENSP00000300093	ENSP00000479904_S303	1	0.633625	1
ENSP00000300093	ENSP00000379566_S832	0	0.601295	1
ENSP00000300093	ENSP00000334808_S330	1	0.554028	1
ENSP00000300093	ENSP00000352882_S1617	0	0.766846	1
ENSP00000300093	ENSP00000418960_S1164	1	0.662524	1
ENSP00000300093	ENSP00000321021_S56	0	0.49113	1
ENSP00000300093	ENSP00000234038_S44	1	0.654043	1
ENSP00000300093	ENSP00000351407_S202	0	0.531767	1
ENSP00000300093	ENSP00000234038_S27	1	0.528964	1
ENSP00000300093	ENSP00000328720_S634	0	0.658402	1
ENSP00000300093	ENSP00000299821_S288	1	0.748308	1
ENSP00000300093	ENSP00000482950_S350	0	0.520697	1
ENSP00000300093	ENSP00000342307_S768	1	0.626633	1
ENSP00000300093	ENSP00000241436_S651	0	0.461334	1
ENSP00000300093	ENSP00000234038_S47	1	0.684165	1
ENSP00000300093	ENSP00000349727_S423	0	0.704085	1
ENSP00000300093	ENSP00000261402_S480	1	0.693447	1
ENSP00000300093	ENSP00000377061_S355	0	0.289716	1
ENSP00000300093	ENSP00000316578_S539	1	0.720234	1
ENSP00000300093	ENSP00000364860_S352	0	0.521554	1
ENSP00000300093	ENSP00000383042_S126	1	0.666699	1
ENSP00000300093	ENSP00000481854_S100	0	0.713004	1
ENSP00000300093	ENSP00000261402_S476	1	0.817703	1
ENSP00000300093	ENSP00000254854_S286	0	0.538387	1
ENSP00000300093	ENSP00000316578_S546	1	0.555607	1
ENSP00000300093	ENSP00000436042_S417	0	0.738867	1
ENSP00000300093	ENSP00000311513_S1359	1	0.84927	1
ENSP00000300093	ENSP00000384957_S243	0	0.419752	1
ENSP00000369390	ENSP00000363836_S33	1	0.506256	1
ENSP00000369390	ENSP00000274625_S198	0	0.35875	1
ENSP00000369390	ENSP00000363836_T37	1	0.661288	1
ENSP00000369390	ENSP00000267622_T1268	0	0.130153	1
ENSP00000357345	ENSP00000218068_T51	1	0.964803	1
ENSP00000357345	ENSP00000400376_T645	0	0.3291	1
ENSP00000372035	ENSP00000363322_T7	1	0.624916	1
ENSP00000372035	ENSP00000436812_T5249	0	0.161039	1
ENSP00000372035	ENSP00000361027_S175	1	0.74432	1
ENSP00000372035	ENSP00000478796_S319	0	0.0689528	1
ENSP00000381932	ENSP00000389377_S261	1	0.958482	1
ENSP00000381932	ENSP00000439601_S514	0	0.472062	1
ENSP00000261799	ENSP00000371341_Y713	1	0.988138	1
ENSP00000261799	ENSP00000388325_Y48	0	0.732258	1
ENSP00000220751	ENSP00000220751_S174	1	0.224949	1
ENSP00000220751	ENSP00000283921_S37	0	0.0367694	1
ENSP00000220751	ENSP00000220751_S178	1	0.0662412	1
ENSP00000220751	ENSP00000437955_S39	0	0.16225	1
ENSP00000220751	ENSP00000220751_S181	1	0.0942374	1
ENSP00000220751	ENSP00000376543_S838	0	0.060286	1
ENSP00000337825	ENSP00000329967_Y354	1	0.803744	1
ENSP00000337825	ENSP00000348086_Y626	0	0.514351	1
ENSP00000266970	ENSP00000322142_T152	1	0.945633	1
ENSP00000266970	ENSP00000405030_T361	0	0.121592	1
ENSP00000266970	ENSP00000248594_S19	1	0.901398	1
ENSP00000266970	ENSP00000374280_S70	0	0.292417	1
ENSP00000266970	ENSP00000336868_S19	1	0.967696	1
ENSP00000266970	ENSP00000300747_S435	0	0.239347	1
ENSP00000266970	ENSP00000240123_S563	1	0.926158	1
ENSP00000266970	ENSP00000370744_S753	0	0.286294	1
ENSP00000266970	ENSP00000298139_S1133	1	0.935484	1
ENSP00000266970	ENSP00000311165_S262	0	0.343266	1
ENSP00000266970	ENSP00000469686_S130	1	0.932637	1
ENSP00000266970	ENSP00000233055_S72	0	0.113989	1
ENSP00000266970	ENSP00000426503_T112	1	0.920479	1
ENSP00000266970	ENSP00000255189_T139	0	0.58278	1
ENSP00000266970	ENSP00000363017_S41	1	0.46876	1
ENSP00000266970	ENSP00000386653_S393	0	0.212689	1
ENSP00000266970	ENSP00000251900_T305	1	0.947485	1
ENSP00000266970	ENSP00000264808_T446	0	0.545492	1
ENSP00000266970	ENSP00000347232_S175	1	0.132231	1
ENSP00000266970	ENSP00000254765_S55	0	0.123538	1
ENSP00000266970	ENSP00000361310_S687	1	0.847837	1
ENSP00000266970	ENSP00000379208_S213	0	0.42138	1
ENSP00000266970	ENSP00000251900_S590	1	0.940952	1
ENSP00000266970	ENSP00000441913_S1283	0	0.245826	1
ENSP00000266970	ENSP00000282572_S81	1	0.933151	1
ENSP00000266970	ENSP00000365576_S348	0	0.24518	1
ENSP00000266970	ENSP00000378529_S151	1	0.881238	1
ENSP00000266970	ENSP00000405032_S20	0	0.28858	1
ENSP00000266970	ENSP00000262127_S83	1	0.923212	1
ENSP00000266970	ENSP00000252483_S517	0	0.416628	1
ENSP00000356070	ENSP00000316042_S84	1	0.859596	2
ENSP00000356070	ENSP00000311665_S338	0	0.458409	2
ENSP00000356070	ENSP00000347847_S333	1	0.770125	2
ENSP00000356070	ENSP00000162749_S157	0	0.283316	2
ENSP00000356070	ENSP00000393583_S47	1	0.863463	2
ENSP00000356070	ENSP00000377789_S536	0	0.715504	2
ENSP00000356070	ENSP00000393583_S78	1	0.804954	2
ENSP00000356070	ENSP00000368022_S19	0	0.599659	2
ENSP00000356070	ENSP00000259808_S320	1	0.714627	2
ENSP00000356070	ENSP00000372445_S304	0	0.413893	2
ENSP00000356070	ENSP00000347847_S312	1	0.866717	2
ENSP00000356070	ENSP00000231173_S746	0	0.463942	2
ENSP00000257904	ENSP00000352516_S127	1	0.920878	2
ENSP00000257904	ENSP00000382269_S1613	0	0.12293	2
ENSP00000257904	ENSP00000469686_S130	1	0.897764	2
ENSP00000257904	ENSP00000329419_S584	0	0.0567703	2
ENSP00000451828	ENSP00000344666_S315	1	0.721264	2
ENSP00000451828	ENSP00000262462_S294	0	0.209573	2
ENSP00000451828	ENSP00000344666_T230	1	0.350277	2
ENSP00000451828	ENSP00000486167_T1298	0	0.120425	2
ENSP00000451828	ENSP00000301272_S220	1	0.811086	2
ENSP00000451828	ENSP00000275493_S229	0	0.503314	2
ENSP00000451828	ENSP00000357442_S48	1	0.926853	2
ENSP00000451828	ENSP00000321544_S22	0	0.349399	2
ENSP00000451828	ENSP00000299213_S451	1	0.510812	2
ENSP00000451828	ENSP00000261368_S678	0	0.659887	2
ENSP00000451828	ENSP00000261601_S432	1	0.719305	2
ENSP00000451828	ENSP00000363157_S14	0	0.236749	2
ENSP00000451828	ENSP00000320171_S202	1	0.28863	2
ENSP00000451828	ENSP00000345681_S251	0	0.239739	2
ENSP00000451828	ENSP00000320171_S97	1	0.362476	2
ENSP00000451828	ENSP00000239367_S187	0	0.243651	2
ENSP00000451828	ENSP00000164227_S41	1	0.867684	2
ENSP00000451828	ENSP00000326581_S403	0	0.315239	2
ENSP00000451828	ENSP00000315713_T826	1	0.731369	2
ENSP00000451828	ENSP00000487356_T38	0	0.256879	2
ENSP00000451828	ENSP00000337332_S338	1	0.921713	2
ENSP00000451828	ENSP00000424243_S1048	0	0.21115	2
ENSP00000451828	ENSP00000376352_T366	1	0.772494	2
ENSP00000451828	ENSP00000481089_T84	0	0.113953	2
ENSP00000451828	ENSP00000217244_T13	1	0.829754	2
ENSP00000451828	ENSP00000262715_T678	0	0.117027	2
ENSP00000451828	ENSP00000372351_S172	1	0.868568	2
ENSP00000451828	ENSP00000424226_S421	0	0.227173	2
ENSP00000362702	ENSP00000378356_S883	1	0.57892	2
ENSP00000362702	ENSP00000381007_S1978	0	0.544852	2
ENSP00000362702	ENSP00000483117_S255	1	0.56503	2
ENSP00000362702	ENSP00000369965_S126	0	0.557067	2
ENSP00000362702	ENSP00000378356_S683	1	0.530473	2
ENSP00000362702	ENSP00000487149_S626	0	0.719524	2
ENSP00000362702	ENSP00000378356_S244	1	0.594407	2
ENSP00000362702	ENSP00000396976_S353	0	0.635637	2
ENSP00000267890	ENSP00000385000_S135	1	0.773785	2
ENSP00000267890	ENSP00000479816_S535	0	0.805884	2
ENSP00000384625	ENSP00000478927_S128	1	0.84356	2
ENSP00000384625	ENSP00000311997_S676	0	0.939068	2
ENSP00000302530	ENSP00000302530_T589	1	0.194246	2
ENSP00000302530	ENSP00000387266_T606	0	0.161022	2
ENSP00000302530	ENSP00000302530_S563	1	0.824997	2
ENSP00000302530	ENSP00000252699_S262	0	0.205504	2
ENSP00000302530	ENSP00000302530_S510	1	0.228462	2
ENSP00000302530	ENSP00000381023_S36	0	0.507021	2
ENSP00000302530	ENSP00000302530_S667	1	0.340097	2
ENSP00000302530	ENSP00000482968_S1991	0	0.372681	2
ENSP00000302530	ENSP00000302530_S679	1	0.498652	2
ENSP00000302530	ENSP00000404570_S284	0	0.250844	2
ENSP00000302530	ENSP00000302530_S969	1	0.0879784	2
ENSP00000302530	ENSP00000303211_S159	0	0.303958	2
ENSP00000302530	ENSP00000302530_S511	1	0.314449	2
ENSP00000302530	ENSP00000338673_S82	0	0.240957	2
ENSP00000302530	ENSP00000302530_S176	1	0.333758	2
ENSP00000302530	ENSP00000417963_S413	0	0.471665	2
ENSP00000302530	ENSP00000302530_S525	1	0.275776	2
ENSP00000302530	ENSP00000264344_S127	0	0.532988	2
ENSP00000306124	ENSP00000171111_S602	1	0.253745	2
ENSP00000306124	ENSP00000484894_S564	0	0.628733	2
ENSP00000306124	ENSP00000171111_S599	1	0.829486	2
ENSP00000306124	ENSP00000393744_S36	0	0.501425	2
ENSP00000306124	ENSP00000313950_S228	1	0.461543	2
ENSP00000306124	ENSP00000387007_S612	0	0.747824	2
ENSP00000346148	ENSP00000233575_S437	1	0.453802	2
ENSP00000346148	ENSP00000442788_S835	0	0.196499	2
ENSP00000346148	ENSP00000229239_S122	1	0.360671	2
ENSP00000346148	ENSP00000478546_S828	0	0.283132	2
ENSP00000346148	ENSP00000478927_S94	1	0.711181	2
ENSP00000346148	ENSP00000387298_S148	0	0.418213	2
ENSP00000346148	ENSP00000457411_S80	1	0.765205	2
ENSP00000346148	ENSP00000374820_S62	0	0.735488	2
ENSP00000346148	ENSP00000249396_T101	1	0.204018	2
ENSP00000346148	ENSP00000309012_T77	0	0.282128	2
ENSP00000346148	ENSP00000356840_S358	1	0.324738	2
ENSP00000346148	ENSP00000343930_S246	0	0.456664	2
ENSP00000346148	ENSP00000368880_T649	1	0.354952	2
ENSP00000346148	ENSP00000353518_T245	0	0.359002	2
ENSP00000346148	ENSP00000307272_S722	1	0.470557	2
ENSP00000346148	ENSP00000379773_S314	0	0.440462	2
ENSP00000346148	ENSP00000374455_S294	1	0.15782	2
ENSP00000346148	ENSP00000438465_S69	0	0.653116	2
ENSP00000288602	ENSP00000288602_S614	1	0.293977	2
ENSP00000288602	ENSP00000401277_S471	0	0.486183	2
ENSP00000358813	ENSP00000334808_S415	1	0.776856	2
ENSP00000358813	ENSP00000383105_S502	0	0.219899	2
ENSP00000358813	ENSP00000335153_T237	1	0.56846	2
ENSP00000358813	ENSP00000388035_T92	0	0.505292	2
ENSP00000358813	ENSP00000334808_T554	1	0.301683	2
ENSP00000358813	ENSP00000258494_T578	0	0.826429	2
ENSP00000358813	ENSP00000310356_S112	1	0.371683	2
ENSP00000358813	ENSP00000280665_S411	0	0.433735	2
ENSP00000324464	ENSP00000402084_S212	1	0.86031	2
ENSP00000324464	ENSP00000384312_S304	0	0.900095	2
ENSP00000343325	ENSP00000219596_S242	1	0.796261	2
ENSP00000343325	ENSP00000264380_S23	0	0.343179	2
ENSP00000363092	ENSP00000250617_S684	1	0.853571	2
ENSP00000363092	ENSP00000430853_S648	0	0.158296	2
ENSP00000364204	ENSP00000395007_S614	1	0.667072	2
ENSP00000364204	ENSP00000259750_S158	0	0.257816	2
ENSP00000359424	ENSP00000375872_S278	1	0.68665	2
ENSP00000359424	ENSP00000325785_S341	0	0.589873	2
ENSP00000359424	ENSP00000354558_S1415	1	0.597159	2
ENSP00000359424	ENSP00000026218_S218	0	0.3427	2
ENSP00000359424	ENSP00000164227_S454	1	0.691209	2
ENSP00000359424	ENSP00000415430_S620	0	0.61545	2
ENSP00000421689	ENSP00000264431_S1248	1	0.612472	2
ENSP00000421689	ENSP00000353582_S116	0	0.347105	2
ENSP00000421689	ENSP00000226319_S18	1	0.567365	2
ENSP00000421689	ENSP00000363023_S784	0	0.514644	2
ENSP00000421689	ENSP00000264431_S1244	1	0.63539	2
ENSP00000421689	ENSP00000357631_S203	0	0.498819	2
ENSP00000421689	ENSP00000374455_S349	1	0.680123	2
ENSP00000421689	ENSP00000485647_S201	0	0.161936	2
ENSP00000421689	ENSP00000384273_S316	1	0.487952	2
ENSP00000421689	ENSP00000192314_S319	0	0.551066	2
ENSP00000421689	ENSP00000361626_S176	1	0.677614	2
ENSP00000421689	ENSP00000384949_S121	0	0.257299	2
ENSP00000372023	ENSP00000005260_S331	1	0.846726	2
ENSP00000372023	ENSP00000370077_S430	0	0.643343	2
ENSP00000305976	ENSP00000428056_S154	1	0.80979	2
ENSP00000305976	ENSP00000304592_S2265	0	0.572777	2
ENSP00000305976	ENSP00000305976_S90	1	0.253909	2
ENSP00000305976	ENSP00000275227_S377	0	0.141332	2
ENSP00000305976	ENSP00000305976_S343	1	0.727535	2
ENSP00000305976	ENSP00000367747_S523	0	0.760005	2
ENSP00000298910	ENSP00000477703_T149	1	0.583945	2
ENSP00000298910	ENSP00000329995_T418	0	0.550849	2
ENSP00000298910	ENSP00000351908_T825	1	0.592995	2
ENSP00000298910	ENSP00000312379_T1374	0	0.824061	2
ENSP00000355966	ENSP00000316054_T15	1	0.670915	2
ENSP00000355966	ENSP00000364321_T661	0	0.247883	2
ENSP00000355966	ENSP00000316054_S643	1	0.623006	2
ENSP00000355966	ENSP00000363827_S472	0	0.721171	2
ENSP00000355966	ENSP00000316054_S280	1	0.487334	2
ENSP00000355966	ENSP00000294725_S575	0	0.642509	2
ENSP00000355966	ENSP00000316054_S697	1	0.733988	2
ENSP00000355966	ENSP00000271332_S2031	0	0.462784	2
ENSP00000381412	ENSP00000257215_S782	1	0.592194	2
ENSP00000381412	ENSP00000385545_S903	0	0.873713	2
ENSP00000381412	ENSP00000257215_S808	1	0.449646	2
ENSP00000381412	ENSP00000457466_S1980	0	0.428463	2
ENSP00000229795	ENSP00000347847_S333	1	0.604577	2
ENSP00000229795	ENSP00000380495_S250	0	0.315551	2
ENSP00000229795	ENSP00000431512_S307	1	0.947132	2
ENSP00000229795	ENSP00000398798_S227	0	0.139581	2
ENSP00000229795	ENSP00000347847_S312	1	0.808462	2
ENSP00000229795	ENSP00000444856_S538	0	0.236717	2
ENSP00000229795	ENSP00000356919_T166	1	0.871039	2
ENSP00000229795	ENSP00000423333_T335	0	0.258421	2
ENSP00000411099	ENSP00000424757_Y315	1	0.036929	2
ENSP00000411099	ENSP00000356579_Y799	0	0.0405339	2
ENSP00000298048	ENSP00000388806_S406	1	0.914009	2
ENSP00000298048	ENSP00000359370_S422	0	0.492856	2
ENSP00000312741	ENSP00000312741_T85	1	0.258845	2
ENSP00000312741	ENSP00000357206_T851	0	0.20296	2
ENSP00000225577	ENSP00000155926_S83	1	0.135995	2
ENSP00000225577	ENSP00000481109_S827	0	0.356845	2
ENSP00000419782	ENSP00000338728_S1674	1	0.888299	2
ENSP00000419782	ENSP00000343479_S833	0	0.653683	2
ENSP00000419782	ENSP00000253925_T701	1	0.940683	2
ENSP00000419782	ENSP00000443204_T560	0	0.0192795	2
ENSP00000419782	ENSP00000340913_S14	1	0.923382	2
ENSP00000419782	ENSP00000377583_S11	0	0.0171463	2
ENSP00000419782	ENSP00000379643_T191	1	0.932602	2
ENSP00000419782	ENSP00000370196_T1041	0	0.141636	2
ENSP00000419782	ENSP00000363017_S41	1	0.262613	2
ENSP00000419782	ENSP00000365233_S270	0	0.0447133	2
ENSP00000419782	ENSP00000437955_S711	1	0.857068	2
ENSP00000419782	ENSP00000370345_S833	0	0.0248554	2
ENSP00000324560	ENSP00000385025_S400	1	0.904429	2
ENSP00000324560	ENSP00000259883_S134	0	0.442497	2
ENSP00000324560	ENSP00000331288_S366	1	0.450851	2
ENSP00000324560	ENSP00000381970_S181	0	0.365286	2
ENSP00000324560	ENSP00000386710_S14	1	0.675874	2
ENSP00000324560	ENSP00000358071_S976	0	0.193819	2
ENSP00000324560	ENSP00000234590_S282	1	0.565147	2
ENSP00000324560	ENSP00000350815_S346	0	0.379431	2
ENSP00000324560	ENSP00000306881_T405	1	0.266509	2
ENSP00000324560	ENSP00000301263_T72	0	0.273421	2
ENSP00000324560	ENSP00000384259_S316	1	0.380087	2
ENSP00000324560	ENSP00000253122_S162	0	0.462592	2
ENSP00000324560	ENSP00000262585_S472	1	0.579235	2
ENSP00000324560	ENSP00000267890_S1035	0	0.513836	2
ENSP00000324560	ENSP00000385025_S492	1	0.552151	2
ENSP00000324560	ENSP00000272895_S1490	0	0.556544	2
ENSP00000324560	ENSP00000262585_S490	1	0.849959	2
ENSP00000324560	ENSP00000016913_S203	0	0.553009	2
ENSP00000371341	ENSP00000386660_Y1114	1	0.671434	2
ENSP00000371341	ENSP00000271640_Y311	0	0.455649	2
ENSP00000361423	ENSP00000338345_Y39	1	0.884642	2
ENSP00000361423	ENSP00000276390_Y326	0	0.87578	2
ENSP00000361423	ENSP00000261531_Y292	1	0.965392	2
ENSP00000361423	ENSP00000329995_Y854	0	0.928637	2
ENSP00000361423	ENSP00000340330_Y327	1	0.719399	2
ENSP00000361423	ENSP00000222673_Y485	0	0.803623	2
ENSP00000361423	ENSP00000261531_Y433	1	0.813461	2
ENSP00000361423	ENSP00000375034_Y101	0	0.774902	2
ENSP00000361423	ENSP00000300574_Y239	1	0.876398	2
ENSP00000361423	ENSP00000356297_Y666	0	0.719105	2
ENSP00000361423	ENSP00000261531_Y430	1	0.857904	2
ENSP00000361423	ENSP00000477715_Y388	0	0.911947	2
ENSP00000361423	ENSP00000253363_Y99	1	0.949712	2
ENSP00000361423	ENSP00000426632_Y1021	0	0.838957	2
ENSP00000361423	ENSP00000430432_Y222	1	0.920736	2
ENSP00000361423	ENSP00000450482_Y322	0	0.666446	2
ENSP00000361423	ENSP00000385571_Y367	1	0.899469	2
ENSP00000361423	ENSP00000266517_Y357	0	0.904873	2
ENSP00000361423	ENSP00000216479_Y223	1	0.862897	2
ENSP00000361423	ENSP00000328358_Y198	0	0.638259	2
ENSP00000361423	ENSP00000301764_Y718	1	0.894069	2
ENSP00000361423	ENSP00000280155_Y231	0	0.689867	2
ENSP00000215832	ENSP00000263980_T779	1	0.903399	2
ENSP00000215832	ENSP00000367851_T42	0	0.0656079	2
ENSP00000215832	ENSP00000263980_S771	1	0.9059	2
ENSP00000215832	ENSP00000287322_S245	0	0.895998	2
ENSP00000215832	ENSP00000159111_S352	1	0.891842	2
ENSP00000215832	ENSP00000013070_S205	0	0.137845	2
ENSP00000215832	ENSP00000159111_T1065	1	0.942003	2
ENSP00000215832	ENSP00000264668_T37	0	0.0629833	2
ENSP00000215832	ENSP00000403701_S14	1	0.904562	2
ENSP00000215832	ENSP00000313432_S36	0	0.12592	2
ENSP00000215832	ENSP00000351327_T265	1	0.902998	2
ENSP00000215832	ENSP00000352995_T200	0	0.0947502	2
ENSP00000215832	ENSP00000159111_S622	1	0.89768	2
ENSP00000215832	ENSP00000367890_S438	0	0.463623	2
ENSP00000215832	ENSP00000478061_S46	1	0.887476	2
ENSP00000215832	ENSP00000253107_S240	0	0.154742	2
ENSP00000215832	ENSP00000307181_S36	1	0.939152	2
ENSP00000215832	ENSP00000360850_S295	0	0.177293	2
ENSP00000215832	ENSP00000256196_S186	1	0.907957	2
ENSP00000215832	ENSP00000377806_S280	0	0.162905	2
ENSP00000215832	ENSP00000362413_S203	1	0.899617	2
ENSP00000215832	ENSP00000354923_S281	0	0.0854314	2
ENSP00000215832	ENSP00000477703_S191	1	0.121812	2
ENSP00000215832	ENSP00000282344_S238	0	0.102962	2
ENSP00000215832	ENSP00000414150_S222	1	0.897368	2
ENSP00000215832	ENSP00000407291_S94	0	0.0689278	2
ENSP00000215832	ENSP00000159111_S566	1	0.946221	2
ENSP00000215832	ENSP00000392071_S153	0	0.81952	2
ENSP00000378217	ENSP00000310170_T217	1	0.356687	2
ENSP00000378217	ENSP00000356669_T344	0	0.16331	2
ENSP00000378217	ENSP00000374455_S349	1	0.508175	2
ENSP00000378217	ENSP00000388662_S216	0	0.430186	2
ENSP00000378217	ENSP00000361009_S313	1	0.666498	2
ENSP00000378217	ENSP00000330432_S480	0	0.410348	2
ENSP00000378217	ENSP00000289902_S69	1	0.495447	2
ENSP00000378217	ENSP00000467141_S35092	0	0.607467	2
ENSP00000393312	ENSP00000265838_Y407	1	0.588891	2
ENSP00000393312	ENSP00000294484_Y832	0	0.855054	2
ENSP00000215659	ENSP00000431512_S307	1	0.909689	2
ENSP00000215659	ENSP00000289672_S1499	0	0.821067	2
ENSP00000362680	ENSP00000407586_Y96	1	0.755314	2
ENSP00000362680	ENSP00000262304_Y2945	0	0.696801	2
ENSP00000362680	ENSP00000260731_Y211	1	0.808483	2
ENSP00000362680	ENSP00000335535_Y266	0	0.834654	2
ENSP00000362680	ENSP00000478901_Y244	1	0.780736	2
ENSP00000362680	ENSP00000159087_Y248	0	0.662936	2
ENSP00000362680	ENSP00000220597_Y317	1	0.789677	2
ENSP00000362680	ENSP00000328277_Y243	0	0.837143	2
ENSP00000362680	ENSP00000258201_Y99	1	0.880202	2
ENSP00000362680	ENSP00000236040_Y538	0	0.809567	2
ENSP00000362680	ENSP00000312185_Y720	1	0.866215	2
ENSP00000362680	ENSP00000298139_Y848	0	0.93141	2
ENSP00000362680	ENSP00000346032_Y42	1	0.628248	2
ENSP00000362680	ENSP00000486583_Y57	0	0.164871	2
ENSP00000362680	ENSP00000402103_Y736	1	0.79456	2
ENSP00000362680	ENSP00000467141_Y21034	0	0.814388	2
ENSP00000362680	ENSP00000358548_Y32	1	0.877569	2
ENSP00000362680	ENSP00000384109_Y397	0	0.822326	2
ENSP00000362680	ENSP00000260731_Y231	1	0.674893	2
ENSP00000362680	ENSP00000344220_Y146	0	0.72617	2
ENSP00000362680	ENSP00000386710_Y15	1	0.903702	2
ENSP00000362680	ENSP00000288532_Y69	0	0.815191	2
ENSP00000362680	ENSP00000275493_Y944	1	0.656267	2
ENSP00000362680	ENSP00000384881_Y89	0	0.686243	2
ENSP00000362680	ENSP00000342858_Y193	1	0.896657	2
ENSP00000362680	ENSP00000378431_Y1095	0	0.852538	2
ENSP00000362680	ENSP00000428489_Y74	1	0.5699	2
ENSP00000362680	ENSP00000360515_Y31	0	0.596656	2
ENSP00000362680	ENSP00000246006_Y644	1	0.84032	2
ENSP00000362680	ENSP00000401633_Y929	0	0.642661	2
ENSP00000362680	ENSP00000312185_Y724	1	0.913043	2
ENSP00000362680	ENSP00000301067_Y5376	0	0.631586	2
ENSP00000362680	ENSP00000478901_Y301	1	0.784087	2
ENSP00000362680	ENSP00000362616_Y208	0	0.916572	2
ENSP00000362680	ENSP00000478901_Y300	1	0.823681	2
ENSP00000362680	ENSP00000373278_Y321	0	0.839012	2
ENSP00000362680	ENSP00000246006_Y628	1	0.720993	2
ENSP00000362680	ENSP00000404704_Y1393	0	0.807446	2
ENSP00000362680	ENSP00000363371_Y665	1	0.837462	2
ENSP00000362680	ENSP00000295101_Y120	0	0.700637	2
ENSP00000362680	ENSP00000379904_Y406	1	0.627483	2
ENSP00000362680	ENSP00000297625_Y36	0	0.775177	2
ENSP00000362680	ENSP00000407586_Y32	1	0.877569	2
ENSP00000362680	ENSP00000359337_Y403	0	0.481724	2
ENSP00000362680	ENSP00000352257_Y530	1	0.73276	2
ENSP00000362680	ENSP00000479952_Y98	0	0.667156	2
ENSP00000362680	ENSP00000369134_Y327	1	0.663049	2
ENSP00000362680	ENSP00000329943_Y360	0	0.805981	2
ENSP00000362680	ENSP00000260731_Y125	1	0.877445	2
ENSP00000362680	ENSP00000391088_Y2504	0	0.327549	2
ENSP00000341189	ENSP00000355231_Y233	1	0.716549	2
ENSP00000341189	ENSP00000305721_Y886	0	0.565743	2
ENSP00000324806	ENSP00000333188_S33	1	0.914921	2
ENSP00000324806	ENSP00000330381_S125	0	0.305875	2
ENSP00000324806	ENSP00000307272_S877	1	0.830635	2
ENSP00000324806	ENSP00000487495_S81	0	0.539074	2
ENSP00000324806	ENSP00000482607_S391	1	0.822294	2
ENSP00000324806	ENSP00000356515_S286	0	0.276427	2
ENSP00000324806	ENSP00000402084_S211	1	0.427648	2
ENSP00000324806	ENSP00000262345_S9	0	0.472261	2
ENSP00000324806	ENSP00000320147_S368	1	0.354979	2
ENSP00000324806	ENSP00000484951_S1013	0	0.356029	2
ENSP00000324806	ENSP00000365380_S274	1	0.335528	2
ENSP00000324806	ENSP00000365529_S670	0	0.476474	2
ENSP00000324806	ENSP00000254325_S120	1	0.846374	2
ENSP00000324806	ENSP00000377197_S2098	0	0.642989	2
ENSP00000324806	ENSP00000242576_T60	1	0.848101	2
ENSP00000324806	ENSP00000352248_T154	0	0.431406	2
ENSP00000324806	ENSP00000307272_S722	1	0.407658	2
ENSP00000324806	ENSP00000303766_S367	0	0.633797	2
ENSP00000324806	ENSP00000347232_T171	1	0.705891	2
ENSP00000324806	ENSP00000418944_T38	0	0.750588	2
ENSP00000329967	ENSP00000368022_S473	1	0.328647	2
ENSP00000329967	ENSP00000327694_S654	0	0.56427	2
ENSP00000373700	ENSP00000233146_Y238	1	0.834702	2
ENSP00000373700	ENSP00000355614_Y112	0	0.384978	2
ENSP00000278568	ENSP00000382800_T223	1	0.744313	2
ENSP00000278568	ENSP00000380256_T587	0	0.399716	2
ENSP00000313950	ENSP00000371475_S1347	1	0.474957	2
ENSP00000313950	ENSP00000228251_S324	0	0.364747	2
ENSP00000313950	ENSP00000367276_T39	1	0.814773	2
ENSP00000313950	ENSP00000305494_T26	0	0.414352	2
ENSP00000313950	ENSP00000359000_S174	1	0.503181	2
ENSP00000313950	ENSP00000480828_S53	0	0.353146	2
ENSP00000313950	ENSP00000343629_S1013	1	0.66939	2
ENSP00000313950	ENSP00000377428_S1843	0	0.533555	2
ENSP00000313950	ENSP00000319664_T40	1	0.776547	2
ENSP00000313950	ENSP00000481089_T192	0	0.528232	2
ENSP00000313950	ENSP00000291386_S19	1	0.267319	2
ENSP00000313950	ENSP00000384917_S3069	0	0.304375	2
ENSP00000313950	ENSP00000460871_T312	1	0.535083	2
ENSP00000313950	ENSP00000320815_T42	0	0.579486	2
ENSP00000385571	ENSP00000277541_T2511	1	0.595897	2
ENSP00000385571	ENSP00000483620_T296	0	0.484147	2
ENSP00000385571	ENSP00000395535_S228	1	0.781043	2
ENSP00000385571	ENSP00000411096_S3838	0	0.146262	2
ENSP00000385571	ENSP00000395535_S92	1	0.807103	2
ENSP00000385571	ENSP00000373570_S2	0	0.0369018	2
ENSP00000385571	ENSP00000385571_T880	1	0.680481	2
ENSP00000385571	ENSP00000393583_T413	0	0.10377	2
ENSP00000385571	ENSP00000385571_S882	1	0.631516	2
ENSP00000385571	ENSP00000386213_S1337	0	0.511953	2
ENSP00000378699	ENSP00000283195_T2153	1	0.835342	2
ENSP00000378699	ENSP00000262903_T623	0	0.0495473	2
ENSP00000378699	ENSP00000337998_S451	1	0.910729	2
ENSP00000378699	ENSP00000364403_S2832	0	0.0577781	2
ENSP00000378699	ENSP00000323300_S135	1	0.898871	2
ENSP00000378699	ENSP00000390673_S935	0	0.0776952	2
ENSP00000378699	ENSP00000262713_S175	1	0.91266	2
ENSP00000378699	ENSP00000299432_S140	0	0.0805518	2
ENSP00000378699	ENSP00000337998_S440	1	0.947875	2
ENSP00000378699	ENSP00000376910_S1148	0	0.14013	2
ENSP00000378699	ENSP00000434033_S548	1	0.94053	2
ENSP00000378699	ENSP00000159111_S863	0	0.10492	2
ENSP00000378699	ENSP00000412292_S110	1	0.932996	2
ENSP00000378699	ENSP00000369895_S103	0	0.164868	2
ENSP00000378699	ENSP00000317636_S727	1	0.922307	2
ENSP00000378699	ENSP00000399392_S51	0	0.908579	2
ENSP00000378699	ENSP00000319417_T358	1	0.825506	2
ENSP00000378699	ENSP00000347717_T112	0	0.0349973	2
ENSP00000378699	ENSP00000337998_S577	1	0.930452	2
ENSP00000378699	ENSP00000266503_S303	0	0.0927203	2
ENSP00000378699	ENSP00000294383_S2604	1	0.879976	2
ENSP00000378699	ENSP00000273859_S161	0	0.282433	2
ENSP00000378699	ENSP00000363017_S41	1	0.204724	2
ENSP00000378699	ENSP00000324173_S632	0	0.0631333	2
ENSP00000378699	ENSP00000262713_S119	1	0.953056	2
ENSP00000378699	ENSP00000473172_S318	0	0.083	2
ENSP00000378699	ENSP00000251900_T305	1	0.95073	2
ENSP00000378699	ENSP00000419027_T410	0	0.109753	2
ENSP00000378699	ENSP00000337998_S470	1	0.963979	2
ENSP00000378699	ENSP00000385899_S1274	0	0.235825	2
ENSP00000378699	ENSP00000419465_S90	1	0.88295	2
ENSP00000378699	ENSP00000352011_S1658	0	0.0609675	2
ENSP00000378699	ENSP00000283195_S2276	1	0.944204	2
ENSP00000378699	ENSP00000484807_S316	0	0.0419407	2
ENSP00000378699	ENSP00000337998_S477	1	0.9545	2
ENSP00000378699	ENSP00000309432_S391	0	0.0652082	2
ENSP00000378699	ENSP00000479266_S116	1	0.880928	2
ENSP00000378699	ENSP00000351185_S933	0	0.909292	2
ENSP00000378699	ENSP00000283195_S2280	1	0.948411	2
ENSP00000378699	ENSP00000354006_S12	0	0.362886	2
ENSP00000378699	ENSP00000319417_T360	1	0.9566	2
ENSP00000378699	ENSP00000375942_T111	0	0.0794057	2
ENSP00000378699	ENSP00000344220_T354	1	0.865677	2
ENSP00000378699	ENSP00000484246_T170	0	0.079243	2
ENSP00000378699	ENSP00000340691_S83	1	0.937373	2
ENSP00000378699	ENSP00000354718_S1810	0	0.0569057	2
ENSP00000378699	ENSP00000251900_S590	1	0.948639	2
ENSP00000378699	ENSP00000305675_S169	0	0.0857745	2
ENSP00000378699	ENSP00000294383_S2047	1	0.926725	2
ENSP00000378699	ENSP00000266086_S400	0	0.064426	2
ENSP00000378699	ENSP00000311513_S1375	1	0.939878	2
ENSP00000378699	ENSP00000346442_S44	0	0.0687555	2
ENSP00000378699	ENSP00000429744_S413	1	0.935052	2
ENSP00000378699	ENSP00000384610_S580	0	0.0426409	2
ENSP00000378699	ENSP00000294383_S1616	1	0.1033	2
ENSP00000378699	ENSP00000216267_S942	0	0.089117	2
ENSP00000378699	ENSP00000325290_T128	1	0.959272	2
ENSP00000378699	ENSP00000457539_T285	0	0.170393	2
ENSP00000378699	ENSP00000337998_S571	1	0.953489	2
ENSP00000378699	ENSP00000322570_S605	0	0.0760272	2
ENSP00000378699	ENSP00000479266_S187	1	0.892071	2
ENSP00000378699	ENSP00000263285_S372	0	0.156631	2
ENSP00000378699	ENSP00000261402_S445	1	0.90909	2
ENSP00000378699	ENSP00000362136_S276	0	0.837856	2
ENSP00000378699	ENSP00000478927_S138	1	0.842628	2
ENSP00000378699	ENSP00000258214_S229	0	0.335573	2
ENSP00000378699	ENSP00000323300_S249	1	0.905037	2
ENSP00000378699	ENSP00000435210_S648	0	0.964273	2
ENSP00000378699	ENSP00000479266_S212	1	0.926534	2
ENSP00000378699	ENSP00000464162_S78	0	0.105758	2
ENSP00000372857	ENSP00000347232_S338	1	0.605341	2
ENSP00000372857	ENSP00000382378_S92	0	0.698508	2
ENSP00000429744	ENSP00000408695_S226	1	0.510195	2
ENSP00000429744	ENSP00000371897_S1173	0	0.916468	2
ENSP00000429744	ENSP00000408695_T228	1	0.51711	2
ENSP00000429744	ENSP00000469142_T165	0	0.453381	2
ENSP00000217244	ENSP00000457243_T211	1	0.694885	2
ENSP00000217244	ENSP00000358247_T34	0	0.269106	2
ENSP00000217244	ENSP00000338019_S247	1	0.567578	2
ENSP00000217244	ENSP00000403396_S362	0	0.28154	2
ENSP00000217244	ENSP00000325485_S356	1	0.734896	2
ENSP00000217244	ENSP00000262942_S284	0	0.348588	2
ENSP00000217244	ENSP00000325863_S688	1	0.730612	2
ENSP00000217244	ENSP00000467141_S25320	0	0.547836	2
ENSP00000217244	ENSP00000444357_S16	1	0.804757	2
ENSP00000217244	ENSP00000400626_S89	0	0.141575	2
ENSP00000217244	ENSP00000364320_S235	1	0.868197	2
ENSP00000217244	ENSP00000220751_S224	0	0.331236	2
ENSP00000217244	ENSP00000338019_S250	1	0.783883	2
ENSP00000217244	ENSP00000297293_S1461	0	0.713053	2
ENSP00000217244	ENSP00000251363_S342	1	0.828968	2
ENSP00000217244	ENSP00000243326_S1201	0	0.499529	2
ENSP00000217244	ENSP00000325485_S350	1	0.887173	2
ENSP00000217244	ENSP00000460321_S701	0	0.287729	2
ENSP00000217244	ENSP00000325863_S558	1	0.735525	2
ENSP00000217244	ENSP00000424565_S98	0	0.630256	2
ENSP00000217244	ENSP00000328088_S231	1	0.768168	2
ENSP00000217244	ENSP00000402617_S163	0	0.621812	2
ENSP00000217244	ENSP00000401566_S536	1	0.819619	2
ENSP00000217244	ENSP00000399135_S853	0	0.47877	2
ENSP00000217244	ENSP00000359300_T138	1	0.524731	2
ENSP00000217244	ENSP00000485656_T264	0	0.116191	2
ENSP00000217244	ENSP00000251496_S975	1	0.828285	2
ENSP00000217244	ENSP00000411910_S108	0	0.404054	2
ENSP00000217244	ENSP00000325863_S561	1	0.651956	2
ENSP00000217244	ENSP00000349325_S643	0	0.676094	2
ENSP00000217244	ENSP00000364320_S229	1	0.863057	2
ENSP00000217244	ENSP00000269209_S780	0	0.445057	2
ENSP00000217244	ENSP00000383042_S137	1	0.764748	2
ENSP00000217244	ENSP00000353377_S293	0	0.467666	2
ENSP00000217244	ENSP00000401566_S551	1	0.825248	2
ENSP00000217244	ENSP00000409315_S128	0	0.733721	2
ENSP00000217244	ENSP00000366434_S46	1	0.869184	2
ENSP00000217244	ENSP00000367064_S1935	0	0.396028	2
ENSP00000217244	ENSP00000364320_S233	1	0.860861	2
ENSP00000217244	ENSP00000335147_S153	0	0.342834	2
ENSP00000217244	ENSP00000359300_S158	1	0.757501	2
ENSP00000217244	ENSP00000487587_S66	0	0.27057	2
ENSP00000217244	ENSP00000383042_S131	1	0.730545	2
ENSP00000217244	ENSP00000482093_S123	0	0.400521	2
ENSP00000217244	ENSP00000325863_S689	1	0.845873	2
ENSP00000217244	ENSP00000296452_S183	0	0.47459	2
ENSP00000217244	ENSP00000251496_S973	1	0.772628	2
ENSP00000217244	ENSP00000319623_S804	0	0.494135	2
ENSP00000217244	ENSP00000376453_S353	1	0.780866	2
ENSP00000217244	ENSP00000371101_S186	0	0.165969	2
ENSP00000217244	ENSP00000325485_S355	1	0.679771	2
ENSP00000217244	ENSP00000257700_S577	0	0.29728	2
ENSP00000217244	ENSP00000319052_T138	1	0.450377	2
ENSP00000217244	ENSP00000434033_T611	0	0.300721	2
ENSP00000217244	ENSP00000325485_S354	1	0.845401	2
ENSP00000217244	ENSP00000265433_S486	0	0.285801	2
ENSP00000362608	ENSP00000365380_S422	1	0.874565	2
ENSP00000362608	ENSP00000403954_S1179	0	0.311503	2
ENSP00000211287	ENSP00000431512_S307	1	0.950038	2
ENSP00000211287	ENSP00000381034_S267	0	0.201048	2
ENSP00000408695	ENSP00000394888_S2087	1	0.612686	2
ENSP00000408695	ENSP00000459439_S338	0	0.385775	2
ENSP00000408695	ENSP00000336528_T447	1	0.438498	2
ENSP00000408695	ENSP00000261517_T1040	0	0.302962	2
ENSP00000408695	ENSP00000312397_S433	1	0.935122	2
ENSP00000408695	ENSP00000442308_S371	0	0.313629	2
ENSP00000408695	ENSP00000380903_S1330	1	0.664372	2
ENSP00000408695	ENSP00000272371_S867	0	0.74267	2
ENSP00000408695	ENSP00000479597_S7	1	0.31126	2
ENSP00000408695	ENSP00000364389_S391	0	0.351465	2
ENSP00000408695	ENSP00000394888_S2082	1	0.936822	2
ENSP00000408695	ENSP00000252102_S59	0	0.835502	2
ENSP00000408695	ENSP00000394888_S2077	1	0.9265	2
ENSP00000408695	ENSP00000334910_S720	0	0.458342	2
ENSP00000408695	ENSP00000479597_S12	1	0.371604	2
ENSP00000408695	ENSP00000357103_S132	0	0.212464	2
ENSP00000358335	ENSP00000336799_T334	1	0.425016	2
ENSP00000358335	ENSP00000381098_T313	0	0.367477	2
ENSP00000358335	ENSP00000388806_S230	1	0.983547	2
ENSP00000358335	ENSP00000411162_S468	0	0.432627	2
ENSP00000358335	ENSP00000346694_T176	1	0.625681	2
ENSP00000358335	ENSP00000382697_T932	0	0.56125	2
ENSP00000358335	ENSP00000373058_T166	1	0.542972	2
ENSP00000358335	ENSP00000328875_T259	0	0.494848	2
ENSP00000358335	ENSP00000358866_T1286	1	0.775346	2
ENSP00000358335	ENSP00000410294_T188	0	0.407812	2
ENSP00000358335	ENSP00000359645_T216	1	0.505835	2
ENSP00000358335	ENSP00000348708_T1080	0	0.545925	2
ENSP00000358335	ENSP00000377664_T1013	1	0.874677	2
ENSP00000358335	ENSP00000231572_T70	0	0.352303	2
ENSP00000358335	ENSP00000299767_S674	1	0.718761	2
ENSP00000358335	ENSP00000361664_S1578	0	0.663957	2
ENSP00000358335	ENSP00000387286_T75	1	0.82297	2
ENSP00000358335	ENSP00000482228_T78	0	0.75328	2
ENSP00000358335	ENSP00000339063_T261	1	0.521801	2
ENSP00000358335	ENSP00000252483_T29	0	0.189981	2
ENSP00000342105	ENSP00000487367_T25	1	0.561703	2
ENSP00000342105	ENSP00000385523_T129	0	0.363716	2
ENSP00000364133	ENSP00000444357_S18	1	0.582323	2
ENSP00000364133	ENSP00000357067_S229	0	0.597267	2
ENSP00000382423	ENSP00000277541_T2511	1	0.613552	2
ENSP00000382423	ENSP00000343818_T483	0	0.632221	2
ENSP00000362361	ENSP00000366396_T439	1	0.6767	2
ENSP00000362361	ENSP00000380594_T3	0	0.0874308	2
ENSP00000424757	ENSP00000256474_T105	1	0.32687	2
ENSP00000424757	ENSP00000481570_T647	0	0.257933	2
ENSP00000424757	ENSP00000256474_Y175	1	0.026373	2
ENSP00000424757	ENSP00000264276_Y1248	0	0.0322142	2
ENSP00000424757	ENSP00000256474_T202	1	0.444159	2
ENSP00000424757	ENSP00000369129_T2555	0	0.280602	2
ENSP00000424757	ENSP00000256474_S168	1	0.392943	2
ENSP00000424757	ENSP00000238994_S77	0	0.29763	2
ENSP00000424757	ENSP00000256474_T100	1	0.367021	2
ENSP00000424757	ENSP00000262039_T625	0	0.329733	2
ENSP00000424757	ENSP00000256474_Y112	1	0.0260688	2
ENSP00000424757	ENSP00000307155_Y435	0	0.0161867	2
ENSP00000424757	ENSP00000256474_S183	1	0.57064	2
ENSP00000424757	ENSP00000348984_S1209	0	0.592715	2
ENSP00000378974	ENSP00000429240_S455	1	0.881938	2
ENSP00000378974	ENSP00000265354_S128	0	0.143091	2
ENSP00000378974	ENSP00000318822_T105	1	0.161603	2
ENSP00000378974	ENSP00000316782_T295	0	0.187219	2
ENSP00000378974	ENSP00000478061_S46	1	0.863877	2
ENSP00000378974	ENSP00000264198_S288	0	0.270459	2
ENSP00000378974	ENSP00000337332_S10	1	0.865746	2
ENSP00000378974	ENSP00000357909_S682	0	0.604075	2
ENSP00000378974	ENSP00000346762_T103	1	0.769585	2
ENSP00000378974	ENSP00000341198_T1051	0	0.763911	2
ENSP00000378974	ENSP00000347170_S306	1	0.952563	2
ENSP00000378974	ENSP00000361990_S1133	0	0.229789	2
ENSP00000256443	ENSP00000366396_T439	1	0.713978	2
ENSP00000256443	ENSP00000303423_T132	0	0.13115	2
ENSP00000393139	ENSP00000265728_S312	1	0.463292	2
ENSP00000393139	ENSP00000415090_S210	0	0.648942	2
ENSP00000393139	ENSP00000265728_T281	1	0.300808	2
ENSP00000393139	ENSP00000326531_T228	0	0.335088	2
ENSP00000393139	ENSP00000393139_S277	1	0.847636	2
ENSP00000393139	ENSP00000379156_S265	0	0.855893	2
ENSP00000393139	ENSP00000393139_S297	1	0.477659	2
ENSP00000393139	ENSP00000459451_S424	0	0.423839	2
ENSP00000393139	ENSP00000296930_S137	1	0.860946	2
ENSP00000393139	ENSP00000480288_S1232	0	0.331727	2
ENSP00000393139	ENSP00000265728_T273	1	0.856845	2
ENSP00000393139	ENSP00000374443_T3406	0	0.415126	2
ENSP00000350224	ENSP00000278568_Y153	1	0.905909	2
ENSP00000350224	ENSP00000359498_Y85	0	0.661011	2
ENSP00000365692	ENSP00000320171_T454	1	0.238368	2
ENSP00000365692	ENSP00000444156_T226	0	0.140278	2
ENSP00000430684	ENSP00000384273_S131	1	0.53161	2
ENSP00000430684	ENSP00000292530_S544	0	0.353272	2
ENSP00000430684	ENSP00000384273_S45	1	0.638796	2
ENSP00000430684	ENSP00000430846_S605	0	0.608109	2
ENSP00000430684	ENSP00000264431_S1254	1	0.310101	2
ENSP00000430684	ENSP00000261778_S37	0	0.627637	2
ENSP00000430684	ENSP00000164227_S454	1	0.669757	2
ENSP00000430684	ENSP00000357791_S1373	0	0.548051	2
ENSP00000382697	ENSP00000349486_S1378	1	0.871902	2
ENSP00000382697	ENSP00000324532_S3123	0	0.25194	2
ENSP00000301178	ENSP00000312185_Y720	1	0.938559	2
ENSP00000301178	ENSP00000290921_Y206	0	0.92043	2
ENSP00000301178	ENSP00000290246_Y713	1	0.932275	2
ENSP00000301178	ENSP00000278379_Y336	0	0.850512	2
ENSP00000301178	ENSP00000312185_Y724	1	0.940751	2
ENSP00000301178	ENSP00000427555_Y1621	0	0.857481	2
ENSP00000309591	ENSP00000298910_S910	1	0.639073	2
ENSP00000309591	ENSP00000296721_S182	0	0.497183	2
ENSP00000309591	ENSP00000384273_S45	1	0.453249	2
ENSP00000309591	ENSP00000362993_S721	0	0.264799	2
ENSP00000309591	ENSP00000305372_S262	1	0.833782	2
ENSP00000309591	ENSP00000363123_S811	0	0.272348	2
ENSP00000309591	ENSP00000434033_S563	1	0.938846	2
ENSP00000309591	ENSP00000479371_S1817	0	0.250481	2
ENSP00000309591	ENSP00000437955_T479	1	0.173	2
ENSP00000309591	ENSP00000289672_T2406	0	0.0839583	2
ENSP00000309591	ENSP00000312397_S433	1	0.922755	2
ENSP00000309591	ENSP00000349437_S600	0	0.509374	2
ENSP00000309591	ENSP00000386660_S265	1	0.827813	2
ENSP00000309591	ENSP00000320232_S1078	0	0.666594	2
ENSP00000309591	ENSP00000388402_S334	1	0.727865	2
ENSP00000309591	ENSP00000373325_S132	0	0.819898	2
ENSP00000309591	ENSP00000261712_S14	1	0.78369	2
ENSP00000309591	ENSP00000303076_S115	0	0.313237	2
ENSP00000309591	ENSP00000335203_S39	1	0.447049	2
ENSP00000309591	ENSP00000256246_S355	0	0.238755	2
ENSP00000309591	ENSP00000361009_S436	1	0.888195	2
ENSP00000309591	ENSP00000414022_S442	0	0.286446	2
ENSP00000309591	ENSP00000289902_S69	1	0.314755	2
ENSP00000309591	ENSP00000486046_S558	0	0.261674	2
ENSP00000309591	ENSP00000305372_S261	1	0.484366	2
ENSP00000309591	ENSP00000439435_S183	0	0.325088	2
ENSP00000309591	ENSP00000289968_S702	1	0.919968	2
ENSP00000309591	ENSP00000288840_S444	0	0.206229	2
ENSP00000309591	ENSP00000250617_S684	1	0.874147	2
ENSP00000309591	ENSP00000372815_S1035	0	0.0812246	2
ENSP00000309591	ENSP00000434033_S554	1	0.853044	2
ENSP00000309591	ENSP00000314901_S487	0	0.250889	2
ENSP00000309591	ENSP00000301764_S645	1	0.755354	2
ENSP00000309591	ENSP00000366970_S105	0	0.230209	2
ENSP00000275493	ENSP00000355231_Y233	1	0.812319	2
ENSP00000275493	ENSP00000371514_Y430	0	0.89582	2
ENSP00000275493	ENSP00000359380_Y41	1	0.948223	2
ENSP00000275493	ENSP00000369497_Y1762	0	0.88687	2
ENSP00000275493	ENSP00000359380_Y14	1	0.839521	2
ENSP00000275493	ENSP00000297848_Y948	0	0.812057	2
ENSP00000275493	ENSP00000355231_Y352	1	0.753143	2
ENSP00000275493	ENSP00000324958_Y340	0	0.872458	2
ENSP00000275493	ENSP00000359380_Y55	1	0.968712	2
ENSP00000275493	ENSP00000288955_Y35	0	0.470835	2
ENSP00000275493	ENSP00000362409_Y593	1	0.841038	2
ENSP00000275493	ENSP00000334849_Y338	0	0.819425	2
ENSP00000275493	ENSP00000355231_Y229	1	0.939884	2
ENSP00000275493	ENSP00000358716_Y412	0	0.502962	2
ENSP00000275493	ENSP00000464030_Y179	1	0.860867	2
ENSP00000275493	ENSP00000367102_Y154	0	0.856811	2
ENSP00000270861	ENSP00000327077_S372	1	0.507545	2
ENSP00000270861	ENSP00000238156_S188	0	0.486216	2
ENSP00000300093	ENSP00000316578_S541	1	0.665747	2
ENSP00000300093	ENSP00000485070_S74	0	0.579383	2
ENSP00000300093	ENSP00000325863_S688	1	0.658719	2
ENSP00000300093	ENSP00000401597_S391	0	0.545955	2
ENSP00000300093	ENSP00000295746_S904	1	0.632195	2
ENSP00000300093	ENSP00000262367_S2041	0	0.517654	2
ENSP00000300093	ENSP00000479904_S303	1	0.633625	2
ENSP00000300093	ENSP00000400887_S1226	0	0.617131	2
ENSP00000300093	ENSP00000334808_S330	1	0.554028	2
ENSP00000300093	ENSP00000478253_S293	0	0.395752	2
ENSP00000300093	ENSP00000418960_S1164	1	0.662524	2
ENSP00000300093	ENSP00000262662_S154	0	0.589986	2
ENSP00000300093	ENSP00000234038_S44	1	0.654043	2
ENSP00000300093	ENSP00000286398_S486	0	0.903996	2
ENSP00000300093	ENSP00000234038_S27	1	0.528964	2
ENSP00000300093	ENSP00000362656_S256	0	0.540115	2
ENSP00000300093	ENSP00000299821_S288	1	0.748308	2
ENSP00000300093	ENSP00000428544_S253	0	0.473339	2
ENSP00000300093	ENSP00000342307_S768	1	0.626633	2
ENSP00000300093	ENSP00000336733_S18	0	0.358491	2
ENSP00000300093	ENSP00000234038_S47	1	0.684165	2
ENSP00000300093	ENSP00000361202_S299	0	0.470117	2
ENSP00000300093	ENSP00000261402_S480	1	0.693447	2
ENSP00000300093	ENSP00000323858_S41	0	0.744082	2
ENSP00000300093	ENSP00000316578_S539	1	0.720234	2
ENSP00000300093	ENSP00000359181_S288	0	0.627736	2
ENSP00000300093	ENSP00000383042_S126	1	0.666699	2
ENSP00000300093	ENSP00000407683_S99	0	0.613314	2
ENSP00000300093	ENSP00000261402_S476	1	0.817703	2
ENSP00000300093	ENSP00000345243_S439	0	0.527598	2
ENSP00000300093	ENSP00000316578_S546	1	0.555607	2
ENSP00000300093	ENSP00000481848_S745	0	0.528637	2
ENSP00000300093	ENSP00000311513_S1359	1	0.84927	2
ENSP00000300093	ENSP00000360069_S282	0	0.63976	2
ENSP00000369390	ENSP00000363836_S33	1	0.506256	2
ENSP00000369390	ENSP00000217289_S654	0	0.40371	2
ENSP00000369390	ENSP00000363836_T37	1	0.661288	2
ENSP00000369390	ENSP00000376213_T513	0	0.186865	2
ENSP00000357345	ENSP00000218068_T51	1	0.964803	2
ENSP00000357345	ENSP00000315465_T978	0	0.32911	2
ENSP00000372035	ENSP00000363322_T7	1	0.624916	2
ENSP00000372035	ENSP00000438400_T215	0	0.0919855	2
ENSP00000372035	ENSP00000361027_S175	1	0.74432	2
ENSP00000372035	ENSP00000285393_S89	0	0.646713	2
ENSP00000381932	ENSP00000389377_S261	1	0.958482	2
ENSP00000381932	ENSP00000482160_S388	0	0.365252	2
ENSP00000261799	ENSP00000371341_Y713	1	0.988138	2
ENSP00000261799	ENSP00000238256_Y834	0	0.930982	2
ENSP00000220751	ENSP00000220751_S174	1	0.224949	2
ENSP00000220751	ENSP00000428572_S52	0	0.0150445	2
ENSP00000220751	ENSP00000220751_S178	1	0.0662412	2
ENSP00000220751	ENSP00000387361_S837	0	0.0496087	2
ENSP00000220751	ENSP00000220751_S181	1	0.0942374	2
ENSP00000220751	ENSP00000360882_S1512	0	0.0590117	2
ENSP00000337825	ENSP00000329967_Y354	1	0.803744	2
ENSP00000337825	ENSP00000257408_Y175	0	0.636684	2
ENSP00000266970	ENSP00000322142_T152	1	0.945633	2
ENSP00000266970	ENSP00000363571_T85	0	0.149478	2
ENSP00000266970	ENSP00000248594_S19	1	0.901398	2
ENSP00000266970	ENSP00000481824_S74	0	0.0689341	2
ENSP00000266970	ENSP00000336868_S19	1	0.967696	2
ENSP00000266970	ENSP00000300231_S1144	0	0.269838	2
ENSP00000266970	ENSP00000240123_S563	1	0.926158	2
ENSP00000266970	ENSP00000292363_S118	0	0.238177	2
ENSP00000266970	ENSP00000298139_S1133	1	0.935484	2
ENSP00000266970	ENSP00000362444_S477	0	0.169112	2
ENSP00000266970	ENSP00000469686_S130	1	0.932637	2
ENSP00000266970	ENSP00000288135_S773	0	0.233855	2
ENSP00000266970	ENSP00000426503_T112	1	0.920479	2
ENSP00000266970	ENSP00000295266_T68	0	0.24748	2
ENSP00000266970	ENSP00000363017_S41	1	0.46876	2
ENSP00000266970	ENSP00000245323_S136	0	0.206611	2
ENSP00000266970	ENSP00000251900_T305	1	0.947485	2
ENSP00000266970	ENSP00000331258_T218	0	0.0981286	2
ENSP00000266970	ENSP00000347232_S175	1	0.132231	2
ENSP00000266970	ENSP00000386227_S217	0	0.247755	2
ENSP00000266970	ENSP00000361310_S687	1	0.847837	2
ENSP00000266970	ENSP00000302647_S144	0	0.145983	2
ENSP00000266970	ENSP00000251900_S590	1	0.940952	2
ENSP00000266970	ENSP00000386908_S143	0	0.0559973	2
ENSP00000266970	ENSP00000282572_S81	1	0.933151	2
ENSP00000266970	ENSP00000418138_S48	0	0.241103	2
ENSP00000266970	ENSP00000378529_S151	1	0.881238	2
ENSP00000266970	ENSP00000320821_S383	0	0.151163	2
ENSP00000266970	ENSP00000262127_S83	1	0.923212	2
ENSP00000266970	ENSP00000309741_S700	0	0.304871	2
ENSP00000356070	ENSP00000316042_S84	1	0.859596	3
ENSP00000356070	ENSP00000459016_S30	0	0.311091	3
ENSP00000356070	ENSP00000347847_S333	1	0.770125	3
ENSP00000356070	ENSP00000297837_S727	0	0.520982	3
ENSP00000356070	ENSP00000393583_S47	1	0.863463	3
ENSP00000356070	ENSP00000424058_S265	0	0.507537	3
ENSP00000356070	ENSP00000393583_S78	1	0.804954	3
ENSP00000356070	ENSP00000420387_S777	0	0.559184	3
ENSP00000356070	ENSP00000259808_S320	1	0.714627	3
ENSP00000356070	ENSP00000274054_S329	0	0.821478	3
ENSP00000356070	ENSP00000347847_S312	1	0.866717	3
ENSP00000356070	ENSP00000246062_S504	0	0.401836	3
ENSP00000257904	ENSP00000352516_S127	1	0.920878	3
ENSP00000257904	ENSP00000320563_S627	0	0.07721	3
ENSP00000257904	ENSP00000469686_S130	1	0.897764	3
ENSP00000257904	ENSP00000303769_S272	0	0.87599	3
ENSP00000451828	ENSP00000344666_S315	1	0.721264	3
ENSP00000451828	ENSP00000371211_S574	0	0.244026	3
ENSP00000451828	ENSP00000344666_T230	1	0.350277	3
ENSP00000451828	ENSP00000364840_T503	0	0.170557	3
ENSP00000451828	ENSP00000301272_S220	1	0.811086	3
ENSP00000451828	ENSP00000270776_S301	0	0.330138	3
ENSP00000451828	ENSP00000357442_S48	1	0.926853	3
ENSP00000451828	ENSP00000372870_S243	0	0.146217	3
ENSP00000451828	ENSP00000299213_S451	1	0.510812	3
ENSP00000451828	ENSP00000404102_S128	0	0.237043	3
ENSP00000451828	ENSP00000261601_S432	1	0.719305	3
ENSP00000451828	ENSP00000421377_S1760	0	0.211448	3
ENSP00000451828	ENSP00000320171_S202	1	0.28863	3
ENSP00000451828	ENSP00000367406_S374	0	0.243768	3
ENSP00000451828	ENSP00000320171_S97	1	0.362476	3
ENSP00000451828	ENSP00000340935_S293	0	0.308999	3
ENSP00000451828	ENSP00000164227_S41	1	0.867684	3
ENSP00000451828	ENSP00000436786_S902	0	0.281862	3
ENSP00000451828	ENSP00000315713_T826	1	0.731369	3
ENSP00000451828	ENSP00000374857_T95	0	0.157418	3
ENSP00000451828	ENSP00000337332_S338	1	0.921713	3
ENSP00000451828	ENSP00000450580_S82	0	0.44463	3
ENSP00000451828	ENSP00000376352_T366	1	0.772494	3
ENSP00000451828	ENSP00000355629_T602	0	0.235186	3
ENSP00000451828	ENSP00000217244_T13	1	0.829754	3
ENSP00000451828	ENSP00000312027_T36	0	0.127931	3
ENSP00000451828	ENSP00000372351_S172	1	0.868568	3
ENSP00000451828	ENSP00000415433_S61	0	0.592897	3
ENSP00000362702	ENSP00000378356_S883	1	0.57892	3
ENSP00000362702	ENSP00000283109_S40	0	0.615546	3
ENSP00000362702	ENSP00000483117_S255	1	0.56503	3
ENSP00000362702	ENSP00000483344_S1034	0	0.566679	3
ENSP00000362702	ENSP00000378356_S683	1	0.530473	3
ENSP00000362702	ENSP00000353732_S320	0	0.375217	3
ENSP00000362702	ENSP00000378356_S244	1	0.594407	3
ENSP00000362702	ENSP00000317128_S242	0	0.631481	3
ENSP00000267890	ENSP00000385000_S135	1	0.773785	3
ENSP00000267890	ENSP00000398224_S310	0	0.756793	3
ENSP00000384625	ENSP00000478927_S128	1	0.84356	3
ENSP00000384625	ENSP00000346634_S217	0	0.0680775	3
ENSP00000302530	ENSP00000302530_T589	1	0.194246	3
ENSP00000302530	ENSP00000366157_T210	0	0.296974	3
ENSP00000302530	ENSP00000302530_S563	1	0.824997	3
ENSP00000302530	ENSP00000307479_S523	0	0.297795	3
ENSP00000302530	ENSP00000302530_S510	1	0.228462	3
ENSP00000302530	ENSP00000305974_S611	0	0.417797	3
ENSP00000302530	ENSP00000302530_S667	1	0.340097	3
ENSP00000302530	ENSP00000358494_S6	0	0.291598	3
ENSP00000302530	ENSP00000302530_S679	1	0.498652	3
ENSP00000302530	ENSP00000278836_S830	0	0.0576977	3
ENSP00000302530	ENSP00000302530_S969	1	0.0879784	3
ENSP00000302530	ENSP00000318131_S265	0	0.389581	3
ENSP00000302530	ENSP00000302530_S511	1	0.314449	3
ENSP00000302530	ENSP00000262407_S838	0	0.281395	3
ENSP00000302530	ENSP00000302530_S176	1	0.333758	3
ENSP00000302530	ENSP00000261892_S113	0	0.31042	3
ENSP00000302530	ENSP00000302530_S525	1	0.275776	3
ENSP00000302530	ENSP00000366715_S210	0	0.266019	3
ENSP00000306124	ENSP00000171111_S602	1	0.253745	3
ENSP00000306124	ENSP00000269394_S503	0	0.483978	3
ENSP00000306124	ENSP00000171111_S599	1	0.829486	3
ENSP00000306124	ENSP00000290650_S1430	0	0.314659	3
ENSP00000306124	ENSP00000313950_S228	1	0.461543	3
ENSP00000306124	ENSP00000362441_S1236	0	0.23712	3
ENSP00000346148	ENSP00000233575_S437	1	0.453802	3
ENSP00000346148	ENSP00000329825_S197	0	0.426326	3
ENSP00000346148	ENSP00000229239_S122	1	0.360671	3
ENSP00000346148	ENSP00000270649_S117	0	0.222514	3
ENSP00000346148	ENSP00000478927_S94	1	0.711181	3
ENSP00000346148	ENSP00000334379_S1877	0	0.403264	3
ENSP00000346148	ENSP00000457411_S80	1	0.765205	3
ENSP00000346148	ENSP00000400258_S583	0	0.490953	3
ENSP00000346148	ENSP00000249396_T101	1	0.204018	3
ENSP00000346148	ENSP00000367721_T683	0	0.311903	3
ENSP00000346148	ENSP00000356840_S358	1	0.324738	3
ENSP00000346148	ENSP00000296702_S603	0	0.329894	3
ENSP00000346148	ENSP00000368880_T649	1	0.354952	3
ENSP00000346148	ENSP00000356236_T78	0	0.0344378	3
ENSP00000346148	ENSP00000307272_S722	1	0.470557	3
ENSP00000346148	ENSP00000412056_S128	0	0.654735	3
ENSP00000346148	ENSP00000374455_S294	1	0.15782	3
ENSP00000346148	ENSP00000261530_S150	0	0.359551	3
ENSP00000288602	ENSP00000288602_S614	1	0.293977	3
ENSP00000288602	ENSP00000248594_S556	0	0.494865	3
ENSP00000358813	ENSP00000334808_S415	1	0.776856	3
ENSP00000358813	ENSP00000260129_S265	0	0.283471	3
ENSP00000358813	ENSP00000335153_T237	1	0.56846	3
ENSP00000358813	ENSP00000356236_T276	0	0.161243	3
ENSP00000358813	ENSP00000334808_T554	1	0.301683	3
ENSP00000358813	ENSP00000306328_T259	0	0.304827	3
ENSP00000358813	ENSP00000310356_S112	1	0.371683	3
ENSP00000358813	ENSP00000450482_S138	0	0.398601	3
ENSP00000324464	ENSP00000402084_S212	1	0.86031	3
ENSP00000324464	ENSP00000367655_S3698	0	0.530682	3
ENSP00000343325	ENSP00000219596_S242	1	0.796261	3
ENSP00000343325	ENSP00000385824_S30	0	0.759314	3
ENSP00000363092	ENSP00000250617_S684	1	0.853571	3
ENSP00000363092	ENSP00000391299_S203	0	0.509787	3
ENSP00000364204	ENSP00000395007_S614	1	0.667072	3
ENSP00000364204	ENSP00000483469_S887	0	0.874991	3
ENSP00000359424	ENSP00000375872_S278	1	0.68665	3
ENSP00000359424	ENSP00000435648_S888	0	0.471287	3
ENSP00000359424	ENSP00000354558_S1415	1	0.597159	3
ENSP00000359424	ENSP00000486064_S207	0	0.827009	3
ENSP00000359424	ENSP00000164227_S454	1	0.691209	3
ENSP00000359424	ENSP00000320563_S3181	0	0.348632	3
ENSP00000421689	ENSP00000264431_S1248	1	0.612472	3
ENSP00000421689	ENSP00000285979_S429	0	0.450341	3
ENSP00000421689	ENSP00000226319_S18	1	0.567365	3
ENSP00000421689	ENSP00000406760_S476	0	0.531144	3
ENSP00000421689	ENSP00000264431_S1244	1	0.63539	3
ENSP00000421689	ENSP00000380442_S589	0	0.665866	3
ENSP00000421689	ENSP00000374455_S349	1	0.680123	3
ENSP00000421689	ENSP00000384996_S151	0	0.7177	3
ENSP00000421689	ENSP00000384273_S316	1	0.487952	3
ENSP00000421689	ENSP00000411788_S110	0	0.63237	3
ENSP00000421689	ENSP00000361626_S176	1	0.677614	3
ENSP00000421689	ENSP00000265807_S177	0	0.36279	3
ENSP00000372023	ENSP00000005260_S331	1	0.846726	3
ENSP00000372023	ENSP00000346196_S445	0	0.376825	3
ENSP00000305976	ENSP00000428056_S154	1	0.80979	3
ENSP00000305976	ENSP00000484978_S1249	0	0.396035	3
ENSP00000305976	ENSP00000305976_S90	1	0.253909	3
ENSP00000305976	ENSP00000424363_S258	0	0.520204	3
ENSP00000305976	ENSP00000305976_S343	1	0.727535	3
ENSP00000305976	ENSP00000366434_S597	0	0.170073	3
ENSP00000298910	ENSP00000477703_T149	1	0.583945	3
ENSP00000298910	ENSP00000353362_T1895	0	0.367628	3
ENSP00000298910	ENSP00000351908_T825	1	0.592995	3
ENSP00000298910	ENSP00000368771_T2134	0	0.512492	3
ENSP00000355966	ENSP00000316054_T15	1	0.670915	3
ENSP00000355966	ENSP00000483030_T218	0	0.804863	3
ENSP00000355966	ENSP00000316054_S643	1	0.623006	3
ENSP00000355966	ENSP00000476820_S245	0	0.636138	3
ENSP00000355966	ENSP00000316054_S280	1	0.487334	3
ENSP00000355966	ENSP00000401067_S202	0	0.520326	3
ENSP00000355966	ENSP00000316054_S697	1	0.733988	3
ENSP00000355966	ENSP00000334198_S1027	0	0.764769	3
ENSP00000381412	ENSP00000257215_S782	1	0.592194	3
ENSP00000381412	ENSP00000319511_S217	0	0.207595	3
ENSP00000381412	ENSP00000257215_S808	1	0.449646	3
ENSP00000381412	ENSP00000396622_S256	0	0.529515	3
ENSP00000229795	ENSP00000347847_S333	1	0.604577	3
ENSP00000229795	ENSP00000401184_S254	0	0.192728	3
ENSP00000229795	ENSP00000431512_S307	1	0.947132	3
ENSP00000229795	ENSP00000231188_S481	0	0.150317	3
ENSP00000229795	ENSP00000347847_S312	1	0.808462	3
ENSP00000229795	ENSP00000278865_S101	0	0.0977038	3
ENSP00000229795	ENSP00000356919_T166	1	0.871039	3
ENSP00000229795	ENSP00000246024_T70	0	0.137817	3
ENSP00000411099	ENSP00000424757_Y315	1	0.036929	3
ENSP00000411099	ENSP00000366275_Y405	0	0.0425346	3
ENSP00000298048	ENSP00000388806_S406	1	0.914009	3
ENSP00000298048	ENSP00000310015_S490	0	0.407364	3
ENSP00000312741	ENSP00000312741_T85	1	0.258845	3
ENSP00000312741	ENSP00000342007_T124	0	0.339191	3
ENSP00000225577	ENSP00000155926_S83	1	0.135995	3
ENSP00000225577	ENSP00000382269_S1103	0	0.216945	3
ENSP00000419782	ENSP00000338728_S1674	1	0.888299	3
ENSP00000419782	ENSP00000263816_S2949	0	0.0645401	3
ENSP00000419782	ENSP00000253925_T701	1	0.940683	3
ENSP00000419782	ENSP00000360154_T367	0	0.00973011	3
ENSP00000419782	ENSP00000340913_S14	1	0.923382	3
ENSP00000419782	ENSP00000477949_S125	0	0.0352952	3
ENSP00000419782	ENSP00000379643_T191	1	0.932602	3
ENSP00000419782	ENSP00000347847_T851	0	0.0293092	3
ENSP00000419782	ENSP00000363017_S41	1	0.262613	3
ENSP00000419782	ENSP00000379946_S892	0	0.164955	3
ENSP00000419782	ENSP00000437955_S711	1	0.857068	3
ENSP00000419782	ENSP00000312017_S26	0	0.127756	3
ENSP00000324560	ENSP00000385025_S400	1	0.904429	3
ENSP00000324560	ENSP00000347883_S493	0	0.62721	3
ENSP00000324560	ENSP00000331288_S366	1	0.450851	3
ENSP00000324560	ENSP00000365473_S115	0	0.434377	3
ENSP00000324560	ENSP00000386710_S14	1	0.675874	3
ENSP00000324560	ENSP00000486671_S184	0	0.324687	3
ENSP00000324560	ENSP00000234590_S282	1	0.565147	3
ENSP00000324560	ENSP00000305422_S65	0	0.658051	3
ENSP00000324560	ENSP00000306881_T405	1	0.266509	3
ENSP00000324560	ENSP00000399862_T92	0	0.246733	3
ENSP00000324560	ENSP00000384259_S316	1	0.380087	3
ENSP00000324560	ENSP00000297534_S72	0	0.173223	3
ENSP00000324560	ENSP00000262585_S472	1	0.579235	3
ENSP00000324560	ENSP00000278550_S38	0	0.631697	3
ENSP00000324560	ENSP00000385025_S492	1	0.552151	3
ENSP00000324560	ENSP00000265960_S57	0	0.520745	3
ENSP00000324560	ENSP00000262585_S490	1	0.849959	3
ENSP00000324560	ENSP00000349931_S305	0	0.4973	3
ENSP00000371341	ENSP00000386660_Y1114	1	0.671434	3
ENSP00000371341	ENSP00000429430_Y2065	0	0.208693	3
ENSP00000361423	ENSP00000338345_Y39	1	0.884642	3
ENSP00000361423	ENSP00000267287_Y301	0	0.774176	3
ENSP00000361423	ENSP00000261531_Y292	1	0.965392	3
ENSP00000361423	ENSP00000482193_Y51	0	0.903325	3
ENSP00000361423	ENSP00000340330_Y327	1	0.719399	3
ENSP00000361423	ENSP00000233242_Y2480	0	0.77406	3
ENSP00000361423	ENSP00000261531_Y433	1	0.813461	3
ENSP00000361423	ENSP00000316881_Y311	0	0.870845	3
ENSP00000361423	ENSP00000300574_Y239	1	0.876398	3
ENSP00000361423	ENSP00000255266_Y99	0	0.828469	3
ENSP00000361423	ENSP00000261531_Y430	1	0.857904	3
ENSP00000361423	ENSP00000340125_Y89	0	0.87608	3
ENSP00000361423	ENSP00000253363_Y99	1	0.949712	3
ENSP00000361423	ENSP00000391723_Y1122	0	0.944862	3
ENSP00000361423	ENSP00000430432_Y222	1	0.920736	3
ENSP00000361423	ENSP00000002596_Y247	0	0.850404	3
ENSP00000361423	ENSP00000385571_Y367	1	0.899469	3
ENSP00000361423	ENSP00000347792_Y1021	0	0.963304	3
ENSP00000361423	ENSP00000216479_Y223	1	0.862897	3
ENSP00000361423	ENSP00000249442_Y159	0	0.7598	3
ENSP00000361423	ENSP00000301764_Y718	1	0.894069	3
ENSP00000361423	ENSP00000444596_Y4344	0	0.549508	3
ENSP00000215832	ENSP00000263980_T779	1	0.903399	3
ENSP00000215832	ENSP00000294484_T3	0	0.119269	3
ENSP00000215832	ENSP00000263980_S771	1	0.9059	3
ENSP00000215832	ENSP00000364591_S127	0	0.0888444	3
ENSP00000215832	ENSP00000159111_S352	1	0.891842	3
ENSP00000215832	ENSP00000314348_S840	0	0.157166	3
ENSP00000215832	ENSP00000159111_T1065	1	0.942003	3
ENSP00000215832	ENSP00000257934_T62	0	0.0319735	3
ENSP00000215832	ENSP00000403701_S14	1	0.904562	3
ENSP00000215832	ENSP00000369497_S1560	0	0.0674628	3
ENSP00000215832	ENSP00000351327_T265	1	0.902998	3
ENSP00000215832	ENSP00000404109_T75	0	0.0278782	3
ENSP00000215832	ENSP00000159111_S622	1	0.89768	3
ENSP00000215832	ENSP00000251377_S302	0	0.0480609	3
ENSP00000215832	ENSP00000478061_S46	1	0.887476	3
ENSP00000215832	ENSP00000373343_S323	0	0.892692	3
ENSP00000215832	ENSP00000307181_S36	1	0.939152	3
ENSP00000215832	ENSP00000264596_S312	0	0.174527	3
ENSP00000215832	ENSP00000256196_S186	1	0.907957	3
ENSP00000215832	ENSP00000375478_S25	0	0.0416584	3
ENSP00000215832	ENSP00000362413_S203	1	0.899617	3
ENSP00000215832	ENSP00000282249_S138	0	0.302361	3
ENSP00000215832	ENSP00000477703_S191	1	0.121812	3
ENSP00000215832	ENSP00000359376_S254	0	0.0535839	3
ENSP00000215832	ENSP00000414150_S222	1	0.897368	3
ENSP00000215832	ENSP00000339626_S228	0	0.0771093	3
ENSP00000215832	ENSP00000159111_S566	1	0.946221	3
ENSP00000215832	ENSP00000381895_S138	0	0.0712445	3
ENSP00000378217	ENSP00000310170_T217	1	0.356687	3
ENSP00000378217	ENSP00000386992_T401	0	0.262619	3
ENSP00000378217	ENSP00000374455_S349	1	0.508175	3
ENSP00000378217	ENSP00000367318_S39	0	0.392594	3
ENSP00000378217	ENSP00000361009_S313	1	0.666498	3
ENSP00000378217	ENSP00000479153_S488	0	0.301925	3
ENSP00000378217	ENSP00000289902_S69	1	0.495447	3
ENSP00000378217	ENSP00000347739_S157	0	0.724853	3
ENSP00000393312	ENSP00000265838_Y407	1	0.588891	3
ENSP00000393312	ENSP00000356094_Y199	0	0.707227	3
ENSP00000215659	ENSP00000431512_S307	1	0.909689	3
ENSP00000215659	ENSP00000268802_S101	0	0.0510097	3
ENSP00000362680	ENSP00000407586_Y96	1	0.755314	3
ENSP00000362680	ENSP00000361446_Y727	0	0.626258	3
ENSP00000362680	ENSP00000260731_Y211	1	0.808483	3
ENSP00000362680	ENSP00000260102_Y179	0	0.86276	3
ENSP00000362680	ENSP00000478901_Y244	1	0.780736	3
ENSP00000362680	ENSP00000305334_Y720	0	0.820687	3
ENSP00000362680	ENSP00000220597_Y317	1	0.789677	3
ENSP00000362680	ENSP00000408510_Y117	0	0.480674	3
ENSP00000362680	ENSP00000258201_Y99	1	0.880202	3
ENSP00000362680	ENSP00000261609_Y1502	0	0.57155	3
ENSP00000362680	ENSP00000312185_Y720	1	0.866215	3
ENSP00000362680	ENSP00000326324_Y810	0	0.730149	3
ENSP00000362680	ENSP00000346032_Y42	1	0.628248	3
ENSP00000362680	ENSP00000233557_Y83	0	0.862827	3
ENSP00000362680	ENSP00000402103_Y736	1	0.79456	3
ENSP00000362680	ENSP00000322788_Y302	0	0.859925	3
ENSP00000362680	ENSP00000358548_Y32	1	0.877569	3
ENSP00000362680	ENSP00000380679_Y1083	0	0.745267	3
ENSP00000362680	ENSP00000260731_Y231	1	0.674893	3
ENSP00000362680	ENSP00000456832_Y41	0	0.632692	3
ENSP00000362680	ENSP00000386710_Y15	1	0.903702	3
ENSP00000362680	ENSP00000337383_Y255	0	0.863084	3
ENSP00000362680	ENSP00000275493_Y944	1	0.656267	3
ENSP00000362680	ENSP00000283131_Y195	0	0.625365	3
ENSP00000362680	ENSP00000342858_Y193	1	0.896657	3
ENSP00000362680	ENSP00000362121_Y14	0	0.78239	3
ENSP00000362680	ENSP00000428489_Y74	1	0.5699	3
ENSP00000362680	ENSP00000309772_Y706	0	0.823586	3
ENSP00000362680	ENSP00000246006_Y644	1	0.84032	3
ENSP00000362680	ENSP00000378769_Y92	0	0.797546	3
ENSP00000362680	ENSP00000312185_Y724	1	0.913043	3
ENSP00000362680	ENSP00000347915_Y56	0	0.611457	3
ENSP00000362680	ENSP00000478901_Y301	1	0.784087	3
ENSP00000362680	ENSP00000296452_Y3422	0	0.792183	3
ENSP00000362680	ENSP00000478901_Y300	1	0.823681	3
ENSP00000362680	ENSP00000420658_Y83	0	0.802417	3
ENSP00000362680	ENSP00000246006_Y628	1	0.720993	3
ENSP00000362680	ENSP00000455215_Y515	0	0.698588	3
ENSP00000362680	ENSP00000363371_Y665	1	0.837462	3
ENSP00000362680	ENSP00000340402_Y242	0	0.682598	3
ENSP00000362680	ENSP00000379904_Y406	1	0.627483	3
ENSP00000362680	ENSP00000379228_Y43	0	0.848281	3
ENSP00000362680	ENSP00000407586_Y32	1	0.877569	3
ENSP00000362680	ENSP00000367300_Y193	0	0.480841	3
ENSP00000362680	ENSP00000352257_Y530	1	0.73276	3
ENSP00000362680	ENSP00000339971_Y464	0	0.826482	3
ENSP00000362680	ENSP00000369134_Y327	1	0.663049	3
ENSP00000362680	ENSP00000225719_Y611	0	0.844734	3
ENSP00000362680	ENSP00000260731_Y125	1	0.877445	3
ENSP00000362680	ENSP00000227349_Y123	0	0.879022	3
ENSP00000341189	ENSP00000355231_Y233	1	0.716549	3
ENSP00000341189	ENSP00000268154_Y638	0	0.670978	3
ENSP00000324806	ENSP00000333188_S33	1	0.914921	3
ENSP00000324806	ENSP00000352639_S189	0	0.145902	3
ENSP00000324806	ENSP00000307272_S877	1	0.830635	3
ENSP00000324806	ENSP00000477999_S590	0	0.168606	3
ENSP00000324806	ENSP00000482607_S391	1	0.822294	3
ENSP00000324806	ENSP00000283195_S730	0	0.351851	3
ENSP00000324806	ENSP00000402084_S211	1	0.427648	3
ENSP00000324806	ENSP00000359233_S368	0	0.589185	3
ENSP00000324806	ENSP00000320147_S368	1	0.354979	3
ENSP00000324806	ENSP00000392043_S1207	0	0.501516	3
ENSP00000324806	ENSP00000365380_S274	1	0.335528	3
ENSP00000324806	ENSP00000263710_S910	0	0.37224	3
ENSP00000324806	ENSP00000254325_S120	1	0.846374	3
ENSP00000324806	ENSP00000310721_S261	0	0.0460073	3
ENSP00000324806	ENSP00000242576_T60	1	0.848101	3
ENSP00000324806	ENSP00000327104_T161	0	0.262662	3
ENSP00000324806	ENSP00000307272_S722	1	0.407658	3
ENSP00000324806	ENSP00000267260_S138	0	0.656722	3
ENSP00000324806	ENSP00000347232_T171	1	0.705891	3
ENSP00000324806	ENSP00000263346_T86	0	0.216132	3
ENSP00000329967	ENSP00000368022_S473	1	0.328647	3
ENSP00000329967	ENSP00000321346_S460	0	0.305643	3
ENSP00000373700	ENSP00000233146_Y238	1	0.834702	3
ENSP00000373700	ENSP00000359151_Y36	0	0.802569	3
ENSP00000278568	ENSP00000382800_T223	1	0.744313	3
ENSP00000278568	ENSP00000482915_T166	0	0.0782599	3
ENSP00000313950	ENSP00000371475_S1347	1	0.474957	3
ENSP00000313950	ENSP00000354543_S430	0	0.255289	3
ENSP00000313950	ENSP00000367276_T39	1	0.814773	3
ENSP00000313950	ENSP00000257770_T189	0	0.241752	3
ENSP00000313950	ENSP00000359000_S174	1	0.503181	3
ENSP00000313950	ENSP00000420487_S429	0	0.18568	3
ENSP00000313950	ENSP00000343629_S1013	1	0.66939	3
ENSP00000313950	ENSP00000225916_S5	0	0.415155	3
ENSP00000313950	ENSP00000319664_T40	1	0.776547	3
ENSP00000313950	ENSP00000347484_T665	0	0.592884	3
ENSP00000313950	ENSP00000291386_S19	1	0.267319	3
ENSP00000313950	ENSP00000358105_S63	0	0.309616	3
ENSP00000313950	ENSP00000460871_T312	1	0.535083	3
ENSP00000313950	ENSP00000425394_T390	0	0.357015	3
ENSP00000385571	ENSP00000277541_T2511	1	0.595897	3
ENSP00000385571	ENSP00000257789_T470	0	0.090868	3
ENSP00000385571	ENSP00000395535_S228	1	0.781043	3
ENSP00000385571	ENSP00000025008_S378	0	0.0854904	3
ENSP00000385571	ENSP00000395535_S92	1	0.807103	3
ENSP00000385571	ENSP00000367705_S1179	0	0.130152	3
ENSP00000385571	ENSP00000385571_T880	1	0.680481	3
ENSP00000385571	ENSP00000420686_T249	0	0.08456	3
ENSP00000385571	ENSP00000385571_S882	1	0.631516	3
ENSP00000385571	ENSP00000353044_S170	0	0.0966819	3
ENSP00000378699	ENSP00000283195_T2153	1	0.835342	3
ENSP00000378699	ENSP00000342262_T333	0	0.0581726	3
ENSP00000378699	ENSP00000337998_S451	1	0.910729	3
ENSP00000378699	ENSP00000486478_S696	0	0.254983	3
ENSP00000378699	ENSP00000323300_S135	1	0.898871	3
ENSP00000378699	ENSP00000386043_S76	0	0.960836	3
ENSP00000378699	ENSP00000262713_S175	1	0.91266	3
ENSP00000378699	ENSP00000298738_S546	0	0.0763462	3
ENSP00000378699	ENSP00000337998_S440	1	0.947875	3
ENSP00000378699	ENSP00000480206_S230	0	0.0859911	3
ENSP00000378699	ENSP00000434033_S548	1	0.94053	3
ENSP00000378699	ENSP00000344446_S62	0	0.949652	3
ENSP00000378699	ENSP00000412292_S110	1	0.932996	3
ENSP00000378699	ENSP00000351631_S159	0	0.0954574	3
ENSP00000378699	ENSP00000317636_S727	1	0.922307	3
ENSP00000378699	ENSP00000323074_S1275	0	0.9664	3
ENSP00000378699	ENSP00000319417_T358	1	0.825506	3
ENSP00000378699	ENSP00000359380_T351	0	0.0430016	3
ENSP00000378699	ENSP00000337998_S577	1	0.930452	3
ENSP00000378699	ENSP00000380437_S291	0	0.0414558	3
ENSP00000378699	ENSP00000294383_S2604	1	0.879976	3
ENSP00000378699	ENSP00000056217_S652	0	0.413562	3
ENSP00000378699	ENSP00000363017_S41	1	0.204724	3
ENSP00000378699	ENSP00000286355_S698	0	0.0885027	3
ENSP00000378699	ENSP00000262713_S119	1	0.953056	3
ENSP00000378699	ENSP00000328277_S57	0	0.442423	3
ENSP00000378699	ENSP00000251900_T305	1	0.95073	3
ENSP00000378699	ENSP00000270349_T542	0	0.0570219	3
ENSP00000378699	ENSP00000337998_S470	1	0.963979	3
ENSP00000378699	ENSP00000302647_S349	0	0.530517	3
ENSP00000378699	ENSP00000419465_S90	1	0.88295	3
ENSP00000378699	ENSP00000220853_S281	0	0.165732	3
ENSP00000378699	ENSP00000283195_S2276	1	0.944204	3
ENSP00000378699	ENSP00000317955_S588	0	0.158656	3
ENSP00000378699	ENSP00000337998_S477	1	0.9545	3
ENSP00000378699	ENSP00000352271_S206	0	0.1176	3
ENSP00000378699	ENSP00000479266_S116	1	0.880928	3
ENSP00000378699	ENSP00000376924_S296	0	0.0613409	3
ENSP00000378699	ENSP00000283195_S2280	1	0.948411	3
ENSP00000378699	ENSP00000245222_S22	0	0.0798905	3
ENSP00000378699	ENSP00000319417_T360	1	0.9566	3
ENSP00000378699	ENSP00000335615_T127	0	0.112858	3
ENSP00000378699	ENSP00000344220_T354	1	0.865677	3
ENSP00000378699	ENSP00000409896_T64	0	0.0737756	3
ENSP00000378699	ENSP00000340691_S83	1	0.937373	3
ENSP00000378699	ENSP00000260702_S604	0	0.22599	3
ENSP00000378699	ENSP00000251900_S590	1	0.948639	3
ENSP00000378699	ENSP00000263635_S882	0	0.0619477	3
ENSP00000378699	ENSP00000294383_S2047	1	0.926725	3
ENSP00000378699	ENSP00000348965_S1334	0	0.0243714	3
ENSP00000378699	ENSP00000311513_S1375	1	0.939878	3
ENSP00000378699	ENSP00000485701_S292	0	0.0658902	3
ENSP00000378699	ENSP00000429744_S413	1	0.935052	3
ENSP00000378699	ENSP00000398412_S305	0	0.0830619	3
ENSP00000378699	ENSP00000294383_S1616	1	0.1033	3
ENSP00000378699	ENSP00000350719_S5087	0	0.93381	3
ENSP00000378699	ENSP00000325290_T128	1	0.959272	3
ENSP00000378699	ENSP00000454836_T720	0	0.0304033	3
ENSP00000378699	ENSP00000337998_S571	1	0.953489	3
ENSP00000378699	ENSP00000457411_S622	0	0.12989	3
ENSP00000378699	ENSP00000479266_S187	1	0.892071	3
ENSP00000378699	ENSP00000473348_S433	0	0.222432	3
ENSP00000378699	ENSP00000261402_S445	1	0.90909	3
ENSP00000378699	ENSP00000407818_S86	0	0.0916914	3
ENSP00000378699	ENSP00000478927_S138	1	0.842628	3
ENSP00000378699	ENSP00000356150_S314	0	0.943191	3
ENSP00000378699	ENSP00000323300_S249	1	0.905037	3
ENSP00000378699	ENSP00000387298_S149	0	0.210866	3
ENSP00000378699	ENSP00000479266_S212	1	0.926534	3
ENSP00000378699	ENSP00000371155_S118	0	0.0871454	3
ENSP00000372857	ENSP00000347232_S338	1	0.605341	3
ENSP00000372857	ENSP00000331343_S196	0	0.392094	3
ENSP00000429744	ENSP00000408695_S226	1	0.510195	3
ENSP00000429744	ENSP00000355374_S133	0	0.683329	3
ENSP00000429744	ENSP00000408695_T228	1	0.51711	3
ENSP00000429744	ENSP00000355731_T991	0	0.146662	3
ENSP00000217244	ENSP00000457243_T211	1	0.694885	3
ENSP00000217244	ENSP00000268613_T315	0	0.545172	3
ENSP00000217244	ENSP00000338019_S247	1	0.567578	3
ENSP00000217244	ENSP00000402651_S580	0	0.446513	3
ENSP00000217244	ENSP00000325485_S356	1	0.734896	3
ENSP00000217244	ENSP00000371294_S298	0	0.162064	3
ENSP00000217244	ENSP00000325863_S688	1	0.730612	3
ENSP00000217244	ENSP00000243189_S22	0	0.680999	3
ENSP00000217244	ENSP00000444357_S16	1	0.804757	3
ENSP00000217244	ENSP00000345563_S196	0	0.192271	3
ENSP00000217244	ENSP00000364320_S235	1	0.868197	3
ENSP00000217244	ENSP00000233838_S251	0	0.313998	3
ENSP00000217244	ENSP00000338019_S250	1	0.783883	3
ENSP00000217244	ENSP00000484152_S355	0	0.634095	3
ENSP00000217244	ENSP00000251363_S342	1	0.828968	3
ENSP00000217244	ENSP00000358925_S164	0	0.728922	3
ENSP00000217244	ENSP00000325485_S350	1	0.887173	3
ENSP00000217244	ENSP00000219235_S59	0	0.283352	3
ENSP00000217244	ENSP00000325863_S558	1	0.735525	3
ENSP00000217244	ENSP00000377789_S733	0	0.953111	3
ENSP00000217244	ENSP00000328088_S231	1	0.768168	3
ENSP00000217244	ENSP00000382805_S653	0	0.737115	3
ENSP00000217244	ENSP00000401566_S536	1	0.819619	3
ENSP00000217244	ENSP00000055077_S25	0	0.444179	3
ENSP00000217244	ENSP00000359300_T138	1	0.524731	3
ENSP00000217244	ENSP00000322020_T34	0	0.223944	3
ENSP00000217244	ENSP00000251496_S975	1	0.828285	3
ENSP00000217244	ENSP00000320794_S323	0	0.628525	3
ENSP00000217244	ENSP00000325863_S561	1	0.651956	3
ENSP00000217244	ENSP00000253458_S1177	0	0.432357	3
ENSP00000217244	ENSP00000364320_S229	1	0.863057	3
ENSP00000217244	ENSP00000404203_S170	0	0.430043	3
ENSP00000217244	ENSP00000383042_S137	1	0.764748	3
ENSP00000217244	ENSP00000422185_S225	0	0.795991	3
ENSP00000217244	ENSP00000401566_S551	1	0.825248	3
ENSP00000217244	ENSP00000372684_S409	0	0.650763	3
ENSP00000217244	ENSP00000366434_S46	1	0.869184	3
ENSP00000217244	ENSP00000357791_S327	0	0.395841	3
ENSP00000217244	ENSP00000364320_S233	1	0.860861	3
ENSP00000217244	ENSP00000369871_S144	0	0.687371	3
ENSP00000217244	ENSP00000359300_S158	1	0.757501	3
ENSP00000217244	ENSP00000374213_S164	0	0.42319	3
ENSP00000217244	ENSP00000383042_S131	1	0.730545	3
ENSP00000217244	ENSP00000343690_S437	0	0.36865	3
ENSP00000217244	ENSP00000325863_S689	1	0.845873	3
ENSP00000217244	ENSP00000399136_S456	0	0.204305	3
ENSP00000217244	ENSP00000251496_S973	1	0.772628	3
ENSP00000217244	ENSP00000334958_S234	0	0.418229	3
ENSP00000217244	ENSP00000376453_S353	1	0.780866	3
ENSP00000217244	ENSP00000380379_S55	0	0.600594	3
ENSP00000217244	ENSP00000325485_S355	1	0.679771	3
ENSP00000217244	ENSP00000384917_S266	0	0.349362	3
ENSP00000217244	ENSP00000319052_T138	1	0.450377	3
ENSP00000217244	ENSP00000357040_T461	0	0.130051	3
ENSP00000217244	ENSP00000325485_S354	1	0.845401	3
ENSP00000217244	ENSP00000303754_S256	0	0.459197	3
ENSP00000362608	ENSP00000365380_S422	1	0.874565	3
[truncated: 5,481 more rows]
